# Supplementary material for: Multi-omics integration highlights the role of ubiquitination in endometriosis fibrosis
Source: J Transl Med. 2024 May 12;22:445. doi: 10.1186/s12967-024-05245-0 (PMC11089738; doi:10.1186/s12967-024-05245-0)
Supplement: Supplementary file 3 — Additional file 3. Enriched results of GO and KEGG analysis for DEGs in transcriptomics (Table S2) [file 12967_2024_5245_MOESM3_ESM.xlsx]

## Sheet: Trans_EC vs NC_GO_UP
GO_ID	Term	Category	Test	Ref	TestAll	RefAll	geneID	Pvalue	FDR	richFactor
GO:0006954	inflammatory response	BP	254	954	2340	19230	ENSG00000142192,ENSG00000120885,ENSG00000006210,ENSG00000197405,ENSG00000169896,ENSG00000145335,ENSG00000171049,ENSG00000204472,ENSG00000105835,ENSG00000173372,ENSG00000125730,ENSG00000010671,ENSG00000072694,ENSG00000204592,ENSG00000175899,ENSG00000149131,ENSG00000203710,ENSG00000085063,ENSG00000158714,ENSG00000100292,ENSG00000102265,ENSG00000123384,ENSG00000011600,ENSG00000134460,ENSG00000173198…	6.64084e-36	4.29536e-33	0.266247
GO:0071944	cell periphery	CC	1003	5473	2340	19230	ENSG00000158270,ENSG00000120658,ENSG00000168461,ENSG00000142192,ENSG00000185231,ENSG00000102755,ENSG00000205726,ENSG00000132639,ENSG00000128283,ENSG00000125848,ENSG00000125810,ENSG00000100346,ENSG00000125864,ENSG00000100100,ENSG00000178726,ENSG00000132872,ENSG00000187323,ENSG00000100055,ENSG00000182162,ENSG00000089057,ENSG00000011201,ENSG00000205755,ENSG00000146938,ENSG00000101445,ENSG00000147027…	2.64337e-57	3.59049e-53	0.183263
GO:0005886	plasma membrane	CC	983	5348	2340	19230	ENSG00000189337,ENSG00000121552,ENSG00000092295,ENSG00000244094,ENSG00000203782,ENSG00000196805,ENSG00000142173,ENSG00000158445,ENSG00000185053,ENSG00000101400,ENSG00000142583,ENSG00000154330,ENSG00000134294,ENSG00000172554,ENSG00000134769,ENSG00000127990,ENSG00000105971,ENSG00000138814,ENSG00000182253,ENSG00000162692,ENSG00000182492,ENSG00000047579,ENSG00000029534,ENSG00000198947,ENSG00000196569…	2.24711e-56	1.09238e-52	0.183807
GO:0007154	cell communication	BP	1143	6670	2340	19230	ENSG00000141639,ENSG00000185950,ENSG00000134460,ENSG00000197461,ENSG00000123572,ENSG00000251322,ENSG00000154611,ENSG00000277632,ENSG00000108691,ENSG00000185386,ENSG00000168621,ENSG00000130829,ENSG00000113319,ENSG00000152518,ENSG00000124882,ENSG00000158186,ENSG00000115306,ENSG00000134853,ENSG00000171777,ENSG00000213465,ENSG00000128016,ENSG00000107968,ENSG00000138166,ENSG00000144730,ENSG00000160867…	2.31896e-51	6.2997e-48	0.171364
GO:0007155	cell adhesion	BP	362	1495	2340	19230	ENSG00000179242,ENSG00000169306,ENSG00000149256,ENSG00000177707,ENSG00000117154,ENSG00000162692,ENSG00000145934,ENSG00000090339,ENSG00000160593,ENSG00000007908,ENSG00000090659,ENSG00000174175,ENSG00000143341,ENSG00000139211,ENSG00000181754,ENSG00000134376,ENSG00000109743,ENSG00000213853,ENSG00000137801,ENSG00000113916,ENSG00000006210,ENSG00000198947,ENSG00000184371,ENSG00000162946,ENSG00000163513…	1.6897e-41	1.76547e-38	0.24214
GO:0062023	collagen-containing extracellular matrix	CC	146	421	2340	19230	ENSG00000182871,ENSG00000154734,ENSG00000087303,ENSG00000197565,ENSG00000102265,ENSG00000107518,ENSG00000092758,ENSG00000144810,ENSG00000129038,ENSG00000164318,ENSG00000214274,ENSG00000113296,ENSG00000112769,ENSG00000074527,ENSG00000112562,ENSG00000172638,ENSG00000196569,ENSG00000090530,ENSG00000132386,ENSG00000173269,ENSG00000148357,ENSG00000168743,ENSG00000139219,ENSG00000157766,ENSG00000091986…	5.29126e-34	2.47832e-31	0.346793
GO:0031012	extracellular matrix	CC	173	560	2340	19230	ENSG00000101280,ENSG00000142173,ENSG00000154736,ENSG00000179399,ENSG00000183098,ENSG00000182871,ENSG00000154734,ENSG00000166401,ENSG00000266524,ENSG00000087303,ENSG00000197614,ENSG00000119681,ENSG00000120885,ENSG00000111341,ENSG00000168477,ENSG00000100234,ENSG00000176435,ENSG00000147257,ENSG00000137801,ENSG00000166923,ENSG00000136859,ENSG00000197565,ENSG00000087245,ENSG00000106366,ENSG00000180210…	6.48002e-33	2.93394e-30	0.308929
GO:0005102	signaling receptor binding	MF	349	1576	2340	19230	ENSG00000060558,ENSG00000156049,ENSG00000141404,ENSG00000085265,ENSG00000137486,ENSG00000128266,ENSG00000127955,ENSG00000196924,ENSG00000170989,ENSG00000158301,ENSG00000188958,ENSG00000171051,ENSG00000141480,ENSG00000143125,ENSG00000139574,ENSG00000019169,ENSG00000135926,ENSG00000147443,ENSG00000033327,ENSG00000111252,ENSG00000125848,ENSG00000138685,ENSG00000140285,ENSG00000138675,ENSG00000116106…	1.82565e-31	7.29347e-29	0.221447
GO:0016477	cell migration	BP	347	1595	2340	19230	ENSG00000075223,ENSG00000168621,ENSG00000138623,ENSG00000184058,ENSG00000197043,ENSG00000082684,ENSG00000137872,ENSG00000110880,ENSG00000167680,ENSG00000118257,ENSG00000187323,ENSG00000107562,ENSG00000185532,ENSG00000005884,ENSG00000173376,ENSG00000149571,ENSG00000004848,ENSG00000148053,ENSG00000112658,ENSG00000150625,ENSG00000167601,ENSG00000168209,ENSG00000081189,ENSG00000152092,ENSG00000077782…	1.03582e-29	3.51738e-27	0.217555
GO:0042127	regulation of cell proliferation	BP	372	1772	2340	19230	ENSG00000066056,ENSG00000174697,ENSG00000137801,ENSG00000137573,ENSG00000105971,ENSG00000000005,ENSG00000168874,ENSG00000106991,ENSG00000105974,ENSG00000171951,ENSG00000130203,ENSG00000101445,ENSG00000153162,ENSG00000179388,ENSG00000125378,ENSG00000171608,ENSG00000172156,ENSG00000165197,ENSG00000184304,ENSG00000107562,ENSG00000214274,ENSG00000113296,ENSG00000198435,ENSG00000172889,ENSG00000037280…	1.11875e-28	3.37688e-26	0.209932
GO:0001525	angiogenesis	BP	163	620	2340	19230	ENSG00000078401,ENSG00000128917,ENSG00000176692,ENSG00000163513,ENSG00000198435,ENSG00000145423,ENSG00000106991,ENSG00000112658,ENSG00000128052,ENSG00000204301,ENSG00000176435,ENSG00000137801,ENSG00000165197,ENSG00000037280,ENSG00000150630,ENSG00000122707,ENSG00000154188,ENSG00000173511,ENSG00000142871,ENSG00000179388,ENSG00000166923,ENSG00000138685,ENSG00000173269,ENSG00000241186,ENSG00000123358…	1.52778e-22	2.59398e-20	0.262903
GO:0043408	regulation of MAPK cascade	BP	179	760	2340	19230	ENSG00000116717,ENSG00000099860,ENSG00000125378,ENSG00000107968,ENSG00000116473,ENSG00000138685,ENSG00000197442,ENSG00000198909,ENSG00000188906,ENSG00000134259,ENSG00000106100,ENSG00000171105,ENSG00000137801,ENSG00000119986,ENSG00000185652,ENSG00000185386,ENSG00000112964,ENSG00000213949,ENSG00000167779,ENSG00000137486,ENSG00000130829,ENSG00000173546,ENSG00000136869,ENSG00000197405,ENSG00000274286…	4.42617e-19	5.01006e-17	0.235526
GO:0005515	protein binding	MF	1931	14628	2340	19230	ENSG00000166405,ENSG00000132002,ENSG00000019582,ENSG00000173110,ENSG00000100380,ENSG00000136274,ENSG00000120885,ENSG00000162616,ENSG00000166922,ENSG00000109846,ENSG00000004776,ENSG00000086619,ENSG00000110711,ENSG00000132639,ENSG00000132872,ENSG00000204176,ENSG00000135604,ENSG00000205436,ENSG00000034713,ENSG00000111450,ENSG00000136854,ENSG00000145335,ENSG00000179044,ENSG00000220205,ENSG00000188906…	5.41561e-16	4.35911e-14	0.132007
GO:0008083	growth factor activity	MF	46	161	2340	19230	ENSG00000099985,ENSG00000128342,ENSG00000197461,ENSG00000266524,ENSG00000153162,ENSG00000125378,ENSG00000111405,ENSG00000102265,ENSG00000185652,ENSG00000176697,ENSG00000180210,ENSG00000164823,ENSG00000165197,ENSG00000168621,ENSG00000170962,ENSG00000115380,ENSG00000156466,ENSG00000107562,ENSG00000124882,ENSG00000106809,ENSG00000113296,ENSG00000130755,ENSG00000150630,ENSG00000109321,ENSG00000095752…	1.65005e-08	4.86174e-07	0.285714
GO:0005261	cation channel activity	MF	64	316	2340	19230	ENSG00000108405,ENSG00000089041,ENSG00000155511,ENSG00000161509,ENSG00000183454,ENSG00000105464,ENSG00000273079,ENSG00000198838,ENSG00000198626,ENSG00000150995,ENSG00000114757,ENSG00000240583,ENSG00000177119,ENSG00000107147,ENSG00000162687,ENSG00000184185,ENSG00000120457,ENSG00000055118,ENSG00000123700,ENSG00000121361,ENSG00000100346,ENSG00000157445,ENSG00000149488,ENSG00000165995,ENSG00000196557…	2.55863e-05	0.000414229	0.202532
GO:0002682	regulation of immune system process	BP	355	1728	2340	19230	ENSG00000125730,ENSG00000010671,ENSG00000072694,ENSG00000204592,ENSG00000118004,ENSG00000085265,ENSG00000166482,ENSG00000175899,ENSG00000149131,ENSG00000168685,ENSG00000196126,ENSG00000204287,ENSG00000203710,ENSG00000085063,ENSG00000136869,ENSG00000184584,ENSG00000163565,ENSG00000163563,ENSG00000106100,ENSG00000166523,ENSG00000011600,ENSG00000154611,ENSG00000090659,ENSG00000108622,ENSG00000158869…	1.72189e-25	3.54371e-23	0.20544
GO:0043062	extracellular structure organization	BP	139	479	2340	19230	ENSG00000067182,ENSG00000123384,ENSG00000160867,ENSG00000162733,ENSG00000197635,ENSG00000012504,ENSG00000118137,ENSG00000154736,ENSG00000159307,ENSG00000095587,ENSG00000102265,ENSG00000087245,ENSG00000166033,ENSG00000197561,ENSG00000106991,ENSG00000135047,ENSG00000092009,ENSG00000100448,ENSG00000035862,ENSG00000175899,ENSG00000123342,ENSG00000162909,ENSG00000158859,ENSG00000142192,ENSG00000142173…	1.14497e-23	2.10163e-21	0.290188
GO:0006955	immune response	BP	418	2195	2340	19230	ENSG00000125730,ENSG00000010671,ENSG00000072694,ENSG00000204592,ENSG00000118004,ENSG00000085265,ENSG00000166482,ENSG00000175899,ENSG00000149131,ENSG00000213853,ENSG00000168685,ENSG00000196126,ENSG00000204287,ENSG00000203710,ENSG00000085063,ENSG00000136869,ENSG00000184584,ENSG00000163565,ENSG00000163563,ENSG00000106100,ENSG00000166523,ENSG00000011600,ENSG00000154611,ENSG00000090659,ENSG00000108622…	3.42334e-23	6.11833e-21	0.190433
GO:0002526	acute inflammatory response	BP	59	164	2340	19230	ENSG00000125730,ENSG00000010671,ENSG00000072694,ENSG00000204592,ENSG00000175899,ENSG00000149131,ENSG00000203710,ENSG00000085063,ENSG00000197561,ENSG00000180871,ENSG00000090339,ENSG00000177119,ENSG00000163687,ENSG00000162711,ENSG00000132170,ENSG00000099985,ENSG00000132965,ENSG00000145623,ENSG00000136244,ENSG00000141433,ENSG00000118432,ENSG00000185897,ENSG00000172216,ENSG00000185010,ENSG00000180210…	2.58062e-15	1.93661e-13	0.359756
GO:0006956	complement activation	BP	33	70	2340	19230	ENSG00000118004,ENSG00000085265,ENSG00000166482,ENSG00000175899,ENSG00000149131,ENSG00000125730,ENSG00000203710,ENSG00000085063,ENSG00000155659,ENSG00000197766,ENSG00000112936,ENSG00000126759,ENSG00000000971,ENSG00000254709,ENSG00000120885,ENSG00000182326,ENSG00000159403,ENSG00000123843,ENSG00000166278,ENSG00000244731,ENSG00000224389,ENSG00000196352,ENSG00000173372,ENSG00000159189,ENSG00000173369…	5.46019e-13	3.21064e-11	0.471429
GO:0072376	protein activation cascade	BP	39	94	2340	19230	ENSG00000118004,ENSG00000085265,ENSG00000166482,ENSG00000175899,ENSG00000149131,ENSG00000125730,ENSG00000203710,ENSG00000085063,ENSG00000197766,ENSG00000120885,ENSG00000112936,ENSG00000126759,ENSG00000182326,ENSG00000000971,ENSG00000166278,ENSG00000244731,ENSG00000224389,ENSG00000173372,ENSG00000159189,ENSG00000244414,ENSG00000155659,ENSG00000254709,ENSG00000159403,ENSG00000123843,ENSG00000196352…	7.24296e-13	4.18643e-11	0.414894
GO:0006909	phagocytosis	BP	72	281	2340	19230	ENSG00000137474,ENSG00000158270,ENSG00000254709,ENSG00000172243,ENSG00000112041,ENSG00000073060,ENSG00000038945,ENSG00000163219,ENSG00000148180,ENSG00000169896,ENSG00000165029,ENSG00000204472,ENSG00000155849,ENSG00000072694,ENSG00000019169,ENSG00000150337,ENSG00000163661,ENSG00000224389,ENSG00000015285,ENSG00000101336,ENSG00000122574,ENSG00000106299,ENSG00000184009,ENSG00000143226,ENSG00000203747…	4.04776e-10	1.61234e-08	0.256228
GO:0070613	regulation of protein processing	BP	39	115	2340	19230	ENSG00000175899,ENSG00000149131,ENSG00000125730,ENSG00000203710,ENSG00000085063,ENSG00000159216,ENSG00000137801,ENSG00000106366,ENSG00000167711,ENSG00000135919,ENSG00000145506,ENSG00000112208,ENSG00000180447,ENSG00000171867,ENSG00000188906,ENSG00000171860,ENSG00000120885,ENSG00000112936,ENSG00000180210,ENSG00000126759,ENSG00000197405,ENSG00000177455,ENSG00000182326,ENSG00000123843,ENSG00000000971…	9.73388e-10	3.59281e-08	0.33913
GO:0006959	humoral immune response	BP	67	275	2340	19230	ENSG00000118004,ENSG00000085265,ENSG00000166482,ENSG00000175899,ENSG00000149131,ENSG00000125730,ENSG00000203710,ENSG00000085063,ENSG00000141448,ENSG00000197561,ENSG00000183018,ENSG00000072694,ENSG00000120885,ENSG00000143954,ENSG00000169413,ENSG00000100448,ENSG00000163220,ENSG00000018280,ENSG00000179914,ENSG00000188257,ENSG00000197766,ENSG00000112936,ENSG00000126759,ENSG00000182326,ENSG00000000971…	1.46294e-08	4.37689e-07	0.243636
GO:0070542	response to fatty acid	BP	31	94	2340	19230	ENSG00000021826,ENSG00000069702,ENSG00000172724,ENSG00000078401,ENSG00000196139,ENSG00000132170,ENSG00000186469,ENSG00000125384,ENSG00000171522,ENSG00000117586,ENSG00000175445,ENSG00000169403,ENSG00000004799,ENSG00000067992,ENSG00000012504,ENSG00000185897,ENSG00000130164,ENSG00000153823,ENSG00000167332,ENSG00000130707,ENSG00000151632,ENSG00000117318,ENSG00000163347,ENSG00000163874,ENSG00000150907…	1.02926e-07	2.67604e-06	0.329787
GO:0044060	regulation of endocrine process	BP	9	42	2340	19230	ENSG00000143839,ENSG00000144891,ENSG00000174697,ENSG00000122641,ENSG00000123999,ENSG00000145708,ENSG00000167332,ENSG00000153162,ENSG00000173918	0.0623823	0.234338	0.214286
GO:0000421	autophagosome membrane	CC	8	40	2340	19230	ENSG00000139112,ENSG00000140941,ENSG00000184304,ENSG00000034713,ENSG00000184584,ENSG00000180061,ENSG00000062716,ENSG00000197769	0.10573	0.310102	0.2
GO:0000166	nucleotide binding	MF	251	2136	2340	19230	ENSG00000112208,ENSG00000275993,ENSG00000102755,ENSG00000142149,ENSG00000141639,ENSG00000159216,ENSG00000198355,ENSG00000177706,ENSG00000102096,ENSG00000174672,ENSG00000108405,ENSG00000142178,ENSG00000091592,ENSG00000074370,ENSG00000150457,ENSG00000106100,ENSG00000182247,ENSG00000123572,ENSG00000180660,ENSG00000196632,ENSG00000275342,ENSG00000171105,ENSG00000198796,ENSG00000176658,ENSG00000107796…	0.744502	0.873581	0.117509
GO:0000123	histone acetyltransferase complex	CC	4	83	2340	19230	ENSG00000114166,ENSG00000115350,ENSG00000123562,ENSG00000043143	0.993308	1	0.0481928
GO:0000151	ubiquitin ligase complex	CC	22	294	2340	19230	ENSG00000119048,ENSG00000100307,ENSG00000141582,ENSG00000171621,ENSG00000183580,ENSG00000161243,ENSG00000156804,ENSG00000197361,ENSG00000107872,ENSG00000162415,ENSG00000162413,ENSG00000180901,ENSG00000171617,ENSG00000189186,ENSG00000198354,ENSG00000101251,ENSG00000100628,ENSG00000114626,ENSG00000104691,ENSG00000146373,ENSG00000116514,ENSG00000123091	0.996732	1	0.0748299
GO:0000228	organic cyclic compound binding	CC	10	309	2340	19230	ENSG00000173421,ENSG00000102977,ENSG00000187268,ENSG00000178222,ENSG00000008056,ENSG00000153157,ENSG00000115350,ENSG00000168556,ENSG00000205683,ENSG00000177606	1	1	0.0323625
GO:0050896	response to stimulus	BP	1475	9191	2340	19230	ENSG00000141639,ENSG00000185950,ENSG00000134460,ENSG00000197461,ENSG00000123572,ENSG00000251322,ENSG00000154611,ENSG00000277632,ENSG00000108691,ENSG00000185386,ENSG00000168621,ENSG00000130829,ENSG00000113319,ENSG00000152518,ENSG00000124882,ENSG00000158186,ENSG00000115306,ENSG00000134853,ENSG00000171777,ENSG00000213465,ENSG00000128016,ENSG00000107968,ENSG00000138166,ENSG00000144730,ENSG00000160867…	2.41269e-56	1.09238e-52	0.160483
GO:0023052	signaling	BP	1143	6641	2340	19230	ENSG00000141639,ENSG00000185950,ENSG00000134460,ENSG00000197461,ENSG00000123572,ENSG00000251322,ENSG00000154611,ENSG00000277632,ENSG00000108691,ENSG00000185386,ENSG00000168621,ENSG00000130829,ENSG00000113319,ENSG00000152518,ENSG00000124882,ENSG00000158186,ENSG00000115306,ENSG00000134853,ENSG00000171777,ENSG00000213465,ENSG00000128016,ENSG00000107968,ENSG00000138166,ENSG00000144730,ENSG00000160867…	1.77303e-52	6.02078e-49	0.172113
GO:0009605	response to external stimulus	BP	572	2673	2340	19230	ENSG00000012504,ENSG00000141052,ENSG00000125730,ENSG00000010671,ENSG00000072694,ENSG00000204592,ENSG00000175899,ENSG00000149131,ENSG00000197561,ENSG00000163661,ENSG00000183454,ENSG00000105464,ENSG00000203710,ENSG00000085063,ENSG00000174697,ENSG00000148339,ENSG00000130203,ENSG00000183682,ENSG00000117586,ENSG00000184584,ENSG00000163874,ENSG00000113811,ENSG00000158714,ENSG00000169429,ENSG00000118503…	8.23535e-49	1.86435e-45	0.213992
GO:0048583	regulation of response to stimulus	BP	829	4449	2340	19230	ENSG00000116717,ENSG00000099860,ENSG00000125378,ENSG00000107968,ENSG00000116473,ENSG00000138685,ENSG00000197442,ENSG00000198909,ENSG00000188906,ENSG00000134259,ENSG00000106100,ENSG00000171105,ENSG00000137801,ENSG00000119986,ENSG00000185652,ENSG00000185386,ENSG00000112964,ENSG00000213949,ENSG00000167779,ENSG00000137486,ENSG00000130829,ENSG00000173546,ENSG00000136869,ENSG00000197405,ENSG00000274286…	2.63664e-47	5.11621e-44	0.186334
GO:0051716	cellular response to stimulus	BP	1242	7614	2340	19230	ENSG00000141639,ENSG00000185950,ENSG00000134460,ENSG00000197461,ENSG00000123572,ENSG00000251322,ENSG00000154611,ENSG00000277632,ENSG00000108691,ENSG00000185386,ENSG00000168621,ENSG00000130829,ENSG00000113319,ENSG00000152518,ENSG00000124882,ENSG00000158186,ENSG00000115306,ENSG00000134853,ENSG00000171777,ENSG00000213465,ENSG00000128016,ENSG00000107968,ENSG00000138166,ENSG00000144730,ENSG00000160867…	3.70875e-45	6.297e-42	0.163121
GO:0044459	plasma membrane part	CC	577	2794	2340	19230	ENSG00000196126,ENSG00000135077,ENSG00000090339,ENSG00000178562,ENSG00000204287,ENSG00000168461,ENSG00000136869,ENSG00000163219,ENSG00000125733,ENSG00000204472,ENSG00000187800,ENSG00000120658,ENSG00000254709,ENSG00000178726,ENSG00000205755,ENSG00000134460,ENSG00000108405,ENSG00000197646,ENSG00000159307,ENSG00000171105,ENSG00000110848,ENSG00000026103,ENSG00000038945,ENSG00000176435,ENSG00000137801…	4.46669e-44	6.74122e-41	0.206514
GO:0007165	signal transduction	BP	1046	6160	2340	19230	ENSG00000141639,ENSG00000185950,ENSG00000134460,ENSG00000197461,ENSG00000123572,ENSG00000251322,ENSG00000154611,ENSG00000277632,ENSG00000108691,ENSG00000185386,ENSG00000168621,ENSG00000130829,ENSG00000113319,ENSG00000152518,ENSG00000124882,ENSG00000158186,ENSG00000115306,ENSG00000134853,ENSG00000171777,ENSG00000213465,ENSG00000128016,ENSG00000107968,ENSG00000138166,ENSG00000144730,ENSG00000160867…	7.75263e-43	9.57308e-40	0.169805
GO:0070887	cellular response to chemical stimulus	BP	659	3367	2340	19230	ENSG00000012504,ENSG00000159216,ENSG00000113594,ENSG00000105974,ENSG00000090376,ENSG00000136689,ENSG00000145777,ENSG00000167601,ENSG00000019582,ENSG00000151090,ENSG00000158714,ENSG00000169508,ENSG00000180871,ENSG00000163464,ENSG00000172724,ENSG00000177119,ENSG00000163823,ENSG00000102755,ENSG00000181374,ENSG00000277632,ENSG00000172156,ENSG00000275152,ENSG00000108691,ENSG00000275302,ENSG00000276409…	7.32602e-43	9.57308e-40	0.195723
GO:0022610	biological adhesion	BP	365	1502	2340	19230	ENSG00000179242,ENSG00000169306,ENSG00000149256,ENSG00000177707,ENSG00000117154,ENSG00000162692,ENSG00000145934,ENSG00000090339,ENSG00000160593,ENSG00000007908,ENSG00000090659,ENSG00000174175,ENSG00000143341,ENSG00000139211,ENSG00000181754,ENSG00000134376,ENSG00000109743,ENSG00000213853,ENSG00000137801,ENSG00000113916,ENSG00000006210,ENSG00000198947,ENSG00000184371,ENSG00000162946,ENSG00000163513…	3.08439e-42	3.49128e-39	0.243009
GO:0007166	cell surface receptor signaling pathway	BP	606	3047	2340	19230	ENSG00000159216,ENSG00000113594,ENSG00000105974,ENSG00000090376,ENSG00000136689,ENSG00000145777,ENSG00000167601,ENSG00000019582,ENSG00000173175,ENSG00000011600,ENSG00000166523,ENSG00000154611,ENSG00000090659,ENSG00000108622,ENSG00000158869,ENSG00000132514,ENSG00000171860,ENSG00000174600,ENSG00000197405,ENSG00000171049,ENSG00000187474,ENSG00000171051,ENSG00000203710,ENSG00000085265,ENSG00000131042…	4.32174e-41	4.19302e-38	0.198884
GO:0051239	regulation of multicellular organismal process	BP	665	3449	2340	19230	ENSG00000125378,ENSG00000168621,ENSG00000138685,ENSG00000164056,ENSG00000101916,ENSG00000092051,ENSG00000130234,ENSG00000165810,ENSG00000104415,ENSG00000113303,ENSG00000113916,ENSG00000187554,ENSG00000010671,ENSG00000136235,ENSG00000122862,ENSG00000171522,ENSG00000167601,ENSG00000165795,ENSG00000018280,ENSG00000137507,ENSG00000072694,ENSG00000136634,ENSG00000171608,ENSG00000150594,ENSG00000174697…	5.28467e-41	4.78544e-38	0.19281
GO:0010033	response to organic substance	BP	656	3394	2340	19230	ENSG00000012504,ENSG00000159216,ENSG00000113594,ENSG00000105974,ENSG00000090376,ENSG00000136689,ENSG00000145777,ENSG00000167601,ENSG00000019582,ENSG00000092964,ENSG00000169676,ENSG00000138814,ENSG00000108370,ENSG00000090339,ENSG00000116741,ENSG00000069696,ENSG00000183454,ENSG00000153234,ENSG00000117152,ENSG00000151090,ENSG00000169429,ENSG00000118503,ENSG00000170458,ENSG00000081041,ENSG00000136634…	1.04187e-40	8.84483e-38	0.193282
GO:0048731	system development	BP	887	5083	2340	19230	ENSG00000266524,ENSG00000153162,ENSG00000078401,ENSG00000125378,ENSG00000054598,ENSG00000154122,ENSG00000113389,ENSG00000134363,ENSG00000127418,ENSG00000109705,ENSG00000132031,ENSG00000102977,ENSG00000176692,ENSG00000173714,ENSG00000123500,ENSG00000174600,ENSG00000164761,ENSG00000172809,ENSG00000102174,ENSG00000198682,ENSG00000090539,ENSG00000111424,ENSG00000139219,ENSG00000157766,ENSG00000188783…	7.80485e-39	6.23607e-36	0.174503
GO:0042221	response to chemical	BP	852	4862	2340	19230	ENSG00000189058,ENSG00000130203,ENSG00000054356,ENSG00000173846,ENSG00000112096,ENSG00000012504,ENSG00000159216,ENSG00000113594,ENSG00000105974,ENSG00000090376,ENSG00000136689,ENSG00000145777,ENSG00000167601,ENSG00000019582,ENSG00000092964,ENSG00000169676,ENSG00000138814,ENSG00000108370,ENSG00000090339,ENSG00000116741,ENSG00000069696,ENSG00000183454,ENSG00000153234,ENSG00000117152,ENSG00000151090…	1.5492e-37	1.16904e-34	0.175237
GO:0071310	cellular response to organic substance	BP	550	2770	2340	19230	ENSG00000012504,ENSG00000159216,ENSG00000113594,ENSG00000105974,ENSG00000090376,ENSG00000136689,ENSG00000145777,ENSG00000167601,ENSG00000019582,ENSG00000151090,ENSG00000125378,ENSG00000184205,ENSG00000166340,ENSG00000266524,ENSG00000073712,ENSG00000170345,ENSG00000119681,ENSG00000173714,ENSG00000184113,ENSG00000163513,ENSG00000069702,ENSG00000136603,ENSG00000164442,ENSG00000106991,ENSG00000095739…	1.58052e-36	1.1299e-33	0.198556
GO:0023051	regulation of signaling	BP	687	3718	2340	19230	ENSG00000116717,ENSG00000099860,ENSG00000125378,ENSG00000107968,ENSG00000116473,ENSG00000138685,ENSG00000197442,ENSG00000198909,ENSG00000188906,ENSG00000134259,ENSG00000106100,ENSG00000171105,ENSG00000137801,ENSG00000119986,ENSG00000185652,ENSG00000185386,ENSG00000112964,ENSG00000213949,ENSG00000167779,ENSG00000137486,ENSG00000130829,ENSG00000173546,ENSG00000136869,ENSG00000197405,ENSG00000274286…	4.31213e-36	2.92859e-33	0.184777
GO:0065008	regulation of biological quality	BP	752	4199	2340	19230	ENSG00000102977,ENSG00000138311,ENSG00000067066,ENSG00000132639,ENSG00000127561,ENSG00000142319,ENSG00000111371,ENSG00000079215,ENSG00000135821,ENSG00000162383,ENSG00000158445,ENSG00000060558,ENSG00000156049,ENSG00000184408,ENSG00000197584,ENSG00000150907,ENSG00000102468,ENSG00000113369,ENSG00000126368,ENSG00000160883,ENSG00000163884,ENSG00000150540,ENSG00000111252,ENSG00000166086,ENSG00000117400…	2.65467e-35	1.63902e-32	0.17909
GO:0048856	anatomical structure development	BP	1015	6150	2340	19230	ENSG00000073910,ENSG00000120885,ENSG00000166923,ENSG00000145526,ENSG00000150394,ENSG00000086991,ENSG00000168685,ENSG00000127528,ENSG00000113916,ENSG00000179776,ENSG00000111424,ENSG00000092969,ENSG00000214944,ENSG00000133216,ENSG00000162493,ENSG00000165323,ENSG00000172037,ENSG00000266524,ENSG00000153162,ENSG00000078401,ENSG00000125378,ENSG00000054598,ENSG00000154122,ENSG00000113389,ENSG00000134363…	3.53308e-35	2.08651e-32	0.165041
GO:0031226	intrinsic component of plasma membrane	CC	382	1716	2340	19230	ENSG00000179399,ENSG00000183098,ENSG00000106100,ENSG00000147257,ENSG00000180447,ENSG00000124466,ENSG00000186907,ENSG00000169242,ENSG00000132677,ENSG00000142192,ENSG00000185231,ENSG00000102755,ENSG00000125848,ENSG00000178726,ENSG00000182162,ENSG00000089057,ENSG00000146938,ENSG00000165168,ENSG00000260314,ENSG00000173198,ENSG00000133107,ENSG00000157103,ENSG00000169508,ENSG00000102468,ENSG00000108405…	3.99496e-35	2.26098e-32	0.222611
GO:0010646	regulation of cell communication	BP	677	3673	2340	19230	ENSG00000116717,ENSG00000099860,ENSG00000125378,ENSG00000107968,ENSG00000116473,ENSG00000138685,ENSG00000197442,ENSG00000198909,ENSG00000188906,ENSG00000134259,ENSG00000106100,ENSG00000171105,ENSG00000137801,ENSG00000119986,ENSG00000185652,ENSG00000185386,ENSG00000112964,ENSG00000213949,ENSG00000167779,ENSG00000137486,ENSG00000130829,ENSG00000173546,ENSG00000136869,ENSG00000197405,ENSG00000274286…	4.28962e-35	2.33064e-32	0.184318
GO:0007275	multicellular organism development	BP	948	5655	2340	19230	ENSG00000266524,ENSG00000153162,ENSG00000078401,ENSG00000125378,ENSG00000054598,ENSG00000154122,ENSG00000113389,ENSG00000134363,ENSG00000127418,ENSG00000109705,ENSG00000132031,ENSG00000102977,ENSG00000176692,ENSG00000173714,ENSG00000123500,ENSG00000174600,ENSG00000164761,ENSG00000172809,ENSG00000102174,ENSG00000198682,ENSG00000090539,ENSG00000111424,ENSG00000139219,ENSG00000157766,ENSG00000188783…	9.31151e-35	4.86455e-32	0.167639
GO:0032502	developmental process	BP	1067	6566	2340	19230	ENSG00000073910,ENSG00000120885,ENSG00000166923,ENSG00000145526,ENSG00000150394,ENSG00000086991,ENSG00000168685,ENSG00000127528,ENSG00000113916,ENSG00000179776,ENSG00000111424,ENSG00000092969,ENSG00000214944,ENSG00000133216,ENSG00000162493,ENSG00000165323,ENSG00000172037,ENSG00000112096,ENSG00000266524,ENSG00000153162,ENSG00000078401,ENSG00000125378,ENSG00000054598,ENSG00000154122,ENSG00000113389…	1.18095e-34	5.94105e-32	0.162504
GO:0032501	multicellular organismal process	BP	1238	7924	2340	19230	ENSG00000266524,ENSG00000153162,ENSG00000078401,ENSG00000125378,ENSG00000054598,ENSG00000154122,ENSG00000113389,ENSG00000134363,ENSG00000127418,ENSG00000109705,ENSG00000132031,ENSG00000102977,ENSG00000176692,ENSG00000173714,ENSG00000123500,ENSG00000174600,ENSG00000164761,ENSG00000172809,ENSG00000102174,ENSG00000198682,ENSG00000090539,ENSG00000111424,ENSG00000139219,ENSG00000157766,ENSG00000188783…	2.84567e-34	1.38046e-31	0.156234
GO:0048518	positive regulation of biological process	BP	1032	6367	2340	19230	ENSG00000116717,ENSG00000099860,ENSG00000125378,ENSG00000107968,ENSG00000116473,ENSG00000138685,ENSG00000197442,ENSG00000198909,ENSG00000188906,ENSG00000134259,ENSG00000106100,ENSG00000171105,ENSG00000137801,ENSG00000119986,ENSG00000185652,ENSG00000185386,ENSG00000112964,ENSG00000213949,ENSG00000167779,ENSG00000137486,ENSG00000130829,ENSG00000173546,ENSG00000136869,ENSG00000197405,ENSG00000274286…	1.80053e-32	7.84961e-30	0.162086
GO:0048584	positive regulation of response to stimulus	BP	489	2453	2340	19230	ENSG00000116717,ENSG00000099860,ENSG00000125378,ENSG00000107968,ENSG00000116473,ENSG00000138685,ENSG00000197442,ENSG00000198909,ENSG00000188906,ENSG00000134259,ENSG00000106100,ENSG00000171105,ENSG00000137801,ENSG00000119986,ENSG00000185652,ENSG00000185386,ENSG00000112964,ENSG00000213949,ENSG00000167779,ENSG00000137486,ENSG00000130829,ENSG00000173546,ENSG00000136869,ENSG00000197405,ENSG00000274286…	1.84928e-32	7.84961e-30	0.199348
GO:0005887	integral component of plasma membrane	CC	360	1634	2340	19230	ENSG00000100346,ENSG00000169432,ENSG00000196557,ENSG00000177098,ENSG00000166257,ENSG00000105711,ENSG00000153253,ENSG00000007314,ENSG00000136546,ENSG00000112936,ENSG00000077943,ENSG00000144668,ENSG00000213949,ENSG00000137809,ENSG00000161638,ENSG00000005884,ENSG00000169896,ENSG00000135424,ENSG00000137731,ENSG00000266964,ENSG00000175344,ENSG00000134460,ENSG00000136244,ENSG00000131724,ENSG00000171105…	4.9588e-32	2.04107e-29	0.220318
GO:0032101	regulation of response to external stimulus	BP	260	1055	2340	19230	ENSG00000125730,ENSG00000010671,ENSG00000072694,ENSG00000204592,ENSG00000175899,ENSG00000149131,ENSG00000203710,ENSG00000085063,ENSG00000184584,ENSG00000163874,ENSG00000113811,ENSG00000177119,ENSG00000163687,ENSG00000162711,ENSG00000132170,ENSG00000099985,ENSG00000132965,ENSG00000145623,ENSG00000136244,ENSG00000118503,ENSG00000166923,ENSG00000180871,ENSG00000213654,ENSG00000141448,ENSG00000141433…	8.58831e-31	3.333e-28	0.246445
GO:0002376	immune system process	BP	584	3139	2340	19230	ENSG00000172724,ENSG00000003137,ENSG00000107099,ENSG00000142192,ENSG00000120885,ENSG00000006210,ENSG00000197405,ENSG00000169896,ENSG00000145335,ENSG00000171049,ENSG00000204472,ENSG00000105835,ENSG00000173372,ENSG00000165030,ENSG00000171608,ENSG00000167601,ENSG00000092445,ENSG00000173757,ENSG00000111252,ENSG00000166086,ENSG00000117400,ENSG00000136244,ENSG00000102524,ENSG00000147251,ENSG00000081189…	1.26324e-30	4.63745e-28	0.186047
GO:0009653	anatomical structure morphogenesis	BP	536	2810	2340	19230	ENSG00000073910,ENSG00000120885,ENSG00000166923,ENSG00000145526,ENSG00000150394,ENSG00000086991,ENSG00000168685,ENSG00000127528,ENSG00000113916,ENSG00000179776,ENSG00000111424,ENSG00000092969,ENSG00000214944,ENSG00000133216,ENSG00000162493,ENSG00000165323,ENSG00000172037,ENSG00000111341,ENSG00000060718,ENSG00000139219,ENSG00000157766,ENSG00000118523,ENSG00000102755,ENSG00000101280,ENSG00000182871…	1.25093e-30	4.63745e-28	0.190747
GO:0009966	regulation of signal transduction	BP	606	3293	2340	19230	ENSG00000116717,ENSG00000099860,ENSG00000125378,ENSG00000107968,ENSG00000116473,ENSG00000138685,ENSG00000197442,ENSG00000198909,ENSG00000188906,ENSG00000134259,ENSG00000106100,ENSG00000171105,ENSG00000137801,ENSG00000119986,ENSG00000185652,ENSG00000185386,ENSG00000112964,ENSG00000213949,ENSG00000167779,ENSG00000137486,ENSG00000130829,ENSG00000173546,ENSG00000136869,ENSG00000197405,ENSG00000274286…	1.43542e-30	5.13088e-28	0.184027
GO:0040011	locomotion	BP	414	2009	2340	19230	ENSG00000075223,ENSG00000168621,ENSG00000138623,ENSG00000184058,ENSG00000197043,ENSG00000082684,ENSG00000137872,ENSG00000110880,ENSG00000167680,ENSG00000118257,ENSG00000187323,ENSG00000107562,ENSG00000185532,ENSG00000005884,ENSG00000173376,ENSG00000149571,ENSG00000004848,ENSG00000148053,ENSG00000112658,ENSG00000150625,ENSG00000167601,ENSG00000168209,ENSG00000081189,ENSG00000152092,ENSG00000077782…	2.82197e-30	9.82841e-28	0.206073
GO:0051240	positive regulation of multicellular organismal process	BP	396	1912	2340	19230	ENSG00000125378,ENSG00000168621,ENSG00000138685,ENSG00000164056,ENSG00000171608,ENSG00000150594,ENSG00000174697,ENSG00000171357,ENSG00000124882,ENSG00000135077,ENSG00000171522,ENSG00000117586,ENSG00000170458,ENSG00000178562,ENSG00000018280,ENSG00000137752,ENSG00000187554,ENSG00000136634,ENSG00000163565,ENSG00000120907,ENSG00000170214,ENSG00000006210,ENSG00000176165,ENSG00000150630,ENSG00000106571…	2.38719e-29	7.90857e-27	0.207113
GO:0050793	regulation of developmental process	BP	532	2816	2340	19230	ENSG00000125378,ENSG00000168621,ENSG00000138685,ENSG00000164056,ENSG00000006210,ENSG00000176165,ENSG00000150630,ENSG00000106571,ENSG00000162946,ENSG00000118503,ENSG00000113916,ENSG00000081189,ENSG00000102524,ENSG00000131042,ENSG00000163513,ENSG00000135077,ENSG00000134460,ENSG00000164442,ENSG00000114315,ENSG00000198796,ENSG00000187391,ENSG00000132970,ENSG00000128283,ENSG00000160307,ENSG00000099864…	2.88996e-29	9.34628e-27	0.18892
GO:0065007	biological regulation	BP	1758	12514	2340	19230	ENSG00000168685,ENSG00000147883,ENSG00000162595,ENSG00000116717,ENSG00000124762,ENSG00000197019,ENSG00000118816,ENSG00000138646,ENSG00000112576,ENSG00000058091,ENSG00000172059,ENSG00000138395,ENSG00000100307,ENSG00000159216,ENSG00000172216,ENSG00000169297,ENSG00000095794,ENSG00000166313,ENSG00000166407,ENSG00000153162,ENSG00000071282,ENSG00000198517,ENSG00000101096,ENSG00000078401,ENSG00000060138…	4.9444e-29	1.56186e-26	0.140483
GO:0006928	movement of cell or subcellular component	BP	446	2248	2340	19230	ENSG00000075223,ENSG00000168621,ENSG00000138623,ENSG00000184058,ENSG00000197043,ENSG00000082684,ENSG00000137872,ENSG00000110880,ENSG00000167680,ENSG00000118257,ENSG00000187323,ENSG00000107562,ENSG00000185532,ENSG00000005884,ENSG00000173376,ENSG00000149571,ENSG00000004848,ENSG00000148053,ENSG00000112658,ENSG00000150625,ENSG00000167601,ENSG00000168209,ENSG00000081189,ENSG00000152092,ENSG00000077782…	7.29938e-29	2.25335e-26	0.198399
GO:0050789	regulation of biological process	BP	1677	11815	2340	19230	ENSG00000168685,ENSG00000147883,ENSG00000162595,ENSG00000116717,ENSG00000124762,ENSG00000197019,ENSG00000118816,ENSG00000138646,ENSG00000112576,ENSG00000058091,ENSG00000172059,ENSG00000138395,ENSG00000100307,ENSG00000159216,ENSG00000172216,ENSG00000169297,ENSG00000095794,ENSG00000166313,ENSG00000166407,ENSG00000153162,ENSG00000071282,ENSG00000198517,ENSG00000101096,ENSG00000078401,ENSG00000060138…	1.53373e-28	4.52883e-26	0.141938
GO:0072359	circulatory system development	BP	281	1213	2340	19230	ENSG00000102755,ENSG00000101280,ENSG00000182871,ENSG00000197461,ENSG00000122679,ENSG00000125378,ENSG00000054598,ENSG00000166923,ENSG00000136859,ENSG00000128917,ENSG00000108691,ENSG00000100292,ENSG00000087245,ENSG00000106366,ENSG00000161638,ENSG00000165197,ENSG00000144810,ENSG00000184058,ENSG00000066056,ENSG00000079337,ENSG00000174697,ENSG00000173546,ENSG00000111145,ENSG00000184304,ENSG00000169429…	1.70449e-28	4.92598e-26	0.231657
GO:0032879	regulation of localization	BP	542	2906	2340	19230	ENSG00000047579,ENSG00000145335,ENSG00000143839,ENSG00000144891,ENSG00000142178,ENSG00000089041,ENSG00000160460,ENSG00000179094,ENSG00000105711,ENSG00000100599,ENSG00000171105,ENSG00000166923,ENSG00000185652,ENSG00000137486,ENSG00000187391,ENSG00000007908,ENSG00000154188,ENSG00000141480,ENSG00000125378,ENSG00000112425,ENSG00000100292,ENSG00000108700,ENSG00000174175,ENSG00000120337,ENSG00000180871…	2.08223e-28	5.89229e-26	0.186511
GO:0003013	circulatory system process	BP	162	551	2340	19230	ENSG00000120907,ENSG00000169676,ENSG00000126895,ENSG00000170214,ENSG00000130234,ENSG00000198848,ENSG00000092009,ENSG00000100448,ENSG00000143839,ENSG00000144891,ENSG00000188778,ENSG00000198336,ENSG00000198523,ENSG00000148926,ENSG00000105974,ENSG00000101400,ENSG00000143933,ENSG00000116016,ENSG00000198947,ENSG00000198626,ENSG00000121577,ENSG00000118729,ENSG00000167711,ENSG00000086991,ENSG00000018408…	3.86934e-28	1.0726e-25	0.294011
GO:0001775	cell activation	BP	316	1434	2340	19230	ENSG00000172724,ENSG00000003137,ENSG00000107099,ENSG00000142192,ENSG00000120885,ENSG00000006210,ENSG00000197405,ENSG00000169896,ENSG00000145335,ENSG00000171049,ENSG00000204472,ENSG00000105835,ENSG00000173372,ENSG00000165030,ENSG00000171608,ENSG00000167601,ENSG00000092445,ENSG00000173757,ENSG00000177455,ENSG00000176907,ENSG00000123384,ENSG00000072694,ENSG00000089692,ENSG00000011600,ENSG00000135636…	5.40444e-28	1.46817e-25	0.220363
GO:0009986	cell surface	CC	210	813	2340	19230	ENSG00000120658,ENSG00000254709,ENSG00000178726,ENSG00000205755,ENSG00000134460,ENSG00000108405,ENSG00000197646,ENSG00000159307,ENSG00000171105,ENSG00000110848,ENSG00000026103,ENSG00000038945,ENSG00000176435,ENSG00000137801,ENSG00000196126,ENSG00000131724,ENSG00000112964,ENSG00000213949,ENSG00000180210,ENSG00000101916,ENSG00000145623,ENSG00000138623,ENSG00000168685,ENSG00000136869,ENSG00000105369…	9.3726e-28	2.49624e-25	0.258303
GO:1901700	response to oxygen-containing compound	BP	359	1708	2340	19230	ENSG00000189058,ENSG00000130203,ENSG00000054356,ENSG00000173846,ENSG00000112096,ENSG00000211445,ENSG00000133019,ENSG00000060558,ENSG00000135824,ENSG00000150907,ENSG00000185950,ENSG00000171105,ENSG00000106070,ENSG00000004799,ENSG00000176692,ENSG00000184481,ENSG00000105971,ENSG00000116039,ENSG00000133124,ENSG00000109458,ENSG00000106538,ENSG00000104635,ENSG00000095637,ENSG00000146678,ENSG00000005882…	9.81982e-28	2.56505e-25	0.210187
GO:0001944	vasculature development	BP	213	832	2340	19230	ENSG00000102755,ENSG00000101280,ENSG00000182871,ENSG00000197461,ENSG00000122679,ENSG00000125378,ENSG00000054598,ENSG00000166923,ENSG00000136859,ENSG00000128917,ENSG00000108691,ENSG00000100292,ENSG00000087245,ENSG00000106366,ENSG00000161638,ENSG00000165197,ENSG00000144810,ENSG00000184058,ENSG00000066056,ENSG00000079337,ENSG00000174697,ENSG00000173546,ENSG00000111145,ENSG00000184304,ENSG00000169429…	1.38616e-27	3.4867e-25	0.25601
GO:0072358	cardiovascular system development	BP	213	832	2340	19230	ENSG00000102755,ENSG00000101280,ENSG00000182871,ENSG00000197461,ENSG00000122679,ENSG00000125378,ENSG00000054598,ENSG00000166923,ENSG00000136859,ENSG00000128917,ENSG00000108691,ENSG00000100292,ENSG00000087245,ENSG00000106366,ENSG00000161638,ENSG00000165197,ENSG00000144810,ENSG00000184058,ENSG00000066056,ENSG00000079337,ENSG00000174697,ENSG00000173546,ENSG00000111145,ENSG00000184304,ENSG00000169429…	1.38616e-27	3.4867e-25	0.25601
GO:0035556	intracellular signal transduction	BP	551	2992	2340	19230	ENSG00000141639,ENSG00000185950,ENSG00000134460,ENSG00000197461,ENSG00000123572,ENSG00000251322,ENSG00000154611,ENSG00000277632,ENSG00000108691,ENSG00000185386,ENSG00000168621,ENSG00000130829,ENSG00000113319,ENSG00000152518,ENSG00000124882,ENSG00000158186,ENSG00000115306,ENSG00000134853,ENSG00000171777,ENSG00000213465,ENSG00000128016,ENSG00000107968,ENSG00000138166,ENSG00000144730,ENSG00000160867…	1.74409e-27	4.30728e-25	0.184158
GO:0008015	blood circulation	BP	158	540	2340	19230	ENSG00000120907,ENSG00000169676,ENSG00000126895,ENSG00000170214,ENSG00000130234,ENSG00000198848,ENSG00000092009,ENSG00000100448,ENSG00000143839,ENSG00000144891,ENSG00000188778,ENSG00000198336,ENSG00000198523,ENSG00000148926,ENSG00000105974,ENSG00000101400,ENSG00000143933,ENSG00000116016,ENSG00000198947,ENSG00000198626,ENSG00000121577,ENSG00000118729,ENSG00000167711,ENSG00000142583,ENSG00000145244…	3.28857e-27	7.91095e-25	0.292593
GO:0048513	animal organ development	BP	650	3696	2340	19230	ENSG00000111341,ENSG00000060718,ENSG00000139219,ENSG00000157766,ENSG00000118523,ENSG00000141433,ENSG00000172216,ENSG00000054598,ENSG00000170820,ENSG00000214274,ENSG00000090339,ENSG00000157404,ENSG00000122641,ENSG00000123999,ENSG00000154734,ENSG00000174697,ENSG00000081051,ENSG00000124882,ENSG00000163661,ENSG00000136931,ENSG00000174804,ENSG00000134853,ENSG00000054356,ENSG00000173757,ENSG00000153162…	3.31977e-27	7.91095e-25	0.175866
GO:0048522	positive regulation of cellular process	BP	907	5603	2340	19230	ENSG00000116717,ENSG00000099860,ENSG00000125378,ENSG00000107968,ENSG00000116473,ENSG00000138685,ENSG00000197442,ENSG00000198909,ENSG00000188906,ENSG00000134259,ENSG00000106100,ENSG00000171105,ENSG00000137801,ENSG00000119986,ENSG00000185652,ENSG00000185386,ENSG00000112964,ENSG00000213949,ENSG00000167779,ENSG00000137486,ENSG00000130829,ENSG00000173546,ENSG00000136869,ENSG00000197405,ENSG00000274286…	7.87136e-27	1.84339e-24	0.161878
GO:0051094	positive regulation of developmental process	BP	321	1490	2340	19230	ENSG00000125378,ENSG00000168621,ENSG00000138685,ENSG00000164056,ENSG00000006210,ENSG00000176165,ENSG00000150630,ENSG00000106571,ENSG00000162946,ENSG00000102524,ENSG00000131042,ENSG00000163513,ENSG00000073712,ENSG00000054598,ENSG00000207870,ENSG00000140682,ENSG00000095739,ENSG00000018408,ENSG00000092969,ENSG00000136244,ENSG00000162493,ENSG00000175445,ENSG00000038945,ENSG00000127472,ENSG00000184371…	1.24797e-26	2.87308e-24	0.215436
GO:0044425	membrane part	CC	1072	6895	2340	19230	ENSG00000152969,ENSG00000171867,ENSG00000102362,ENSG00000173548,ENSG00000109743,ENSG00000151892,ENSG00000179593,ENSG00000128482,ENSG00000054654,ENSG00000213316,ENSG00000145335,ENSG00000176438,ENSG00000125848,ENSG00000165168,ENSG00000124212,ENSG00000166405,ENSG00000110786,ENSG00000100243,ENSG00000132965,ENSG00000074370,ENSG00000180730,ENSG00000157601,ENSG00000197977,ENSG00000149596,ENSG00000186204…	2.63949e-26	5.97535e-24	0.155475
GO:0048870	cell motility	BP	365	1777	2340	19230	ENSG00000075223,ENSG00000168621,ENSG00000138623,ENSG00000184058,ENSG00000197043,ENSG00000082684,ENSG00000137872,ENSG00000110880,ENSG00000167680,ENSG00000118257,ENSG00000187323,ENSG00000107562,ENSG00000185532,ENSG00000005884,ENSG00000173376,ENSG00000149571,ENSG00000004848,ENSG00000148053,ENSG00000112658,ENSG00000150625,ENSG00000167601,ENSG00000168209,ENSG00000081189,ENSG00000152092,ENSG00000077782…	3.18922e-26	6.98697e-24	0.205402
GO:0051674	localization of cell	BP	365	1777	2340	19230	ENSG00000075223,ENSG00000168621,ENSG00000138623,ENSG00000184058,ENSG00000197043,ENSG00000082684,ENSG00000137872,ENSG00000110880,ENSG00000167680,ENSG00000118257,ENSG00000187323,ENSG00000107562,ENSG00000185532,ENSG00000005884,ENSG00000173376,ENSG00000149571,ENSG00000004848,ENSG00000148053,ENSG00000112658,ENSG00000150625,ENSG00000167601,ENSG00000168209,ENSG00000081189,ENSG00000152092,ENSG00000077782…	3.18922e-26	6.98697e-24	0.205402
GO:0006935	chemotaxis	BP	177	652	2340	19230	ENSG00000158714,ENSG00000169508,ENSG00000180871,ENSG00000163464,ENSG00000172724,ENSG00000177119,ENSG00000163823,ENSG00000102755,ENSG00000181374,ENSG00000277632,ENSG00000172156,ENSG00000275152,ENSG00000108691,ENSG00000275302,ENSG00000276409,ENSG00000276070,ENSG00000108700,ENSG00000006210,ENSG00000163221,ENSG00000006606,ENSG00000136244,ENSG00000171608,ENSG00000157404,ENSG00000166923,ENSG00000213654…	3.81581e-26	8.22701e-24	0.271472
GO:0042330	taxis	BP	177	655	2340	19230	ENSG00000158714,ENSG00000169508,ENSG00000180871,ENSG00000163464,ENSG00000172724,ENSG00000177119,ENSG00000163823,ENSG00000102755,ENSG00000181374,ENSG00000277632,ENSG00000172156,ENSG00000275152,ENSG00000108691,ENSG00000275302,ENSG00000276409,ENSG00000276070,ENSG00000108700,ENSG00000006210,ENSG00000163221,ENSG00000006606,ENSG00000136244,ENSG00000171608,ENSG00000157404,ENSG00000166923,ENSG00000213654…	6.80765e-26	1.44482e-23	0.270229
GO:0001568	blood vessel development	BP	202	795	2340	19230	ENSG00000102755,ENSG00000101280,ENSG00000182871,ENSG00000197461,ENSG00000122679,ENSG00000125378,ENSG00000054598,ENSG00000166923,ENSG00000136859,ENSG00000128917,ENSG00000108691,ENSG00000100292,ENSG00000087245,ENSG00000106366,ENSG00000161638,ENSG00000165197,ENSG00000144810,ENSG00000184058,ENSG00000066056,ENSG00000079337,ENSG00000174697,ENSG00000173546,ENSG00000111145,ENSG00000184304,ENSG00000169429…	9.82938e-26	2.05404e-23	0.254088
GO:0006952	defense response	BP	381	1898	2340	19230	ENSG00000141433,ENSG00000186297,ENSG00000008735,ENSG00000069696,ENSG00000164418,ENSG00000197635,ENSG00000142192,ENSG00000120885,ENSG00000006210,ENSG00000197405,ENSG00000169896,ENSG00000145335,ENSG00000171049,ENSG00000204472,ENSG00000105835,ENSG00000173372,ENSG00000125730,ENSG00000010671,ENSG00000072694,ENSG00000204592,ENSG00000118004,ENSG00000085265,ENSG00000166482,ENSG00000175899,ENSG00000149131…	2.07228e-25	4.20115e-23	0.200738
GO:0008283	cell proliferation	BP	404	2052	2340	19230	ENSG00000126524,ENSG00000100292,ENSG00000073060,ENSG00000118137,ENSG00000066056,ENSG00000174697,ENSG00000137801,ENSG00000137573,ENSG00000105971,ENSG00000000005,ENSG00000168874,ENSG00000106991,ENSG00000105974,ENSG00000171951,ENSG00000130203,ENSG00000101445,ENSG00000153162,ENSG00000179388,ENSG00000125378,ENSG00000171608,ENSG00000172156,ENSG00000165197,ENSG00000184304,ENSG00000107562,ENSG00000214274…	2.85727e-25	5.70741e-23	0.196881
GO:2000026	regulation of multicellular organismal development	BP	432	2254	2340	19230	ENSG00000125378,ENSG00000168621,ENSG00000138685,ENSG00000164056,ENSG00000006210,ENSG00000176165,ENSG00000150630,ENSG00000106571,ENSG00000162946,ENSG00000131042,ENSG00000163513,ENSG00000135077,ENSG00000134460,ENSG00000164442,ENSG00000114315,ENSG00000198796,ENSG00000187391,ENSG00000144824,ENSG00000166923,ENSG00000044524,ENSG00000073712,ENSG00000054598,ENSG00000207870,ENSG00000140682,ENSG00000095739…	1.31176e-24	2.58227e-22	0.191659
GO:0016020	membrane	CC	1368	9351	2340	19230	ENSG00000158270,ENSG00000120658,ENSG00000168461,ENSG00000142192,ENSG00000185231,ENSG00000102755,ENSG00000205726,ENSG00000132639,ENSG00000128283,ENSG00000125848,ENSG00000125810,ENSG00000100346,ENSG00000125864,ENSG00000100100,ENSG00000178726,ENSG00000132872,ENSG00000187323,ENSG00000100055,ENSG00000182162,ENSG00000089057,ENSG00000011201,ENSG00000205755,ENSG00000146938,ENSG00000101445,ENSG00000147027…	1.70915e-24	3.31648e-22	0.146295
GO:0048514	blood vessel morphogenesis	BP	184	714	2340	19230	ENSG00000102755,ENSG00000101280,ENSG00000182871,ENSG00000197461,ENSG00000122679,ENSG00000125378,ENSG00000054598,ENSG00000166923,ENSG00000136859,ENSG00000128917,ENSG00000108691,ENSG00000100292,ENSG00000087245,ENSG00000106366,ENSG00000161638,ENSG00000165197,ENSG00000144810,ENSG00000184058,ENSG00000066056,ENSG00000079337,ENSG00000174697,ENSG00000173546,ENSG00000111145,ENSG00000184304,ENSG00000169429…	2.96604e-24	5.67432e-22	0.257703
GO:0051179	localization	BP	1042	6743	2340	19230	ENSG00000164056,ENSG00000153487,ENSG00000138814,ENSG00000124762,ENSG00000100906,ENSG00000185467,ENSG00000188906,ENSG00000084734,ENSG00000132639,ENSG00000127561,ENSG00000142319,ENSG00000111371,ENSG00000079215,ENSG00000135821,ENSG00000162383,ENSG00000086300,ENSG00000113749,ENSG00000075223,ENSG00000168621,ENSG00000138623,ENSG00000184058,ENSG00000197043,ENSG00000082684,ENSG00000137872,ENSG00000110880…	3.7361e-24	7.04826e-22	0.154531
GO:0048869	cellular developmental process	BP	756	4573	2340	19230	ENSG00000073910,ENSG00000120885,ENSG00000166923,ENSG00000145526,ENSG00000150394,ENSG00000086991,ENSG00000168685,ENSG00000127528,ENSG00000113916,ENSG00000179776,ENSG00000111424,ENSG00000092969,ENSG00000214944,ENSG00000133216,ENSG00000162493,ENSG00000165323,ENSG00000172037,ENSG00000124882,ENSG00000163661,ENSG00000214274,ENSG00000172572,ENSG00000066056,ENSG00000174804,ENSG00000173706,ENSG00000163513…	6.90276e-24	1.28439e-21	0.165318
GO:0010647	positive regulation of cell communication	BP	373	1894	2340	19230	ENSG00000116717,ENSG00000099860,ENSG00000125378,ENSG00000107968,ENSG00000116473,ENSG00000138685,ENSG00000197442,ENSG00000198909,ENSG00000188906,ENSG00000134259,ENSG00000106100,ENSG00000171105,ENSG00000137801,ENSG00000119986,ENSG00000185652,ENSG00000185386,ENSG00000112964,ENSG00000213949,ENSG00000167779,ENSG00000137486,ENSG00000130829,ENSG00000173546,ENSG00000136869,ENSG00000197405,ENSG00000274286…	2.91087e-23	5.27178e-21	0.196938
GO:0034097	response to cytokine	BP	269	1236	2340	19230	ENSG00000159216,ENSG00000113594,ENSG00000105974,ENSG00000090376,ENSG00000136689,ENSG00000145777,ENSG00000167601,ENSG00000019582,ENSG00000118503,ENSG00000067182,ENSG00000176170,ENSG00000105270,ENSG00000151468,ENSG00000118137,ENSG00000099985,ENSG00000150907,ENSG00000128342,ENSG00000205755,ENSG00000134460,ENSG00000137265,ENSG00000170345,ENSG00000106070,ENSG00000277632,ENSG00000171608,ENSG00000131724…	6.07751e-23	1.07209e-20	0.217638
GO:0030154	cell differentiation	BP	726	4388	2340	19230	ENSG00000165323,ENSG00000172037,ENSG00000124882,ENSG00000163661,ENSG00000214274,ENSG00000172572,ENSG00000066056,ENSG00000174804,ENSG00000173706,ENSG00000163513,ENSG00000169946,ENSG00000069702,ENSG00000172889,ENSG00000164442,ENSG00000170961,ENSG00000106991,ENSG00000148053,ENSG00000148926,ENSG00000105974,ENSG00000166292,ENSG00000185650,ENSG00000171223,ENSG00000128052,ENSG00000105538,ENSG00000141052…	8.04447e-23	1.40087e-20	0.165451
GO:0023056	positive regulation of signaling	BP	372	1900	2340	19230	ENSG00000116717,ENSG00000099860,ENSG00000125378,ENSG00000107968,ENSG00000116473,ENSG00000138685,ENSG00000197442,ENSG00000198909,ENSG00000188906,ENSG00000134259,ENSG00000106100,ENSG00000171105,ENSG00000137801,ENSG00000119986,ENSG00000185652,ENSG00000185386,ENSG00000112964,ENSG00000213949,ENSG00000167779,ENSG00000137486,ENSG00000130829,ENSG00000173546,ENSG00000136869,ENSG00000197405,ENSG00000274286…	1.0101e-22	1.73673e-20	0.195789
GO:0030198	extracellular matrix organization	BP	125	419	2340	19230	ENSG00000067182,ENSG00000123384,ENSG00000160867,ENSG00000162733,ENSG00000197635,ENSG00000154736,ENSG00000159307,ENSG00000095587,ENSG00000102265,ENSG00000087245,ENSG00000166033,ENSG00000197561,ENSG00000106991,ENSG00000135047,ENSG00000092009,ENSG00000100448,ENSG00000035862,ENSG00000175899,ENSG00000123342,ENSG00000162909,ENSG00000158859,ENSG00000142173,ENSG00000182871,ENSG00000054598,ENSG00000168477…	1.55364e-22	2.60533e-20	0.298329
GO:0006468	protein phosphorylation	BP	394	2052	2340	19230	ENSG00000147883,ENSG00000162595,ENSG00000116717,ENSG00000124762,ENSG00000197019,ENSG00000118816,ENSG00000138646,ENSG00000112576,ENSG00000141639,ENSG00000185950,ENSG00000134460,ENSG00000197461,ENSG00000123572,ENSG00000251322,ENSG00000154611,ENSG00000277632,ENSG00000108691,ENSG00000185386,ENSG00000168621,ENSG00000130829,ENSG00000113319,ENSG00000152518,ENSG00000124882,ENSG00000158186,ENSG00000115306…	1.78738e-22	2.96074e-20	0.192008
GO:0006950	response to stress	BP	707	4268	2340	19230	ENSG00000189058,ENSG00000130203,ENSG00000054356,ENSG00000173846,ENSG00000112096,ENSG00000143947,ENSG00000141433,ENSG00000186297,ENSG00000008735,ENSG00000069696,ENSG00000164418,ENSG00000197635,ENSG00000130037,ENSG00000078401,ENSG00000177000,ENSG00000137801,ENSG00000100292,ENSG00000087245,ENSG00000007171,ENSG00000086991,ENSG00000142279,ENSG00000165197,ENSG00000109610,ENSG00000176171,ENSG00000174697…	3.05073e-22	4.99254e-20	0.165651
GO:0009611	response to wounding	BP	181	727	2340	19230	ENSG00000102362,ENSG00000197043,ENSG00000105649,ENSG00000135636,ENSG00000100292,ENSG00000102265,ENSG00000177119,ENSG00000178726,ENSG00000185022,ENSG00000188191,ENSG00000108405,ENSG00000159307,ENSG00000198517,ENSG00000015285,ENSG00000141448,ENSG00000085063,ENSG00000185010,ENSG00000180210,ENSG00000138722,ENSG00000111252,ENSG00000005249,ENSG00000169946,ENSG00000244734,ENSG00000171557,ENSG00000147251…	4.63298e-22	7.49164e-20	0.248968
GO:0048585	negative regulation of response to stimulus	BP	372	1920	2340	19230	ENSG00000130829,ENSG00000188766,ENSG00000120129,ENSG00000138166,ENSG00000105974,ENSG00000117152,ENSG00000072694,ENSG00000175899,ENSG00000149131,ENSG00000168685,ENSG00000090376,ENSG00000136689,ENSG00000085063,ENSG00000203710,ENSG00000137486,ENSG00000135312,ENSG00000148926,ENSG00000141480,ENSG00000162711,ENSG00000132170,ENSG00000118503,ENSG00000166923,ENSG00000154188,ENSG00000118137,ENSG00000136634…	6.99191e-22	1.11731e-19	0.19375
GO:0030334	regulation of cell migration	BP	228	1005	2340	19230	ENSG00000100292,ENSG00000108700,ENSG00000174175,ENSG00000120337,ENSG00000166923,ENSG00000180871,ENSG00000136244,ENSG00000213654,ENSG00000109743,ENSG00000169403,ENSG00000166086,ENSG00000090339,ENSG00000164619,ENSG00000213853,ENSG00000135821,ENSG00000101280,ENSG00000078401,ENSG00000125378,ENSG00000137801,ENSG00000171608,ENSG00000176692,ENSG00000184304,ENSG00000132669,ENSG00000168874,ENSG00000112562…	7.07975e-22	1.11819e-19	0.226866
GO:0010562	positive regulation of phosphorus metabolic process	BP	258	1189	2340	19230	ENSG00000116717,ENSG00000099860,ENSG00000125378,ENSG00000107968,ENSG00000116473,ENSG00000138685,ENSG00000197442,ENSG00000198909,ENSG00000188906,ENSG00000134259,ENSG00000106100,ENSG00000171105,ENSG00000137801,ENSG00000119986,ENSG00000185652,ENSG00000185386,ENSG00000112964,ENSG00000213949,ENSG00000167779,ENSG00000137486,ENSG00000130829,ENSG00000173546,ENSG00000136869,ENSG00000197405,ENSG00000274286…	8.08229e-22	1.24752e-19	0.216989
GO:0045937	positive regulation of phosphate metabolic process	BP	258	1189	2340	19230	ENSG00000116717,ENSG00000099860,ENSG00000125378,ENSG00000107968,ENSG00000116473,ENSG00000138685,ENSG00000197442,ENSG00000198909,ENSG00000188906,ENSG00000134259,ENSG00000106100,ENSG00000171105,ENSG00000137801,ENSG00000119986,ENSG00000185652,ENSG00000185386,ENSG00000112964,ENSG00000213949,ENSG00000167779,ENSG00000137486,ENSG00000130829,ENSG00000173546,ENSG00000136869,ENSG00000197405,ENSG00000274286…	8.08229e-22	1.24752e-19	0.216989
GO:0048519	negative regulation of biological process	BP	915	5855	2340	19230	ENSG00000100307,ENSG00000159216,ENSG00000172216,ENSG00000169297,ENSG00000095794,ENSG00000166313,ENSG00000166407,ENSG00000153162,ENSG00000071282,ENSG00000198517,ENSG00000101096,ENSG00000078401,ENSG00000060138,ENSG00000172201,ENSG00000142611,ENSG00000141448,ENSG00000140044,ENSG00000196092,ENSG00000125378,ENSG00000054598,ENSG00000152804,ENSG00000133878,ENSG00000134138,ENSG00000165030,ENSG00000128917…	1.04519e-21	1.59515e-19	0.156277
GO:0050794	regulation of cellular process	BP	1554	11040	2340	19230	ENSG00000168685,ENSG00000147883,ENSG00000162595,ENSG00000116717,ENSG00000124762,ENSG00000197019,ENSG00000118816,ENSG00000138646,ENSG00000112576,ENSG00000058091,ENSG00000172059,ENSG00000138395,ENSG00000100307,ENSG00000159216,ENSG00000172216,ENSG00000169297,ENSG00000095794,ENSG00000166313,ENSG00000166407,ENSG00000153162,ENSG00000071282,ENSG00000198517,ENSG00000101096,ENSG00000078401,ENSG00000060138…	1.39217e-21	2.1011e-19	0.140761
GO:0005576	extracellular region	CC	722	4405	2340	19230	ENSG00000150394,ENSG00000164318,ENSG00000112769,ENSG00000196569,ENSG00000172037,ENSG00000130203,ENSG00000155511,ENSG00000157766,ENSG00000197614,ENSG00000172638,ENSG00000166482,ENSG00000137801,ENSG00000171557,ENSG00000127951,ENSG00000167711,ENSG00000115414,ENSG00000139219,ENSG00000197565,ENSG00000169031,ENSG00000081052,ENSG00000084636,ENSG00000144810,ENSG00000060718,ENSG00000187955,ENSG00000173372…	1.6721e-21	2.49583e-19	0.163905
GO:0009719	response to endogenous stimulus	BP	341	1729	2340	19230	ENSG00000012504,ENSG00000151090,ENSG00000125378,ENSG00000266524,ENSG00000073712,ENSG00000170345,ENSG00000119681,ENSG00000173714,ENSG00000184113,ENSG00000163513,ENSG00000069702,ENSG00000136603,ENSG00000164442,ENSG00000106991,ENSG00000095739,ENSG00000179776,ENSG00000102981,ENSG00000092969,ENSG00000198742,ENSG00000066336,ENSG00000168056,ENSG00000174004,ENSG00000135409,ENSG00000137507,ENSG00000112679…	2.58154e-21	3.81142e-19	0.197224
GO:0001932	regulation of protein phosphorylation	BP	307	1509	2340	19230	ENSG00000147883,ENSG00000162595,ENSG00000116717,ENSG00000124762,ENSG00000197019,ENSG00000118816,ENSG00000138646,ENSG00000112576,ENSG00000099860,ENSG00000125378,ENSG00000107968,ENSG00000116473,ENSG00000138685,ENSG00000197442,ENSG00000198909,ENSG00000188906,ENSG00000134259,ENSG00000106100,ENSG00000171105,ENSG00000137801,ENSG00000119986,ENSG00000185652,ENSG00000185386,ENSG00000112964,ENSG00000213949…	2.78877e-21	4.07311e-19	0.203446
GO:0046903	secretion	BP	304	1490	2340	19230	ENSG00000086300,ENSG00000113749,ENSG00000141433,ENSG00000078401,ENSG00000047579,ENSG00000145335,ENSG00000143839,ENSG00000144891,ENSG00000010671,ENSG00000108405,ENSG00000142192,ENSG00000197461,ENSG00000197766,ENSG00000120885,ENSG00000100234,ENSG00000137801,ENSG00000130956,ENSG00000185010,ENSG00000102265,ENSG00000162267,ENSG00000106366,ENSG00000149218,ENSG00000165197,ENSG00000250722,ENSG00000196136…	2.86961e-21	4.14659e-19	0.204027
GO:0031224	intrinsic component of membrane	CC	893	5708	2340	19230	ENSG00000158270,ENSG00000166265,ENSG00000183722,ENSG00000142192,ENSG00000185231,ENSG00000102755,ENSG00000205726,ENSG00000125848,ENSG00000125810,ENSG00000100346,ENSG00000100100,ENSG00000178726,ENSG00000132872,ENSG00000187323,ENSG00000182162,ENSG00000089057,ENSG00000205755,ENSG00000146938,ENSG00000187268,ENSG00000147027,ENSG00000166979,ENSG00000134460,ENSG00000184497,ENSG00000179399,ENSG00000165168…	3.69798e-21	5.28734e-19	0.156447
GO:0002684	positive regulation of immune system process	BP	247	1134	2340	19230	ENSG00000125730,ENSG00000010671,ENSG00000204592,ENSG00000118004,ENSG00000085265,ENSG00000166482,ENSG00000175899,ENSG00000149131,ENSG00000196126,ENSG00000204287,ENSG00000203710,ENSG00000085063,ENSG00000136869,ENSG00000184584,ENSG00000163565,ENSG00000163563,ENSG00000106100,ENSG00000166523,ENSG00000011600,ENSG00000154611,ENSG00000090659,ENSG00000108622,ENSG00000158869,ENSG00000132514,ENSG00000196664…	3.95365e-21	5.594e-19	0.217813
GO:0050865	regulation of cell activation	BP	154	592	2340	19230	ENSG00000158869,ENSG00000178726,ENSG00000197461,ENSG00000180210,ENSG00000134853,ENSG00000164867,ENSG00000173918,ENSG00000130203,ENSG00000135919,ENSG00000136869,ENSG00000115956,ENSG00000174175,ENSG00000135077,ENSG00000136634,ENSG00000106546,ENSG00000012124,ENSG00000010671,ENSG00000163599,ENSG00000011600,ENSG00000168918,ENSG00000072694,ENSG00000163563,ENSG00000185950,ENSG00000169508,ENSG00000102524…	7.32605e-21	1.02587e-18	0.260135
GO:0051270	regulation of cellular component movement	BP	250	1159	2340	19230	ENSG00000100292,ENSG00000108700,ENSG00000174175,ENSG00000120337,ENSG00000166923,ENSG00000180871,ENSG00000136244,ENSG00000213654,ENSG00000109743,ENSG00000169403,ENSG00000166086,ENSG00000090339,ENSG00000164619,ENSG00000213853,ENSG00000135821,ENSG00000101280,ENSG00000078401,ENSG00000125378,ENSG00000137801,ENSG00000171608,ENSG00000176692,ENSG00000184304,ENSG00000132669,ENSG00000168874,ENSG00000112562…	8.71632e-21	1.2081e-18	0.215703
GO:0071345	cellular response to cytokine stimulus	BP	247	1142	2340	19230	ENSG00000159216,ENSG00000113594,ENSG00000105974,ENSG00000090376,ENSG00000136689,ENSG00000145777,ENSG00000167601,ENSG00000019582,ENSG00000118503,ENSG00000067182,ENSG00000176170,ENSG00000105270,ENSG00000151468,ENSG00000118137,ENSG00000099985,ENSG00000150907,ENSG00000128342,ENSG00000205755,ENSG00000134460,ENSG00000137265,ENSG00000170345,ENSG00000106070,ENSG00000277632,ENSG00000171608,ENSG00000131724…	1.05474e-20	1.44713e-18	0.216287
GO:0032940	secretion by cell	BP	279	1343	2340	19230	ENSG00000047579,ENSG00000145335,ENSG00000143839,ENSG00000144891,ENSG00000010671,ENSG00000108405,ENSG00000142192,ENSG00000197461,ENSG00000197766,ENSG00000120885,ENSG00000100234,ENSG00000137801,ENSG00000130956,ENSG00000185010,ENSG00000102265,ENSG00000162267,ENSG00000106366,ENSG00000149218,ENSG00000165197,ENSG00000250722,ENSG00000196136,ENSG00000138722,ENSG00000102362,ENSG00000196924,ENSG00000112419…	1.12088e-20	1.52249e-18	0.207744
GO:0050727	regulation of inflammatory response	BP	155	600	2340	19230	ENSG00000125730,ENSG00000010671,ENSG00000072694,ENSG00000204592,ENSG00000175899,ENSG00000149131,ENSG00000203710,ENSG00000085063,ENSG00000163687,ENSG00000162711,ENSG00000132170,ENSG00000099985,ENSG00000132965,ENSG00000145623,ENSG00000136244,ENSG00000118503,ENSG00000141433,ENSG00000185231,ENSG00000173198,ENSG00000188191,ENSG00000168229,ENSG00000186469,ENSG00000122679,ENSG00000196126,ENSG00000169676…	1.13239e-20	1.5229e-18	0.258333
GO:2000145	regulation of cell motility	BP	235	1069	2340	19230	ENSG00000100292,ENSG00000108700,ENSG00000174175,ENSG00000120337,ENSG00000166923,ENSG00000180871,ENSG00000136244,ENSG00000213654,ENSG00000109743,ENSG00000169403,ENSG00000166086,ENSG00000090339,ENSG00000164619,ENSG00000213853,ENSG00000135821,ENSG00000101280,ENSG00000078401,ENSG00000125378,ENSG00000137801,ENSG00000171608,ENSG00000176692,ENSG00000184304,ENSG00000132669,ENSG00000168874,ENSG00000112562…	1.1724e-20	1.56125e-18	0.219832
GO:0045321	leukocyte activation	BP	266	1269	2340	19230	ENSG00000172724,ENSG00000003137,ENSG00000107099,ENSG00000142192,ENSG00000120885,ENSG00000006210,ENSG00000197405,ENSG00000169896,ENSG00000145335,ENSG00000171049,ENSG00000204472,ENSG00000105835,ENSG00000173372,ENSG00000165030,ENSG00000171608,ENSG00000167601,ENSG00000092445,ENSG00000173757,ENSG00000177455,ENSG00000089692,ENSG00000011600,ENSG00000135636,ENSG00000135077,ENSG00000068079,ENSG00000163687…	2.81101e-20	3.70699e-18	0.209614
GO:0045597	positive regulation of cell differentiation	BP	232	1058	2340	19230	ENSG00000006210,ENSG00000176165,ENSG00000150630,ENSG00000106571,ENSG00000162946,ENSG00000073712,ENSG00000125378,ENSG00000054598,ENSG00000207870,ENSG00000163513,ENSG00000140682,ENSG00000095739,ENSG00000018408,ENSG00000092969,ENSG00000136244,ENSG00000162493,ENSG00000175445,ENSG00000038945,ENSG00000127472,ENSG00000184371,ENSG00000179593,ENSG00000144891,ENSG00000188257,ENSG00000103335,ENSG00000141433…	2.96224e-20	3.86885e-18	0.219282
GO:0035295	tube development	BP	248	1157	2340	19230	ENSG00000102755,ENSG00000101280,ENSG00000182871,ENSG00000197461,ENSG00000122679,ENSG00000125378,ENSG00000054598,ENSG00000166923,ENSG00000136859,ENSG00000128917,ENSG00000108691,ENSG00000100292,ENSG00000087245,ENSG00000106366,ENSG00000161638,ENSG00000165197,ENSG00000144810,ENSG00000184058,ENSG00000066056,ENSG00000079337,ENSG00000174697,ENSG00000173546,ENSG00000111145,ENSG00000184304,ENSG00000169429…	3.04267e-20	3.93605e-18	0.214347
GO:0050900	leukocyte migration	BP	127	454	2340	19230	ENSG00000158714,ENSG00000169508,ENSG00000180871,ENSG00000163464,ENSG00000172724,ENSG00000177119,ENSG00000163823,ENSG00000101336,ENSG00000115310,ENSG00000197561,ENSG00000006210,ENSG00000166086,ENSG00000163220,ENSG00000007908,ENSG00000162711,ENSG00000102755,ENSG00000181374,ENSG00000277632,ENSG00000172156,ENSG00000275152,ENSG00000108691,ENSG00000275302,ENSG00000276409,ENSG00000276070,ENSG00000108700…	3.24182e-20	4.15412e-18	0.279736
GO:0001934	positive regulation of protein phosphorylation	BP	229	1042	2340	19230	ENSG00000116717,ENSG00000099860,ENSG00000125378,ENSG00000107968,ENSG00000116473,ENSG00000138685,ENSG00000197442,ENSG00000198909,ENSG00000188906,ENSG00000134259,ENSG00000106100,ENSG00000171105,ENSG00000137801,ENSG00000119986,ENSG00000185652,ENSG00000185386,ENSG00000112964,ENSG00000213949,ENSG00000167779,ENSG00000137486,ENSG00000130829,ENSG00000173546,ENSG00000136869,ENSG00000197405,ENSG00000274286…	3.99132e-20	5.06674e-18	0.21977
GO:1902531	regulation of intracellular signal transduction	BP	378	2006	2340	19230	ENSG00000116717,ENSG00000099860,ENSG00000125378,ENSG00000107968,ENSG00000116473,ENSG00000138685,ENSG00000197442,ENSG00000198909,ENSG00000188906,ENSG00000134259,ENSG00000106100,ENSG00000171105,ENSG00000137801,ENSG00000119986,ENSG00000185652,ENSG00000185386,ENSG00000112964,ENSG00000213949,ENSG00000167779,ENSG00000137486,ENSG00000130829,ENSG00000173546,ENSG00000136869,ENSG00000197405,ENSG00000274286…	4.76365e-20	5.99117e-18	0.188435
GO:0008284	positive regulation of cell proliferation	BP	219	985	2340	19230	ENSG00000101445,ENSG00000153162,ENSG00000179388,ENSG00000125378,ENSG00000171608,ENSG00000172156,ENSG00000165197,ENSG00000105971,ENSG00000184304,ENSG00000107562,ENSG00000214274,ENSG00000113296,ENSG00000198435,ENSG00000172889,ENSG00000037280,ENSG00000150630,ENSG00000138685,ENSG00000239697,ENSG00000171951,ENSG00000006606,ENSG00000117707,ENSG00000123358,ENSG00000128052,ENSG00000173511,ENSG00000126561…	6.6294e-20	8.2612e-18	0.222335
GO:0035239	tube morphogenesis	BP	214	955	2340	19230	ENSG00000102755,ENSG00000101280,ENSG00000182871,ENSG00000197461,ENSG00000122679,ENSG00000125378,ENSG00000054598,ENSG00000166923,ENSG00000136859,ENSG00000128917,ENSG00000108691,ENSG00000100292,ENSG00000087245,ENSG00000106366,ENSG00000161638,ENSG00000165197,ENSG00000144810,ENSG00000184058,ENSG00000066056,ENSG00000079337,ENSG00000174697,ENSG00000173546,ENSG00000111145,ENSG00000184304,ENSG00000169429…	6.89938e-20	8.51948e-18	0.224084
GO:0009967	positive regulation of signal transduction	BP	334	1718	2340	19230	ENSG00000116717,ENSG00000099860,ENSG00000125378,ENSG00000107968,ENSG00000116473,ENSG00000138685,ENSG00000197442,ENSG00000198909,ENSG00000188906,ENSG00000134259,ENSG00000106100,ENSG00000171105,ENSG00000137801,ENSG00000119986,ENSG00000185652,ENSG00000185386,ENSG00000112964,ENSG00000213949,ENSG00000167779,ENSG00000137486,ENSG00000130829,ENSG00000173546,ENSG00000136869,ENSG00000197405,ENSG00000274286…	7.79431e-20	9.53785e-18	0.194412
GO:0042327	positive regulation of phosphorylation	BP	240	1117	2340	19230	ENSG00000116717,ENSG00000099860,ENSG00000125378,ENSG00000107968,ENSG00000116473,ENSG00000138685,ENSG00000197442,ENSG00000198909,ENSG00000188906,ENSG00000134259,ENSG00000106100,ENSG00000171105,ENSG00000137801,ENSG00000119986,ENSG00000185652,ENSG00000185386,ENSG00000112964,ENSG00000213949,ENSG00000167779,ENSG00000137486,ENSG00000130829,ENSG00000173546,ENSG00000136869,ENSG00000197405,ENSG00000274286…	9.66368e-20	1.17198e-17	0.214861
GO:0048523	negative regulation of cellular process	BP	806	5103	2340	19230	ENSG00000100307,ENSG00000159216,ENSG00000172216,ENSG00000169297,ENSG00000095794,ENSG00000166313,ENSG00000166407,ENSG00000153162,ENSG00000071282,ENSG00000198517,ENSG00000101096,ENSG00000078401,ENSG00000060138,ENSG00000172201,ENSG00000142611,ENSG00000141448,ENSG00000140044,ENSG00000196092,ENSG00000125378,ENSG00000054598,ENSG00000152804,ENSG00000133878,ENSG00000134138,ENSG00000165030,ENSG00000128917…	1.05068e-19	1.26296e-17	0.157946
GO:0019220	regulation of phosphate metabolic process	BP	359	1889	2340	19230	ENSG00000147883,ENSG00000162595,ENSG00000116717,ENSG00000124762,ENSG00000197019,ENSG00000118816,ENSG00000138646,ENSG00000112576,ENSG00000099860,ENSG00000125378,ENSG00000107968,ENSG00000116473,ENSG00000138685,ENSG00000197442,ENSG00000198909,ENSG00000188906,ENSG00000134259,ENSG00000106100,ENSG00000171105,ENSG00000137801,ENSG00000119986,ENSG00000185652,ENSG00000185386,ENSG00000112964,ENSG00000213949…	1.22144e-19	1.44267e-17	0.190048
GO:0051174	regulation of phosphorus metabolic process	BP	359	1889	2340	19230	ENSG00000147883,ENSG00000162595,ENSG00000116717,ENSG00000124762,ENSG00000197019,ENSG00000118816,ENSG00000138646,ENSG00000112576,ENSG00000099860,ENSG00000125378,ENSG00000107968,ENSG00000116473,ENSG00000138685,ENSG00000197442,ENSG00000198909,ENSG00000188906,ENSG00000134259,ENSG00000106100,ENSG00000171105,ENSG00000137801,ENSG00000119986,ENSG00000185652,ENSG00000185386,ENSG00000112964,ENSG00000213949…	1.22144e-19	1.44267e-17	0.190048
GO:0098609	cell-cell adhesion	BP	203	896	2340	19230	ENSG00000179242,ENSG00000169306,ENSG00000149256,ENSG00000177707,ENSG00000117154,ENSG00000162692,ENSG00000145934,ENSG00000090339,ENSG00000160593,ENSG00000007908,ENSG00000090659,ENSG00000174175,ENSG00000143341,ENSG00000139211,ENSG00000181754,ENSG00000134376,ENSG00000163513,ENSG00000092969,ENSG00000134115,ENSG00000148600,ENSG00000145526,ENSG00000150394,ENSG00000170571,ENSG00000177103,ENSG00000144847…	1.81011e-19	2.11954e-17	0.226562
GO:1901701	cellular response to oxygen-containing compound	BP	250	1186	2340	19230	ENSG00000133019,ENSG00000060558,ENSG00000135824,ENSG00000150907,ENSG00000185950,ENSG00000171105,ENSG00000106070,ENSG00000004799,ENSG00000176692,ENSG00000184481,ENSG00000105971,ENSG00000116039,ENSG00000133124,ENSG00000109458,ENSG00000106538,ENSG00000104635,ENSG00000095637,ENSG00000146678,ENSG00000005882,ENSG00000158270,ENSG00000172243,ENSG00000109610,ENSG00000164867,ENSG00000112096,ENSG00000172216…	2.09418e-19	2.43121e-17	0.210793
GO:0065009	regulation of molecular function	BP	542	3174	2340	19230	ENSG00000147883,ENSG00000162595,ENSG00000116717,ENSG00000124762,ENSG00000197019,ENSG00000118816,ENSG00000138646,ENSG00000112576,ENSG00000099860,ENSG00000125378,ENSG00000107968,ENSG00000116473,ENSG00000138685,ENSG00000197442,ENSG00000198909,ENSG00000188906,ENSG00000134259,ENSG00000106100,ENSG00000171105,ENSG00000137801,ENSG00000119986,ENSG00000185652,ENSG00000185386,ENSG00000112964,ENSG00000213949…	3.62349e-19	4.171e-17	0.170762
GO:0040012	regulation of locomotion	BP	242	1142	2340	19230	ENSG00000100292,ENSG00000108700,ENSG00000174175,ENSG00000120337,ENSG00000166923,ENSG00000180871,ENSG00000136244,ENSG00000213654,ENSG00000109743,ENSG00000169403,ENSG00000166086,ENSG00000090339,ENSG00000164619,ENSG00000213853,ENSG00000135821,ENSG00000101280,ENSG00000078401,ENSG00000125378,ENSG00000137801,ENSG00000171608,ENSG00000176692,ENSG00000184304,ENSG00000132669,ENSG00000168874,ENSG00000112562…	4.23103e-19	4.82942e-17	0.211909
GO:0000165	MAPK cascade	BP	215	979	2340	19230	ENSG00000116717,ENSG00000099860,ENSG00000125378,ENSG00000107968,ENSG00000116473,ENSG00000138685,ENSG00000197442,ENSG00000198909,ENSG00000188906,ENSG00000134259,ENSG00000106100,ENSG00000171105,ENSG00000137801,ENSG00000119986,ENSG00000185652,ENSG00000185386,ENSG00000112964,ENSG00000213949,ENSG00000167779,ENSG00000137486,ENSG00000130829,ENSG00000173546,ENSG00000136869,ENSG00000197405,ENSG00000274286…	6.84994e-19	7.62646e-17	0.219612
GO:0023014	signal transduction by protein phosphorylation	BP	215	979	2340	19230	ENSG00000141639,ENSG00000185950,ENSG00000134460,ENSG00000197461,ENSG00000123572,ENSG00000251322,ENSG00000154611,ENSG00000277632,ENSG00000108691,ENSG00000185386,ENSG00000168621,ENSG00000130829,ENSG00000113319,ENSG00000152518,ENSG00000124882,ENSG00000158186,ENSG00000115306,ENSG00000134853,ENSG00000171777,ENSG00000213465,ENSG00000128016,ENSG00000107968,ENSG00000138166,ENSG00000144730,ENSG00000160867…	6.84994e-19	7.62646e-17	0.219612
GO:0042325	regulation of phosphorylation	BP	324	1680	2340	19230	ENSG00000147883,ENSG00000162595,ENSG00000116717,ENSG00000124762,ENSG00000197019,ENSG00000118816,ENSG00000138646,ENSG00000112576,ENSG00000099860,ENSG00000125378,ENSG00000107968,ENSG00000116473,ENSG00000138685,ENSG00000197442,ENSG00000198909,ENSG00000188906,ENSG00000134259,ENSG00000106100,ENSG00000171105,ENSG00000137801,ENSG00000119986,ENSG00000185652,ENSG00000185386,ENSG00000112964,ENSG00000213949…	1.10071e-18	1.21552e-16	0.192857
GO:0030155	regulation of cell adhesion	BP	177	756	2340	19230	ENSG00000109743,ENSG00000213853,ENSG00000137801,ENSG00000113916,ENSG00000006210,ENSG00000198947,ENSG00000184371,ENSG00000162946,ENSG00000136040,ENSG00000120129,ENSG00000221866,ENSG00000154188,ENSG00000076356,ENSG00000172602,ENSG00000133216,ENSG00000107742,ENSG00000205221,ENSG00000138080,ENSG00000144810,ENSG00000164318,ENSG00000106823,ENSG00000005884,ENSG00000173376,ENSG00000164176,ENSG00000213465…	1.35226e-18	1.48127e-16	0.234127
GO:0016021	integral component of membrane	CC	859	5555	2340	19230	ENSG00000142192,ENSG00000185231,ENSG00000102755,ENSG00000125848,ENSG00000178726,ENSG00000182162,ENSG00000089057,ENSG00000146938,ENSG00000165168,ENSG00000260314,ENSG00000173198,ENSG00000133107,ENSG00000157103,ENSG00000169508,ENSG00000102468,ENSG00000108405,ENSG00000125910,ENSG00000059804,ENSG00000130037,ENSG00000278195,ENSG00000010379,ENSG00000179242,ENSG00000122679,ENSG00000150048,ENSG00000171860…	1.49992e-18	1.62988e-16	0.154635
GO:0030335	positive regulation of cell migration	BP	145	573	2340	19230	ENSG00000108700,ENSG00000174175,ENSG00000120337,ENSG00000180871,ENSG00000136244,ENSG00000213654,ENSG00000169403,ENSG00000166086,ENSG00000090339,ENSG00000101280,ENSG00000078401,ENSG00000125378,ENSG00000137801,ENSG00000171608,ENSG00000176692,ENSG00000184304,ENSG00000132669,ENSG00000168874,ENSG00000112562,ENSG00000037280,ENSG00000138685,ENSG00000154188,ENSG00000241186,ENSG00000117707,ENSG00000128052…	1.56584e-18	1.688e-16	0.253054
GO:0098552	side of membrane	CC	139	540	2340	19230	ENSG00000120658,ENSG00000254709,ENSG00000178726,ENSG00000205755,ENSG00000134460,ENSG00000108405,ENSG00000197646,ENSG00000159307,ENSG00000171105,ENSG00000110848,ENSG00000026103,ENSG00000038945,ENSG00000176435,ENSG00000137801,ENSG00000196126,ENSG00000131724,ENSG00000112964,ENSG00000213949,ENSG00000180210,ENSG00000101916,ENSG00000145623,ENSG00000138623,ENSG00000168685,ENSG00000136869,ENSG00000105369…	1.69288e-18	1.81058e-16	0.257407
GO:1902533	positive regulation of intracellular signal transduction	BP	241	1149	2340	19230	ENSG00000116717,ENSG00000099860,ENSG00000125378,ENSG00000107968,ENSG00000116473,ENSG00000138685,ENSG00000197442,ENSG00000198909,ENSG00000188906,ENSG00000134259,ENSG00000106100,ENSG00000171105,ENSG00000137801,ENSG00000119986,ENSG00000185652,ENSG00000185386,ENSG00000112964,ENSG00000213949,ENSG00000167779,ENSG00000137486,ENSG00000130829,ENSG00000173546,ENSG00000136869,ENSG00000197405,ENSG00000274286…	1.93091e-18	2.04902e-16	0.209748
GO:0042592	homeostatic process	BP	364	1955	2340	19230	ENSG00000102977,ENSG00000138311,ENSG00000067066,ENSG00000150907,ENSG00000102468,ENSG00000113369,ENSG00000126368,ENSG00000160883,ENSG00000163884,ENSG00000111252,ENSG00000166086,ENSG00000117400,ENSG00000136244,ENSG00000102524,ENSG00000147251,ENSG00000081189,ENSG00000164615,ENSG00000183018,ENSG00000085662,ENSG00000139219,ENSG00000018408,ENSG00000118523,ENSG00000254636,ENSG00000132465,ENSG00000062038…	2.09245e-18	2.20324e-16	0.186189
GO:0030029	actin filament-based process	BP	183	800	2340	19230	ENSG00000102024,ENSG00000151491,ENSG00000168309,ENSG00000075340,ENSG00000113657,ENSG00000122786,ENSG00000198947,ENSG00000133789,ENSG00000204472,ENSG00000072110,ENSG00000197321,ENSG00000135407,ENSG00000148180,ENSG00000125868,ENSG00000165410,ENSG00000133816,ENSG00000158427,ENSG00000269226,ENSG00000034510,ENSG00000132970,ENSG00000197461,ENSG00000120645,ENSG00000120913,ENSG00000087495,ENSG00000154783…	4.42503e-18	4.62347e-16	0.22875
GO:2000147	positive regulation of cell motility	BP	148	597	2340	19230	ENSG00000108700,ENSG00000174175,ENSG00000120337,ENSG00000180871,ENSG00000136244,ENSG00000213654,ENSG00000169403,ENSG00000166086,ENSG00000090339,ENSG00000101280,ENSG00000078401,ENSG00000125378,ENSG00000137801,ENSG00000171608,ENSG00000176692,ENSG00000184304,ENSG00000132669,ENSG00000168874,ENSG00000112562,ENSG00000037280,ENSG00000138685,ENSG00000154188,ENSG00000241186,ENSG00000117707,ENSG00000128052…	5.01293e-18	5.19775e-16	0.247906
GO:0071495	cellular response to endogenous stimulus	BP	285	1442	2340	19230	ENSG00000012504,ENSG00000151090,ENSG00000125378,ENSG00000266524,ENSG00000073712,ENSG00000170345,ENSG00000119681,ENSG00000173714,ENSG00000184113,ENSG00000163513,ENSG00000069702,ENSG00000136603,ENSG00000164442,ENSG00000106991,ENSG00000095739,ENSG00000179776,ENSG00000102981,ENSG00000092969,ENSG00000198742,ENSG00000066336,ENSG00000168056,ENSG00000174004,ENSG00000135409,ENSG00000137507,ENSG00000112679…	6.27003e-18	6.45195e-16	0.197642
GO:0043410	positive regulation of MAPK cascade	BP	141	559	2340	19230	ENSG00000116717,ENSG00000099860,ENSG00000125378,ENSG00000107968,ENSG00000116473,ENSG00000138685,ENSG00000197442,ENSG00000198909,ENSG00000188906,ENSG00000134259,ENSG00000106100,ENSG00000171105,ENSG00000137801,ENSG00000119986,ENSG00000185652,ENSG00000185386,ENSG00000112964,ENSG00000213949,ENSG00000167779,ENSG00000137486,ENSG00000130829,ENSG00000173546,ENSG00000136869,ENSG00000197405,ENSG00000274286…	6.42031e-18	6.55692e-16	0.252236
GO:0051272	positive regulation of cellular component movement	BP	151	617	2340	19230	ENSG00000108700,ENSG00000174175,ENSG00000120337,ENSG00000180871,ENSG00000136244,ENSG00000213654,ENSG00000169403,ENSG00000166086,ENSG00000090339,ENSG00000101280,ENSG00000078401,ENSG00000125378,ENSG00000137801,ENSG00000171608,ENSG00000176692,ENSG00000184304,ENSG00000132669,ENSG00000168874,ENSG00000112562,ENSG00000037280,ENSG00000138685,ENSG00000154188,ENSG00000241186,ENSG00000117707,ENSG00000128052…	7.95984e-18	8.06854e-16	0.244733
GO:0042060	wound healing	BP	149	608	2340	19230	ENSG00000102362,ENSG00000197043,ENSG00000105649,ENSG00000135636,ENSG00000100292,ENSG00000102265,ENSG00000177119,ENSG00000178726,ENSG00000185022,ENSG00000188191,ENSG00000108405,ENSG00000159307,ENSG00000198517,ENSG00000015285,ENSG00000141448,ENSG00000085063,ENSG00000185010,ENSG00000180210,ENSG00000138722,ENSG00000111252,ENSG00000005249,ENSG00000169946,ENSG00000244734,ENSG00000171557,ENSG00000147251…	1.16596e-17	1.17313e-15	0.245066
GO:0007167	enzyme linked receptor protein signaling pathway	BP	231	1103	2340	19230	ENSG00000125378,ENSG00000164442,ENSG00000102755,ENSG00000101134,ENSG00000171105,ENSG00000147443,ENSG00000185652,ENSG00000176697,ENSG00000033327,ENSG00000044524,ENSG00000066056,ENSG00000173546,ENSG00000087589,ENSG00000101336,ENSG00000111252,ENSG00000134853,ENSG00000155926,ENSG00000171777,ENSG00000037280,ENSG00000148053,ENSG00000160867,ENSG00000157404,ENSG00000167601,ENSG00000184371,ENSG00000182578…	1.2907e-17	1.28908e-15	0.209429
GO:0022603	regulation of anatomical structure morphogenesis	BP	246	1200	2340	19230	ENSG00000125378,ENSG00000168621,ENSG00000138685,ENSG00000164056,ENSG00000118503,ENSG00000113916,ENSG00000081189,ENSG00000102524,ENSG00000164442,ENSG00000114315,ENSG00000187391,ENSG00000132970,ENSG00000128283,ENSG00000160307,ENSG00000099864,ENSG00000073712,ENSG00000275342,ENSG00000154783,ENSG00000151491,ENSG00000181374,ENSG00000277632,ENSG00000157654,ENSG00000172156,ENSG00000108691,ENSG00000180210…	1.62338e-17	1.60952e-15	0.205
GO:0048646	anatomical structure formation involved in morphogenesis	BP	247	1207	2340	19230	ENSG00000102755,ENSG00000101280,ENSG00000182871,ENSG00000197461,ENSG00000122679,ENSG00000125378,ENSG00000054598,ENSG00000166923,ENSG00000136859,ENSG00000128917,ENSG00000108691,ENSG00000100292,ENSG00000087245,ENSG00000106366,ENSG00000161638,ENSG00000165197,ENSG00000144810,ENSG00000184058,ENSG00000066056,ENSG00000079337,ENSG00000174697,ENSG00000173546,ENSG00000111145,ENSG00000184304,ENSG00000169429…	1.7362e-17	1.7089e-15	0.20464
GO:0009897	external side of plasma membrane	CC	97	328	2340	19230	ENSG00000085265,ENSG00000135919,ENSG00000111371,ENSG00000085563,ENSG00000085063,ENSG00000171867,ENSG00000277494,ENSG00000117154,ENSG00000165457,ENSG00000170458,ENSG00000120658,ENSG00000254709,ENSG00000178726,ENSG00000205755,ENSG00000134460,ENSG00000108405,ENSG00000197646,ENSG00000159307,ENSG00000171105,ENSG00000110848,ENSG00000026103,ENSG00000038945,ENSG00000176435,ENSG00000137801,ENSG00000196126…	1.77778e-17	1.73724e-15	0.295732
GO:0044449	contractile fiber part	CC	76	226	2340	19230	ENSG00000101335,ENSG00000133392,ENSG00000101470,ENSG00000118194,ENSG00000198467,ENSG00000140416,ENSG00000134571,ENSG00000101605,ENSG00000130956,ENSG00000136842,ENSG00000159251,ENSG00000087245,ENSG00000173991,ENSG00000143933,ENSG00000170085,ENSG00000161011,ENSG00000240771,ENSG00000172399,ENSG00000072110,ENSG00000110880,ENSG00000248746,ENSG00000157150,ENSG00000163431,ENSG00000069431,ENSG00000077522…	2.15145e-17	2.08737e-15	0.336283
GO:0045055	regulated exocytosis	BP	179	788	2340	19230	ENSG00000010671,ENSG00000108405,ENSG00000142192,ENSG00000197461,ENSG00000197766,ENSG00000120885,ENSG00000100234,ENSG00000137801,ENSG00000130956,ENSG00000185010,ENSG00000102265,ENSG00000162267,ENSG00000106366,ENSG00000149218,ENSG00000165197,ENSG00000250722,ENSG00000196136,ENSG00000138722,ENSG00000102362,ENSG00000196924,ENSG00000112419,ENSG00000115956,ENSG00000171557,ENSG00000122862,ENSG00000150630…	2.20967e-17	2.12865e-15	0.227157
GO:0010648	negative regulation of cell communication	BP	292	1501	2340	19230	ENSG00000130829,ENSG00000188766,ENSG00000120129,ENSG00000138166,ENSG00000105974,ENSG00000117152,ENSG00000090376,ENSG00000136689,ENSG00000137486,ENSG00000135312,ENSG00000148926,ENSG00000141480,ENSG00000198796,ENSG00000116285,ENSG00000171150,ENSG00000135362,ENSG00000108370,ENSG00000145358,ENSG00000168209,ENSG00000116741,ENSG00000135824,ENSG00000143248,ENSG00000150681,ENSG00000168918,ENSG00000143333…	2.23723e-17	2.14002e-15	0.194537
GO:0060326	cell chemotaxis	BP	93	309	2340	19230	ENSG00000158714,ENSG00000169508,ENSG00000180871,ENSG00000163464,ENSG00000172724,ENSG00000177119,ENSG00000163823,ENSG00000102755,ENSG00000181374,ENSG00000277632,ENSG00000172156,ENSG00000275152,ENSG00000108691,ENSG00000275302,ENSG00000276409,ENSG00000276070,ENSG00000108700,ENSG00000006210,ENSG00000163221,ENSG00000006606,ENSG00000136244,ENSG00000171608,ENSG00000157404,ENSG00000166923,ENSG00000213654…	2.3525e-17	2.23455e-15	0.300971
GO:0061061	muscle structure development	BP	160	677	2340	19230	ENSG00000101605,ENSG00000069702,ENSG00000198626,ENSG00000169946,ENSG00000128917,ENSG00000173706,ENSG00000106991,ENSG00000092969,ENSG00000170989,ENSG00000166923,ENSG00000112658,ENSG00000141052,ENSG00000150051,ENSG00000179388,ENSG00000147166,ENSG00000137809,ENSG00000127990,ENSG00000183386,ENSG00000184481,ENSG00000184058,ENSG00000036672,ENSG00000158186,ENSG00000022267,ENSG00000163792,ENSG00000168899…	2.66159e-17	2.51058e-15	0.236337
GO:0043292	contractile fiber	CC	79	241	2340	19230	ENSG00000136842,ENSG00000054654,ENSG00000122786,ENSG00000198947,ENSG00000240771,ENSG00000163380,ENSG00000128872,ENSG00000118194,ENSG00000163431,ENSG00000121361,ENSG00000184009,ENSG00000214872,ENSG00000107796,ENSG00000168743,ENSG00000109846,ENSG00000134571,ENSG00000175084,ENSG00000101605,ENSG00000130956,ENSG00000159251,ENSG00000087245,ENSG00000173991,ENSG00000143933,ENSG00000170085,ENSG00000140416…	2.71578e-17	2.54403e-15	0.327801
GO:0030054	cell junction	CC	273	1379	2340	19230	ENSG00000142192,ENSG00000125848,ENSG00000147027,ENSG00000133107,ENSG00000064666,ENSG00000165757,ENSG00000015285,ENSG00000164647,ENSG00000161638,ENSG00000133401,ENSG00000174804,ENSG00000173706,ENSG00000184304,ENSG00000184113,ENSG00000144847,ENSG00000196924,ENSG00000149571,ENSG00000166086,ENSG00000177707,ENSG00000149564,ENSG00000109458,ENSG00000187391,ENSG00000160867,ENSG00000157404,ENSG00000183853…	2.77284e-17	2.57969e-15	0.19797
GO:0023057	negative regulation of signaling	BP	292	1504	2340	19230	ENSG00000130829,ENSG00000188766,ENSG00000120129,ENSG00000138166,ENSG00000105974,ENSG00000117152,ENSG00000123240,ENSG00000090376,ENSG00000136689,ENSG00000137486,ENSG00000135312,ENSG00000148926,ENSG00000141480,ENSG00000198796,ENSG00000116285,ENSG00000171150,ENSG00000135362,ENSG00000108370,ENSG00000145358,ENSG00000168209,ENSG00000116741,ENSG00000135824,ENSG00000143248,ENSG00000150681,ENSG00000168918…	2.96854e-17	2.74297e-15	0.194149
GO:0005539	glycosaminoglycan binding	MF	78	237	2340	19230	ENSG00000173705,ENSG00000010327,ENSG00000103888,ENSG00000157766,ENSG00000133800,ENSG00000204381,ENSG00000142192,ENSG00000011201,ENSG00000154736,ENSG00000166979,ENSG00000154734,ENSG00000119681,ENSG00000175445,ENSG00000125378,ENSG00000168477,ENSG00000137801,ENSG00000127418,ENSG00000180210,ENSG00000108700,ENSG00000109610,ENSG00000166035,ENSG00000156140,ENSG00000197561,ENSG00000064205,ENSG00000106823…	3.33491e-17	3.06068e-15	0.329114
GO:0003008	system process	BP	396	2211	2340	19230	ENSG00000170345,ENSG00000086300,ENSG00000113749,ENSG00000183454,ENSG00000105464,ENSG00000120907,ENSG00000169676,ENSG00000126895,ENSG00000170214,ENSG00000130234,ENSG00000198848,ENSG00000092009,ENSG00000100448,ENSG00000143839,ENSG00000144891,ENSG00000188778,ENSG00000198336,ENSG00000198523,ENSG00000148926,ENSG00000105974,ENSG00000101400,ENSG00000143933,ENSG00000116016,ENSG00000198947,ENSG00000198626…	4.20863e-17	3.83663e-15	0.179104
GO:0040017	positive regulation of locomotion	BP	151	628	2340	19230	ENSG00000108700,ENSG00000174175,ENSG00000120337,ENSG00000180871,ENSG00000136244,ENSG00000213654,ENSG00000169403,ENSG00000166086,ENSG00000090339,ENSG00000101280,ENSG00000078401,ENSG00000125378,ENSG00000137801,ENSG00000171608,ENSG00000176692,ENSG00000184304,ENSG00000132669,ENSG00000168874,ENSG00000112562,ENSG00000037280,ENSG00000138685,ENSG00000154188,ENSG00000241186,ENSG00000117707,ENSG00000128052…	4.32793e-17	3.91908e-15	0.240446
GO:0048878	chemical homeostasis	BP	249	1229	2340	19230	ENSG00000150907,ENSG00000126368,ENSG00000160883,ENSG00000163884,ENSG00000145244,ENSG00000144891,ENSG00000078401,ENSG00000169418,ENSG00000126895,ENSG00000188191,ENSG00000186204,ENSG00000116039,ENSG00000005249,ENSG00000085662,ENSG00000129467,ENSG00000173175,ENSG00000240583,ENSG00000022267,ENSG00000118729,ENSG00000130988,ENSG00000133112,ENSG00000102468,ENSG00000074370,ENSG00000181374,ENSG00000277632…	4.57952e-17	4.11945e-15	0.202604
GO:0033993	response to lipid	BP	207	965	2340	19230	ENSG00000012822,ENSG00000151623,ENSG00000113580,ENSG00000140009,ENSG00000117115,ENSG00000277632,ENSG00000108691,ENSG00000169403,ENSG00000154589,ENSG00000136869,ENSG00000101336,ENSG00000100906,ENSG00000170458,ENSG00000066336,ENSG00000073060,ENSG00000006210,ENSG00000196352,ENSG00000173334,ENSG00000112799,ENSG00000153162,ENSG00000106991,ENSG00000157103,ENSG00000112964,ENSG00000174697,ENSG00000099998…	4.99819e-17	4.46647e-15	0.214508
GO:0097529	myeloid leukocyte migration	BP	74	220	2340	19230	ENSG00000172724,ENSG00000102755,ENSG00000181374,ENSG00000277632,ENSG00000172156,ENSG00000275152,ENSG00000108691,ENSG00000275302,ENSG00000276409,ENSG00000276070,ENSG00000108700,ENSG00000006210,ENSG00000163221,ENSG00000006606,ENSG00000136244,ENSG00000171608,ENSG00000157404,ENSG00000171860,ENSG00000137801,ENSG00000174600,ENSG00000197405,ENSG00000106538,ENSG00000184371,ENSG00000182578,ENSG00000157368…	5.59471e-17	4.96686e-15	0.336364
GO:0044421	extracellular region part	CC	600	3676	2340	19230	ENSG00000137801,ENSG00000171557,ENSG00000127951,ENSG00000167711,ENSG00000115414,ENSG00000173372,ENSG00000158270,ENSG00000120658,ENSG00000141433,ENSG00000142192,ENSG00000102755,ENSG00000101280,ENSG00000089199,ENSG00000125851,ENSG00000099985,ENSG00000125848,ENSG00000160307,ENSG00000178726,ENSG00000128342,ENSG00000142173,ENSG00000011201,ENSG00000134443,ENSG00000154736,ENSG00000179399,ENSG00000183098…	6.81254e-17	6.00875e-15	0.163221
GO:0072507	divalent inorganic cation homeostasis	BP	130	512	2340	19230	ENSG00000118729,ENSG00000130988,ENSG00000133112,ENSG00000102468,ENSG00000074370,ENSG00000078401,ENSG00000181374,ENSG00000277632,ENSG00000169676,ENSG00000172156,ENSG00000276409,ENSG00000108700,ENSG00000197561,ENSG00000107562,ENSG00000101017,ENSG00000198523,ENSG00000175344,ENSG00000172724,ENSG00000105974,ENSG00000198838,ENSG00000036828,ENSG00000179776,ENSG00000069696,ENSG00000111424,ENSG00000198626…	7.42426e-17	6.50605e-15	0.253906
GO:0045595	regulation of cell differentiation	BP	361	1979	2340	19230	ENSG00000006210,ENSG00000176165,ENSG00000150630,ENSG00000106571,ENSG00000162946,ENSG00000125378,ENSG00000166923,ENSG00000044524,ENSG00000144824,ENSG00000073712,ENSG00000054598,ENSG00000207870,ENSG00000163513,ENSG00000140682,ENSG00000095739,ENSG00000018408,ENSG00000092969,ENSG00000136244,ENSG00000162493,ENSG00000188766,ENSG00000168140,ENSG00000145423,ENSG00000197380,ENSG00000144730,ENSG00000164056…	8.29374e-17	7.2214e-15	0.182415
GO:0007267	cell-cell signaling	BP	319	1696	2340	19230	ENSG00000047579,ENSG00000145335,ENSG00000169676,ENSG00000145708,ENSG00000069696,ENSG00000143839,ENSG00000144891,ENSG00000010671,ENSG00000165029,ENSG00000125378,ENSG00000198796,ENSG00000187391,ENSG00000073712,ENSG00000152804,ENSG00000145506,ENSG00000169862,ENSG00000148737,ENSG00000198873,ENSG00000174804,ENSG00000186854,ENSG00000012822,ENSG00000147655,ENSG00000269113,ENSG00000121210,ENSG00000145423…	9.28668e-17	8.03445e-15	0.18809
GO:0032103	positive regulation of response to external stimulus	BP	99	346	2340	19230	ENSG00000125730,ENSG00000010671,ENSG00000204592,ENSG00000099985,ENSG00000132965,ENSG00000145623,ENSG00000136244,ENSG00000180871,ENSG00000213654,ENSG00000178562,ENSG00000118432,ENSG00000185897,ENSG00000171860,ENSG00000137801,ENSG00000174600,ENSG00000197405,ENSG00000106538,ENSG00000184371,ENSG00000182578,ENSG00000157368,ENSG00000120337,ENSG00000125735,ENSG00000050628,ENSG00000112799,ENSG00000153162…	9.64178e-17	8.28888e-15	0.286127
GO:0030595	leukocyte chemotaxis	BP	75	227	2340	19230	ENSG00000158714,ENSG00000169508,ENSG00000180871,ENSG00000163464,ENSG00000172724,ENSG00000177119,ENSG00000163823,ENSG00000102755,ENSG00000181374,ENSG00000277632,ENSG00000172156,ENSG00000275152,ENSG00000108691,ENSG00000275302,ENSG00000276409,ENSG00000276070,ENSG00000108700,ENSG00000006210,ENSG00000163221,ENSG00000006606,ENSG00000136244,ENSG00000171608,ENSG00000157404,ENSG00000166923,ENSG00000213654…	1.0629e-16	9.08007e-15	0.330396
GO:0072503	cellular divalent inorganic cation homeostasis	BP	126	493	2340	19230	ENSG00000118729,ENSG00000130988,ENSG00000133112,ENSG00000102468,ENSG00000074370,ENSG00000078401,ENSG00000181374,ENSG00000277632,ENSG00000169676,ENSG00000172156,ENSG00000276409,ENSG00000108700,ENSG00000197561,ENSG00000107562,ENSG00000101017,ENSG00000198523,ENSG00000175344,ENSG00000172724,ENSG00000105974,ENSG00000198838,ENSG00000036828,ENSG00000179776,ENSG00000069696,ENSG00000111424,ENSG00000198626…	1.29989e-16	1.10352e-14	0.255578
GO:0030016	myofibril	CC	76	233	2340	19230	ENSG00000101605,ENSG00000130956,ENSG00000136842,ENSG00000159251,ENSG00000087245,ENSG00000173991,ENSG00000143933,ENSG00000170085,ENSG00000140416,ENSG00000161011,ENSG00000240771,ENSG00000172399,ENSG00000072110,ENSG00000110880,ENSG00000248746,ENSG00000134571,ENSG00000157150,ENSG00000118194,ENSG00000163431,ENSG00000069431,ENSG00000077522,ENSG00000091482,ENSG00000197321,ENSG00000154330,ENSG00000182253…	1.4924e-16	1.25909e-14	0.32618
GO:0005201	extracellular matrix structural constituent	MF	62	169	2340	19230	ENSG00000138080,ENSG00000140092,ENSG00000049540,ENSG00000142173,ENSG00000182871,ENSG00000197565,ENSG00000092758,ENSG00000144810,ENSG00000123500,ENSG00000172752,ENSG00000187955,ENSG00000060718,ENSG00000139219,ENSG00000084636,ENSG00000169031,ENSG00000081052,ENSG00000171812,ENSG00000174348,ENSG00000106809,ENSG00000106819,ENSG00000182492,ENSG00000011465,ENSG00000157766,ENSG00000188783,ENSG00000122176…	1.71081e-16	1.43444e-14	0.366864
GO:0009617	response to bacterium	BP	153	650	2340	19230	ENSG00000169429,ENSG00000118503,ENSG00000170458,ENSG00000081041,ENSG00000136634,ENSG00000197561,ENSG00000158270,ENSG00000254709,ENSG00000154736,ENSG00000172216,ENSG00000091592,ENSG00000106100,ENSG00000007171,ENSG00000136869,ENSG00000010327,ENSG00000126759,ENSG00000169413,ENSG00000197629,ENSG00000100448,ENSG00000163220,ENSG00000171049,ENSG00000163221,ENSG00000067182,ENSG00000018280,ENSG00000158714…	2.00399e-16	1.66995e-14	0.235385
GO:0030017	sarcomere	CC	71	211	2340	19230	ENSG00000101605,ENSG00000134571,ENSG00000134775,ENSG00000136842,ENSG00000163380,ENSG00000128872,ENSG00000118194,ENSG00000163431,ENSG00000114166,ENSG00000198336,ENSG00000029534,ENSG00000077157,ENSG00000073712,ENSG00000159251,ENSG00000173991,ENSG00000165410,ENSG00000109846,ENSG00000214872,ENSG00000101470,ENSG00000198467,ENSG00000140416,ENSG00000091482,ENSG00000164309,ENSG00000115306,ENSG00000115641…	2.34398e-16	1.94136e-14	0.336493
GO:0002683	negative regulation of immune system process	BP	150	635	2340	19230	ENSG00000072694,ENSG00000175899,ENSG00000149131,ENSG00000168685,ENSG00000085063,ENSG00000203710,ENSG00000131042,ENSG00000137801,ENSG00000204252,ENSG00000127951,ENSG00000012124,ENSG00000160856,ENSG00000100292,ENSG00000166923,ENSG00000154188,ENSG00000118137,ENSG00000136634,ENSG00000105639,ENSG00000130303,ENSG00000155307,ENSG00000135077,ENSG00000115602,ENSG00000113916,ENSG00000106546,ENSG00000141433…	2.89046e-16	2.37946e-14	0.23622
GO:0006887	exocytosis	BP	194	902	2340	19230	ENSG00000010671,ENSG00000108405,ENSG00000142192,ENSG00000197461,ENSG00000197766,ENSG00000120885,ENSG00000100234,ENSG00000137801,ENSG00000130956,ENSG00000185010,ENSG00000102265,ENSG00000162267,ENSG00000106366,ENSG00000149218,ENSG00000165197,ENSG00000250722,ENSG00000196136,ENSG00000138722,ENSG00000102362,ENSG00000196924,ENSG00000112419,ENSG00000115956,ENSG00000171557,ENSG00000122862,ENSG00000150630…	3.92593e-16	3.2124e-14	0.215078
GO:0005615	extracellular space	CC	561	3423	2340	19230	ENSG00000137801,ENSG00000171557,ENSG00000127951,ENSG00000167711,ENSG00000115414,ENSG00000173372,ENSG00000146674,ENSG00000254709,ENSG00000255112,ENSG00000132970,ENSG00000142192,ENSG00000125868,ENSG00000142173,ENSG00000196139,ENSG00000100380,ENSG00000187134,ENSG00000182871,ENSG00000159212,ENSG00000177706,ENSG00000197766,ENSG00000139508,ENSG00000124253,ENSG00000134121,ENSG00000100300,ENSG00000166401…	4.89358e-16	3.98021e-14	0.163891
GO:0055074	calcium ion homeostasis	BP	120	468	2340	19230	ENSG00000118729,ENSG00000130988,ENSG00000133112,ENSG00000102468,ENSG00000074370,ENSG00000078401,ENSG00000181374,ENSG00000277632,ENSG00000169676,ENSG00000172156,ENSG00000276409,ENSG00000108700,ENSG00000197561,ENSG00000107562,ENSG00000101017,ENSG00000198523,ENSG00000175344,ENSG00000172724,ENSG00000105974,ENSG00000198838,ENSG00000036828,ENSG00000179776,ENSG00000069696,ENSG00000111424,ENSG00000198626…	5.42361e-16	4.35911e-14	0.25641
GO:0002694	regulation of leukocyte activation	BP	134	547	2340	19230	ENSG00000135077,ENSG00000136634,ENSG00000106546,ENSG00000012124,ENSG00000010671,ENSG00000163599,ENSG00000011600,ENSG00000168918,ENSG00000072694,ENSG00000163563,ENSG00000185950,ENSG00000169508,ENSG00000102524,ENSG00000101096,ENSG00000136869,ENSG00000101017,ENSG00000124762,ENSG00000113916,ENSG00000109743,ENSG00000081189,ENSG00000160856,ENSG00000019582,ENSG00000133216,ENSG00000197646,ENSG00000114013…	5.58278e-16	4.46064e-14	0.244973
GO:0051241	negative regulation of multicellular organismal process	BP	272	1406	2340	19230	ENSG00000010671,ENSG00000136235,ENSG00000122862,ENSG00000171522,ENSG00000167601,ENSG00000165795,ENSG00000018280,ENSG00000137507,ENSG00000072694,ENSG00000136634,ENSG00000120907,ENSG00000154188,ENSG00000118137,ENSG00000105639,ENSG00000130303,ENSG00000133019,ENSG00000126895,ENSG00000265107,ENSG00000198796,ENSG00000198523,ENSG00000160460,ENSG00000178726,ENSG00000197461,ENSG00000180210,ENSG00000134853…	6.8445e-16	5.43677e-14	0.193457
GO:0045785	positive regulation of cell adhesion	BP	115	442	2340	19230	ENSG00000006210,ENSG00000198947,ENSG00000184371,ENSG00000213853,ENSG00000162946,ENSG00000107742,ENSG00000205221,ENSG00000138080,ENSG00000144810,ENSG00000164318,ENSG00000106823,ENSG00000005884,ENSG00000173376,ENSG00000164176,ENSG00000213465,ENSG00000154175,ENSG00000168743,ENSG00000091986,ENSG00000142871,ENSG00000070404,ENSG00000164442,ENSG00000196776,ENSG00000197646,ENSG00000102524,ENSG00000114013…	7.20016e-16	5.68603e-14	0.260181
GO:0098657	import into cell	BP	196	922	2340	19230	ENSG00000132639,ENSG00000127561,ENSG00000142319,ENSG00000111371,ENSG00000079215,ENSG00000135821,ENSG00000162383,ENSG00000137474,ENSG00000137486,ENSG00000135312,ENSG00000148926,ENSG00000141480,ENSG00000100599,ENSG00000171105,ENSG00000166923,ENSG00000185652,ENSG00000187391,ENSG00000007908,ENSG00000154188,ENSG00000142192,ENSG00000205726,ENSG00000260314,ENSG00000173391,ENSG00000038945,ENSG00000092964…	9.57924e-16	7.52109e-14	0.212581
GO:0050790	regulation of catalytic activity	BP	429	2485	2340	19230	ENSG00000147883,ENSG00000162595,ENSG00000116717,ENSG00000124762,ENSG00000197019,ENSG00000118816,ENSG00000138646,ENSG00000112576,ENSG00000099860,ENSG00000125378,ENSG00000107968,ENSG00000116473,ENSG00000138685,ENSG00000197442,ENSG00000198909,ENSG00000188906,ENSG00000134259,ENSG00000106100,ENSG00000171105,ENSG00000137801,ENSG00000119986,ENSG00000185652,ENSG00000185386,ENSG00000112964,ENSG00000213949…	9.9286e-16	7.75058e-14	0.172636
GO:0031401	positive regulation of protein modification process	BP	251	1274	2340	19230	ENSG00000116717,ENSG00000099860,ENSG00000125378,ENSG00000107968,ENSG00000116473,ENSG00000138685,ENSG00000197442,ENSG00000198909,ENSG00000188906,ENSG00000134259,ENSG00000106100,ENSG00000171105,ENSG00000137801,ENSG00000119986,ENSG00000185652,ENSG00000185386,ENSG00000112964,ENSG00000213949,ENSG00000167779,ENSG00000137486,ENSG00000130829,ENSG00000173546,ENSG00000136869,ENSG00000197405,ENSG00000274286…	1.14525e-15	8.88908e-14	0.197017
GO:0006874	cellular calcium ion homeostasis	BP	117	456	2340	19230	ENSG00000118729,ENSG00000141433,ENSG00000173198,ENSG00000166405,ENSG00000102468,ENSG00000125910,ENSG00000168229,ENSG00000171860,ENSG00000078401,ENSG00000149596,ENSG00000120907,ENSG00000125384,ENSG00000174600,ENSG00000126266,ENSG00000128285,ENSG00000115353,ENSG00000197405,ENSG00000134853,ENSG00000123384,ENSG00000160013,ENSG00000180871,ENSG00000170214,ENSG00000171522,ENSG00000163464,ENSG00000133789…	1.20489e-15	9.29884e-14	0.256579
GO:0031399	regulation of protein modification process	BP	349	1934	2340	19230	ENSG00000147883,ENSG00000162595,ENSG00000116717,ENSG00000124762,ENSG00000197019,ENSG00000118816,ENSG00000138646,ENSG00000112576,ENSG00000099860,ENSG00000125378,ENSG00000107968,ENSG00000116473,ENSG00000138685,ENSG00000197442,ENSG00000198909,ENSG00000188906,ENSG00000134259,ENSG00000106100,ENSG00000171105,ENSG00000137801,ENSG00000119986,ENSG00000185652,ENSG00000185386,ENSG00000112964,ENSG00000213949…	1.566e-15	1.20175e-13	0.180455
GO:0050776	regulation of immune response	BP	231	1148	2340	19230	ENSG00000125730,ENSG00000010671,ENSG00000072694,ENSG00000204592,ENSG00000118004,ENSG00000085265,ENSG00000166482,ENSG00000175899,ENSG00000149131,ENSG00000168685,ENSG00000196126,ENSG00000204287,ENSG00000203710,ENSG00000085063,ENSG00000136869,ENSG00000184584,ENSG00000163565,ENSG00000163563,ENSG00000106100,ENSG00000166523,ENSG00000011600,ENSG00000154611,ENSG00000090659,ENSG00000108622,ENSG00000158869…	1.591e-15	1.21408e-13	0.20122
GO:0044057	regulation of system process	BP	146	626	2340	19230	ENSG00000120907,ENSG00000170214,ENSG00000143839,ENSG00000144891,ENSG00000198336,ENSG00000198523,ENSG00000148926,ENSG00000105974,ENSG00000101400,ENSG00000143933,ENSG00000116016,ENSG00000198947,ENSG00000198626,ENSG00000121577,ENSG00000118729,ENSG00000167081,ENSG00000115419,ENSG00000108405,ENSG00000274286,ENSG00000133019,ENSG00000055118,ENSG00000140416,ENSG00000145244,ENSG00000078401,ENSG00000169418…	2.28916e-15	1.73707e-13	0.233227
GO:0002274	myeloid leukocyte activation	BP	153	668	2340	19230	ENSG00000142192,ENSG00000120885,ENSG00000006210,ENSG00000197405,ENSG00000169896,ENSG00000145335,ENSG00000171049,ENSG00000204472,ENSG00000105835,ENSG00000173372,ENSG00000135636,ENSG00000135077,ENSG00000068079,ENSG00000011600,ENSG00000163687,ENSG00000158869,ENSG00000010671,ENSG00000136634,ENSG00000188313,ENSG00000118432,ENSG00000271605,ENSG00000066294,ENSG00000205755,ENSG00000145777,ENSG00000125810…	2.5016e-15	1.88774e-13	0.229042
GO:0051049	regulation of transport	BP	334	1840	2340	19230	ENSG00000047579,ENSG00000145335,ENSG00000143839,ENSG00000144891,ENSG00000142178,ENSG00000089041,ENSG00000160460,ENSG00000179094,ENSG00000105711,ENSG00000100599,ENSG00000171105,ENSG00000166923,ENSG00000185652,ENSG00000137486,ENSG00000187391,ENSG00000007908,ENSG00000154188,ENSG00000141480,ENSG00000125378,ENSG00000112425,ENSG00000019582,ENSG00000145244,ENSG00000078401,ENSG00000169418,ENSG00000126895…	3.10088e-15	2.31425e-13	0.181522
GO:0016310	phosphorylation	BP	428	2498	2340	19230	ENSG00000147883,ENSG00000162595,ENSG00000116717,ENSG00000124762,ENSG00000197019,ENSG00000118816,ENSG00000138646,ENSG00000112576,ENSG00000141639,ENSG00000185950,ENSG00000134460,ENSG00000197461,ENSG00000123572,ENSG00000251322,ENSG00000154611,ENSG00000277632,ENSG00000108691,ENSG00000185386,ENSG00000168621,ENSG00000130829,ENSG00000113319,ENSG00000152518,ENSG00000124882,ENSG00000158186,ENSG00000115306…	3.91075e-15	2.88694e-13	0.171337
GO:0032989	cellular component morphogenesis	BP	229	1144	2340	19230	ENSG00000073910,ENSG00000120885,ENSG00000166923,ENSG00000145526,ENSG00000150394,ENSG00000086991,ENSG00000168685,ENSG00000127528,ENSG00000113916,ENSG00000179776,ENSG00000111424,ENSG00000092969,ENSG00000214944,ENSG00000133216,ENSG00000162493,ENSG00000165323,ENSG00000172037,ENSG00000182871,ENSG00000173706,ENSG00000000005,ENSG00000204301,ENSG00000142192,ENSG00000160307,ENSG00000187323,ENSG00000174672…	3.89725e-15	2.88694e-13	0.200175
GO:0032496	response to lipopolysaccharide	BP	94	339	2340	19230	ENSG00000277632,ENSG00000108691,ENSG00000169403,ENSG00000154589,ENSG00000136869,ENSG00000101336,ENSG00000100906,ENSG00000170458,ENSG00000066336,ENSG00000073060,ENSG00000006210,ENSG00000196352,ENSG00000173334,ENSG00000112799,ENSG00000153162,ENSG00000172216,ENSG00000260314,ENSG00000100300,ENSG00000197646,ENSG00000147465,ENSG00000198053,ENSG00000106366,ENSG00000007171,ENSG00000126368,ENSG00000189233…	5.01091e-15	3.67909e-13	0.277286
GO:0097458	neuron part	CC	329	1817	2340	19230	ENSG00000170011,ENSG00000179270,ENSG00000214140,ENSG00000112041,ENSG00000137474,ENSG00000149489,ENSG00000123999,ENSG00000134376,ENSG00000132639,ENSG00000254636,ENSG00000111674,ENSG00000186862,ENSG00000182040,ENSG00000143774,ENSG00000142192,ENSG00000132872,ENSG00000100321,ENSG00000127561,ENSG00000172476,ENSG00000167371,ENSG00000158109,ENSG00000008056,ENSG00000185652,ENSG00000176697,ENSG00000169213…	7.45137e-15	5.4415e-13	0.181068
GO:0009607	response to biotic stimulus	BP	213	1048	2340	19230	ENSG00000197561,ENSG00000163661,ENSG00000117586,ENSG00000184584,ENSG00000163874,ENSG00000113811,ENSG00000169429,ENSG00000118503,ENSG00000170458,ENSG00000081041,ENSG00000136634,ENSG00000150540,ENSG00000144642,ENSG00000196730,ENSG00000162511,ENSG00000136826,ENSG00000066336,ENSG00000141448,ENSG00000135077,ENSG00000106546,ENSG00000196126,ENSG00000120885,ENSG00000118004,ENSG00000143954,ENSG00000169413…	7.61616e-15	5.5321e-13	0.203244
GO:0043207	response to external biotic stimulus	BP	206	1008	2340	19230	ENSG00000197561,ENSG00000163661,ENSG00000117586,ENSG00000184584,ENSG00000163874,ENSG00000113811,ENSG00000169429,ENSG00000118503,ENSG00000170458,ENSG00000081041,ENSG00000136634,ENSG00000141448,ENSG00000120885,ENSG00000118004,ENSG00000143954,ENSG00000169413,ENSG00000100448,ENSG00000163220,ENSG00000018280,ENSG00000179914,ENSG00000188257,ENSG00000158270,ENSG00000254709,ENSG00000154736,ENSG00000172216…	1.22911e-14	8.88032e-13	0.204365
GO:0006936	muscle contraction	BP	97	360	2340	19230	ENSG00000101470,ENSG00000173991,ENSG00000198771,ENSG00000141750,ENSG00000108405,ENSG00000274286,ENSG00000133019,ENSG00000120907,ENSG00000101335,ENSG00000197043,ENSG00000140416,ENSG00000170214,ENSG00000004776,ENSG00000077157,ENSG00000118194,ENSG00000065534,ENSG00000133392,ENSG00000150594,ENSG00000276365,ENSG00000105974,ENSG00000130176,ENSG00000091482,ENSG00000134769,ENSG00000163380,ENSG00000118729…	1.32434e-14	9.50138e-13	0.269444
GO:0050801	ion homeostasis	BP	178	833	2340	19230	ENSG00000145244,ENSG00000144891,ENSG00000078401,ENSG00000169418,ENSG00000126895,ENSG00000022267,ENSG00000118729,ENSG00000130988,ENSG00000133112,ENSG00000102468,ENSG00000074370,ENSG00000181374,ENSG00000277632,ENSG00000169676,ENSG00000172156,ENSG00000276409,ENSG00000108700,ENSG00000197561,ENSG00000107562,ENSG00000101017,ENSG00000198523,ENSG00000175344,ENSG00000172724,ENSG00000105974,ENSG00000198838…	1.32906e-14	9.50138e-13	0.213685
GO:0002237	response to molecule of bacterial origin	BP	97	361	2340	19230	ENSG00000277632,ENSG00000108691,ENSG00000169403,ENSG00000154589,ENSG00000136869,ENSG00000101336,ENSG00000100906,ENSG00000170458,ENSG00000066336,ENSG00000073060,ENSG00000006210,ENSG00000196352,ENSG00000173334,ENSG00000112799,ENSG00000153162,ENSG00000224389,ENSG00000197405,ENSG00000136244,ENSG00000090376,ENSG00000178726,ENSG00000172216,ENSG00000069535,ENSG00000124253,ENSG00000078401,ENSG00000170345…	1.59911e-14	1.13721e-12	0.268698
GO:0016192	vesicle-mediated transport	BP	362	2055	2340	19230	ENSG00000137474,ENSG00000137486,ENSG00000135312,ENSG00000148926,ENSG00000141480,ENSG00000100599,ENSG00000171105,ENSG00000166923,ENSG00000185652,ENSG00000187391,ENSG00000007908,ENSG00000154188,ENSG00000104870,ENSG00000010671,ENSG00000108405,ENSG00000142192,ENSG00000197461,ENSG00000197766,ENSG00000120885,ENSG00000100234,ENSG00000137801,ENSG00000130956,ENSG00000185010,ENSG00000102265,ENSG00000162267…	1.62079e-14	1.14663e-12	0.176156
GO:0030036	actin cytoskeleton organization	BP	157	707	2340	19230	ENSG00000102024,ENSG00000151491,ENSG00000168309,ENSG00000075340,ENSG00000113657,ENSG00000122786,ENSG00000198947,ENSG00000133789,ENSG00000204472,ENSG00000072110,ENSG00000197321,ENSG00000135407,ENSG00000148180,ENSG00000125868,ENSG00000165410,ENSG00000133816,ENSG00000158427,ENSG00000269226,ENSG00000034510,ENSG00000047648,ENSG00000015285,ENSG00000176658,ENSG00000136842,ENSG00000159251,ENSG00000172156…	1.8049e-14	1.27026e-12	0.222065
GO:0061041	regulation of wound healing	BP	60	175	2340	19230	ENSG00000177119,ENSG00000158869,ENSG00000178726,ENSG00000197461,ENSG00000180210,ENSG00000134853,ENSG00000164867,ENSG00000173918,ENSG00000130203,ENSG00000135919,ENSG00000136869,ENSG00000115956,ENSG00000174175,ENSG00000105974,ENSG00000149131,ENSG00000133216,ENSG00000137801,ENSG00000106366,ENSG00000110080,ENSG00000173083,ENSG00000006638,ENSG00000116044,ENSG00000078401,ENSG00000127324,ENSG00000109072…	1.86443e-14	1.30539e-12	0.342857
GO:0051707	response to other organism	BP	205	1007	2340	19230	ENSG00000197561,ENSG00000163661,ENSG00000117586,ENSG00000184584,ENSG00000163874,ENSG00000113811,ENSG00000169429,ENSG00000118503,ENSG00000170458,ENSG00000081041,ENSG00000136634,ENSG00000141448,ENSG00000120885,ENSG00000118004,ENSG00000143954,ENSG00000169413,ENSG00000100448,ENSG00000163220,ENSG00000018280,ENSG00000179914,ENSG00000188257,ENSG00000158270,ENSG00000254709,ENSG00000154736,ENSG00000172216…	2.15573e-14	1.50161e-12	0.203575
GO:0070371	ERK1 and ERK2 cascade	BP	91	331	2340	19230	ENSG00000276365,ENSG00000142871,ENSG00000115414,ENSG00000128342,ENSG00000116285,ENSG00000100234,ENSG00000133878,ENSG00000198053,ENSG00000207870,ENSG00000136826,ENSG00000137486,ENSG00000130829,ENSG00000138080,ENSG00000136869,ENSG00000188766,ENSG00000120129,ENSG00000198947,ENSG00000164056,ENSG00000165795,ENSG00000154803,ENSG00000162772,ENSG00000162545,ENSG00000133216,ENSG00000141433,ENSG00000142192…	2.39511e-14	1.65984e-12	0.274924
GO:0070372	regulation of ERK1 and ERK2 cascade	BP	87	310	2340	19230	ENSG00000128342,ENSG00000116285,ENSG00000100234,ENSG00000133878,ENSG00000198053,ENSG00000207870,ENSG00000136826,ENSG00000137486,ENSG00000130829,ENSG00000138080,ENSG00000136869,ENSG00000188766,ENSG00000120129,ENSG00000198947,ENSG00000164056,ENSG00000165795,ENSG00000154803,ENSG00000162772,ENSG00000162545,ENSG00000133216,ENSG00000141433,ENSG00000142192,ENSG00000197461,ENSG00000169508,ENSG00000102468…	2.45067e-14	1.68972e-12	0.280645
GO:0003012	muscle system process	BP	115	463	2340	19230	ENSG00000101470,ENSG00000173991,ENSG00000198771,ENSG00000141750,ENSG00000108405,ENSG00000274286,ENSG00000133019,ENSG00000174697,ENSG00000198626,ENSG00000101400,ENSG00000184185,ENSG00000101605,ENSG00000107796,ENSG00000136842,ENSG00000101335,ENSG00000213949,ENSG00000198467,ENSG00000109846,ENSG00000122786,ENSG00000140416,ENSG00000266964,ENSG00000163380,ENSG00000065534,ENSG00000196557,ENSG00000120049…	2.48827e-14	1.70698e-12	0.24838
GO:0019932	second-messenger-mediated signaling	BP	113	453	2340	19230	ENSG00000141433,ENSG00000185231,ENSG00000125910,ENSG00000122679,ENSG00000141404,ENSG00000169676,ENSG00000125384,ENSG00000155269,ENSG00000150594,ENSG00000170820,ENSG00000154478,ENSG00000112414,ENSG00000162618,ENSG00000188778,ENSG00000177464,ENSG00000170989,ENSG00000160013,ENSG00000165029,ENSG00000171522,ENSG00000129467,ENSG00000148926,ENSG00000182885,ENSG00000064989,ENSG00000173175,ENSG00000117114…	3.06452e-14	2.09173e-12	0.249448
GO:0080134	regulation of response to stress	BP	324	1802	2340	19230	ENSG00000125730,ENSG00000010671,ENSG00000072694,ENSG00000204592,ENSG00000175899,ENSG00000149131,ENSG00000203710,ENSG00000085063,ENSG00000136869,ENSG00000184584,ENSG00000163565,ENSG00000163563,ENSG00000106100,ENSG00000166523,ENSG00000011600,ENSG00000154611,ENSG00000090659,ENSG00000108622,ENSG00000158869,ENSG00000132514,ENSG00000196664,ENSG00000101916,ENSG00000154589,ENSG00000171557,ENSG00000135047…	3.29181e-14	2.23563e-12	0.1798
GO:0055065	metal ion homeostasis	BP	149	664	2340	19230	ENSG00000145244,ENSG00000144891,ENSG00000078401,ENSG00000169418,ENSG00000126895,ENSG00000118729,ENSG00000130988,ENSG00000133112,ENSG00000102468,ENSG00000074370,ENSG00000181374,ENSG00000277632,ENSG00000169676,ENSG00000172156,ENSG00000276409,ENSG00000108700,ENSG00000197561,ENSG00000107562,ENSG00000101017,ENSG00000198523,ENSG00000175344,ENSG00000172724,ENSG00000105974,ENSG00000198838,ENSG00000036828…	3.53016e-14	2.38558e-12	0.224398
GO:0009888	tissue development	BP	369	2117	2340	19230	ENSG00000111341,ENSG00000060718,ENSG00000139219,ENSG00000157766,ENSG00000118523,ENSG00000078401,ENSG00000128917,ENSG00000176692,ENSG00000163513,ENSG00000198435,ENSG00000145423,ENSG00000106991,ENSG00000112658,ENSG00000128052,ENSG00000204301,ENSG00000164619,ENSG00000125378,ENSG00000054598,ENSG00000168621,ENSG00000118526,ENSG00000164056,ENSG00000168743,ENSG00000147257,ENSG00000138685,ENSG00000106571…	4.1448e-14	2.77334e-12	0.174303
GO:0051246	regulation of protein metabolic process	BP	486	2951	2340	19230	ENSG00000147883,ENSG00000162595,ENSG00000116717,ENSG00000124762,ENSG00000197019,ENSG00000118816,ENSG00000138646,ENSG00000112576,ENSG00000099860,ENSG00000125378,ENSG00000107968,ENSG00000116473,ENSG00000138685,ENSG00000197442,ENSG00000198909,ENSG00000188906,ENSG00000134259,ENSG00000106100,ENSG00000171105,ENSG00000137801,ENSG00000119986,ENSG00000185652,ENSG00000185386,ENSG00000112964,ENSG00000213949…	4.14337e-14	2.77334e-12	0.16469
GO:0050866	negative regulation of cell activation	BP	68	216	2340	19230	ENSG00000178726,ENSG00000197461,ENSG00000180210,ENSG00000134853,ENSG00000164867,ENSG00000173918,ENSG00000130203,ENSG00000135919,ENSG00000135077,ENSG00000136634,ENSG00000010671,ENSG00000163599,ENSG00000011600,ENSG00000168918,ENSG00000072694,ENSG00000163563,ENSG00000118432,ENSG00000271605,ENSG00000066294,ENSG00000125378,ENSG00000121210,ENSG00000134460,ENSG00000172216,ENSG00000155659,ENSG00000197646…	4.18766e-14	2.78828e-12	0.314815
GO:0002252	immune effector process	BP	235	1208	2340	19230	ENSG00000125730,ENSG00000010671,ENSG00000072694,ENSG00000204592,ENSG00000118004,ENSG00000085265,ENSG00000166482,ENSG00000175899,ENSG00000149131,ENSG00000213853,ENSG00000168685,ENSG00000196126,ENSG00000204287,ENSG00000203710,ENSG00000085063,ENSG00000184584,ENSG00000163874,ENSG00000113811,ENSG00000176907,ENSG00000142192,ENSG00000123384,ENSG00000135636,ENSG00000135077,ENSG00000068079,ENSG00000011600…	4.40373e-14	2.91784e-12	0.194536
GO:0006897	endocytosis	BP	163	753	2340	19230	ENSG00000137474,ENSG00000137486,ENSG00000135312,ENSG00000148926,ENSG00000141480,ENSG00000100599,ENSG00000171105,ENSG00000166923,ENSG00000185652,ENSG00000187391,ENSG00000007908,ENSG00000154188,ENSG00000158270,ENSG00000260314,ENSG00000038945,ENSG00000179241,ENSG00000118004,ENSG00000130881,ENSG00000010327,ENSG00000163513,ENSG00000244734,ENSG00000123384,ENSG00000130164,ENSG00000169896,ENSG00000171049…	5.79463e-14	3.8208e-12	0.216467
GO:0006810	transport	BP	761	5012	2340	19230	ENSG00000153487,ENSG00000138814,ENSG00000124762,ENSG00000100906,ENSG00000185467,ENSG00000188906,ENSG00000084734,ENSG00000132639,ENSG00000127561,ENSG00000142319,ENSG00000111371,ENSG00000079215,ENSG00000135821,ENSG00000162383,ENSG00000086300,ENSG00000113749,ENSG00000141433,ENSG00000078401,ENSG00000137474,ENSG00000047579,ENSG00000145335,ENSG00000143839,ENSG00000144891,ENSG00000142178,ENSG00000089041…	5.91601e-14	3.88199e-12	0.151836
GO:0007517	muscle organ development	BP	102	396	2340	19230	ENSG00000101605,ENSG00000069702,ENSG00000198626,ENSG00000169946,ENSG00000128917,ENSG00000173706,ENSG00000106991,ENSG00000092969,ENSG00000170989,ENSG00000197321,ENSG00000107954,ENSG00000165410,ENSG00000136603,ENSG00000168899,ENSG00000198947,ENSG00000177791,ENSG00000172399,ENSG00000105974,ENSG00000011465,ENSG00000049540,ENSG00000081189,ENSG00000178860,ENSG00000121577,ENSG00000136630,ENSG00000118526…	6.41939e-14	4.19204e-12	0.257576
GO:0006875	cellular metal ion homeostasis	BP	136	591	2340	19230	ENSG00000118729,ENSG00000130988,ENSG00000133112,ENSG00000102468,ENSG00000074370,ENSG00000078401,ENSG00000181374,ENSG00000277632,ENSG00000169676,ENSG00000172156,ENSG00000276409,ENSG00000108700,ENSG00000197561,ENSG00000107562,ENSG00000101017,ENSG00000198523,ENSG00000175344,ENSG00000172724,ENSG00000105974,ENSG00000198838,ENSG00000036828,ENSG00000179776,ENSG00000069696,ENSG00000111424,ENSG00000198626…	6.45033e-14	4.1921e-12	0.230118
GO:0048468	cell development	BP	383	2225	2340	19230	ENSG00000165323,ENSG00000172037,ENSG00000124882,ENSG00000163661,ENSG00000214274,ENSG00000172572,ENSG00000075223,ENSG00000168621,ENSG00000138623,ENSG00000184058,ENSG00000197043,ENSG00000082684,ENSG00000137872,ENSG00000110880,ENSG00000167680,ENSG00000118257,ENSG00000173706,ENSG00000182871,ENSG00000000005,ENSG00000204301,ENSG00000006210,ENSG00000176165,ENSG00000150630,ENSG00000106571,ENSG00000162946…	8.09834e-14	5.23809e-12	0.172135
GO:1903034	regulation of response to wounding	BP	66	209	2340	19230	ENSG00000177119,ENSG00000158869,ENSG00000178726,ENSG00000197461,ENSG00000180210,ENSG00000134853,ENSG00000164867,ENSG00000173918,ENSG00000130203,ENSG00000135919,ENSG00000136869,ENSG00000115956,ENSG00000174175,ENSG00000105974,ENSG00000149131,ENSG00000133216,ENSG00000137801,ENSG00000106366,ENSG00000110080,ENSG00000173083,ENSG00000006638,ENSG00000116044,ENSG00000078401,ENSG00000127324,ENSG00000109072…	8.39904e-14	5.40683e-12	0.315789
GO:0031347	regulation of defense response	BP	205	1022	2340	19230	ENSG00000125730,ENSG00000010671,ENSG00000072694,ENSG00000204592,ENSG00000175899,ENSG00000149131,ENSG00000203710,ENSG00000085063,ENSG00000136869,ENSG00000184584,ENSG00000163565,ENSG00000163563,ENSG00000106100,ENSG00000166523,ENSG00000011600,ENSG00000154611,ENSG00000090659,ENSG00000108622,ENSG00000158869,ENSG00000132514,ENSG00000196664,ENSG00000101916,ENSG00000154589,ENSG00000171557,ENSG00000135047…	1.0005e-13	6.41028e-12	0.200587
GO:0098771	inorganic ion homeostasis	BP	163	758	2340	19230	ENSG00000145244,ENSG00000144891,ENSG00000078401,ENSG00000169418,ENSG00000126895,ENSG00000118729,ENSG00000130988,ENSG00000133112,ENSG00000102468,ENSG00000074370,ENSG00000181374,ENSG00000277632,ENSG00000169676,ENSG00000172156,ENSG00000276409,ENSG00000108700,ENSG00000197561,ENSG00000107562,ENSG00000101017,ENSG00000198523,ENSG00000175344,ENSG00000172724,ENSG00000105974,ENSG00000198838,ENSG00000036828…	1.0509e-13	6.70159e-12	0.21504
GO:0055080	cation homeostasis	BP	161	746	2340	19230	ENSG00000145244,ENSG00000144891,ENSG00000078401,ENSG00000169418,ENSG00000126895,ENSG00000118729,ENSG00000130988,ENSG00000133112,ENSG00000102468,ENSG00000074370,ENSG00000181374,ENSG00000277632,ENSG00000169676,ENSG00000172156,ENSG00000276409,ENSG00000108700,ENSG00000197561,ENSG00000107562,ENSG00000101017,ENSG00000198523,ENSG00000175344,ENSG00000172724,ENSG00000105974,ENSG00000198838,ENSG00000036828…	1.08968e-13	6.91643e-12	0.215818
GO:0070374	positive regulation of ERK1 and ERK2 cascade	BP	67	215	2340	19230	ENSG00000141433,ENSG00000142192,ENSG00000197461,ENSG00000169508,ENSG00000102468,ENSG00000073712,ENSG00000106100,ENSG00000122679,ENSG00000164619,ENSG00000125378,ENSG00000181374,ENSG00000120907,ENSG00000277632,ENSG00000196126,ENSG00000166444,ENSG00000207870,ENSG00000172156,ENSG00000275152,ENSG00000189292,ENSG00000108691,ENSG00000275302,ENSG00000276409,ENSG00000276070,ENSG00000127472,ENSG00000137486…	1.10957e-13	7.0099e-12	0.311628
GO:0043235	receptor complex	CC	102	400	2340	19230	ENSG00000136040,ENSG00000221866,ENSG00000076356,ENSG00000118257,ENSG00000067182,ENSG00000106546,ENSG00000110711,ENSG00000019582,ENSG00000154589,ENSG00000136869,ENSG00000170458,ENSG00000112964,ENSG00000102468,ENSG00000135312,ENSG00000077943,ENSG00000144668,ENSG00000213949,ENSG00000137809,ENSG00000161638,ENSG00000005884,ENSG00000169896,ENSG00000135424,ENSG00000175344,ENSG00000134460,ENSG00000136244…	1.27358e-13	8.00883e-12	0.255
GO:0008201	heparin binding	MF	57	168	2340	19230	ENSG00000142192,ENSG00000011201,ENSG00000154736,ENSG00000166979,ENSG00000154734,ENSG00000119681,ENSG00000175445,ENSG00000125378,ENSG00000168477,ENSG00000137801,ENSG00000127418,ENSG00000180210,ENSG00000108700,ENSG00000109610,ENSG00000166035,ENSG00000156140,ENSG00000197561,ENSG00000064205,ENSG00000106823,ENSG00000214274,ENSG00000173376,ENSG00000113296,ENSG00000079257,ENSG00000147655,ENSG00000069702…	1.39173e-13	8.71143e-12	0.339286
GO:0003018	vascular process in circulatory system	BP	57	169	2340	19230	ENSG00000120907,ENSG00000169676,ENSG00000188778,ENSG00000167711,ENSG00000144891,ENSG00000108405,ENSG00000274286,ENSG00000133019,ENSG00000112096,ENSG00000101400,ENSG00000102468,ENSG00000144596,ENSG00000078401,ENSG00000107796,ENSG00000130037,ENSG00000150594,ENSG00000130234,ENSG00000197584,ENSG00000170214,ENSG00000006638,ENSG00000135312,ENSG00000105974,ENSG00000214872,ENSG00000213949,ENSG00000164867…	1.8543e-13	1.15536e-11	0.337278
GO:0045202	synapse	CC	253	1343	2340	19230	ENSG00000142192,ENSG00000100321,ENSG00000127561,ENSG00000101400,ENSG00000137478,ENSG00000112769,ENSG00000196569,ENSG00000145087,ENSG00000116106,ENSG00000172037,ENSG00000150672,ENSG00000162520,ENSG00000135919,ENSG00000175084,ENSG00000146938,ENSG00000144847,ENSG00000005884,ENSG00000128594,ENSG00000102359,ENSG00000155511,ENSG00000104888,ENSG00000157680,ENSG00000117154,ENSG00000187323,ENSG00000188191…	1.86488e-13	1.15665e-11	0.188384
GO:0099503	secretory vesicle	CC	204	1022	2340	19230	ENSG00000089199,ENSG00000125851,ENSG00000070404,ENSG00000137801,ENSG00000197561,ENSG00000126759,ENSG00000102362,ENSG00000166922,ENSG00000145708,ENSG00000170890,ENSG00000086300,ENSG00000122862,ENSG00000198947,ENSG00000092009,ENSG00000100448,ENSG00000136854,ENSG00000105649,ENSG00000104368,ENSG00000179044,ENSG00000171951,ENSG00000220205,ENSG00000130812,ENSG00000054356,ENSG00000188257,ENSG00000132872…	1.90034e-13	1.17329e-11	0.199609
GO:0031982	vesicle	CC	626	4015	2340	19230	ENSG00000015285,ENSG00000007171,ENSG00000164867,ENSG00000181856,ENSG00000205726,ENSG00000165029,ENSG00000117280,ENSG00000142173,ENSG00000207870,ENSG00000106809,ENSG00000164176,ENSG00000150625,ENSG00000172638,ENSG00000105649,ENSG00000198734,ENSG00000188783,ENSG00000174080,ENSG00000137267,ENSG00000130203,ENSG00000118137,ENSG00000135919,ENSG00000168461,ENSG00000142192,ENSG00000125851,ENSG00000125810…	2.20491e-13	1.35517e-11	0.155915
GO:0032270	positive regulation of cellular protein metabolic process	BP	300	1663	2340	19230	ENSG00000116717,ENSG00000099860,ENSG00000125378,ENSG00000107968,ENSG00000116473,ENSG00000138685,ENSG00000197442,ENSG00000198909,ENSG00000188906,ENSG00000134259,ENSG00000106100,ENSG00000171105,ENSG00000137801,ENSG00000119986,ENSG00000185652,ENSG00000185386,ENSG00000112964,ENSG00000213949,ENSG00000167779,ENSG00000137486,ENSG00000130829,ENSG00000173546,ENSG00000136869,ENSG00000197405,ENSG00000274286…	2.29502e-13	1.4042e-11	0.180397
GO:0051234	establishment of localization	BP	777	5168	2340	19230	ENSG00000164056,ENSG00000153487,ENSG00000138814,ENSG00000124762,ENSG00000100906,ENSG00000185467,ENSG00000188906,ENSG00000084734,ENSG00000132639,ENSG00000127561,ENSG00000142319,ENSG00000111371,ENSG00000079215,ENSG00000135821,ENSG00000162383,ENSG00000086300,ENSG00000113749,ENSG00000141433,ENSG00000078401,ENSG00000137474,ENSG00000047579,ENSG00000145335,ENSG00000143839,ENSG00000144891,ENSG00000142178…	2.78056e-13	1.69365e-11	0.150348
GO:1903522	regulation of blood circulation	BP	82	296	2340	19230	ENSG00000120907,ENSG00000170214,ENSG00000198336,ENSG00000198523,ENSG00000148926,ENSG00000105974,ENSG00000101400,ENSG00000143933,ENSG00000116016,ENSG00000198947,ENSG00000198626,ENSG00000121577,ENSG00000118729,ENSG00000108405,ENSG00000274286,ENSG00000133019,ENSG00000055118,ENSG00000140416,ENSG00000048740,ENSG00000184185,ENSG00000171476,ENSG00000176076,ENSG00000121933,ENSG00000266964,ENSG00000151090…	2.94437e-13	1.78542e-11	0.277027
GO:0051247	positive regulation of protein metabolic process	BP	311	1742	2340	19230	ENSG00000116717,ENSG00000099860,ENSG00000125378,ENSG00000107968,ENSG00000116473,ENSG00000138685,ENSG00000197442,ENSG00000198909,ENSG00000188906,ENSG00000134259,ENSG00000106100,ENSG00000171105,ENSG00000137801,ENSG00000119986,ENSG00000185652,ENSG00000185386,ENSG00000112964,ENSG00000213949,ENSG00000167779,ENSG00000137486,ENSG00000130829,ENSG00000173546,ENSG00000136869,ENSG00000197405,ENSG00000274286…	2.99924e-13	1.81061e-11	0.17853
GO:0030003	cellular cation homeostasis	BP	147	670	2340	19230	ENSG00000118729,ENSG00000130988,ENSG00000133112,ENSG00000102468,ENSG00000074370,ENSG00000078401,ENSG00000181374,ENSG00000277632,ENSG00000169676,ENSG00000172156,ENSG00000276409,ENSG00000108700,ENSG00000197561,ENSG00000107562,ENSG00000101017,ENSG00000198523,ENSG00000175344,ENSG00000172724,ENSG00000105974,ENSG00000198838,ENSG00000036828,ENSG00000179776,ENSG00000069696,ENSG00000111424,ENSG00000198626…	3.49383e-13	2.09986e-11	0.219403
GO:0000902	cell morphogenesis	BP	206	1043	2340	19230	ENSG00000165323,ENSG00000172037,ENSG00000182871,ENSG00000173706,ENSG00000000005,ENSG00000204301,ENSG00000142192,ENSG00000160307,ENSG00000187323,ENSG00000174672,ENSG00000166313,ENSG00000154277,ENSG00000100285,ENSG00000177103,ENSG00000106278,ENSG00000105649,ENSG00000198513,ENSG00000118263,ENSG00000160460,ENSG00000181754,ENSG00000197956,ENSG00000125848,ENSG00000011201,ENSG00000185950,ENSG00000134121…	4.19302e-13	2.50897e-11	0.197507
GO:0009968	negative regulation of signal transduction	BP	259	1394	2340	19230	ENSG00000130829,ENSG00000188766,ENSG00000120129,ENSG00000138166,ENSG00000105974,ENSG00000117152,ENSG00000090376,ENSG00000136689,ENSG00000137486,ENSG00000135312,ENSG00000148926,ENSG00000141480,ENSG00000198796,ENSG00000116285,ENSG00000171150,ENSG00000160013,ENSG00000145335,ENSG00000189058,ENSG00000137801,ENSG00000186642,ENSG00000112541,ENSG00000151468,ENSG00000118137,ENSG00000100100,ENSG00000136826…	4.65725e-13	2.77454e-11	0.185796
GO:0006793	phosphorus metabolic process	BP	550	3465	2340	19230	ENSG00000147883,ENSG00000162595,ENSG00000116717,ENSG00000124762,ENSG00000197019,ENSG00000118816,ENSG00000138646,ENSG00000112576,ENSG00000141639,ENSG00000185950,ENSG00000134460,ENSG00000197461,ENSG00000123572,ENSG00000251322,ENSG00000154611,ENSG00000277632,ENSG00000108691,ENSG00000185386,ENSG00000168621,ENSG00000130829,ENSG00000113319,ENSG00000152518,ENSG00000124882,ENSG00000158186,ENSG00000115306…	5.21071e-13	3.07842e-11	0.15873
GO:0055082	cellular chemical homeostasis	BP	175	847	2340	19230	ENSG00000150907,ENSG00000126368,ENSG00000160883,ENSG00000163884,ENSG00000118729,ENSG00000130988,ENSG00000133112,ENSG00000102468,ENSG00000074370,ENSG00000078401,ENSG00000181374,ENSG00000277632,ENSG00000169676,ENSG00000172156,ENSG00000276409,ENSG00000108700,ENSG00000197561,ENSG00000107562,ENSG00000101017,ENSG00000198523,ENSG00000175344,ENSG00000172724,ENSG00000105974,ENSG00000198838,ENSG00000036828…	5.21266e-13	3.07842e-11	0.206612
GO:0002685	regulation of leukocyte migration	BP	65	212	2340	19230	ENSG00000100292,ENSG00000108700,ENSG00000174175,ENSG00000120337,ENSG00000166923,ENSG00000180871,ENSG00000136244,ENSG00000213654,ENSG00000109743,ENSG00000169403,ENSG00000166086,ENSG00000090339,ENSG00000171860,ENSG00000137801,ENSG00000174600,ENSG00000197405,ENSG00000106538,ENSG00000184371,ENSG00000182578,ENSG00000157368,ENSG00000158714,ENSG00000271447,ENSG00000125735,ENSG00000165197,ENSG00000150630…	5.94163e-13	3.47867e-11	0.306604
GO:0006796	phosphate-containing compound metabolic process	BP	546	3438	2340	19230	ENSG00000147883,ENSG00000162595,ENSG00000116717,ENSG00000124762,ENSG00000197019,ENSG00000118816,ENSG00000138646,ENSG00000112576,ENSG00000141639,ENSG00000185950,ENSG00000134460,ENSG00000197461,ENSG00000123572,ENSG00000251322,ENSG00000154611,ENSG00000277632,ENSG00000108691,ENSG00000185386,ENSG00000168621,ENSG00000130829,ENSG00000113319,ENSG00000152518,ENSG00000124882,ENSG00000158186,ENSG00000115306…	5.98675e-13	3.49004e-11	0.158813
GO:0031410	cytoplasmic vesicle	CC	405	2414	2340	19230	ENSG00000255112,ENSG00000168461,ENSG00000142192,ENSG00000102755,ENSG00000205726,ENSG00000100365,ENSG00000123240,ENSG00000260314,ENSG00000171105,ENSG00000131378,ENSG00000172476,ENSG00000154783,ENSG00000176658,ENSG00000138134,ENSG00000164647,ENSG00000196126,ENSG00000166444,ENSG00000177409,ENSG00000125869,ENSG00000196664,ENSG00000157214,ENSG00000127472,ENSG00000101916,ENSG00000134594,ENSG00000137486…	6.86078e-13	3.98248e-11	0.167771
GO:0051050	positive regulation of transport	BP	191	952	2340	19230	ENSG00000047579,ENSG00000145335,ENSG00000171105,ENSG00000166923,ENSG00000185652,ENSG00000137486,ENSG00000187391,ENSG00000007908,ENSG00000154188,ENSG00000141480,ENSG00000078401,ENSG00000169418,ENSG00000240583,ENSG00000170890,ENSG00000089041,ENSG00000105974,ENSG00000138741,ENSG00000158445,ENSG00000196632,ENSG00000018236,ENSG00000177098,ENSG00000166257,ENSG00000105711,ENSG00000125730,ENSG00000105270…	7.31303e-13	4.20902e-11	0.20063
GO:0090066	regulation of anatomical structure size	BP	120	515	2340	19230	ENSG00000120907,ENSG00000169676,ENSG00000188778,ENSG00000167711,ENSG00000144891,ENSG00000108405,ENSG00000274286,ENSG00000133019,ENSG00000112096,ENSG00000101400,ENSG00000197321,ENSG00000151491,ENSG00000135407,ENSG00000075340,ENSG00000148180,ENSG00000158427,ENSG00000269226,ENSG00000034510,ENSG00000196632,ENSG00000240583,ENSG00000015285,ENSG00000107562,ENSG00000133789,ENSG00000168685,ENSG00000178301…	8.15933e-13	4.67629e-11	0.23301
GO:1901342	regulation of vasculature development	BP	110	457	2340	19230	ENSG00000101280,ENSG00000154734,ENSG00000054598,ENSG00000152804,ENSG00000137801,ENSG00000137573,ENSG00000136826,ENSG00000138080,ENSG00000184481,ENSG00000066056,ENSG00000010327,ENSG00000184113,ENSG00000000005,ENSG00000116717,ENSG00000113296,ENSG00000177464,ENSG00000169418,ENSG00000249751,ENSG00000276365,ENSG00000011465,ENSG00000132386,ENSG00000092969,ENSG00000186340,ENSG00000132170,ENSG00000169031…	8.2945e-13	4.73379e-11	0.2407
GO:0097708	intracellular vesicle	CC	405	2419	2340	19230	ENSG00000168461,ENSG00000142192,ENSG00000205726,ENSG00000125851,ENSG00000125810,ENSG00000132872,ENSG00000134443,ENSG00000123240,ENSG00000154734,ENSG00000100321,ENSG00000204740,ENSG00000102468,ENSG00000099864,ENSG00000139832,ENSG00000157601,ENSG00000183486,ENSG00000139112,ENSG00000127561,ENSG00000170011,ENSG00000038945,ENSG00000176658,ENSG00000120885,ENSG00000145506,ENSG00000167371,ENSG00000158109…	9.36005e-13	5.31956e-11	0.167425
GO:0071363	cellular response to growth factor stimulus	BP	157	740	2340	19230	ENSG00000125378,ENSG00000266524,ENSG00000073712,ENSG00000170345,ENSG00000119681,ENSG00000173714,ENSG00000184113,ENSG00000163513,ENSG00000069702,ENSG00000136603,ENSG00000164442,ENSG00000106991,ENSG00000095739,ENSG00000179776,ENSG00000102981,ENSG00000092969,ENSG00000198742,ENSG00000066336,ENSG00000168056,ENSG00000174004,ENSG00000135409,ENSG00000137507,ENSG00000112679,ENSG00000141480,ENSG00000177606…	9.6611e-13	5.46778e-11	0.212162
GO:0044093	positive regulation of molecular function	BP	313	1772	2340	19230	ENSG00000116717,ENSG00000099860,ENSG00000125378,ENSG00000107968,ENSG00000116473,ENSG00000138685,ENSG00000197442,ENSG00000198909,ENSG00000188906,ENSG00000134259,ENSG00000106100,ENSG00000171105,ENSG00000137801,ENSG00000119986,ENSG00000185652,ENSG00000185386,ENSG00000112964,ENSG00000213949,ENSG00000167779,ENSG00000137486,ENSG00000130829,ENSG00000173546,ENSG00000136869,ENSG00000197405,ENSG00000274286…	9.81918e-13	5.53419e-11	0.176637
GO:0006873	cellular ion homeostasis	BP	148	685	2340	19230	ENSG00000118729,ENSG00000130988,ENSG00000133112,ENSG00000102468,ENSG00000074370,ENSG00000078401,ENSG00000181374,ENSG00000277632,ENSG00000169676,ENSG00000172156,ENSG00000276409,ENSG00000108700,ENSG00000197561,ENSG00000107562,ENSG00000101017,ENSG00000198523,ENSG00000175344,ENSG00000172724,ENSG00000105974,ENSG00000198838,ENSG00000036828,ENSG00000179776,ENSG00000069696,ENSG00000111424,ENSG00000198626…	1.02731e-12	5.7661e-11	0.216058
GO:0071674	mononuclear cell migration	BP	39	95	2340	19230	ENSG00000102755,ENSG00000181374,ENSG00000277632,ENSG00000172156,ENSG00000275152,ENSG00000108691,ENSG00000275302,ENSG00000276409,ENSG00000276070,ENSG00000108700,ENSG00000006210,ENSG00000172724,ENSG00000163221,ENSG00000006606,ENSG00000136244,ENSG00000171860,ENSG00000137801,ENSG00000174600,ENSG00000197405,ENSG00000106538,ENSG00000184371,ENSG00000182578,ENSG00000157368,ENSG00000120337,ENSG00000198053…	1.08546e-12	6.06743e-11	0.410526
GO:1900046	regulation of hemostasis	BP	37	87	2340	19230	ENSG00000177119,ENSG00000158869,ENSG00000178726,ENSG00000197461,ENSG00000180210,ENSG00000134853,ENSG00000164867,ENSG00000173918,ENSG00000130203,ENSG00000135919,ENSG00000136869,ENSG00000115956,ENSG00000174175,ENSG00000105974,ENSG00000149131,ENSG00000133216,ENSG00000137801,ENSG00000106366,ENSG00000110080,ENSG00000173083,ENSG00000006638,ENSG00000116044,ENSG00000078401,ENSG00000127324,ENSG00000109072…	1.12808e-12	6.27981e-11	0.425287
GO:0002521	leukocyte differentiation	BP	128	566	2340	19230	ENSG00000165030,ENSG00000171608,ENSG00000167601,ENSG00000092445,ENSG00000173757,ENSG00000177455,ENSG00000158869,ENSG00000169508,ENSG00000072694,ENSG00000136244,ENSG00000066336,ENSG00000100060,ENSG00000147251,ENSG00000078596,ENSG00000008513,ENSG00000157404,ENSG00000028277,ENSG00000158714,ENSG00000010671,ENSG00000159216,ENSG00000142192,ENSG00000134198,ENSG00000174004,ENSG00000067082,ENSG00000102524…	1.33996e-12	7.42885e-11	0.226148
GO:1904018	positive regulation of vasculature development	BP	71	246	2340	19230	ENSG00000176692,ENSG00000112562,ENSG00000173511,ENSG00000102755,ENSG00000101280,ENSG00000159216,ENSG00000165168,ENSG00000124212,ENSG00000171860,ENSG00000141448,ENSG00000137801,ENSG00000171608,ENSG00000166923,ENSG00000172156,ENSG00000100292,ENSG00000106366,ENSG00000165197,ENSG00000133639,ENSG00000115310,ENSG00000066056,ENSG00000079337,ENSG00000184304,ENSG00000006210,ENSG00000163513,ENSG00000169429…	1.36434e-12	7.53325e-11	0.288618
GO:0070848	response to growth factor	BP	161	768	2340	19230	ENSG00000125378,ENSG00000266524,ENSG00000073712,ENSG00000170345,ENSG00000119681,ENSG00000173714,ENSG00000184113,ENSG00000163513,ENSG00000069702,ENSG00000136603,ENSG00000164442,ENSG00000106991,ENSG00000095739,ENSG00000179776,ENSG00000102981,ENSG00000092969,ENSG00000198742,ENSG00000066336,ENSG00000168056,ENSG00000174004,ENSG00000135409,ENSG00000137507,ENSG00000112679,ENSG00000141480,ENSG00000177606…	1.37075e-12	7.538e-11	0.209635
GO:0002673	regulation of acute inflammatory response	BP	40	100	2340	19230	ENSG00000125730,ENSG00000010671,ENSG00000072694,ENSG00000204592,ENSG00000175899,ENSG00000149131,ENSG00000203710,ENSG00000085063,ENSG00000162711,ENSG00000132170,ENSG00000099985,ENSG00000132965,ENSG00000145623,ENSG00000136244,ENSG00000141433,ENSG00000118432,ENSG00000185897,ENSG00000171860,ENSG00000120885,ENSG00000112936,ENSG00000180210,ENSG00000126759,ENSG00000197405,ENSG00000177455,ENSG00000182326…	1.52524e-12	8.35378e-11	0.4
GO:0051336	regulation of hydrolase activity	BP	246	1322	2340	19230	ENSG00000108405,ENSG00000091592,ENSG00000074370,ENSG00000106100,ENSG00000026103,ENSG00000162511,ENSG00000114023,ENSG00000163220,ENSG00000145335,ENSG00000137752,ENSG00000132170,ENSG00000134259,ENSG00000169031,ENSG00000102468,ENSG00000125910,ENSG00000047648,ENSG00000060558,ENSG00000120907,ENSG00000176697,ENSG00000214274,ENSG00000114013,ENSG00000197405,ENSG00000171777,ENSG00000148053,ENSG00000007908…	1.63842e-12	8.93763e-11	0.186082
GO:0002688	regulation of leukocyte chemotaxis	BP	45	122	2340	19230	ENSG00000166923,ENSG00000180871,ENSG00000136244,ENSG00000213654,ENSG00000171860,ENSG00000137801,ENSG00000174600,ENSG00000197405,ENSG00000106538,ENSG00000184371,ENSG00000182578,ENSG00000157368,ENSG00000120337,ENSG00000158714,ENSG00000271447,ENSG00000125735,ENSG00000165197,ENSG00000150630,ENSG00000133789,ENSG00000173511,ENSG00000100599,ENSG00000183049,ENSG00000166086,ENSG00000130830,ENSG00000109743…	1.86081e-12	1.01102e-10	0.368852
GO:0060537	muscle tissue development	BP	101	411	2340	19230	ENSG00000101605,ENSG00000178860,ENSG00000265107,ENSG00000141448,ENSG00000136574,ENSG00000125378,ENSG00000112837,ENSG00000115738,ENSG00000171476,ENSG00000198626,ENSG00000169946,ENSG00000128917,ENSG00000173706,ENSG00000106991,ENSG00000092969,ENSG00000069702,ENSG00000104881,ENSG00000170989,ENSG00000075223,ENSG00000197321,ENSG00000107954,ENSG00000165410,ENSG00000136603,ENSG00000168899,ENSG00000198947…	1.9217e-12	1.03994e-10	0.245742
GO:0005178	integrin binding	MF	50	145	2340	19230	ENSG00000138080,ENSG00000154736,ENSG00000198542,ENSG00000073712,ENSG00000168477,ENSG00000137801,ENSG00000147166,ENSG00000171877,ENSG00000138623,ENSG00000064205,ENSG00000107562,ENSG00000006210,ENSG00000106823,ENSG00000005884,ENSG00000164176,ENSG00000113296,ENSG00000166086,ENSG00000106278,ENSG00000162692,ENSG00000127324,ENSG00000214063,ENSG00000145423,ENSG00000136235,ENSG00000104415,ENSG00000198947…	2.16415e-12	1.16649e-10	0.344828
GO:0051480	regulation of cytosolic calcium ion concentration	BP	91	356	2340	19230	ENSG00000141433,ENSG00000173198,ENSG00000166405,ENSG00000102468,ENSG00000125910,ENSG00000168229,ENSG00000171860,ENSG00000078401,ENSG00000149596,ENSG00000120907,ENSG00000125384,ENSG00000174600,ENSG00000126266,ENSG00000128285,ENSG00000115353,ENSG00000197405,ENSG00000134853,ENSG00000123384,ENSG00000160013,ENSG00000180871,ENSG00000170214,ENSG00000171522,ENSG00000163464,ENSG00000133789,ENSG00000148926…	2.32207e-12	1.24667e-10	0.255618
GO:0030193	regulation of blood coagulation	BP	36	85	2340	19230	ENSG00000177119,ENSG00000158869,ENSG00000178726,ENSG00000197461,ENSG00000180210,ENSG00000134853,ENSG00000164867,ENSG00000173918,ENSG00000130203,ENSG00000135919,ENSG00000136869,ENSG00000115956,ENSG00000174175,ENSG00000137801,ENSG00000106366,ENSG00000110080,ENSG00000173083,ENSG00000006638,ENSG00000116044,ENSG00000078401,ENSG00000127324,ENSG00000109072,ENSG00000003436,ENSG00000184500,ENSG00000171557…	2.63846e-12	1.40542e-10	0.423529
GO:0019725	cellular homeostasis	BP	193	979	2340	19230	ENSG00000150907,ENSG00000126368,ENSG00000160883,ENSG00000163884,ENSG00000118729,ENSG00000100365,ENSG00000165168,ENSG00000007171,ENSG00000164867,ENSG00000018280,ENSG00000116701,ENSG00000175197,ENSG00000116044,ENSG00000130988,ENSG00000133112,ENSG00000102468,ENSG00000074370,ENSG00000078401,ENSG00000181374,ENSG00000277632,ENSG00000169676,ENSG00000172156,ENSG00000276409,ENSG00000108700,ENSG00000197561…	2.91586e-12	1.54712e-10	0.19714
GO:0005509	calcium ion binding	MF	151	713	2340	19230	ENSG00000115468,ENSG00000172137,ENSG00000104327,ENSG00000205726,ENSG00000125810,ENSG00000160307,ENSG00000178726,ENSG00000132872,ENSG00000159216,ENSG00000130988,ENSG00000272636,ENSG00000133112,ENSG00000091622,ENSG00000159307,ENSG00000107745,ENSG00000087303,ENSG00000204176,ENSG00000179242,ENSG00000166523,ENSG00000102024,ENSG00000110848,ENSG00000162591,ENSG00000119681,ENSG00000175445,ENSG00000095587…	3.10035e-12	1.6386e-10	0.211781
GO:0007599	hemostasis	BP	90	353	2340	19230	ENSG00000177119,ENSG00000178726,ENSG00000185022,ENSG00000188191,ENSG00000108405,ENSG00000159307,ENSG00000198517,ENSG00000015285,ENSG00000141448,ENSG00000085063,ENSG00000185010,ENSG00000180210,ENSG00000138722,ENSG00000111252,ENSG00000005249,ENSG00000169946,ENSG00000244734,ENSG00000171557,ENSG00000147251,ENSG00000047579,ENSG00000089041,ENSG00000140093,ENSG00000104368,ENSG00000138185,ENSG00000198734…	3.58096e-12	1.88528e-10	0.254958
GO:0043085	positive regulation of catalytic activity	BP	259	1420	2340	19230	ENSG00000116717,ENSG00000099860,ENSG00000125378,ENSG00000107968,ENSG00000116473,ENSG00000138685,ENSG00000197442,ENSG00000198909,ENSG00000188906,ENSG00000134259,ENSG00000106100,ENSG00000171105,ENSG00000137801,ENSG00000119986,ENSG00000185652,ENSG00000185386,ENSG00000112964,ENSG00000213949,ENSG00000167779,ENSG00000137486,ENSG00000130829,ENSG00000173546,ENSG00000136869,ENSG00000197405,ENSG00000274286…	3.77477e-12	1.97964e-10	0.182394
GO:0050867	positive regulation of cell activation	BP	91	359	2340	19230	ENSG00000136869,ENSG00000115956,ENSG00000174175,ENSG00000185950,ENSG00000169508,ENSG00000102524,ENSG00000101096,ENSG00000101017,ENSG00000124762,ENSG00000113916,ENSG00000109743,ENSG00000081189,ENSG00000160856,ENSG00000019582,ENSG00000133216,ENSG00000197646,ENSG00000114013,ENSG00000125735,ENSG00000107968,ENSG00000172724,ENSG00000105974,ENSG00000163599,ENSG00000178562,ENSG00000197635,ENSG00000011600…	3.85293e-12	2.01286e-10	0.253482
GO:0042493	response to drug	BP	205	1061	2340	19230	ENSG00000092964,ENSG00000169676,ENSG00000138814,ENSG00000108370,ENSG00000090339,ENSG00000116741,ENSG00000069696,ENSG00000183454,ENSG00000153234,ENSG00000117152,ENSG00000112425,ENSG00000104888,ENSG00000079215,ENSG00000162383,ENSG00000133019,ENSG00000060558,ENSG00000135824,ENSG00000102468,ENSG00000145335,ENSG00000078401,ENSG00000100300,ENSG00000132872,ENSG00000204176,ENSG00000135312,ENSG00000047579…	4.17622e-12	2.1651e-10	0.193214
GO:0012505	endomembrane system	CC	697	4614	2340	19230	ENSG00000205726,ENSG00000165168,ENSG00000132965,ENSG00000171105,ENSG00000104765,ENSG00000115310,ENSG00000176171,ENSG00000128266,ENSG00000100867,ENSG00000000005,ENSG00000054654,ENSG00000160539,ENSG00000213316,ENSG00000143198,ENSG00000092445,ENSG00000176438,ENSG00000150995,ENSG00000143337,ENSG00000050628,ENSG00000197956,ENSG00000255112,ENSG00000168461,ENSG00000142192,ENSG00000102755,ENSG00000100365…	4.16735e-12	2.1651e-10	0.151062
GO:0032268	regulation of cellular protein metabolic process	BP	451	2777	2340	19230	ENSG00000147883,ENSG00000162595,ENSG00000116717,ENSG00000124762,ENSG00000197019,ENSG00000118816,ENSG00000138646,ENSG00000112576,ENSG00000099860,ENSG00000125378,ENSG00000107968,ENSG00000116473,ENSG00000138685,ENSG00000197442,ENSG00000198909,ENSG00000188906,ENSG00000134259,ENSG00000106100,ENSG00000171105,ENSG00000137801,ENSG00000119986,ENSG00000185652,ENSG00000185386,ENSG00000112964,ENSG00000213949…	4.35654e-12	2.25e-10	0.162405
GO:1901698	response to nitrogen compound	BP	216	1134	2340	19230	ENSG00000012504,ENSG00000092964,ENSG00000169676,ENSG00000138814,ENSG00000108370,ENSG00000090339,ENSG00000116741,ENSG00000069696,ENSG00000183454,ENSG00000153234,ENSG00000117152,ENSG00000133019,ENSG00000060558,ENSG00000135824,ENSG00000150907,ENSG00000185950,ENSG00000171105,ENSG00000106070,ENSG00000004799,ENSG00000176692,ENSG00000184481,ENSG00000105971,ENSG00000116039,ENSG00000133124,ENSG00000109458…	4.42183e-12	2.27507e-10	0.190476
GO:0099177	regulation of trans-synaptic signaling	BP	107	451	2340	19230	ENSG00000047579,ENSG00000145335,ENSG00000136854,ENSG00000105649,ENSG00000132872,ENSG00000133216,ENSG00000196569,ENSG00000158828,ENSG00000141480,ENSG00000115896,ENSG00000174576,ENSG00000118432,ENSG00000157103,ENSG00000135312,ENSG00000120907,ENSG00000168748,ENSG00000078401,ENSG00000008056,ENSG00000175471,ENSG00000081189,ENSG00000173267,ENSG00000251322,ENSG00000061337,ENSG00000104327,ENSG00000092051…	4.45478e-12	2.28337e-10	0.237251
GO:0030246	carbohydrate binding	MF	75	273	2340	19230	ENSG00000172243,ENSG00000163661,ENSG00000158270,ENSG00000106991,ENSG00000260314,ENSG00000118004,ENSG00000090659,ENSG00000104938,ENSG00000059804,ENSG00000160883,ENSG00000111405,ENSG00000196126,ENSG00000112425,ENSG00000136960,ENSG00000109072,ENSG00000204287,ENSG00000118804,ENSG00000133317,ENSG00000149380,ENSG00000152952,ENSG00000090530,ENSG00000148803,ENSG00000174175,ENSG00000067057,ENSG00000142583…	4.7513e-12	2.4262e-10	0.274725
GO:0015629	actin cytoskeleton	CC	119	522	2340	19230	ENSG00000197321,ENSG00000153317,ENSG00000157510,ENSG00000162692,ENSG00000148180,ENSG00000134775,ENSG00000136842,ENSG00000163380,ENSG00000128872,ENSG00000118194,ENSG00000163431,ENSG00000107796,ENSG00000159251,ENSG00000163017,ENSG00000047648,ENSG00000015285,ENSG00000102024,ENSG00000135407,ENSG00000130055,ENSG00000101336,ENSG00000196924,ENSG00000180353,ENSG00000172380,ENSG00000198467,ENSG00000140416…	4.80306e-12	2.44344e-10	0.227969
GO:0043005	neuron projection	CC	252	1380	2340	19230	ENSG00000142192,ENSG00000132639,ENSG00000125848,ENSG00000132872,ENSG00000187323,ENSG00000158445,ENSG00000157103,ENSG00000102468,ENSG00000099864,ENSG00000157601,ENSG00000183486,ENSG00000171105,ENSG00000134115,ENSG00000187688,ENSG00000176658,ENSG00000092964,ENSG00000142319,ENSG00000167371,ENSG00000148795,ENSG00000169306,ENSG00000111371,ENSG00000008056,ENSG00000134294,ENSG00000185652,ENSG00000176697…	6.75668e-12	3.42448e-10	0.182609
GO:0051249	regulation of lymphocyte activation	BP	107	454	2340	19230	ENSG00000106546,ENSG00000012124,ENSG00000010671,ENSG00000163599,ENSG00000011600,ENSG00000168918,ENSG00000072694,ENSG00000136634,ENSG00000163563,ENSG00000185950,ENSG00000169508,ENSG00000102524,ENSG00000101096,ENSG00000136869,ENSG00000101017,ENSG00000124762,ENSG00000113916,ENSG00000109743,ENSG00000081189,ENSG00000160856,ENSG00000019582,ENSG00000133216,ENSG00000197646,ENSG00000114013,ENSG00000125735…	6.88314e-12	3.46918e-10	0.235683
GO:0097530	granulocyte migration	BP	50	149	2340	19230	ENSG00000171860,ENSG00000137801,ENSG00000174600,ENSG00000197405,ENSG00000106538,ENSG00000184371,ENSG00000182578,ENSG00000157368,ENSG00000120337,ENSG00000181374,ENSG00000277632,ENSG00000171608,ENSG00000172156,ENSG00000275152,ENSG00000108691,ENSG00000275302,ENSG00000276409,ENSG00000213949,ENSG00000276070,ENSG00000108700,ENSG00000006210,ENSG00000163734,ENSG00000169429,ENSG00000170890,ENSG00000180871…	6.89596e-12	3.46918e-10	0.33557
GO:0002443	leukocyte mediated immunity	BP	160	777	2340	19230	ENSG00000125730,ENSG00000010671,ENSG00000072694,ENSG00000204592,ENSG00000213853,ENSG00000168685,ENSG00000196126,ENSG00000204287,ENSG00000186431,ENSG00000170890,ENSG00000136244,ENSG00000131378,ENSG00000090339,ENSG00000015285,ENSG00000117586,ENSG00000196352,ENSG00000136869,ENSG00000105639,ENSG00000172243,ENSG00000157404,ENSG00000130303,ENSG00000106546,ENSG00000135077,ENSG00000254709,ENSG00000120885…	7.22113e-12	3.60893e-10	0.20592
GO:0050920	regulation of chemotaxis	BP	66	228	2340	19230	ENSG00000166923,ENSG00000180871,ENSG00000136244,ENSG00000213654,ENSG00000171860,ENSG00000137801,ENSG00000174600,ENSG00000197405,ENSG00000106538,ENSG00000184371,ENSG00000182578,ENSG00000157368,ENSG00000120337,ENSG00000158714,ENSG00000271447,ENSG00000125735,ENSG00000184304,ENSG00000128052,ENSG00000221866,ENSG00000107562,ENSG00000075223,ENSG00000138623,ENSG00000082684,ENSG00000137872,ENSG00000167680…	7.22689e-12	3.60893e-10	0.289474
GO:0014706	striated muscle tissue development	BP	96	392	2340	19230	ENSG00000101605,ENSG00000178860,ENSG00000265107,ENSG00000141448,ENSG00000136574,ENSG00000125378,ENSG00000112837,ENSG00000115738,ENSG00000171476,ENSG00000198626,ENSG00000169946,ENSG00000128917,ENSG00000173706,ENSG00000106991,ENSG00000092969,ENSG00000069702,ENSG00000104881,ENSG00000170989,ENSG00000075223,ENSG00000197321,ENSG00000107954,ENSG00000165410,ENSG00000136603,ENSG00000168899,ENSG00000198947…	8.41161e-12	4.18516e-10	0.244898
GO:0030141	secretory granule	CC	172	855	2340	19230	ENSG00000213949,ENSG00000171495,ENSG00000129038,ENSG00000136603,ENSG00000157404,ENSG00000105649,ENSG00000185518,ENSG00000006638,ENSG00000116701,ENSG00000168461,ENSG00000125810,ENSG00000132872,ENSG00000108405,ENSG00000059804,ENSG00000101307,ENSG00000123570,ENSG00000169403,ENSG00000164687,ENSG00000197405,ENSG00000147234,ENSG00000180871,ENSG00000163464,ENSG00000184584,ENSG00000171051,ENSG00000188404…	8.68952e-12	4.30766e-10	0.20117
GO:0050804	modulation of chemical synaptic transmission	BP	106	450	2340	19230	ENSG00000047579,ENSG00000145335,ENSG00000136854,ENSG00000105649,ENSG00000132872,ENSG00000133216,ENSG00000196569,ENSG00000158828,ENSG00000141480,ENSG00000115896,ENSG00000174576,ENSG00000118432,ENSG00000157103,ENSG00000135312,ENSG00000120907,ENSG00000168748,ENSG00000078401,ENSG00000008056,ENSG00000175471,ENSG00000081189,ENSG00000173267,ENSG00000251322,ENSG00000061337,ENSG00000104327,ENSG00000092051…	8.94842e-12	4.41987e-10	0.235556
GO:0002576	platelet degranulation	BP	45	127	2340	19230	ENSG00000108405,ENSG00000115956,ENSG00000142192,ENSG00000197461,ENSG00000197766,ENSG00000120885,ENSG00000100234,ENSG00000137801,ENSG00000130956,ENSG00000185010,ENSG00000102265,ENSG00000162267,ENSG00000106366,ENSG00000149218,ENSG00000165197,ENSG00000250722,ENSG00000196136,ENSG00000138722,ENSG00000102362,ENSG00000196924,ENSG00000112419,ENSG00000171557,ENSG00000122862,ENSG00000150630,ENSG00000136854…	9.31982e-12	4.58663e-10	0.354331
GO:0019221	cytokine-mediated signaling pathway	BP	166	818	2340	19230	ENSG00000159216,ENSG00000113594,ENSG00000105974,ENSG00000090376,ENSG00000136689,ENSG00000145777,ENSG00000167601,ENSG00000019582,ENSG00000118503,ENSG00000067182,ENSG00000176170,ENSG00000105270,ENSG00000151468,ENSG00000118137,ENSG00000102524,ENSG00000026103,ENSG00000154611,ENSG00000101017,ENSG00000164761,ENSG00000125657,ENSG00000125735,ENSG00000117586,ENSG00000100906,ENSG00000106952,ENSG00000239697…	9.87843e-12	4.844e-10	0.202934
GO:0019838	growth factor binding	MF	48	141	2340	19230	ENSG00000148053,ENSG00000140479,ENSG00000136689,ENSG00000166033,ENSG00000167779,ENSG00000141753,ENSG00000064205,ENSG00000150938,ENSG00000104415,ENSG00000115457,ENSG00000163453,ENSG00000170801,ENSG00000146678,ENSG00000146674,ENSG00000118523,ENSG00000142871,ENSG00000137801,ENSG00000173714,ENSG00000163513,ENSG00000168140,ENSG00000069702,ENSG00000106991,ENSG00000168056,ENSG00000174004,ENSG00000137507…	1.00708e-11	4.90291e-10	0.340426
GO:0031674	I band	CC	48	141	2340	19230	ENSG00000134775,ENSG00000130037,ENSG00000120913,ENSG00000154330,ENSG00000149596,ENSG00000120907,ENSG00000147166,ENSG00000101335,ENSG00000183386,ENSG00000173991,ENSG00000196924,ENSG00000156804,ENSG00000172403,ENSG00000165410,ENSG00000054654,ENSG00000138814,ENSG00000109846,ENSG00000163110,ENSG00000115641,ENSG00000029534,ENSG00000198947,ENSG00000171992,ENSG00000177791,ENSG00000172399,ENSG00000122367…	1.00708e-11	4.90291e-10	0.340426
GO:0045121	membrane raft	CC	86	339	2340	19230	ENSG00000176658,ENSG00000184408,ENSG00000075340,ENSG00000170961,ENSG00000169896,ENSG00000175344,ENSG00000110876,ENSG00000110079,ENSG00000203710,ENSG00000116954,ENSG00000025039,ENSG00000133107,ENSG00000124212,ENSG00000102468,ENSG00000130037,ENSG00000171105,ENSG00000120907,ENSG00000100292,ENSG00000105971,ENSG00000101336,ENSG00000163513,ENSG00000164867,ENSG00000170214,ENSG00000266964,ENSG00000105974…	1.43773e-11	6.94971e-10	0.253687
GO:0098857	membrane microdomain	CC	86	339	2340	19230	ENSG00000142192,ENSG00000133107,ENSG00000108405,ENSG00000130037,ENSG00000173391,ENSG00000131378,ENSG00000026103,ENSG00000142319,ENSG00000148175,ENSG00000213949,ENSG00000171867,ENSG00000137573,ENSG00000135472,ENSG00000010671,ENSG00000105971,ENSG00000105369,ENSG00000127955,ENSG00000105695,ENSG00000163513,ENSG00000005249,ENSG00000177455,ENSG00000130234,ENSG00000170989,ENSG00000164929,ENSG00000018236…	1.43773e-11	6.94971e-10	0.253687
GO:0036477	somatodendritic compartment	CC	174	874	2340	19230	ENSG00000205726,ENSG00000125851,ENSG00000160307,ENSG00000132872,ENSG00000165168,ENSG00000166313,ENSG00000157103,ENSG00000166405,ENSG00000102468,ENSG00000176658,ENSG00000092964,ENSG00000142319,ENSG00000124772,ENSG00000147465,ENSG00000101210,ENSG00000148795,ENSG00000111371,ENSG00000126767,ENSG00000134294,ENSG00000112964,ENSG00000157851,ENSG00000154277,ENSG00000154678,ENSG00000100599,ENSG00000104327…	1.60401e-11	7.72597e-10	0.199085
GO:0002687	positive regulation of leukocyte migration	BP	48	143	2340	19230	ENSG00000180871,ENSG00000136244,ENSG00000213654,ENSG00000169403,ENSG00000166086,ENSG00000090339,ENSG00000171860,ENSG00000137801,ENSG00000174600,ENSG00000197405,ENSG00000106538,ENSG00000184371,ENSG00000182578,ENSG00000157368,ENSG00000120337,ENSG00000125735,ENSG00000165197,ENSG00000150630,ENSG00000133789,ENSG00000173511,ENSG00000204472,ENSG00000078401,ENSG00000169429,ENSG00000113296,ENSG00000183049…	1.78626e-11	8.57341e-10	0.335664
GO:0007399	nervous system development	BP	406	2476	2340	19230	ENSG00000187323,ENSG00000107562,ENSG00000185532,ENSG00000005884,ENSG00000173376,ENSG00000149571,ENSG00000004848,ENSG00000148053,ENSG00000112658,ENSG00000150625,ENSG00000167601,ENSG00000168209,ENSG00000081189,ENSG00000152092,ENSG00000077782,ENSG00000137267,ENSG00000165323,ENSG00000153234,ENSG00000162946,ENSG00000118257,ENSG00000164442,ENSG00000177000,ENSG00000125378,ENSG00000145423,ENSG00000148926…	1.82762e-11	8.74105e-10	0.163974
GO:0044456	synapse part	CC	189	973	2340	19230	ENSG00000142192,ENSG00000132639,ENSG00000132872,ENSG00000100321,ENSG00000127561,ENSG00000172476,ENSG00000167371,ENSG00000158109,ENSG00000008056,ENSG00000185652,ENSG00000176697,ENSG00000169213,ENSG00000116039,ENSG00000135604,ENSG00000149571,ENSG00000111450,ENSG00000155511,ENSG00000145335,ENSG00000105649,ENSG00000185518,ENSG00000220205,ENSG00000183454,ENSG00000157680,ENSG00000128482,ENSG00000188906…	1.9082e-11	9.0944e-10	0.194245
GO:0034341	response to interferon-gamma	BP	59	197	2340	19230	ENSG00000137265,ENSG00000196126,ENSG00000169403,ENSG00000101336,ENSG00000125148,ENSG00000162692,ENSG00000090339,ENSG00000204592,ENSG00000067066,ENSG00000149294,ENSG00000204287,ENSG00000231389,ENSG00000223865,ENSG00000089127,ENSG00000111335,ENSG00000162645,ENSG00000150337,ENSG00000184557,ENSG00000132170,ENSG00000260314,ENSG00000139832,ENSG00000015285,ENSG00000078401,ENSG00000181374,ENSG00000147465…	2.02148e-11	9.60064e-10	0.299492
GO:0071621	granulocyte chemotaxis	BP	44	125	2340	19230	ENSG00000171860,ENSG00000137801,ENSG00000174600,ENSG00000197405,ENSG00000106538,ENSG00000184371,ENSG00000182578,ENSG00000157368,ENSG00000120337,ENSG00000181374,ENSG00000277632,ENSG00000171608,ENSG00000172156,ENSG00000275152,ENSG00000108691,ENSG00000275302,ENSG00000276409,ENSG00000213949,ENSG00000276070,ENSG00000108700,ENSG00000006210,ENSG00000163734,ENSG00000169429,ENSG00000170890,ENSG00000180871…	2.03879e-11	9.64907e-10	0.352
GO:0035296	regulation of tube diameter	BP	46	135	2340	19230	ENSG00000120907,ENSG00000169676,ENSG00000188778,ENSG00000167711,ENSG00000144891,ENSG00000108405,ENSG00000274286,ENSG00000133019,ENSG00000112096,ENSG00000101400,ENSG00000102468,ENSG00000144596,ENSG00000078401,ENSG00000107796,ENSG00000130037,ENSG00000150594,ENSG00000130234,ENSG00000197584,ENSG00000170214,ENSG00000006638,ENSG00000135312,ENSG00000105974,ENSG00000214872,ENSG00000213949,ENSG00000164867…	2.60701e-11	1.22107e-09	0.340741
GO:0050880	regulation of blood vessel size	BP	46	135	2340	19230	ENSG00000120907,ENSG00000169676,ENSG00000188778,ENSG00000167711,ENSG00000144891,ENSG00000108405,ENSG00000274286,ENSG00000133019,ENSG00000112096,ENSG00000101400,ENSG00000102468,ENSG00000144596,ENSG00000078401,ENSG00000107796,ENSG00000130037,ENSG00000150594,ENSG00000130234,ENSG00000197584,ENSG00000170214,ENSG00000006638,ENSG00000135312,ENSG00000105974,ENSG00000214872,ENSG00000213949,ENSG00000164867…	2.60701e-11	1.22107e-09	0.340741
GO:0097746	regulation of blood vessel diameter	BP	46	135	2340	19230	ENSG00000120907,ENSG00000169676,ENSG00000188778,ENSG00000167711,ENSG00000144891,ENSG00000108405,ENSG00000274286,ENSG00000133019,ENSG00000112096,ENSG00000101400,ENSG00000102468,ENSG00000144596,ENSG00000078401,ENSG00000107796,ENSG00000130037,ENSG00000150594,ENSG00000130234,ENSG00000197584,ENSG00000170214,ENSG00000006638,ENSG00000135312,ENSG00000105974,ENSG00000214872,ENSG00000213949,ENSG00000164867…	2.60701e-11	1.22107e-09	0.340741
GO:0044877	protein-containing complex binding	MF	235	1283	2340	19230	ENSG00000106546,ENSG00000012124,ENSG00000134775,ENSG00000125868,ENSG00000197321,ENSG00000073712,ENSG00000102024,ENSG00000176658,ENSG00000101605,ENSG00000136842,ENSG00000135407,ENSG00000103647,ENSG00000101470,ENSG00000198336,ENSG00000099204,ENSG00000161791,ENSG00000196924,ENSG00000180353,ENSG00000075340,ENSG00000198467,ENSG00000165495,ENSG00000165410,ENSG00000054654,ENSG00000119326,ENSG00000197043…	2.77349e-11	1.29458e-09	0.183164
GO:0009725	response to hormone	BP	197	1030	2340	19230	ENSG00000151090,ENSG00000133019,ENSG00000060558,ENSG00000135824,ENSG00000150907,ENSG00000185950,ENSG00000171105,ENSG00000106070,ENSG00000004799,ENSG00000176692,ENSG00000184481,ENSG00000105971,ENSG00000116039,ENSG00000133124,ENSG00000109458,ENSG00000106538,ENSG00000104635,ENSG00000095637,ENSG00000146678,ENSG00000005882,ENSG00000278195,ENSG00000150457,ENSG00000112964,ENSG00000170820,ENSG00000136931…	2.88374e-11	1.34143e-09	0.191262
GO:0030449	regulation of complement activation	BP	26	52	2340	19230	ENSG00000175899,ENSG00000149131,ENSG00000125730,ENSG00000203710,ENSG00000085063,ENSG00000196352,ENSG00000155659,ENSG00000143502,ENSG00000123843,ENSG00000171860,ENSG00000120885,ENSG00000112936,ENSG00000180210,ENSG00000126759,ENSG00000197405,ENSG00000177455,ENSG00000182326,ENSG00000000971,ENSG00000109072,ENSG00000166278,ENSG00000244731,ENSG00000224389,ENSG00000184500,ENSG00000173372,ENSG00000159189…	2.94019e-11	1.36302e-09	0.5
GO:0007596	blood coagulation	BP	87	349	2340	19230	ENSG00000177119,ENSG00000185010,ENSG00000180210,ENSG00000178732,ENSG00000110799,ENSG00000149131,ENSG00000158869,ENSG00000178726,ENSG00000197461,ENSG00000134853,ENSG00000164867,ENSG00000173918,ENSG00000130203,ENSG00000135919,ENSG00000136869,ENSG00000115956,ENSG00000174175,ENSG00000108405,ENSG00000186469,ENSG00000060558,ENSG00000156049,ENSG00000150594,ENSG00000137486,ENSG00000127955,ENSG00000101017…	2.96704e-11	1.37079e-09	0.249284
GO:0045765	regulation of angiogenesis	BP	98	412	2340	19230	ENSG00000101280,ENSG00000154734,ENSG00000054598,ENSG00000152804,ENSG00000137801,ENSG00000137573,ENSG00000136826,ENSG00000138080,ENSG00000184481,ENSG00000066056,ENSG00000010327,ENSG00000184113,ENSG00000000005,ENSG00000116717,ENSG00000113296,ENSG00000177464,ENSG00000169418,ENSG00000249751,ENSG00000276365,ENSG00000011465,ENSG00000132386,ENSG00000092969,ENSG00000186340,ENSG00000132170,ENSG00000169031…	3.05367e-11	1.40603e-09	0.237864
GO:1902105	regulation of leukocyte differentiation	BP	77	294	2340	19230	ENSG00000168918,ENSG00000159189,ENSG00000159216,ENSG00000180353,ENSG00000167601,ENSG00000173757,ENSG00000196126,ENSG00000204287,ENSG00000125378,ENSG00000121210,ENSG00000179388,ENSG00000168685,ENSG00000135426,ENSG00000074047,ENSG00000117586,ENSG00000113916,ENSG00000127951,ENSG00000124253,ENSG00000152518,ENSG00000185650,ENSG00000160856,ENSG00000158714,ENSG00000115738,ENSG00000122641,ENSG00000123999…	3.21862e-11	1.47698e-09	0.261905
GO:0043269	regulation of ion transport	BP	153	747	2340	19230	ENSG00000142178,ENSG00000089041,ENSG00000160460,ENSG00000179094,ENSG00000105711,ENSG00000141433,ENSG00000102468,ENSG00000118729,ENSG00000077522,ENSG00000170890,ENSG00000105974,ENSG00000138741,ENSG00000185950,ENSG00000137801,ENSG00000196632,ENSG00000018236,ENSG00000177098,ENSG00000166257,ENSG00000135919,ENSG00000143933,ENSG00000198523,ENSG00000198947,ENSG00000198626,ENSG00000145335,ENSG00000092964…	3.23719e-11	1.4805e-09	0.204819
GO:0002696	positive regulation of leukocyte activation	BP	86	344	2340	19230	ENSG00000185950,ENSG00000169508,ENSG00000102524,ENSG00000101096,ENSG00000136869,ENSG00000101017,ENSG00000124762,ENSG00000113916,ENSG00000109743,ENSG00000081189,ENSG00000160856,ENSG00000019582,ENSG00000133216,ENSG00000197646,ENSG00000114013,ENSG00000125735,ENSG00000107968,ENSG00000172724,ENSG00000105974,ENSG00000163599,ENSG00000178562,ENSG00000197635,ENSG00000011600,ENSG00000204592,ENSG00000173757…	3.28267e-11	1.49626e-09	0.25
GO:0009887	animal organ morphogenesis	BP	204	1078	2340	19230	ENSG00000111341,ENSG00000060718,ENSG00000139219,ENSG00000157766,ENSG00000118523,ENSG00000125378,ENSG00000147257,ENSG00000168621,ENSG00000118526,ENSG00000138685,ENSG00000168743,ENSG00000106571,ENSG00000164056,ENSG00000163513,ENSG00000164442,ENSG00000106991,ENSG00000112658,ENSG00000081189,ENSG00000136574,ENSG00000133816,ENSG00000153162,ENSG00000054598,ENSG00000116604,ENSG00000184254,ENSG00000177707…	3.3694e-11	1.53065e-09	0.189239
GO:0035150	regulation of tube size	BP	46	136	2340	19230	ENSG00000120907,ENSG00000169676,ENSG00000188778,ENSG00000167711,ENSG00000144891,ENSG00000108405,ENSG00000274286,ENSG00000133019,ENSG00000112096,ENSG00000101400,ENSG00000102468,ENSG00000144596,ENSG00000078401,ENSG00000107796,ENSG00000130037,ENSG00000150594,ENSG00000130234,ENSG00000197584,ENSG00000170214,ENSG00000006638,ENSG00000135312,ENSG00000105974,ENSG00000214872,ENSG00000213949,ENSG00000164867…	3.47957e-11	1.57543e-09	0.338235
GO:0010243	response to organonitrogen compound	BP	198	1039	2340	19230	ENSG00000012504,ENSG00000092964,ENSG00000169676,ENSG00000138814,ENSG00000108370,ENSG00000090339,ENSG00000116741,ENSG00000069696,ENSG00000183454,ENSG00000153234,ENSG00000117152,ENSG00000150907,ENSG00000185950,ENSG00000171105,ENSG00000106070,ENSG00000004799,ENSG00000176692,ENSG00000184481,ENSG00000105971,ENSG00000116039,ENSG00000133124,ENSG00000109458,ENSG00000106538,ENSG00000104635,ENSG00000095637…	3.56573e-11	1.60908e-09	0.190568
GO:0038023	signaling receptor activity	MF	265	1491	2340	19230	ENSG00000102468,ENSG00000169676,ENSG00000069696,ENSG00000144891,ENSG00000204174,ENSG00000139572,ENSG00000122679,ENSG00000064989,ENSG00000108405,ENSG00000089041,ENSG00000125910,ENSG00000170989,ENSG00000176170,ENSG00000147145,ENSG00000173198,ENSG00000179603,ENSG00000169418,ENSG00000170458,ENSG00000203710,ENSG00000169403,ENSG00000154589,ENSG00000136869,ENSG00000073060,ENSG00000115602,ENSG00000170915…	3.63687e-11	1.63575e-09	0.177733
GO:0001816	cytokine production	BP	171	864	2340	19230	ENSG00000101916,ENSG00000092051,ENSG00000130234,ENSG00000165810,ENSG00000104415,ENSG00000113303,ENSG00000113916,ENSG00000187554,ENSG00000010671,ENSG00000136235,ENSG00000122862,ENSG00000171522,ENSG00000167601,ENSG00000165795,ENSG00000018280,ENSG00000137507,ENSG00000072694,ENSG00000136634,ENSG00000171608,ENSG00000150594,ENSG00000174697,ENSG00000171357,ENSG00000124882,ENSG00000135077,ENSG00000117586…	3.96851e-11	1.77902e-09	0.197917
GO:0050818	regulation of coagulation	BP	36	92	2340	19230	ENSG00000177119,ENSG00000158869,ENSG00000178726,ENSG00000197461,ENSG00000180210,ENSG00000134853,ENSG00000164867,ENSG00000173918,ENSG00000130203,ENSG00000135919,ENSG00000136869,ENSG00000115956,ENSG00000174175,ENSG00000105974,ENSG00000149131,ENSG00000133216,ENSG00000137801,ENSG00000106366,ENSG00000110080,ENSG00000173083,ENSG00000006638,ENSG00000116044,ENSG00000078401,ENSG00000127324,ENSG00000109072…	4.19149e-11	1.87279e-09	0.391304
GO:2000257	regulation of protein activation cascade	BP	28	60	2340	19230	ENSG00000175899,ENSG00000149131,ENSG00000125730,ENSG00000203710,ENSG00000085063,ENSG00000171860,ENSG00000120885,ENSG00000112936,ENSG00000180210,ENSG00000126759,ENSG00000197405,ENSG00000177455,ENSG00000182326,ENSG00000123843,ENSG00000000971,ENSG00000109072,ENSG00000166278,ENSG00000244731,ENSG00000224389,ENSG00000196352,ENSG00000184500,ENSG00000173372,ENSG00000159189,ENSG00000143502,ENSG00000244414…	4.23181e-11	1.87845e-09	0.466667
GO:1901681	sulfur compound binding	MF	71	263	2340	19230	ENSG00000142192,ENSG00000011201,ENSG00000154736,ENSG00000166979,ENSG00000154734,ENSG00000119681,ENSG00000175445,ENSG00000125378,ENSG00000168477,ENSG00000137801,ENSG00000127418,ENSG00000180210,ENSG00000108700,ENSG00000109610,ENSG00000166035,ENSG00000156140,ENSG00000197561,ENSG00000064205,ENSG00000106823,ENSG00000214274,ENSG00000173376,ENSG00000113296,ENSG00000079257,ENSG00000147655,ENSG00000069702…	4.22873e-11	1.87845e-09	0.269962
GO:0002263	cell activation involved in immune response	BP	149	725	2340	19230	ENSG00000176907,ENSG00000142192,ENSG00000123384,ENSG00000135636,ENSG00000135077,ENSG00000068079,ENSG00000011600,ENSG00000163687,ENSG00000158869,ENSG00000019582,ENSG00000090339,ENSG00000127951,ENSG00000018280,ENSG00000120337,ENSG00000169508,ENSG00000072694,ENSG00000136244,ENSG00000066336,ENSG00000100060,ENSG00000147251,ENSG00000078596,ENSG00000008513,ENSG00000136869,ENSG00000177455,ENSG00000172243…	4.56327e-11	2.01899e-09	0.205517
GO:0070663	regulation of leukocyte proliferation	BP	69	253	2340	19230	ENSG00000106546,ENSG00000012124,ENSG00000010671,ENSG00000163599,ENSG00000011600,ENSG00000168918,ENSG00000072694,ENSG00000136634,ENSG00000163563,ENSG00000185950,ENSG00000169508,ENSG00000102524,ENSG00000101096,ENSG00000136869,ENSG00000101017,ENSG00000124762,ENSG00000113916,ENSG00000109743,ENSG00000081189,ENSG00000160856,ENSG00000019582,ENSG00000133216,ENSG00000174697,ENSG00000204592,ENSG00000173757…	4.82872e-11	2.1295e-09	0.272727
GO:0007610	behavior	BP	127	589	2340	19230	ENSG00000170345,ENSG00000141433,ENSG00000186297,ENSG00000008735,ENSG00000069696,ENSG00000164418,ENSG00000197635,ENSG00000142192,ENSG00000115419,ENSG00000149571,ENSG00000130234,ENSG00000160307,ENSG00000188191,ENSG00000251322,ENSG00000172156,ENSG00000171867,ENSG00000104327,ENSG00000145708,ENSG00000106278,ENSG00000175344,ENSG00000171766,ENSG00000081189,ENSG00000122877,ENSG00000128872,ENSG00000183454…	5.05746e-11	2.21599e-09	0.21562
GO:0051093	negative regulation of developmental process	BP	206	1096	2340	19230	ENSG00000198796,ENSG00000108828,ENSG00000176171,ENSG00000188766,ENSG00000168140,ENSG00000145423,ENSG00000197380,ENSG00000144730,ENSG00000164056,ENSG00000169242,ENSG00000162998,ENSG00000165029,ENSG00000100906,ENSG00000132170,ENSG00000176697,ENSG00000160539,ENSG00000141052,ENSG00000108840,ENSG00000187323,ENSG00000275342,ENSG00000105695,ENSG00000138311,ENSG00000196924,ENSG00000113657,ENSG00000123384…	5.04237e-11	2.21599e-09	0.187956
GO:0071396	cellular response to lipid	BP	133	627	2340	19230	ENSG00000012822,ENSG00000151623,ENSG00000113580,ENSG00000140009,ENSG00000117115,ENSG00000277632,ENSG00000108691,ENSG00000169403,ENSG00000154589,ENSG00000136869,ENSG00000101336,ENSG00000100906,ENSG00000170458,ENSG00000066336,ENSG00000073060,ENSG00000006210,ENSG00000196352,ENSG00000173334,ENSG00000112799,ENSG00000153162,ENSG00000169297,ENSG00000159216,ENSG00000170820,ENSG00000213626,ENSG00000178175…	5.69635e-11	2.4879e-09	0.212121
GO:0097435	supramolecular fiber organization	BP	169	855	2340	19230	ENSG00000102024,ENSG00000151491,ENSG00000168309,ENSG00000075340,ENSG00000113657,ENSG00000122786,ENSG00000198947,ENSG00000133789,ENSG00000204472,ENSG00000072110,ENSG00000197321,ENSG00000135407,ENSG00000148180,ENSG00000125868,ENSG00000165410,ENSG00000133816,ENSG00000158427,ENSG00000269226,ENSG00000034510,ENSG00000047648,ENSG00000015285,ENSG00000176658,ENSG00000136842,ENSG00000159251,ENSG00000172156…	5.77794e-11	2.51544e-09	0.197661
GO:0060089	molecular transducer activity	MF	270	1533	2340	19230	ENSG00000102468,ENSG00000169676,ENSG00000069696,ENSG00000144891,ENSG00000204174,ENSG00000139572,ENSG00000122679,ENSG00000064989,ENSG00000108405,ENSG00000089041,ENSG00000125910,ENSG00000170989,ENSG00000176170,ENSG00000147145,ENSG00000173198,ENSG00000179603,ENSG00000169418,ENSG00000170458,ENSG00000203710,ENSG00000169403,ENSG00000154589,ENSG00000136869,ENSG00000073060,ENSG00000115602,ENSG00000170915…	6.24392e-11	2.70962e-09	0.176125
GO:0030018	Z disc	CC	44	129	2340	19230	ENSG00000134775,ENSG00000130037,ENSG00000120913,ENSG00000154330,ENSG00000149596,ENSG00000120907,ENSG00000147166,ENSG00000101335,ENSG00000183386,ENSG00000173991,ENSG00000196924,ENSG00000156804,ENSG00000172403,ENSG00000165410,ENSG00000054654,ENSG00000138814,ENSG00000109846,ENSG00000163110,ENSG00000115641,ENSG00000029534,ENSG00000198947,ENSG00000171992,ENSG00000177791,ENSG00000172399,ENSG00000122367…	6.74876e-11	2.91938e-09	0.341085
GO:0048660	regulation of smooth muscle cell proliferation	BP	54	178	2340	19230	ENSG00000078401,ENSG00000125378,ENSG00000137801,ENSG00000115738,ENSG00000100292,ENSG00000087245,ENSG00000169403,ENSG00000170962,ENSG00000197561,ENSG00000006210,ENSG00000163513,ENSG00000124882,ENSG00000085662,ENSG00000170989,ENSG00000104415,ENSG00000138685,ENSG00000204472,ENSG00000064989,ENSG00000167711,ENSG00000113070,ENSG00000136244,ENSG00000105835,ENSG00000114861,ENSG00000177606,ENSG00000113389…	8.3007e-11	3.57931e-09	0.303371
GO:0008092	cytoskeletal protein binding	MF	191	1003	2340	19230	ENSG00000132970,ENSG00000134775,ENSG00000125868,ENSG00000197321,ENSG00000102271,ENSG00000064666,ENSG00000073712,ENSG00000120913,ENSG00000015285,ENSG00000102024,ENSG00000087495,ENSG00000170011,ENSG00000101400,ENSG00000176658,ENSG00000151491,ENSG00000136842,ENSG00000008056,ENSG00000172554,ENSG00000158427,ENSG00000135407,ENSG00000103647,ENSG00000168309,ENSG00000101470,ENSG00000183386,ENSG00000099204…	8.67106e-11	3.72718e-09	0.190429
GO:0050817	coagulation	BP	87	356	2340	19230	ENSG00000177119,ENSG00000178726,ENSG00000185022,ENSG00000188191,ENSG00000108405,ENSG00000159307,ENSG00000198517,ENSG00000015285,ENSG00000141448,ENSG00000085063,ENSG00000185010,ENSG00000180210,ENSG00000138722,ENSG00000111252,ENSG00000005249,ENSG00000169946,ENSG00000244734,ENSG00000171557,ENSG00000147251,ENSG00000047579,ENSG00000089041,ENSG00000140093,ENSG00000104368,ENSG00000138185,ENSG00000198734…	8.99599e-11	3.85465e-09	0.244382
GO:0031091	platelet alpha granule	CC	35	90	2340	19230	ENSG00000102362,ENSG00000112419,ENSG00000145335,ENSG00000174175,ENSG00000261371,ENSG00000142192,ENSG00000197461,ENSG00000197766,ENSG00000120885,ENSG00000137801,ENSG00000185010,ENSG00000102265,ENSG00000106366,ENSG00000165197,ENSG00000196136,ENSG00000138722,ENSG00000171557,ENSG00000122862,ENSG00000150630,ENSG00000175899,ENSG00000116260,ENSG00000198734,ENSG00000072110,ENSG00000167711,ENSG00000110799…	9.55127e-11	4.07971e-09	0.388889
GO:0050878	regulation of body fluid levels	BP	114	516	2340	19230	ENSG00000177119,ENSG00000085662,ENSG00000148926,ENSG00000126895,ENSG00000188191,ENSG00000186204,ENSG00000116039,ENSG00000005249,ENSG00000129467,ENSG00000173175,ENSG00000240583,ENSG00000103647,ENSG00000213853,ENSG00000078401,ENSG00000113389,ENSG00000170961,ENSG00000169418,ENSG00000265107,ENSG00000178726,ENSG00000185022,ENSG00000108405,ENSG00000159307,ENSG00000198517,ENSG00000015285,ENSG00000141448…	1.06916e-10	4.55248e-09	0.22093
GO:0003015	heart process	BP	75	290	2340	19230	ENSG00000120907,ENSG00000170214,ENSG00000198336,ENSG00000198523,ENSG00000148926,ENSG00000105974,ENSG00000101400,ENSG00000143933,ENSG00000116016,ENSG00000198947,ENSG00000198626,ENSG00000121577,ENSG00000118729,ENSG00000133019,ENSG00000055118,ENSG00000140416,ENSG00000048740,ENSG00000184185,ENSG00000171476,ENSG00000176076,ENSG00000121933,ENSG00000266964,ENSG00000151090,ENSG00000196557,ENSG00000120049…	1.09949e-10	4.66699e-09	0.258621
GO:0098589	membrane region	CC	86	352	2340	19230	ENSG00000142192,ENSG00000133107,ENSG00000108405,ENSG00000130037,ENSG00000173391,ENSG00000131378,ENSG00000026103,ENSG00000142319,ENSG00000148175,ENSG00000213949,ENSG00000171867,ENSG00000137573,ENSG00000135472,ENSG00000010671,ENSG00000105971,ENSG00000105369,ENSG00000127955,ENSG00000105695,ENSG00000163513,ENSG00000005249,ENSG00000177455,ENSG00000130234,ENSG00000170989,ENSG00000164929,ENSG00000018236…	1.1701e-10	4.95123e-09	0.244318
GO:0032102	negative regulation of response to external stimulus	BP	116	529	2340	19230	ENSG00000072694,ENSG00000162711,ENSG00000132170,ENSG00000118503,ENSG00000166923,ENSG00000141433,ENSG00000185231,ENSG00000173198,ENSG00000188191,ENSG00000168229,ENSG00000186469,ENSG00000122679,ENSG00000196126,ENSG00000169676,ENSG00000125384,ENSG00000170820,ENSG00000126895,ENSG00000099998,ENSG00000101336,ENSG00000005249,ENSG00000166073,ENSG00000188778,ENSG00000160013,ENSG00000171522,ENSG00000113749…	1.19318e-10	5.03322e-09	0.219282
GO:0045766	positive regulation of angiogenesis	BP	61	216	2340	19230	ENSG00000176692,ENSG00000112562,ENSG00000173511,ENSG00000165757,ENSG00000100292,ENSG00000102359,ENSG00000138685,ENSG00000128052,ENSG00000198909,ENSG00000117020,ENSG00000101445,ENSG00000144891,ENSG00000164619,ENSG00000136826,ENSG00000161638,ENSG00000136634,ENSG00000102755,ENSG00000101280,ENSG00000159216,ENSG00000165168,ENSG00000124212,ENSG00000171860,ENSG00000141448,ENSG00000137801,ENSG00000171608…	1.36317e-10	5.73248e-09	0.282407
GO:0001817	regulation of cytokine production	BP	168	859	2340	19230	ENSG00000010671,ENSG00000136235,ENSG00000122862,ENSG00000171522,ENSG00000167601,ENSG00000165795,ENSG00000018280,ENSG00000137507,ENSG00000072694,ENSG00000136634,ENSG00000171608,ENSG00000150594,ENSG00000174697,ENSG00000171357,ENSG00000124882,ENSG00000135077,ENSG00000117586,ENSG00000170458,ENSG00000178562,ENSG00000137752,ENSG00000187554,ENSG00000163565,ENSG00000154188,ENSG00000118137,ENSG00000172243…	1.55835e-10	6.53306e-09	0.195576
GO:0001540	amyloid-beta binding	MF	33	83	2340	19230	ENSG00000166313,ENSG00000122679,ENSG00000171105,ENSG00000078596,ENSG00000038945,ENSG00000120885,ENSG00000179241,ENSG00000163697,ENSG00000171867,ENSG00000136869,ENSG00000174804,ENSG00000008735,ENSG00000123384,ENSG00000109846,ENSG00000158301,ENSG00000130164,ENSG00000169896,ENSG00000175344,ENSG00000155511,ENSG00000171049,ENSG00000092969,ENSG00000116106,ENSG00000183454,ENSG00000019582,ENSG00000131042…	1.63331e-10	6.82623e-09	0.39759
GO:0048534	hematopoietic or lymphoid organ development	BP	187	984	2340	19230	ENSG00000165030,ENSG00000171608,ENSG00000167601,ENSG00000092445,ENSG00000173757,ENSG00000177455,ENSG00000102755,ENSG00000070404,ENSG00000125378,ENSG00000126524,ENSG00000134363,ENSG00000106278,ENSG00000115956,ENSG00000134853,ENSG00000164442,ENSG00000037280,ENSG00000157404,ENSG00000182578,ENSG00000122641,ENSG00000128052,ENSG00000185155,ENSG00000158869,ENSG00000169508,ENSG00000072694,ENSG00000136244…	1.64917e-10	6.87139e-09	0.190041
GO:0048659	smooth muscle cell proliferation	BP	54	181	2340	19230	ENSG00000125378,ENSG00000148737,ENSG00000049540,ENSG00000115252,ENSG00000078401,ENSG00000137801,ENSG00000115738,ENSG00000100292,ENSG00000087245,ENSG00000169403,ENSG00000170962,ENSG00000197561,ENSG00000006210,ENSG00000163513,ENSG00000124882,ENSG00000085662,ENSG00000170989,ENSG00000104415,ENSG00000138685,ENSG00000204472,ENSG00000064989,ENSG00000167711,ENSG00000113070,ENSG00000136244,ENSG00000105835…	1.66679e-10	6.92355e-09	0.298343
GO:0008285	negative regulation of cell proliferation	BP	159	802	2340	19230	ENSG00000137801,ENSG00000137573,ENSG00000105971,ENSG00000000005,ENSG00000168874,ENSG00000106991,ENSG00000105974,ENSG00000171951,ENSG00000130203,ENSG00000111424,ENSG00000119138,ENSG00000010671,ENSG00000163599,ENSG00000011600,ENSG00000168918,ENSG00000072694,ENSG00000136634,ENSG00000163563,ENSG00000125378,ENSG00000121210,ENSG00000169184,ENSG00000166923,ENSG00000134460,ENSG00000172216,ENSG00000155659…	1.74277e-10	7.21707e-09	0.198254
GO:0071496	cellular response to external stimulus	BP	90	378	2340	19230	ENSG00000012504,ENSG00000141052,ENSG00000139112,ENSG00000140941,ENSG00000034713,ENSG00000197769,ENSG00000150907,ENSG00000196139,ENSG00000004799,ENSG00000116954,ENSG00000025039,ENSG00000105974,ENSG00000112561,ENSG00000154803,ENSG00000134245,ENSG00000188906,ENSG00000135821,ENSG00000064666,ENSG00000153162,ENSG00000026103,ENSG00000154864,ENSG00000130956,ENSG00000134294,ENSG00000196664,ENSG00000101916…	1.8535e-10	7.6523e-09	0.238095
GO:0030097	hemopoiesis	BP	181	946	2340	19230	ENSG00000165030,ENSG00000171608,ENSG00000167601,ENSG00000092445,ENSG00000173757,ENSG00000177455,ENSG00000102755,ENSG00000070404,ENSG00000125378,ENSG00000126524,ENSG00000134363,ENSG00000106278,ENSG00000115956,ENSG00000134853,ENSG00000164442,ENSG00000037280,ENSG00000157404,ENSG00000182578,ENSG00000122641,ENSG00000128052,ENSG00000185155,ENSG00000158869,ENSG00000169508,ENSG00000072694,ENSG00000136244…	1.88321e-10	7.75142e-09	0.191332
GO:0098772	molecular function regulator	MF	313	1852	2340	19230	ENSG00000112208,ENSG00000137731,ENSG00000162616,ENSG00000105649,ENSG00000132002,ENSG00000134571,ENSG00000143337,ENSG00000073910,ENSG00000100234,ENSG00000102265,ENSG00000137486,ENSG00000173714,ENSG00000198523,ENSG00000166922,ENSG00000079257,ENSG00000150938,ENSG00000035862,ENSG00000167772,ENSG00000077157,ENSG00000157150,ENSG00000084734,ENSG00000134259,ENSG00000171033,ENSG00000130755,ENSG00000124762…	2.10411e-10	8.6345e-09	0.169006
GO:0002366	leukocyte activation involved in immune response	BP	146	721	2340	19230	ENSG00000135636,ENSG00000135077,ENSG00000068079,ENSG00000011600,ENSG00000163687,ENSG00000158869,ENSG00000019582,ENSG00000090339,ENSG00000127951,ENSG00000018280,ENSG00000120337,ENSG00000169508,ENSG00000072694,ENSG00000136244,ENSG00000066336,ENSG00000100060,ENSG00000147251,ENSG00000078596,ENSG00000008513,ENSG00000136869,ENSG00000177455,ENSG00000010671,ENSG00000171522,ENSG00000168229,ENSG00000171608…	2.16435e-10	8.85493e-09	0.202497
GO:0007204	positive regulation of cytosolic calcium ion concentration	BP	80	322	2340	19230	ENSG00000170890,ENSG00000089041,ENSG00000105974,ENSG00000138741,ENSG00000143933,ENSG00000198523,ENSG00000198947,ENSG00000118729,ENSG00000198626,ENSG00000277632,ENSG00000102468,ENSG00000104321,ENSG00000172724,ENSG00000138685,ENSG00000198838,ENSG00000175197,ENSG00000150995,ENSG00000184304,ENSG00000180210,ENSG00000006210,ENSG00000103888,ENSG00000177455,ENSG00000145335,ENSG00000127533,ENSG00000144935…	2.19805e-10	8.96579e-09	0.248447
GO:0043549	regulation of kinase activity	BP	176	916	2340	19230	ENSG00000147883,ENSG00000162595,ENSG00000116717,ENSG00000124762,ENSG00000197019,ENSG00000118816,ENSG00000138646,ENSG00000112576,ENSG00000099860,ENSG00000125378,ENSG00000107968,ENSG00000116473,ENSG00000138685,ENSG00000197442,ENSG00000198909,ENSG00000188906,ENSG00000134259,ENSG00000106100,ENSG00000171105,ENSG00000137801,ENSG00000119986,ENSG00000185652,ENSG00000185386,ENSG00000112964,ENSG00000213949…	2.41892e-10	9.83717e-09	0.19214
GO:0010035	response to inorganic substance	BP	124	585	2340	19230	ENSG00000112096,ENSG00000143933,ENSG00000197584,ENSG00000036828,ENSG00000120049,ENSG00000145936,ENSG00000198626,ENSG00000118729,ENSG00000125148,ENSG00000205362,ENSG00000187193,ENSG00000104419,ENSG00000085662,ENSG00000198947,ENSG00000166313,ENSG00000153162,ENSG00000142319,ENSG00000173372,ENSG00000071967,ENSG00000145335,ENSG00000100300,ENSG00000176971,ENSG00000138030,ENSG00000198523,ENSG00000162692…	2.71138e-10	1.09936e-08	0.211966
GO:0009410	response to xenobiotic stimulus	BP	74	290	2340	19230	ENSG00000092964,ENSG00000169676,ENSG00000138814,ENSG00000108370,ENSG00000090339,ENSG00000116741,ENSG00000069696,ENSG00000183454,ENSG00000153234,ENSG00000117152,ENSG00000187134,ENSG00000069535,ENSG00000100243,ENSG00000106546,ENSG00000131471,ENSG00000173597,ENSG00000255974,ENSG00000105398,ENSG00000198848,ENSG00000243955,ENSG00000163221,ENSG00000007933,ENSG00000094963,ENSG00000010932,ENSG00000066813…	2.84097e-10	1.14848e-08	0.255172
GO:0050777	negative regulation of immune response	BP	76	302	2340	19230	ENSG00000072694,ENSG00000175899,ENSG00000149131,ENSG00000168685,ENSG00000085063,ENSG00000203710,ENSG00000154188,ENSG00000118137,ENSG00000136634,ENSG00000105639,ENSG00000130303,ENSG00000155307,ENSG00000135077,ENSG00000115602,ENSG00000113916,ENSG00000106546,ENSG00000141433,ENSG00000185231,ENSG00000173198,ENSG00000188191,ENSG00000168229,ENSG00000186469,ENSG00000122679,ENSG00000196126,ENSG00000169676…	3.27992e-10	1.32199e-08	0.251656
GO:0043270	positive regulation of ion transport	BP	79	319	2340	19230	ENSG00000170890,ENSG00000089041,ENSG00000105974,ENSG00000138741,ENSG00000196632,ENSG00000018236,ENSG00000177098,ENSG00000166257,ENSG00000105711,ENSG00000092964,ENSG00000157103,ENSG00000078401,ENSG00000069696,ENSG00000168621,ENSG00000107562,ENSG00000158828,ENSG00000177119,ENSG00000150594,ENSG00000022267,ENSG00000077522,ENSG00000180210,ENSG00000006210,ENSG00000103888,ENSG00000177455,ENSG00000145335…	3.35476e-10	1.34816e-08	0.247649
GO:0060047	heart contraction	BP	72	280	2340	19230	ENSG00000120907,ENSG00000170214,ENSG00000198336,ENSG00000198523,ENSG00000148926,ENSG00000105974,ENSG00000101400,ENSG00000143933,ENSG00000116016,ENSG00000198947,ENSG00000198626,ENSG00000121577,ENSG00000118729,ENSG00000133019,ENSG00000055118,ENSG00000140416,ENSG00000048740,ENSG00000184185,ENSG00000171476,ENSG00000176076,ENSG00000121933,ENSG00000266964,ENSG00000151090,ENSG00000196557,ENSG00000120049…	3.40974e-10	1.36621e-08	0.257143
GO:0019955	cytokine binding	MF	45	140	2340	19230	ENSG00000115602,ENSG00000136689,ENSG00000137801,ENSG00000173714,ENSG00000163513,ENSG00000168140,ENSG00000069702,ENSG00000106991,ENSG00000168056,ENSG00000174004,ENSG00000137507,ENSG00000102007,ENSG00000138685,ENSG00000213088,ENSG00000129048,ENSG00000162493,ENSG00000128016,ENSG00000180871,ENSG00000163464,ENSG00000163823,ENSG00000121797,ENSG00000175899,ENSG00000115594,ENSG00000110324,ENSG00000137070…	3.81867e-10	1.52556e-08	0.321429
GO:0044297	cell body	CC	125	595	2340	19230	ENSG00000205726,ENSG00000125851,ENSG00000160307,ENSG00000132872,ENSG00000165168,ENSG00000166313,ENSG00000157103,ENSG00000166405,ENSG00000102468,ENSG00000176658,ENSG00000092964,ENSG00000142319,ENSG00000124772,ENSG00000147465,ENSG00000101210,ENSG00000148795,ENSG00000111371,ENSG00000126767,ENSG00000134294,ENSG00000112964,ENSG00000157851,ENSG00000154277,ENSG00000154678,ENSG00000100599,ENSG00000104327…	4.15328e-10	1.64953e-08	0.210084
GO:0018108	peptidyl-tyrosine phosphorylation	BP	90	384	2340	19230	ENSG00000107954,ENSG00000150594,ENSG00000124882,ENSG00000109321,ENSG00000113070,ENSG00000116285,ENSG00000171150,ENSG00000142192,ENSG00000128342,ENSG00000174697,ENSG00000105639,ENSG00000102010,ENSG00000128052,ENSG00000099985,ENSG00000207870,ENSG00000112964,ENSG00000145777,ENSG00000101017,ENSG00000180353,ENSG00000114315,ENSG00000157404,ENSG00000182578,ENSG00000067182,ENSG00000136244,ENSG00000184557…	4.41216e-10	1.74724e-08	0.234375
GO:0009893	positive regulation of metabolic process	BP	572	3769	2340	19230	ENSG00000116717,ENSG00000099860,ENSG00000125378,ENSG00000107968,ENSG00000116473,ENSG00000138685,ENSG00000197442,ENSG00000198909,ENSG00000188906,ENSG00000134259,ENSG00000106100,ENSG00000171105,ENSG00000137801,ENSG00000119986,ENSG00000185652,ENSG00000185386,ENSG00000112964,ENSG00000213949,ENSG00000167779,ENSG00000137486,ENSG00000130829,ENSG00000173546,ENSG00000136869,ENSG00000197405,ENSG00000274286…	4.49791e-10	1.77602e-08	0.151764
GO:0007187	G protein-coupled receptor signaling pathway, coupled to cyclic nucleotide second messenger	BP	68	260	2340	19230	ENSG00000060558,ENSG00000156049,ENSG00000141404,ENSG00000170820,ENSG00000198873,ENSG00000128266,ENSG00000126895,ENSG00000127955,ENSG00000188778,ENSG00000170214,ENSG00000171522,ENSG00000129467,ENSG00000171051,ENSG00000064989,ENSG00000065325,ENSG00000118432,ENSG00000141433,ENSG00000185231,ENSG00000125910,ENSG00000122679,ENSG00000169676,ENSG00000125384,ENSG00000155269,ENSG00000150594,ENSG00000154478…	4.81677e-10	1.89641e-08	0.261538
GO:0070661	leukocyte proliferation	BP	80	327	2340	19230	ENSG00000113389,ENSG00000184371,ENSG00000018280,ENSG00000120337,ENSG00000136869,ENSG00000177455,ENSG00000106546,ENSG00000012124,ENSG00000010671,ENSG00000163599,ENSG00000011600,ENSG00000168918,ENSG00000072694,ENSG00000136634,ENSG00000163563,ENSG00000185950,ENSG00000169508,ENSG00000102524,ENSG00000101096,ENSG00000101017,ENSG00000124762,ENSG00000113916,ENSG00000109743,ENSG00000081189,ENSG00000160856…	4.84438e-10	1.90177e-08	0.244648
GO:0046649	lymphocyte activation	BP	143	710	2340	19230	ENSG00000172724,ENSG00000003137,ENSG00000107099,ENSG00000165030,ENSG00000171608,ENSG00000167601,ENSG00000092445,ENSG00000173757,ENSG00000177455,ENSG00000019582,ENSG00000090339,ENSG00000127951,ENSG00000158869,ENSG00000018280,ENSG00000120337,ENSG00000169508,ENSG00000072694,ENSG00000136244,ENSG00000066336,ENSG00000100060,ENSG00000147251,ENSG00000078596,ENSG00000008513,ENSG00000136869,ENSG00000157404…	4.91067e-10	1.92224e-08	0.201408
GO:0002520	immune system development	BP	193	1037	2340	19230	ENSG00000165030,ENSG00000171608,ENSG00000167601,ENSG00000092445,ENSG00000173757,ENSG00000177455,ENSG00000102755,ENSG00000070404,ENSG00000125378,ENSG00000126524,ENSG00000134363,ENSG00000106278,ENSG00000115956,ENSG00000134853,ENSG00000164442,ENSG00000037280,ENSG00000157404,ENSG00000182578,ENSG00000122641,ENSG00000128052,ENSG00000185155,ENSG00000158869,ENSG00000169508,ENSG00000072694,ENSG00000136244…	5.00693e-10	1.94312e-08	0.186114
GO:0045087	innate immune response	BP	187	997	2340	19230	ENSG00000118004,ENSG00000085265,ENSG00000166482,ENSG00000175899,ENSG00000149131,ENSG00000136869,ENSG00000184584,ENSG00000163565,ENSG00000163563,ENSG00000106100,ENSG00000166523,ENSG00000011600,ENSG00000154611,ENSG00000090659,ENSG00000108622,ENSG00000158869,ENSG00000132514,ENSG00000196664,ENSG00000101916,ENSG00000154589,ENSG00000171557,ENSG00000135047,ENSG00000163220,ENSG00000170458,ENSG00000187554…	4.99172e-10	1.94312e-08	0.187563
GO:1990266	neutrophil migration	BP	41	122	2340	19230	ENSG00000181374,ENSG00000277632,ENSG00000171608,ENSG00000172156,ENSG00000275152,ENSG00000108691,ENSG00000275302,ENSG00000276409,ENSG00000213949,ENSG00000276070,ENSG00000108700,ENSG00000006210,ENSG00000163734,ENSG00000169429,ENSG00000197405,ENSG00000170890,ENSG00000180871,ENSG00000163464,ENSG00000172724,ENSG00000163220,ENSG00000163221,ENSG00000160593,ENSG00000006606,ENSG00000092969,ENSG00000081041…	4.99904e-10	1.94312e-08	0.336066
GO:0022407	regulation of cell-cell adhesion	BP	101	450	2340	19230	ENSG00000070404,ENSG00000164442,ENSG00000196776,ENSG00000197646,ENSG00000102524,ENSG00000114013,ENSG00000125735,ENSG00000107968,ENSG00000172724,ENSG00000105974,ENSG00000163599,ENSG00000178562,ENSG00000197635,ENSG00000196126,ENSG00000204287,ENSG00000125378,ENSG00000121210,ENSG00000179388,ENSG00000168685,ENSG00000135426,ENSG00000074047,ENSG00000133789,ENSG00000103335,ENSG00000207870,ENSG00000136826…	5.03448e-10	1.94825e-08	0.224444
GO:0071346	cellular response to interferon-gamma	BP	52	176	2340	19230	ENSG00000137265,ENSG00000196126,ENSG00000169403,ENSG00000101336,ENSG00000125148,ENSG00000162692,ENSG00000090339,ENSG00000204592,ENSG00000067066,ENSG00000149294,ENSG00000204287,ENSG00000231389,ENSG00000223865,ENSG00000089127,ENSG00000111335,ENSG00000162645,ENSG00000150337,ENSG00000184557,ENSG00000132170,ENSG00000260314,ENSG00000139832,ENSG00000015285,ENSG00000078401,ENSG00000181374,ENSG00000147465…	5.31903e-10	2.05251e-08	0.295455
GO:0006811	ion transport	BP	287	1684	2340	19230	ENSG00000141433,ENSG00000078401,ENSG00000142178,ENSG00000089041,ENSG00000160460,ENSG00000179094,ENSG00000105711,ENSG00000010671,ENSG00000108405,ENSG00000116039,ENSG00000111371,ENSG00000134294,ENSG00000188338,ENSG00000013293,ENSG00000162493,ENSG00000102468,ENSG00000118729,ENSG00000077522,ENSG00000154864,ENSG00000103335,ENSG00000181804,ENSG00000135740,ENSG00000133065,ENSG00000177119,ENSG00000089060…	5.52744e-10	2.12689e-08	0.170428
GO:0033002	muscle cell proliferation	BP	66	250	2340	19230	ENSG00000154188,ENSG00000138685,ENSG00000125378,ENSG00000148737,ENSG00000049540,ENSG00000115252,ENSG00000078401,ENSG00000137801,ENSG00000115738,ENSG00000100292,ENSG00000087245,ENSG00000169403,ENSG00000170962,ENSG00000197561,ENSG00000006210,ENSG00000163513,ENSG00000124882,ENSG00000085662,ENSG00000170989,ENSG00000104415,ENSG00000204472,ENSG00000064989,ENSG00000167711,ENSG00000113070,ENSG00000136244…	5.66135e-10	2.17227e-08	0.264
GO:0098590	plasma membrane region	CC	218	1207	2340	19230	ENSG00000089057,ENSG00000117013,ENSG00000105281,ENSG00000240583,ENSG00000079215,ENSG00000133019,ENSG00000133107,ENSG00000099864,ENSG00000010379,ENSG00000106100,ENSG00000198796,ENSG00000176658,ENSG00000145506,ENSG00000111371,ENSG00000150594,ENSG00000137486,ENSG00000116039,ENSG00000161649,ENSG00000005884,ENSG00000188338,ENSG00000148842,ENSG00000103569,ENSG00000197405,ENSG00000141338,ENSG00000277494…	5.67839e-10	2.17266e-08	0.180613
GO:0008219	cell death	BP	374	2306	2340	19230	ENSG00000136244,ENSG00000120885,ENSG00000112096,ENSG00000177606,ENSG00000126709,ENSG00000010671,ENSG00000185950,ENSG00000113916,ENSG00000114861,ENSG00000136634,ENSG00000019582,ENSG00000142871,ENSG00000142192,ENSG00000150907,ENSG00000187323,ENSG00000134460,ENSG00000198355,ENSG00000102096,ENSG00000174672,ENSG00000166313,ENSG00000108405,ENSG00000091592,ENSG00000106546,ENSG00000157601,ENSG00000106100…	5.71685e-10	2.18123e-08	0.162186
GO:0051128	regulation of cellular component organization	BP	427	2695	2340	19230	ENSG00000168309,ENSG00000141753,ENSG00000173848,ENSG00000068831,ENSG00000150938,ENSG00000112425,ENSG00000140092,ENSG00000163453,ENSG00000146674,ENSG00000144891,ENSG00000118515,ENSG00000141052,ENSG00000100599,ENSG00000171105,ENSG00000166923,ENSG00000185652,ENSG00000137486,ENSG00000187391,ENSG00000007908,ENSG00000154188,ENSG00000141480,ENSG00000067182,ENSG00000197321,ENSG00000151491,ENSG00000135407…	6.42824e-10	2.44579e-08	0.158442
GO:0042116	macrophage activation	BP	38	109	2340	19230	ENSG00000142192,ENSG00000120885,ENSG00000006210,ENSG00000197405,ENSG00000169896,ENSG00000145335,ENSG00000171049,ENSG00000204472,ENSG00000105835,ENSG00000173372,ENSG00000135077,ENSG00000068079,ENSG00000135636,ENSG00000011600,ENSG00000077585,ENSG00000019582,ENSG00000155659,ENSG00000069122,ENSG00000163874,ENSG00000072694,ENSG00000137801,ENSG00000077238,ENSG00000136869,ENSG00000130522,ENSG00000276365…	6.45939e-10	2.45078e-08	0.348624
GO:0018212	peptidyl-tyrosine modification	BP	90	387	2340	19230	ENSG00000107954,ENSG00000150594,ENSG00000124882,ENSG00000109321,ENSG00000113070,ENSG00000116285,ENSG00000171150,ENSG00000142192,ENSG00000128342,ENSG00000174697,ENSG00000105639,ENSG00000102755,ENSG00000171105,ENSG00000044524,ENSG00000115380,ENSG00000010671,ENSG00000066056,ENSG00000101336,ENSG00000134853,ENSG00000155926,ENSG00000037280,ENSG00000148053,ENSG00000160867,ENSG00000157404,ENSG00000167601…	6.73424e-10	2.54794e-08	0.232558
GO:0030168	platelet activation	BP	49	162	2340	19230	ENSG00000158869,ENSG00000178726,ENSG00000197461,ENSG00000180210,ENSG00000134853,ENSG00000164867,ENSG00000173918,ENSG00000130203,ENSG00000135919,ENSG00000136869,ENSG00000115956,ENSG00000174175,ENSG00000101335,ENSG00000196924,ENSG00000244734,ENSG00000171557,ENSG00000136854,ENSG00000159176,ENSG00000092445,ENSG00000184009,ENSG00000115414,ENSG00000117400,ENSG00000187800,ENSG00000140873,ENSG00000185532…	6.86494e-10	2.59018e-08	0.302469
GO:0007015	actin filament organization	BP	99	441	2340	19230	ENSG00000102024,ENSG00000151491,ENSG00000168309,ENSG00000075340,ENSG00000113657,ENSG00000122786,ENSG00000198947,ENSG00000133789,ENSG00000204472,ENSG00000072110,ENSG00000197321,ENSG00000135407,ENSG00000148180,ENSG00000125868,ENSG00000165410,ENSG00000133816,ENSG00000158427,ENSG00000269226,ENSG00000034510,ENSG00000015285,ENSG00000107562,ENSG00000106299,ENSG00000132970,ENSG00000047648,ENSG00000180353…	7.39071e-10	2.77701e-08	0.22449
GO:0003779	actin binding	MF	100	447	2340	19230	ENSG00000134775,ENSG00000125868,ENSG00000197321,ENSG00000073712,ENSG00000102024,ENSG00000176658,ENSG00000101605,ENSG00000136842,ENSG00000135407,ENSG00000103647,ENSG00000101470,ENSG00000198336,ENSG00000099204,ENSG00000161791,ENSG00000196924,ENSG00000180353,ENSG00000075340,ENSG00000198467,ENSG00000165495,ENSG00000165410,ENSG00000054654,ENSG00000119326,ENSG00000197043,ENSG00000140416,ENSG00000148180…	7.40099e-10	2.77701e-08	0.223714
GO:0071229	cellular response to acid chemical	BP	59	214	2340	19230	ENSG00000172216,ENSG00000197565,ENSG00000107954,ENSG00000087245,ENSG00000130766,ENSG00000116954,ENSG00000170962,ENSG00000025039,ENSG00000235387,ENSG00000134853,ENSG00000148053,ENSG00000130707,ENSG00000162909,ENSG00000214575,ENSG00000084636,ENSG00000165457,ENSG00000080546,ENSG00000174697,ENSG00000124253,ENSG00000136826,ENSG00000044524,ENSG00000184058,ENSG00000174804,ENSG00000165029,ENSG00000132386…	7.59831e-10	2.84319e-08	0.275701
GO:0009636	response to toxic substance	BP	116	545	2340	19230	ENSG00000092964,ENSG00000169676,ENSG00000138814,ENSG00000108370,ENSG00000090339,ENSG00000116741,ENSG00000069696,ENSG00000183454,ENSG00000153234,ENSG00000117152,ENSG00000147465,ENSG00000105711,ENSG00000130707,ENSG00000105852,ENSG00000125148,ENSG00000169715,ENSG00000205364,ENSG00000205362,ENSG00000187193,ENSG00000109610,ENSG00000164867,ENSG00000112096,ENSG00000136634,ENSG00000078401,ENSG00000142319…	7.96935e-10	2.97384e-08	0.212844
GO:0031589	cell-substrate adhesion	BP	86	365	2340	19230	ENSG00000109743,ENSG00000213853,ENSG00000137801,ENSG00000113916,ENSG00000006210,ENSG00000198947,ENSG00000184371,ENSG00000162946,ENSG00000198542,ENSG00000077943,ENSG00000073712,ENSG00000087303,ENSG00000168477,ENSG00000213949,ENSG00000137809,ENSG00000138080,ENSG00000127990,ENSG00000088827,ENSG00000106823,ENSG00000005884,ENSG00000124466,ENSG00000166086,ENSG00000162692,ENSG00000171557,ENSG00000112658…	8.15602e-10	3.03516e-08	0.235616
GO:0002697	regulation of immune effector process	BP	96	424	2340	19230	ENSG00000125730,ENSG00000010671,ENSG00000072694,ENSG00000204592,ENSG00000175899,ENSG00000149131,ENSG00000168685,ENSG00000196126,ENSG00000204287,ENSG00000203710,ENSG00000085063,ENSG00000184584,ENSG00000163874,ENSG00000113811,ENSG00000015285,ENSG00000101017,ENSG00000012124,ENSG00000160856,ENSG00000077238,ENSG00000114013,ENSG00000117586,ENSG00000136244,ENSG00000136634,ENSG00000133216,ENSG00000154188…	8.31735e-10	3.08674e-08	0.226415
GO:0007159	leukocyte cell-cell adhesion	BP	88	377	2340	19230	ENSG00000197646,ENSG00000102524,ENSG00000114013,ENSG00000125735,ENSG00000107968,ENSG00000172724,ENSG00000105974,ENSG00000163599,ENSG00000178562,ENSG00000197635,ENSG00000196126,ENSG00000204287,ENSG00000125378,ENSG00000121210,ENSG00000179388,ENSG00000168685,ENSG00000135426,ENSG00000074047,ENSG00000134460,ENSG00000174697,ENSG00000135077,ENSG00000162692,ENSG00000114315,ENSG00000117586,ENSG00000204472…	8.55749e-10	3.1672e-08	0.233422
GO:0051345	positive regulation of hydrolase activity	BP	154	788	2340	19230	ENSG00000108405,ENSG00000091592,ENSG00000074370,ENSG00000106100,ENSG00000026103,ENSG00000162511,ENSG00000114023,ENSG00000163220,ENSG00000145335,ENSG00000137752,ENSG00000132170,ENSG00000134259,ENSG00000169031,ENSG00000102468,ENSG00000125910,ENSG00000047648,ENSG00000060558,ENSG00000120907,ENSG00000176697,ENSG00000214274,ENSG00000114013,ENSG00000197405,ENSG00000171777,ENSG00000148053,ENSG00000007908…	9.89779e-10	3.64341e-08	0.195431
GO:0022008	neurogenesis	BP	287	1694	2340	19230	ENSG00000187323,ENSG00000107562,ENSG00000185532,ENSG00000005884,ENSG00000173376,ENSG00000149571,ENSG00000004848,ENSG00000148053,ENSG00000112658,ENSG00000150625,ENSG00000167601,ENSG00000168209,ENSG00000081189,ENSG00000152092,ENSG00000077782,ENSG00000137267,ENSG00000165323,ENSG00000153234,ENSG00000162946,ENSG00000118257,ENSG00000006210,ENSG00000176165,ENSG00000150630,ENSG00000106571,ENSG00000142192…	1.03846e-09	3.81228e-08	0.169421
GO:0043025	neuronal cell body	CC	112	523	2340	19230	ENSG00000158445,ENSG00000171105,ENSG00000186297,ENSG00000142319,ENSG00000184408,ENSG00000012124,ENSG00000113763,ENSG00000135824,ENSG00000181754,ENSG00000132386,ENSG00000160460,ENSG00000078018,ENSG00000141433,ENSG00000142192,ENSG00000125851,ENSG00000077943,ENSG00000059804,ENSG00000176658,ENSG00000124772,ENSG00000169862,ENSG00000107954,ENSG00000213949,ENSG00000196924,ENSG00000145708,ENSG00000102385…	1.08131e-09	3.95888e-08	0.214149
GO:0007178	transmembrane receptor protein serine/threonine kinase signaling pathway	BP	87	373	2340	19230	ENSG00000125378,ENSG00000164442,ENSG00000266524,ENSG00000073712,ENSG00000170345,ENSG00000119681,ENSG00000173714,ENSG00000184113,ENSG00000163513,ENSG00000069702,ENSG00000136603,ENSG00000106991,ENSG00000095739,ENSG00000179776,ENSG00000102981,ENSG00000092969,ENSG00000198742,ENSG00000066336,ENSG00000168056,ENSG00000174004,ENSG00000135409,ENSG00000137507,ENSG00000112679,ENSG00000141480,ENSG00000177606…	1.11003e-09	4.05309e-08	0.233244
GO:0044433	cytoplasmic vesicle part	CC	265	1541	2340	19230	ENSG00000204740,ENSG00000139112,ENSG00000125869,ENSG00000140859,ENSG00000178301,ENSG00000137486,ENSG00000173926,ENSG00000178996,ENSG00000197629,ENSG00000168899,ENSG00000047579,ENSG00000173548,ENSG00000184584,ENSG00000015520,ENSG00000145335,ENSG00000198838,ENSG00000130340,ENSG00000183454,ENSG00000198626,ENSG00000184985,ENSG00000132677,ENSG00000168824,ENSG00000131370,ENSG00000170044,ENSG00000150995…	1.13856e-09	4.14612e-08	0.171966
GO:0030593	neutrophil chemotaxis	BP	36	102	2340	19230	ENSG00000166086,ENSG00000130830,ENSG00000109743,ENSG00000171860,ENSG00000078401,ENSG00000169429,ENSG00000113296,ENSG00000197405,ENSG00000180871,ENSG00000183049,ENSG00000172724,ENSG00000019582,ENSG00000197635,ENSG00000181374,ENSG00000277632,ENSG00000171608,ENSG00000172156,ENSG00000275152,ENSG00000108691,ENSG00000275302,ENSG00000276409,ENSG00000213949,ENSG00000276070,ENSG00000108700,ENSG00000006210…	1.2291e-09	4.46386e-08	0.352941
GO:0010941	regulation of cell death	BP	298	1776	2340	19230	ENSG00000010671,ENSG00000185950,ENSG00000113916,ENSG00000114861,ENSG00000136634,ENSG00000019582,ENSG00000108405,ENSG00000091592,ENSG00000074370,ENSG00000106100,ENSG00000026103,ENSG00000162511,ENSG00000114023,ENSG00000163220,ENSG00000145335,ENSG00000137752,ENSG00000132170,ENSG00000134259,ENSG00000169031,ENSG00000101280,ENSG00000150907,ENSG00000198355,ENSG00000130988,ENSG00000102096,ENSG00000133112…	1.34631e-09	4.87652e-08	0.167793
GO:0009612	response to mechanical stimulus	BP	59	217	2340	19230	ENSG00000064666,ENSG00000153162,ENSG00000026103,ENSG00000154864,ENSG00000130956,ENSG00000134294,ENSG00000196664,ENSG00000101916,ENSG00000176171,ENSG00000136869,ENSG00000186642,ENSG00000103335,ENSG00000105695,ENSG00000101017,ENSG00000116717,ENSG00000249242,ENSG00000125735,ENSG00000106991,ENSG00000171522,ENSG00000067182,ENSG00000240583,ENSG00000123700,ENSG00000137757,ENSG00000137752,ENSG00000120949…	1.36264e-09	4.92252e-08	0.271889
GO:0008217	regulation of blood pressure	BP	54	191	2340	19230	ENSG00000120907,ENSG00000169676,ENSG00000126895,ENSG00000170214,ENSG00000130234,ENSG00000198848,ENSG00000092009,ENSG00000100448,ENSG00000143839,ENSG00000144891,ENSG00000188778,ENSG00000167711,ENSG00000142583,ENSG00000145244,ENSG00000133019,ENSG00000140416,ENSG00000112096,ENSG00000170820,ENSG00000104490,ENSG00000148926,ENSG00000106991,ENSG00000106538,ENSG00000162545,ENSG00000103647,ENSG00000213853…	1.46998e-09	5.29623e-08	0.282723
GO:0019229	regulation of vasoconstriction	BP	27	64	2340	19230	ENSG00000108405,ENSG00000274286,ENSG00000133019,ENSG00000101400,ENSG00000174697,ENSG00000148926,ENSG00000102468,ENSG00000120907,ENSG00000169403,ENSG00000126895,ENSG00000059377,ENSG00000171557,ENSG00000170214,ENSG00000113749,ENSG00000090339,ENSG00000105974,ENSG00000036828,ENSG00000006638,ENSG00000265107,ENSG00000214872,ENSG00000128512,ENSG00000130037,ENSG00000078401,ENSG00000150594,ENSG00000130234…	1.55904e-09	5.60224e-08	0.421875
GO:0050673	epithelial cell proliferation	BP	101	459	2340	19230	ENSG00000100292,ENSG00000073060,ENSG00000118137,ENSG00000066056,ENSG00000174697,ENSG00000137801,ENSG00000137573,ENSG00000105971,ENSG00000000005,ENSG00000168874,ENSG00000106991,ENSG00000105974,ENSG00000171951,ENSG00000130203,ENSG00000101445,ENSG00000153162,ENSG00000179388,ENSG00000125378,ENSG00000171608,ENSG00000172156,ENSG00000165197,ENSG00000184304,ENSG00000107562,ENSG00000214274,ENSG00000113296…	1.57169e-09	5.63278e-08	0.220044
GO:0032944	regulation of mononuclear cell proliferation	BP	62	234	2340	19230	ENSG00000106546,ENSG00000012124,ENSG00000010671,ENSG00000163599,ENSG00000011600,ENSG00000168918,ENSG00000072694,ENSG00000136634,ENSG00000163563,ENSG00000185950,ENSG00000169508,ENSG00000102524,ENSG00000101096,ENSG00000136869,ENSG00000101017,ENSG00000124762,ENSG00000113916,ENSG00000109743,ENSG00000081189,ENSG00000160856,ENSG00000019582,ENSG00000133216,ENSG00000174697,ENSG00000204592,ENSG00000173757…	1.60085e-09	5.7222e-08	0.264957
GO:0071222	cellular response to lipopolysaccharide	BP	56	202	2340	19230	ENSG00000277632,ENSG00000108691,ENSG00000169403,ENSG00000154589,ENSG00000136869,ENSG00000101336,ENSG00000100906,ENSG00000170458,ENSG00000066336,ENSG00000073060,ENSG00000006210,ENSG00000196352,ENSG00000173334,ENSG00000112799,ENSG00000153162,ENSG00000118503,ENSG00000172216,ENSG00000260314,ENSG00000100300,ENSG00000197646,ENSG00000147465,ENSG00000198053,ENSG00000106366,ENSG00000007171,ENSG00000126368…	1.63131e-09	5.81577e-08	0.277228
GO:1903037	regulation of leukocyte cell-cell adhesion	BP	81	341	2340	19230	ENSG00000197646,ENSG00000102524,ENSG00000114013,ENSG00000125735,ENSG00000107968,ENSG00000172724,ENSG00000105974,ENSG00000163599,ENSG00000178562,ENSG00000197635,ENSG00000196126,ENSG00000204287,ENSG00000125378,ENSG00000121210,ENSG00000179388,ENSG00000168685,ENSG00000135426,ENSG00000074047,ENSG00000134460,ENSG00000174697,ENSG00000135077,ENSG00000162692,ENSG00000114315,ENSG00000117586,ENSG00000204472…	1.68451e-09	5.9897e-08	0.237537
GO:0050731	positive regulation of peptidyl-tyrosine phosphorylation	BP	55	197	2340	19230	ENSG00000107954,ENSG00000150594,ENSG00000124882,ENSG00000109321,ENSG00000113070,ENSG00000099985,ENSG00000128342,ENSG00000207870,ENSG00000112964,ENSG00000145777,ENSG00000174697,ENSG00000101017,ENSG00000180353,ENSG00000114315,ENSG00000157404,ENSG00000182578,ENSG00000067182,ENSG00000136244,ENSG00000184557,ENSG00000162892,ENSG00000162891,ENSG00000120337,ENSG00000166923,ENSG00000189292,ENSG00000171867…	1.71996e-09	6.08389e-08	0.279188
GO:1903317	regulation of protein maturation	BP	39	117	2340	19230	ENSG00000175899,ENSG00000149131,ENSG00000125730,ENSG00000203710,ENSG00000085063,ENSG00000159216,ENSG00000137801,ENSG00000106366,ENSG00000167711,ENSG00000135919,ENSG00000145506,ENSG00000112208,ENSG00000180447,ENSG00000171867,ENSG00000188906,ENSG00000171860,ENSG00000120885,ENSG00000112936,ENSG00000180210,ENSG00000126759,ENSG00000197405,ENSG00000177455,ENSG00000182326,ENSG00000123843,ENSG00000000971…	1.71739e-09	6.08389e-08	0.333333
GO:0098794	postsynapse	CC	130	640	2340	19230	ENSG00000142192,ENSG00000205726,ENSG00000166313,ENSG00000099864,ENSG00000061337,ENSG00000167371,ENSG00000107954,ENSG00000137486,ENSG00000104327,ENSG00000184408,ENSG00000126368,ENSG00000128594,ENSG00000005249,ENSG00000138814,ENSG00000153317,ENSG00000155926,ENSG00000109846,ENSG00000047579,ENSG00000148053,ENSG00000171992,ENSG00000150625,ENSG00000155511,ENSG00000145934,ENSG00000196569,ENSG00000132002…	1.7721e-09	6.25204e-08	0.203125
GO:0051251	positive regulation of lymphocyte activation	BP	73	296	2340	19230	ENSG00000185950,ENSG00000169508,ENSG00000102524,ENSG00000101096,ENSG00000136869,ENSG00000101017,ENSG00000124762,ENSG00000113916,ENSG00000109743,ENSG00000081189,ENSG00000160856,ENSG00000019582,ENSG00000133216,ENSG00000197646,ENSG00000114013,ENSG00000125735,ENSG00000107968,ENSG00000172724,ENSG00000105974,ENSG00000163599,ENSG00000178562,ENSG00000197635,ENSG00000011600,ENSG00000204592,ENSG00000173757…	1.89983e-09	6.68533e-08	0.246622
GO:0007188	adenylate cyclase-modulating G protein-coupled receptor signaling pathway	BP	62	235	2340	19230	ENSG00000141433,ENSG00000185231,ENSG00000125910,ENSG00000122679,ENSG00000141404,ENSG00000169676,ENSG00000125384,ENSG00000155269,ENSG00000150594,ENSG00000170820,ENSG00000154478,ENSG00000112414,ENSG00000162618,ENSG00000188778,ENSG00000177464,ENSG00000170989,ENSG00000160013,ENSG00000165029,ENSG00000171522,ENSG00000129467,ENSG00000148926,ENSG00000182885,ENSG00000064989,ENSG00000173175,ENSG00000117114…	1.92024e-09	6.72234e-08	0.26383
GO:0050730	regulation of peptidyl-tyrosine phosphorylation	BP	68	268	2340	19230	ENSG00000107954,ENSG00000150594,ENSG00000124882,ENSG00000109321,ENSG00000113070,ENSG00000116285,ENSG00000171150,ENSG00000142192,ENSG00000099985,ENSG00000128342,ENSG00000207870,ENSG00000112964,ENSG00000145777,ENSG00000174697,ENSG00000101017,ENSG00000180353,ENSG00000114315,ENSG00000157404,ENSG00000182578,ENSG00000067182,ENSG00000136244,ENSG00000184557,ENSG00000162892,ENSG00000162891,ENSG00000120337…	1.91855e-09	6.72234e-08	0.253731
GO:0090303	positive regulation of wound healing	BP	30	77	2340	19230	ENSG00000177119,ENSG00000136869,ENSG00000115956,ENSG00000174175,ENSG00000137801,ENSG00000106366,ENSG00000180210,ENSG00000110080,ENSG00000173083,ENSG00000006638,ENSG00000116044,ENSG00000176692,ENSG00000112562,ENSG00000173511,ENSG00000171476,ENSG00000163513,ENSG00000178726,ENSG00000167711,ENSG00000162493,ENSG00000073712,ENSG00000207870,ENSG00000172243,ENSG00000150594,ENSG00000143954,ENSG00000104415…	1.95554e-09	6.82829e-08	0.38961
GO:0002695	negative regulation of leukocyte activation	BP	54	193	2340	19230	ENSG00000135077,ENSG00000136634,ENSG00000010671,ENSG00000163599,ENSG00000011600,ENSG00000168918,ENSG00000072694,ENSG00000163563,ENSG00000118432,ENSG00000271605,ENSG00000066294,ENSG00000125378,ENSG00000121210,ENSG00000134460,ENSG00000172216,ENSG00000155659,ENSG00000197646,ENSG00000196126,ENSG00000114013,ENSG00000136235,ENSG00000131042,ENSG00000203710,ENSG00000069122,ENSG00000163874,ENSG00000100292…	2.21495e-09	7.71429e-08	0.279793
GO:0050778	positive regulation of immune response	BP	156	810	2340	19230	ENSG00000125730,ENSG00000010671,ENSG00000204592,ENSG00000118004,ENSG00000085265,ENSG00000166482,ENSG00000175899,ENSG00000149131,ENSG00000196126,ENSG00000204287,ENSG00000203710,ENSG00000085063,ENSG00000136869,ENSG00000184584,ENSG00000163565,ENSG00000163563,ENSG00000106100,ENSG00000166523,ENSG00000011600,ENSG00000154611,ENSG00000090659,ENSG00000108622,ENSG00000158869,ENSG00000132514,ENSG00000196664…	2.24567e-09	7.80126e-08	0.192593
GO:0022409	positive regulation of cell-cell adhesion	BP	71	286	2340	19230	ENSG00000197646,ENSG00000102524,ENSG00000114013,ENSG00000125735,ENSG00000107968,ENSG00000172724,ENSG00000105974,ENSG00000163599,ENSG00000178562,ENSG00000197635,ENSG00000196126,ENSG00000204287,ENSG00000179388,ENSG00000168685,ENSG00000135426,ENSG00000074047,ENSG00000103335,ENSG00000171557,ENSG00000136634,ENSG00000134460,ENSG00000174697,ENSG00000135077,ENSG00000162692,ENSG00000114315,ENSG00000117586…	2.33498e-09	8.09082e-08	0.248252
GO:0005912	adherens junction	CC	116	555	2340	19230	ENSG00000154330,ENSG00000140859,ENSG00000095637,ENSG00000072110,ENSG00000183230,ENSG00000175084,ENSG00000166974,ENSG00000102755,ENSG00000128283,ENSG00000125848,ENSG00000198542,ENSG00000077943,ENSG00000197321,ENSG00000064666,ENSG00000073712,ENSG00000110700,ENSG00000102524,ENSG00000275342,ENSG00000085063,ENSG00000159251,ENSG00000088280,ENSG00000135407,ENSG00000103647,ENSG00000213949,ENSG00000137809…	2.44651e-09	8.4557e-08	0.209009
GO:0030659	cytoplasmic vesicle membrane	CC	152	785	2340	19230	ENSG00000196126,ENSG00000102362,ENSG00000109472,ENSG00000204287,ENSG00000019582,ENSG00000231389,ENSG00000223865,ENSG00000054356,ENSG00000150995,ENSG00000168461,ENSG00000125810,ENSG00000132872,ENSG00000108405,ENSG00000059804,ENSG00000101307,ENSG00000123570,ENSG00000169403,ENSG00000164687,ENSG00000197405,ENSG00000147234,ENSG00000180871,ENSG00000163464,ENSG00000184584,ENSG00000105649,ENSG00000171051…	2.48207e-09	8.55683e-08	0.193631
GO:0042310	vasoconstriction	BP	31	82	2340	19230	ENSG00000120907,ENSG00000169676,ENSG00000108405,ENSG00000274286,ENSG00000133019,ENSG00000101400,ENSG00000102468,ENSG00000144596,ENSG00000078401,ENSG00000107796,ENSG00000130037,ENSG00000150594,ENSG00000130234,ENSG00000197584,ENSG00000170214,ENSG00000006638,ENSG00000144891,ENSG00000174697,ENSG00000148926,ENSG00000169403,ENSG00000126895,ENSG00000059377,ENSG00000171557,ENSG00000113749,ENSG00000090339…	2.51739e-09	8.59139e-08	0.378049
GO:0097756	negative regulation of blood vessel diameter	BP	31	82	2340	19230	ENSG00000120907,ENSG00000169676,ENSG00000108405,ENSG00000274286,ENSG00000133019,ENSG00000101400,ENSG00000102468,ENSG00000144596,ENSG00000078401,ENSG00000107796,ENSG00000130037,ENSG00000150594,ENSG00000130234,ENSG00000197584,ENSG00000170214,ENSG00000006638,ENSG00000144891,ENSG00000135312,ENSG00000105974,ENSG00000214872,ENSG00000174697,ENSG00000148926,ENSG00000169403,ENSG00000126895,ENSG00000059377…	2.51739e-09	8.59139e-08	0.378049
GO:1901652	response to peptide	BP	115	549	2340	19230	ENSG00000150907,ENSG00000185950,ENSG00000171105,ENSG00000106070,ENSG00000004799,ENSG00000176692,ENSG00000184481,ENSG00000105971,ENSG00000116039,ENSG00000133124,ENSG00000109458,ENSG00000106538,ENSG00000104635,ENSG00000095637,ENSG00000146678,ENSG00000005882,ENSG00000091592,ENSG00000118503,ENSG00000100906,ENSG00000124253,ENSG00000130766,ENSG00000121769,ENSG00000138030,ENSG00000174697,ENSG00000198523…	2.50946e-09	8.59139e-08	0.209472
GO:0098797	plasma membrane protein complex	CC	119	574	2340	19230	ENSG00000186469,ENSG00000176533,ENSG00000060558,ENSG00000156049,ENSG00000141404,ENSG00000127920,ENSG00000128266,ENSG00000127955,ENSG00000172380,ENSG00000168243,ENSG00000100346,ENSG00000169432,ENSG00000196557,ENSG00000177098,ENSG00000166257,ENSG00000105711,ENSG00000153253,ENSG00000007314,ENSG00000136546,ENSG00000105971,ENSG00000105974,ENSG00000112936,ENSG00000137731,ENSG00000266964,ENSG00000157445…	2.51412e-09	8.59139e-08	0.207317
GO:0045859	regulation of protein kinase activity	BP	155	805	2340	19230	ENSG00000147883,ENSG00000162595,ENSG00000116717,ENSG00000124762,ENSG00000197019,ENSG00000118816,ENSG00000138646,ENSG00000112576,ENSG00000099860,ENSG00000125378,ENSG00000107968,ENSG00000116473,ENSG00000138685,ENSG00000197442,ENSG00000198909,ENSG00000188906,ENSG00000134259,ENSG00000106100,ENSG00000171105,ENSG00000137801,ENSG00000119986,ENSG00000185652,ENSG00000185386,ENSG00000112964,ENSG00000213949…	2.57703e-09	8.77288e-08	0.192547
GO:0016485	protein processing	BP	70	281	2340	19230	ENSG00000175899,ENSG00000149131,ENSG00000125730,ENSG00000203710,ENSG00000085063,ENSG00000130234,ENSG00000198848,ENSG00000092009,ENSG00000100448,ENSG00000143839,ENSG00000159216,ENSG00000137801,ENSG00000106366,ENSG00000167711,ENSG00000135919,ENSG00000145506,ENSG00000112208,ENSG00000180447,ENSG00000171867,ENSG00000188906,ENSG00000125851,ENSG00000145244,ENSG00000175426,ENSG00000166922,ENSG00000140479…	2.58429e-09	8.77559e-08	0.24911
GO:0030545	receptor regulator activity	MF	113	537	2340	19230	ENSG00000099985,ENSG00000128342,ENSG00000266524,ENSG00000153162,ENSG00000102524,ENSG00000078401,ENSG00000125378,ENSG00000181374,ENSG00000277632,ENSG00000166923,ENSG00000172156,ENSG00000102265,ENSG00000275152,ENSG00000108691,ENSG00000275302,ENSG00000276409,ENSG00000276070,ENSG00000108700,ENSG00000156466,ENSG00000145777,ENSG00000107562,ENSG00000006210,ENSG00000163734,ENSG00000169429,ENSG00000164761…	2.63415e-09	8.9226e-08	0.210428
GO:0090092	regulation of transmembrane receptor protein serine/threonine kinase signaling pathway	BP	68	270	2340	19230	ENSG00000266524,ENSG00000153162,ENSG00000125378,ENSG00000156466,ENSG00000157110,ENSG00000106991,ENSG00000122641,ENSG00000092969,ENSG00000152785,ENSG00000123999,ENSG00000183682,ENSG00000243709,ENSG00000143768,ENSG00000150457,ENSG00000005884,ENSG00000069702,ENSG00000050165,ENSG00000070404,ENSG00000134363,ENSG00000140479,ENSG00000147883,ENSG00000137801,ENSG00000164442,ENSG00000168556,ENSG00000140682…	2.67579e-09	9.04113e-08	0.251852
GO:0005737	cytoplasm	CC	1566	11816	2340	19230	ENSG00000130956,ENSG00000121769,ENSG00000047579,ENSG00000148180,ENSG00000081189,ENSG00000125864,ENSG00000073712,ENSG00000073910,ENSG00000176658,ENSG00000151491,ENSG00000166444,ENSG00000101335,ENSG00000171487,ENSG00000184304,ENSG00000127955,ENSG00000196924,ENSG00000131016,ENSG00000164292,ENSG00000184731,ENSG00000125733,ENSG00000008853,ENSG00000116117,ENSG00000145335,ENSG00000105974,ENSG00000115165…	2.68898e-09	9.06313e-08	0.132532
GO:1903036	positive regulation of response to wounding	BP	33	91	2340	19230	ENSG00000177119,ENSG00000136869,ENSG00000115956,ENSG00000174175,ENSG00000137801,ENSG00000106366,ENSG00000180210,ENSG00000110080,ENSG00000173083,ENSG00000006638,ENSG00000116044,ENSG00000176692,ENSG00000112562,ENSG00000173511,ENSG00000171476,ENSG00000163513,ENSG00000207870,ENSG00000196924,ENSG00000074660,ENSG00000123384,ENSG00000178726,ENSG00000167711,ENSG00000172243,ENSG00000150594,ENSG00000143954…	2.69879e-09	9.07366e-08	0.362637
GO:0001101	response to acid chemical	BP	83	356	2340	19230	ENSG00000085662,ENSG00000198947,ENSG00000078401,ENSG00000172216,ENSG00000197565,ENSG00000107954,ENSG00000087245,ENSG00000130766,ENSG00000116954,ENSG00000170962,ENSG00000025039,ENSG00000235387,ENSG00000134853,ENSG00000148053,ENSG00000130707,ENSG00000162909,ENSG00000214575,ENSG00000084636,ENSG00000153162,ENSG00000141448,ENSG00000126903,ENSG00000136826,ENSG00000066056,ENSG00000120129,ENSG00000115457…	2.72827e-09	9.15014e-08	0.233146
GO:0001501	skeletal system development	BP	108	507	2340	19230	ENSG00000111341,ENSG00000060718,ENSG00000139219,ENSG00000157766,ENSG00000118523,ENSG00000153162,ENSG00000125378,ENSG00000054598,ENSG00000081189,ENSG00000116604,ENSG00000159216,ENSG00000147862,ENSG00000104635,ENSG00000134245,ENSG00000074047,ENSG00000137573,ENSG00000171310,ENSG00000145423,ENSG00000163513,ENSG00000197043,ENSG00000166923,ENSG00000109705,ENSG00000115380,ENSG00000104415,ENSG00000168056…	2.9303e-09	9.77942e-08	0.213018
GO:0050670	regulation of lymphocyte proliferation	BP	61	232	2340	19230	ENSG00000106546,ENSG00000012124,ENSG00000010671,ENSG00000163599,ENSG00000011600,ENSG00000168918,ENSG00000072694,ENSG00000136634,ENSG00000163563,ENSG00000185950,ENSG00000169508,ENSG00000102524,ENSG00000101096,ENSG00000136869,ENSG00000101017,ENSG00000124762,ENSG00000113916,ENSG00000109743,ENSG00000081189,ENSG00000160856,ENSG00000019582,ENSG00000133216,ENSG00000174697,ENSG00000204592,ENSG00000173757…	2.98354e-09	9.9327e-08	0.262931
GO:0042995	cell projection	CC	373	2330	2340	19230	ENSG00000160307,ENSG00000155307,ENSG00000154783,ENSG00000088280,ENSG00000161638,ENSG00000173546,ENSG00000136869,ENSG00000180263,ENSG00000148180,ENSG00000103313,ENSG00000204472,ENSG00000196923,ENSG00000170873,ENSG00000072110,ENSG00000130340,ENSG00000102981,ENSG00000204381,ENSG00000179820,ENSG00000139132,ENSG00000162493,ENSG00000197956,ENSG00000109743,ENSG00000110876,ENSG00000108622,ENSG00000278195…	3.02132e-09	1.00339e-07	0.160086
GO:0048666	neuron development	BP	207	1156	2340	19230	ENSG00000142192,ENSG00000160307,ENSG00000187323,ENSG00000174672,ENSG00000166313,ENSG00000154277,ENSG00000100285,ENSG00000177103,ENSG00000106278,ENSG00000105649,ENSG00000198513,ENSG00000118263,ENSG00000160460,ENSG00000181754,ENSG00000197956,ENSG00000125848,ENSG00000011201,ENSG00000185950,ENSG00000134121,ENSG00000101134,ENSG00000179242,ENSG00000147443,ENSG00000134115,ENSG00000092964,ENSG00000106070…	3.34856e-09	1.10935e-07	0.179066
GO:0031325	positive regulation of cellular metabolic process	BP	522	3438	2340	19230	ENSG00000116717,ENSG00000099860,ENSG00000125378,ENSG00000107968,ENSG00000116473,ENSG00000138685,ENSG00000197442,ENSG00000198909,ENSG00000188906,ENSG00000134259,ENSG00000106100,ENSG00000171105,ENSG00000137801,ENSG00000119986,ENSG00000185652,ENSG00000185386,ENSG00000112964,ENSG00000213949,ENSG00000167779,ENSG00000137486,ENSG00000130829,ENSG00000173546,ENSG00000136869,ENSG00000197405,ENSG00000274286…	3.41194e-09	1.1276e-07	0.151832
GO:0042063	gliogenesis	BP	76	317	2340	19230	ENSG00000142192,ENSG00000123384,ENSG00000100300,ENSG00000173546,ENSG00000092969,ENSG00000116106,ENSG00000147862,ENSG00000123560,ENSG00000138685,ENSG00000172020,ENSG00000163884,ENSG00000138675,ENSG00000134376,ENSG00000136869,ENSG00000134198,ENSG00000163220,ENSG00000172037,ENSG00000132970,ENSG00000152784,ENSG00000148180,ENSG00000124920,ENSG00000174004,ENSG00000112425,ENSG00000153902,ENSG00000109321…	3.44711e-09	1.13646e-07	0.239748
GO:0031093	platelet alpha granule lumen	CC	27	66	2340	19230	ENSG00000142192,ENSG00000197461,ENSG00000197766,ENSG00000120885,ENSG00000137801,ENSG00000185010,ENSG00000102265,ENSG00000106366,ENSG00000165197,ENSG00000196136,ENSG00000138722,ENSG00000171557,ENSG00000122862,ENSG00000150630,ENSG00000175899,ENSG00000116260,ENSG00000198734,ENSG00000072110,ENSG00000167711,ENSG00000110799,ENSG00000092969,ENSG00000149131,ENSG00000173511,ENSG00000184500,ENSG00000115414…	3.53071e-09	1.1612e-07	0.409091
GO:0070161	anchoring junction	CC	118	571	2340	19230	ENSG00000128283,ENSG00000147027,ENSG00000073712,ENSG00000165757,ENSG00000131634,ENSG00000120913,ENSG00000196632,ENSG00000154330,ENSG00000169862,ENSG00000171877,ENSG00000145526,ENSG00000150394,ENSG00000140859,ENSG00000142279,ENSG00000177707,ENSG00000149564,ENSG00000138639,ENSG00000117154,ENSG00000182253,ENSG00000163110,ENSG00000116117,ENSG00000104419,ENSG00000175602,ENSG00000122367,ENSG00000196923…	3.56961e-09	1.17116e-07	0.206655
GO:0032970	regulation of actin filament-based process	BP	91	406	2340	19230	ENSG00000197321,ENSG00000151491,ENSG00000135407,ENSG00000075340,ENSG00000148180,ENSG00000158427,ENSG00000269226,ENSG00000034510,ENSG00000015285,ENSG00000107562,ENSG00000133789,ENSG00000137478,ENSG00000180353,ENSG00000149564,ENSG00000049540,ENSG00000197872,ENSG00000125868,ENSG00000165410,ENSG00000115956,ENSG00000134775,ENSG00000186994,ENSG00000179820,ENSG00000128283,ENSG00000172156,ENSG00000101336…	3.8963e-09	1.27526e-07	0.224138
GO:1990868	response to chemokine	BP	34	97	2340	19230	ENSG00000107562,ENSG00000111252,ENSG00000090534,ENSG00000117400,ENSG00000054598,ENSG00000181374,ENSG00000277632,ENSG00000172156,ENSG00000275152,ENSG00000108691,ENSG00000275302,ENSG00000276409,ENSG00000276070,ENSG00000108700,ENSG00000006210,ENSG00000163734,ENSG00000174600,ENSG00000169429,ENSG00000180871,ENSG00000163464,ENSG00000172724,ENSG00000213088,ENSG00000006606,ENSG00000129048,ENSG00000081041…	4.31785e-09	1.40646e-07	0.350515
GO:1990869	cellular response to chemokine	BP	34	97	2340	19230	ENSG00000107562,ENSG00000111252,ENSG00000090534,ENSG00000117400,ENSG00000054598,ENSG00000181374,ENSG00000277632,ENSG00000172156,ENSG00000275152,ENSG00000108691,ENSG00000275302,ENSG00000276409,ENSG00000276070,ENSG00000108700,ENSG00000006210,ENSG00000163734,ENSG00000174600,ENSG00000169429,ENSG00000180871,ENSG00000163464,ENSG00000172724,ENSG00000213088,ENSG00000006606,ENSG00000129048,ENSG00000081041…	4.31785e-09	1.40646e-07	0.350515
GO:0045619	regulation of lymphocyte differentiation	BP	52	186	2340	19230	ENSG00000167601,ENSG00000173757,ENSG00000196126,ENSG00000204287,ENSG00000125378,ENSG00000121210,ENSG00000179388,ENSG00000168685,ENSG00000135426,ENSG00000074047,ENSG00000159216,ENSG00000117586,ENSG00000113916,ENSG00000127951,ENSG00000124253,ENSG00000152518,ENSG00000185650,ENSG00000160856,ENSG00000158714,ENSG00000115738,ENSG00000122641,ENSG00000123999,ENSG00000010671,ENSG00000168918,ENSG00000204252…	4.49827e-09	1.46172e-07	0.27957
GO:0002444	myeloid leukocyte mediated immunity	BP	115	555	2340	19230	ENSG00000125730,ENSG00000010671,ENSG00000072694,ENSG00000204592,ENSG00000186431,ENSG00000170890,ENSG00000136244,ENSG00000168229,ENSG00000171608,ENSG00000157404,ENSG00000271605,ENSG00000100292,ENSG00000066294,ENSG00000077238,ENSG00000033327,ENSG00000136854,ENSG00000277632,ENSG00000220205,ENSG00000168461,ENSG00000132639,ENSG00000125810,ENSG00000165168,ENSG00000100321,ENSG00000197766,ENSG00000064666…	4.82289e-09	1.56347e-07	0.207207
GO:0012506	vesicle membrane	CC	154	807	2340	19230	ENSG00000204740,ENSG00000139112,ENSG00000125869,ENSG00000140859,ENSG00000178301,ENSG00000137486,ENSG00000173926,ENSG00000178996,ENSG00000197629,ENSG00000168899,ENSG00000047579,ENSG00000173548,ENSG00000184584,ENSG00000015520,ENSG00000145335,ENSG00000198838,ENSG00000130340,ENSG00000183454,ENSG00000198626,ENSG00000184985,ENSG00000132677,ENSG00000168824,ENSG00000131370,ENSG00000170044,ENSG00000150995…	5.48779e-09	1.77478e-07	0.19083
GO:0030195	negative regulation of blood coagulation	BP	24	55	2340	19230	ENSG00000178726,ENSG00000197461,ENSG00000180210,ENSG00000134853,ENSG00000164867,ENSG00000173918,ENSG00000130203,ENSG00000135919,ENSG00000106366,ENSG00000171557,ENSG00000104368,ENSG00000167711,ENSG00000149131,ENSG00000184500,ENSG00000137801,ENSG00000140873,ENSG00000185532,ENSG00000111252,ENSG00000003436,ENSG00000185010,ENSG00000175899,ENSG00000078401,ENSG00000127324,ENSG00000109072	5.55747e-09	1.79304e-07	0.436364
GO:0008016	regulation of heart contraction	BP	63	247	2340	19230	ENSG00000120907,ENSG00000170214,ENSG00000198336,ENSG00000198523,ENSG00000148926,ENSG00000105974,ENSG00000101400,ENSG00000143933,ENSG00000116016,ENSG00000198947,ENSG00000198626,ENSG00000121577,ENSG00000118729,ENSG00000133019,ENSG00000055118,ENSG00000140416,ENSG00000160460,ENSG00000078401,ENSG00000166257,ENSG00000117152,ENSG00000092969,ENSG00000265107,ENSG00000163874,ENSG00000130234,ENSG00000116741…	6.006e-09	1.93316e-07	0.255061
GO:0006915	apoptotic process	BP	327	2010	2340	19230	ENSG00000136244,ENSG00000120885,ENSG00000112096,ENSG00000177606,ENSG00000126709,ENSG00000010671,ENSG00000185950,ENSG00000113916,ENSG00000114861,ENSG00000136634,ENSG00000019582,ENSG00000142871,ENSG00000163687,ENSG00000108405,ENSG00000091592,ENSG00000074370,ENSG00000106100,ENSG00000026103,ENSG00000162511,ENSG00000114023,ENSG00000163220,ENSG00000145335,ENSG00000137752,ENSG00000132170,ENSG00000134259…	6.20053e-09	1.98636e-07	0.162687
GO:0007169	transmembrane receptor protein tyrosine kinase signaling pathway	BP	146	756	2340	19230	ENSG00000107954,ENSG00000150594,ENSG00000124882,ENSG00000109321,ENSG00000113070,ENSG00000116285,ENSG00000171150,ENSG00000101280,ENSG00000166923,ENSG00000154188,ENSG00000115380,ENSG00000109458,ENSG00000142192,ENSG00000150907,ENSG00000185950,ENSG00000171105,ENSG00000106070,ENSG00000004799,ENSG00000176692,ENSG00000184481,ENSG00000105971,ENSG00000116039,ENSG00000133124,ENSG00000106538,ENSG00000104635…	6.19876e-09	1.98636e-07	0.193122
GO:0030424	axon	CC	131	659	2340	19230	ENSG00000147862,ENSG00000142192,ENSG00000132639,ENSG00000166313,ENSG00000092964,ENSG00000151491,ENSG00000138190,ENSG00000163697,ENSG00000196924,ENSG00000149557,ENSG00000214274,ENSG00000005884,ENSG00000158555,ENSG00000113657,ENSG00000047579,ENSG00000150625,ENSG00000035862,ENSG00000145934,ENSG00000145335,ENSG00000165795,ENSG00000187672,ENSG00000128872,ENSG00000158828,ENSG00000118432,ENSG00000188906…	6.23714e-09	1.99339e-07	0.198786
GO:0098805	whole membrane	CC	290	1745	2340	19230	ENSG00000178726,ENSG00000062716,ENSG00000196126,ENSG00000102362,ENSG00000109472,ENSG00000204287,ENSG00000019582,ENSG00000231389,ENSG00000223865,ENSG00000054356,ENSG00000150995,ENSG00000168461,ENSG00000125810,ENSG00000132872,ENSG00000108405,ENSG00000059804,ENSG00000101307,ENSG00000123570,ENSG00000169403,ENSG00000164687,ENSG00000197405,ENSG00000147234,ENSG00000180871,ENSG00000163464,ENSG00000184584…	6.25996e-09	1.99599e-07	0.166189
GO:0002920	regulation of humoral immune response	BP	29	76	2340	19230	ENSG00000175899,ENSG00000149131,ENSG00000125730,ENSG00000203710,ENSG00000085063,ENSG00000141448,ENSG00000072694,ENSG00000171860,ENSG00000120885,ENSG00000112936,ENSG00000180210,ENSG00000126759,ENSG00000197405,ENSG00000177455,ENSG00000182326,ENSG00000123843,ENSG00000000971,ENSG00000109072,ENSG00000166278,ENSG00000244731,ENSG00000224389,ENSG00000196352,ENSG00000184500,ENSG00000173372,ENSG00000159189…	6.36895e-09	2.02598e-07	0.381579
GO:0030001	metal ion transport	BP	169	909	2340	19230	ENSG00000142178,ENSG00000089041,ENSG00000160460,ENSG00000179094,ENSG00000105711,ENSG00000116039,ENSG00000141433,ENSG00000102468,ENSG00000118729,ENSG00000077522,ENSG00000158445,ENSG00000130037,ENSG00000184185,ENSG00000171303,ENSG00000117013,ENSG00000137731,ENSG00000184408,ENSG00000120457,ENSG00000197584,ENSG00000266964,ENSG00000107147,ENSG00000120049,ENSG00000145936,ENSG00000240583,ENSG00000055118…	6.89141e-09	2.18706e-07	0.185919
GO:0048017	inositol lipid-mediated signaling	BP	54	199	2340	19230	ENSG00000102468,ENSG00000078401,ENSG00000171608,ENSG00000166924,ENSG00000185650,ENSG00000092445,ENSG00000141506,ENSG00000187800,ENSG00000101445,ENSG00000137331,ENSG00000100100,ENSG00000136826,ENSG00000105373,ENSG00000135919,ENSG00000102755,ENSG00000099985,ENSG00000185950,ENSG00000197461,ENSG00000171105,ENSG00000135362,ENSG00000155629,ENSG00000185652,ENSG00000180210,ENSG00000170962,ENSG00000170820…	7.22873e-09	2.28876e-07	0.271357
GO:0030098	lymphocyte differentiation	BP	87	387	2340	19230	ENSG00000165030,ENSG00000171608,ENSG00000167601,ENSG00000092445,ENSG00000173757,ENSG00000177455,ENSG00000158869,ENSG00000169508,ENSG00000072694,ENSG00000136244,ENSG00000066336,ENSG00000100060,ENSG00000147251,ENSG00000078596,ENSG00000008513,ENSG00000157404,ENSG00000028277,ENSG00000158714,ENSG00000010671,ENSG00000067082,ENSG00000102524,ENSG00000152804,ENSG00000105369,ENSG00000162692,ENSG00000095752…	7.35937e-09	2.3247e-07	0.224806
GO:0031175	neuron projection development	BP	185	1018	2340	19230	ENSG00000142192,ENSG00000160307,ENSG00000187323,ENSG00000174672,ENSG00000166313,ENSG00000154277,ENSG00000100285,ENSG00000177103,ENSG00000106278,ENSG00000105649,ENSG00000198513,ENSG00000118263,ENSG00000160460,ENSG00000181754,ENSG00000197956,ENSG00000125848,ENSG00000011201,ENSG00000185950,ENSG00000134121,ENSG00000101134,ENSG00000179242,ENSG00000147443,ENSG00000134115,ENSG00000092964,ENSG00000106070…	7.81312e-09	2.45661e-07	0.181729
GO:1903039	positive regulation of leukocyte cell-cell adhesion	BP	62	243	2340	19230	ENSG00000197646,ENSG00000102524,ENSG00000114013,ENSG00000125735,ENSG00000107968,ENSG00000172724,ENSG00000105974,ENSG00000163599,ENSG00000178562,ENSG00000197635,ENSG00000196126,ENSG00000204287,ENSG00000179388,ENSG00000168685,ENSG00000135426,ENSG00000074047,ENSG00000134460,ENSG00000174697,ENSG00000135077,ENSG00000162692,ENSG00000114315,ENSG00000117586,ENSG00000204472,ENSG00000105639,ENSG00000090659…	7.80318e-09	2.45661e-07	0.255144
GO:0001505	regulation of neurotransmitter levels	BP	82	358	2340	19230	ENSG00000132639,ENSG00000127561,ENSG00000142319,ENSG00000111371,ENSG00000079215,ENSG00000135821,ENSG00000162383,ENSG00000150540,ENSG00000047579,ENSG00000145335,ENSG00000100243,ENSG00000007171,ENSG00000164867,ENSG00000117791,ENSG00000008056,ENSG00000136854,ENSG00000105649,ENSG00000220205,ENSG00000157680,ENSG00000149927,ENSG00000187672,ENSG00000147647,ENSG00000188641,ENSG00000135094,ENSG00000164303…	8.08265e-09	2.53549e-07	0.22905
GO:0031960	response to corticosteroid	BP	48	168	2340	19230	ENSG00000113580,ENSG00000160307,ENSG00000153162,ENSG00000112964,ENSG00000120129,ENSG00000124762,ENSG00000115457,ENSG00000150540,ENSG00000109321,ENSG00000148926,ENSG00000204472,ENSG00000021826,ENSG00000130707,ENSG00000136244,ENSG00000136634,ENSG00000136689,ENSG00000135312,ENSG00000118523,ENSG00000069535,ENSG00000170345,ENSG00000147465,ENSG00000125740,ENSG00000175592,ENSG00000163453,ENSG00000184347…	8.11862e-09	2.5409e-07	0.285714
GO:0099537	trans-synaptic signaling	BP	140	720	2340	19230	ENSG00000047579,ENSG00000145335,ENSG00000169676,ENSG00000145708,ENSG00000069696,ENSG00000132639,ENSG00000146938,ENSG00000188191,ENSG00000157103,ENSG00000272636,ENSG00000102468,ENSG00000186297,ENSG00000008056,ENSG00000106236,ENSG00000150394,ENSG00000134769,ENSG00000171303,ENSG00000184408,ENSG00000123560,ENSG00000005249,ENSG00000166073,ENSG00000163285,ENSG00000149927,ENSG00000171408,ENSG00000135312…	8.18759e-09	2.5566e-07	0.194444
GO:0071219	cellular response to molecule of bacterial origin	BP	57	216	2340	19230	ENSG00000277632,ENSG00000108691,ENSG00000169403,ENSG00000154589,ENSG00000136869,ENSG00000101336,ENSG00000100906,ENSG00000170458,ENSG00000066336,ENSG00000073060,ENSG00000006210,ENSG00000196352,ENSG00000173334,ENSG00000112799,ENSG00000153162,ENSG00000172216,ENSG00000260314,ENSG00000100300,ENSG00000197646,ENSG00000147465,ENSG00000198053,ENSG00000106366,ENSG00000007171,ENSG00000126368,ENSG00000189233…	8.44257e-09	2.63017e-07	0.263889
GO:1900047	negative regulation of hemostasis	BP	24	56	2340	19230	ENSG00000178726,ENSG00000197461,ENSG00000180210,ENSG00000134853,ENSG00000164867,ENSG00000173918,ENSG00000130203,ENSG00000135919,ENSG00000078401,ENSG00000106366,ENSG00000127324,ENSG00000109072,ENSG00000003436,ENSG00000184500,ENSG00000171557,ENSG00000104368,ENSG00000167711,ENSG00000149131,ENSG00000137801,ENSG00000140873,ENSG00000185532,ENSG00000111252,ENSG00000185010,ENSG00000175899	8.60648e-09	2.6751e-07	0.428571
GO:0007411	axon guidance	BP	69	283	2340	19230	ENSG00000221866,ENSG00000122877,ENSG00000116106,ENSG00000168280,ENSG00000172020,ENSG00000142192,ENSG00000176165,ENSG00000154134,ENSG00000105711,ENSG00000133216,ENSG00000187323,ENSG00000113763,ENSG00000107562,ENSG00000075223,ENSG00000138623,ENSG00000082684,ENSG00000137872,ENSG00000167680,ENSG00000184347,ENSG00000118257,ENSG00000168621,ENSG00000123384,ENSG00000147862,ENSG00000149294,ENSG00000143355…	8.66508e-09	2.68716e-07	0.243816
GO:0035637	multicellular organismal signaling	BP	54	200	2340	19230	ENSG00000169676,ENSG00000105695,ENSG00000166086,ENSG00000170989,ENSG00000174469,ENSG00000160460,ENSG00000163531,ENSG00000148053,ENSG00000105711,ENSG00000100346,ENSG00000108405,ENSG00000184408,ENSG00000181656,ENSG00000197584,ENSG00000169432,ENSG00000196557,ENSG00000164418,ENSG00000153253,ENSG00000007314,ENSG00000136546,ENSG00000184185,ENSG00000171303,ENSG00000165995,ENSG00000120049,ENSG00000055118…	8.74585e-09	2.70603e-07	0.27
GO:0043299	leukocyte degranulation	BP	111	536	2340	19230	ENSG00000010671,ENSG00000168229,ENSG00000171608,ENSG00000157404,ENSG00000271605,ENSG00000100292,ENSG00000066294,ENSG00000077238,ENSG00000033327,ENSG00000136854,ENSG00000277632,ENSG00000220205,ENSG00000168461,ENSG00000132639,ENSG00000125810,ENSG00000165168,ENSG00000100321,ENSG00000197766,ENSG00000064666,ENSG00000108405,ENSG00000100243,ENSG00000059804,ENSG00000171860,ENSG00000173391,ENSG00000142583…	9.24277e-09	2.85292e-07	0.20709
GO:1901699	cellular response to nitrogen compound	BP	133	676	2340	19230	ENSG00000012504,ENSG00000133019,ENSG00000060558,ENSG00000135824,ENSG00000150907,ENSG00000185950,ENSG00000171105,ENSG00000106070,ENSG00000004799,ENSG00000176692,ENSG00000184481,ENSG00000105971,ENSG00000116039,ENSG00000133124,ENSG00000109458,ENSG00000106538,ENSG00000104635,ENSG00000095637,ENSG00000146678,ENSG00000005882,ENSG00000172216,ENSG00000197565,ENSG00000107954,ENSG00000087245,ENSG00000130766…	9.26259e-09	2.85292e-07	0.196746
GO:0097485	neuron projection guidance	BP	69	284	2340	19230	ENSG00000125848,ENSG00000187323,ENSG00000011201,ENSG00000185950,ENSG00000134121,ENSG00000101134,ENSG00000179242,ENSG00000147443,ENSG00000134115,ENSG00000092964,ENSG00000106070,ENSG00000171608,ENSG00000176697,ENSG00000170571,ENSG00000157851,ENSG00000033327,ENSG00000075223,ENSG00000168621,ENSG00000044524,ENSG00000138623,ENSG00000177103,ENSG00000107562,ENSG00000149557,ENSG00000154134,ENSG00000115306…	1.01068e-08	3.10591e-07	0.242958
GO:0002275	myeloid cell activation involved in immune response	BP	113	550	2340	19230	ENSG00000135636,ENSG00000135077,ENSG00000068079,ENSG00000011600,ENSG00000163687,ENSG00000158869,ENSG00000010671,ENSG00000168229,ENSG00000171608,ENSG00000157404,ENSG00000271605,ENSG00000100292,ENSG00000066294,ENSG00000077238,ENSG00000033327,ENSG00000136854,ENSG00000277632,ENSG00000220205,ENSG00000168461,ENSG00000132639,ENSG00000125810,ENSG00000165168,ENSG00000100321,ENSG00000197766,ENSG00000064666…	1.07732e-08	3.30321e-07	0.205455
GO:0099536	synaptic signaling	BP	141	730	2340	19230	ENSG00000047579,ENSG00000145335,ENSG00000169676,ENSG00000145708,ENSG00000069696,ENSG00000132639,ENSG00000146938,ENSG00000188191,ENSG00000157103,ENSG00000272636,ENSG00000102468,ENSG00000186297,ENSG00000008056,ENSG00000106236,ENSG00000150394,ENSG00000134769,ENSG00000171303,ENSG00000184408,ENSG00000123560,ENSG00000005249,ENSG00000166073,ENSG00000163285,ENSG00000149927,ENSG00000171408,ENSG00000135312…	1.12432e-08	3.43956e-07	0.193151
GO:0048018	receptor ligand activity	MF	103	488	2340	19230	ENSG00000099985,ENSG00000128342,ENSG00000266524,ENSG00000153162,ENSG00000102524,ENSG00000078401,ENSG00000125378,ENSG00000181374,ENSG00000277632,ENSG00000166923,ENSG00000172156,ENSG00000102265,ENSG00000275152,ENSG00000108691,ENSG00000275302,ENSG00000276409,ENSG00000276070,ENSG00000108700,ENSG00000156466,ENSG00000145777,ENSG00000107562,ENSG00000006210,ENSG00000163734,ENSG00000169429,ENSG00000164761…	1.13181e-08	3.45468e-07	0.211066
GO:0050921	positive regulation of chemotaxis	BP	43	144	2340	19230	ENSG00000180871,ENSG00000136244,ENSG00000213654,ENSG00000171860,ENSG00000137801,ENSG00000174600,ENSG00000197405,ENSG00000106538,ENSG00000184371,ENSG00000182578,ENSG00000157368,ENSG00000120337,ENSG00000125735,ENSG00000184304,ENSG00000128052,ENSG00000107562,ENSG00000170989,ENSG00000036828,ENSG00000185652,ENSG00000165197,ENSG00000169429,ENSG00000150630,ENSG00000171951,ENSG00000173511,ENSG00000133789…	1.14291e-08	3.48074e-07	0.298611
GO:0008191	metalloendopeptidase inhibitor activity	MF	12	16	2340	19230	ENSG00000100234,ENSG00000107742,ENSG00000102265,ENSG00000173714,ENSG00000118849,ENSG00000079257,ENSG00000035862,ENSG00000122707,ENSG00000157150,ENSG00000130303,ENSG00000134259,ENSG00000169031	1.16512e-08	3.54046e-07	0.75
GO:0040007	growth	BP	177	970	2340	19230	ENSG00000170820,ENSG00000124882,ENSG00000163661,ENSG00000168309,ENSG00000141753,ENSG00000173848,ENSG00000068831,ENSG00000150938,ENSG00000112425,ENSG00000140092,ENSG00000163453,ENSG00000146674,ENSG00000144891,ENSG00000118515,ENSG00000141052,ENSG00000126524,ENSG00000170989,ENSG00000187391,ENSG00000173068,ENSG00000162733,ENSG00000163513,ENSG00000197043,ENSG00000155760,ENSG00000180210,ENSG00000145423…	1.2359e-08	3.74715e-07	0.182474
GO:0001819	positive regulation of cytokine production	BP	108	520	2340	19230	ENSG00000172243,ENSG00000162511,ENSG00000185897,ENSG00000117586,ENSG00000196352,ENSG00000204592,ENSG00000157404,ENSG00000171860,ENSG00000137573,ENSG00000197405,ENSG00000125730,ENSG00000037280,ENSG00000136574,ENSG00000136244,ENSG00000173083,ENSG00000184584,ENSG00000170458,ENSG00000163565,ENSG00000142192,ENSG00000175445,ENSG00000077238,ENSG00000100292,ENSG00000196664,ENSG00000145777,ENSG00000136869…	1.24636e-08	3.77043e-07	0.207692
GO:0007268	chemical synaptic transmission	BP	138	712	2340	19230	ENSG00000047579,ENSG00000145335,ENSG00000169676,ENSG00000145708,ENSG00000069696,ENSG00000132639,ENSG00000008056,ENSG00000136854,ENSG00000105649,ENSG00000220205,ENSG00000157680,ENSG00000128872,ENSG00000166405,ENSG00000180155,ENSG00000175344,ENSG00000130203,ENSG00000179388,ENSG00000134769,ENSG00000137478,ENSG00000187672,ENSG00000149927,ENSG00000132872,ENSG00000167371,ENSG00000135604,ENSG00000111450…	1.29268e-08	3.88461e-07	0.19382
GO:0098916	anterograde trans-synaptic signaling	BP	138	712	2340	19230	ENSG00000047579,ENSG00000145335,ENSG00000169676,ENSG00000145708,ENSG00000069696,ENSG00000132639,ENSG00000146938,ENSG00000188191,ENSG00000157103,ENSG00000272636,ENSG00000102468,ENSG00000186297,ENSG00000008056,ENSG00000106236,ENSG00000150394,ENSG00000134769,ENSG00000171303,ENSG00000184408,ENSG00000123560,ENSG00000005249,ENSG00000166073,ENSG00000163285,ENSG00000149927,ENSG00000171408,ENSG00000135312…	1.29268e-08	3.88461e-07	0.19382
GO:0120025	plasma membrane bounded cell projection	CC	355	2227	2340	19230	ENSG00000160307,ENSG00000155307,ENSG00000154783,ENSG00000088280,ENSG00000161638,ENSG00000173546,ENSG00000136869,ENSG00000180263,ENSG00000148180,ENSG00000103313,ENSG00000204472,ENSG00000196923,ENSG00000170873,ENSG00000072110,ENSG00000130340,ENSG00000102981,ENSG00000204381,ENSG00000179820,ENSG00000139132,ENSG00000162493,ENSG00000197956,ENSG00000109743,ENSG00000110876,ENSG00000108622,ENSG00000278195…	1.28783e-08	3.88461e-07	0.159407
GO:0070098	chemokine-mediated signaling pathway	BP	31	87	2340	19230	ENSG00000107562,ENSG00000111252,ENSG00000090534,ENSG00000117400,ENSG00000184347,ENSG00000117115,ENSG00000078401,ENSG00000054598,ENSG00000181374,ENSG00000277632,ENSG00000172156,ENSG00000275152,ENSG00000108691,ENSG00000275302,ENSG00000276409,ENSG00000276070,ENSG00000108700,ENSG00000006210,ENSG00000163734,ENSG00000174600,ENSG00000169429,ENSG00000180871,ENSG00000163464,ENSG00000172724,ENSG00000213088…	1.31585e-08	3.94552e-07	0.356322
GO:0007417	central nervous system development	BP	188	1047	2340	19230	ENSG00000142192,ENSG00000123384,ENSG00000074047,ENSG00000205726,ENSG00000132872,ENSG00000185950,ENSG00000077943,ENSG00000147862,ENSG00000054598,ENSG00000186297,ENSG00000092964,ENSG00000147465,ENSG00000134138,ENSG00000107954,ENSG00000171303,ENSG00000167081,ENSG00000177103,ENSG00000250722,ENSG00000164258,ENSG00000107562,ENSG00000163513,ENSG00000188338,ENSG00000176165,ENSG00000138814,ENSG00000161509…	1.49653e-08	4.46754e-07	0.179561
GO:0006898	receptor-mediated endocytosis	BP	68	281	2340	19230	ENSG00000137486,ENSG00000135312,ENSG00000148926,ENSG00000141480,ENSG00000100599,ENSG00000171105,ENSG00000166923,ENSG00000185652,ENSG00000187391,ENSG00000007908,ENSG00000154188,ENSG00000105971,ENSG00000135047,ENSG00000105974,ENSG00000168461,ENSG00000157601,ENSG00000183486,ENSG00000122679,ENSG00000112964,ENSG00000169429,ENSG00000123384,ENSG00000180871,ENSG00000163464,ENSG00000155511,ENSG00000145335…	1.52966e-08	4.55645e-07	0.241993
GO:0007507	heart development	BP	120	598	2340	19230	ENSG00000163513,ENSG00000164442,ENSG00000106991,ENSG00000112658,ENSG00000081189,ENSG00000136574,ENSG00000133816,ENSG00000171105,ENSG00000198796,ENSG00000054598,ENSG00000176692,ENSG00000184058,ENSG00000196924,ENSG00000069702,ENSG00000060718,ENSG00000139219,ENSG00000092969,ENSG00000134571,ENSG00000243709,ENSG00000125378,ENSG00000114315,ENSG00000198626,ENSG00000141448,ENSG00000075223,ENSG00000169946…	1.56377e-08	4.64787e-07	0.200669
GO:0014070	response to organic cyclic compound	BP	174	953	2340	19230	ENSG00000102468,ENSG00000145335,ENSG00000069696,ENSG00000100300,ENSG00000157103,ENSG00000012822,ENSG00000151623,ENSG00000113580,ENSG00000140009,ENSG00000117115,ENSG00000198626,ENSG00000132170,ENSG00000106991,ENSG00000112964,ENSG00000174697,ENSG00000099998,ENSG00000108370,ENSG00000137869,ENSG00000120129,ENSG00000109846,ENSG00000136854,ENSG00000115457,ENSG00000109321,ENSG00000139549,ENSG00000130707…	1.5833e-08	4.69563e-07	0.182581
GO:0006812	cation transport	BP	208	1185	2340	19230	ENSG00000141433,ENSG00000078401,ENSG00000142178,ENSG00000089041,ENSG00000160460,ENSG00000179094,ENSG00000105711,ENSG00000010671,ENSG00000108405,ENSG00000116039,ENSG00000102468,ENSG00000118729,ENSG00000077522,ENSG00000158445,ENSG00000130037,ENSG00000184185,ENSG00000171303,ENSG00000117013,ENSG00000137731,ENSG00000184408,ENSG00000120457,ENSG00000197584,ENSG00000266964,ENSG00000107147,ENSG00000120049…	1.61697e-08	4.78502e-07	0.175527
GO:0050729	positive regulation of inflammatory response	BP	46	161	2340	19230	ENSG00000125730,ENSG00000010671,ENSG00000204592,ENSG00000099985,ENSG00000132965,ENSG00000145623,ENSG00000136244,ENSG00000178562,ENSG00000118432,ENSG00000185897,ENSG00000050628,ENSG00000106366,ENSG00000176046,ENSG00000172243,ENSG00000136869,ENSG00000213654,ENSG00000277632,ENSG00000188906,ENSG00000184599,ENSG00000142192,ENSG00000172216,ENSG00000175445,ENSG00000196664,ENSG00000170323,ENSG00000145777…	1.65005e-08	4.86174e-07	0.285714
GO:0030048	actin filament-based movement	BP	43	146	2340	19230	ENSG00000136842,ENSG00000159251,ENSG00000101470,ENSG00000198336,ENSG00000173991,ENSG00000198467,ENSG00000140416,ENSG00000198947,ENSG00000248746,ENSG00000134571,ENSG00000118194,ENSG00000175084,ENSG00000077522,ENSG00000176658,ENSG00000106299,ENSG00000137474,ENSG00000169994,ENSG00000054654,ENSG00000213853,ENSG00000162493,ENSG00000177098,ENSG00000166257,ENSG00000123700,ENSG00000105711,ENSG00000148180…	1.79782e-08	5.28568e-07	0.294521
GO:0042383	sarcolemma	CC	42	141	2340	19230	ENSG00000120907,ENSG00000120457,ENSG00000266964,ENSG00000118804,ENSG00000123700,ENSG00000105711,ENSG00000181856,ENSG00000135636,ENSG00000165995,ENSG00000142173,ENSG00000158445,ENSG00000185053,ENSG00000101400,ENSG00000142583,ENSG00000154330,ENSG00000134294,ENSG00000172554,ENSG00000134769,ENSG00000127990,ENSG00000105971,ENSG00000138814,ENSG00000182253,ENSG00000162692,ENSG00000182492,ENSG00000047579…	1.82471e-08	5.35313e-07	0.297872
GO:0045444	fat cell differentiation	BP	59	232	2340	19230	ENSG00000174697,ENSG00000126368,ENSG00000114315,ENSG00000133317,ENSG00000132170,ENSG00000150907,ENSG00000073712,ENSG00000140044,ENSG00000130881,ENSG00000152518,ENSG00000169946,ENSG00000104415,ENSG00000140682,ENSG00000175602,ENSG00000018408,ENSG00000136244,ENSG00000175197,ENSG00000102802,ENSG00000184828,ENSG00000172216,ENSG00000151468,ENSG00000102468,ENSG00000175445,ENSG00000115738,ENSG00000180694…	2.02642e-08	5.93208e-07	0.25431
GO:0042981	regulation of apoptotic process	BP	268	1609	2340	19230	ENSG00000010671,ENSG00000185950,ENSG00000113916,ENSG00000114861,ENSG00000136634,ENSG00000019582,ENSG00000108405,ENSG00000091592,ENSG00000074370,ENSG00000106100,ENSG00000026103,ENSG00000162511,ENSG00000114023,ENSG00000163220,ENSG00000145335,ENSG00000137752,ENSG00000132170,ENSG00000134259,ENSG00000169031,ENSG00000101280,ENSG00000150907,ENSG00000198355,ENSG00000130988,ENSG00000102096,ENSG00000133112…	2.06907e-08	6.04391e-07	0.166563
GO:0045807	positive regulation of endocytosis	BP	45	157	2340	19230	ENSG00000171105,ENSG00000166923,ENSG00000185652,ENSG00000137486,ENSG00000187391,ENSG00000007908,ENSG00000154188,ENSG00000141480,ENSG00000120885,ENSG00000106366,ENSG00000125730,ENSG00000172724,ENSG00000109072,ENSG00000167601,ENSG00000172243,ENSG00000101307,ENSG00000198053,ENSG00000127472,ENSG00000123384,ENSG00000183049,ENSG00000171049,ENSG00000163661,ENSG00000018280,ENSG00000112041,ENSG00000196776…	2.11597e-08	6.16766e-07	0.286624
GO:0051338	regulation of transferase activity	BP	185	1032	2340	19230	ENSG00000147883,ENSG00000162595,ENSG00000116717,ENSG00000124762,ENSG00000197019,ENSG00000118816,ENSG00000138646,ENSG00000112576,ENSG00000099860,ENSG00000125378,ENSG00000107968,ENSG00000116473,ENSG00000138685,ENSG00000197442,ENSG00000198909,ENSG00000188906,ENSG00000134259,ENSG00000106100,ENSG00000171105,ENSG00000137801,ENSG00000119986,ENSG00000185652,ENSG00000185386,ENSG00000112964,ENSG00000213949…	2.22639e-08	6.47559e-07	0.179264
GO:0070821	tertiary granule membrane	CC	27	71	2340	19230	ENSG00000132639,ENSG00000125810,ENSG00000165168,ENSG00000059804,ENSG00000173391,ENSG00000085063,ENSG00000198053,ENSG00000148175,ENSG00000169403,ENSG00000104043,ENSG00000186431,ENSG00000105383,ENSG00000167613,ENSG00000075651,ENSG00000258227,ENSG00000147234,ENSG00000169896,ENSG00000257335,ENSG00000171049,ENSG00000018280,ENSG00000139572,ENSG00000118804,ENSG00000196776,ENSG00000127329,ENSG00000131042…	2.29252e-08	6.65371e-07	0.380282
GO:0050864	regulation of B cell activation	BP	39	127	2340	19230	ENSG00000106546,ENSG00000012124,ENSG00000010671,ENSG00000163599,ENSG00000011600,ENSG00000168918,ENSG00000072694,ENSG00000136634,ENSG00000163563,ENSG00000185950,ENSG00000169508,ENSG00000102524,ENSG00000101096,ENSG00000136869,ENSG00000101017,ENSG00000124762,ENSG00000113916,ENSG00000109743,ENSG00000081189,ENSG00000160856,ENSG00000019582,ENSG00000133216,ENSG00000152518,ENSG00000185650,ENSG00000158714…	2.31041e-08	6.69132e-07	0.307087
GO:0042391	regulation of membrane potential	BP	95	445	2340	19230	ENSG00000158445,ENSG00000060558,ENSG00000156049,ENSG00000184408,ENSG00000197584,ENSG00000022267,ENSG00000104765,ENSG00000133874,ENSG00000176171,ENSG00000123700,ENSG00000148053,ENSG00000105711,ENSG00000100346,ENSG00000108405,ENSG00000181656,ENSG00000169432,ENSG00000196557,ENSG00000164418,ENSG00000153253,ENSG00000007314,ENSG00000136546,ENSG00000171303,ENSG00000118432,ENSG00000120907,ENSG00000133104…	2.34343e-08	6.77253e-07	0.213483
GO:0002548	monocyte chemotaxis	BP	26	67	2340	19230	ENSG00000106366,ENSG00000107562,ENSG00000171049,ENSG00000204472,ENSG00000177119,ENSG00000163823,ENSG00000120337,ENSG00000166923,ENSG00000120129,ENSG00000158714,ENSG00000158747,ENSG00000102755,ENSG00000181374,ENSG00000277632,ENSG00000172156,ENSG00000275152,ENSG00000108691,ENSG00000275302,ENSG00000276409,ENSG00000276070,ENSG00000108700,ENSG00000006210,ENSG00000172724,ENSG00000163221,ENSG00000006606…	2.54644e-08	7.34359e-07	0.38806
GO:0048015	phosphatidylinositol-mediated signaling	BP	52	195	2340	19230	ENSG00000102468,ENSG00000078401,ENSG00000171608,ENSG00000166924,ENSG00000185650,ENSG00000092445,ENSG00000141506,ENSG00000187800,ENSG00000101445,ENSG00000137331,ENSG00000100100,ENSG00000136826,ENSG00000105373,ENSG00000135919,ENSG00000102755,ENSG00000099985,ENSG00000185950,ENSG00000197461,ENSG00000171105,ENSG00000135362,ENSG00000155629,ENSG00000185652,ENSG00000180210,ENSG00000170962,ENSG00000170820…	2.57237e-08	7.40266e-07	0.266667
GO:0071466	cellular response to xenobiotic stimulus	BP	49	179	2340	19230	ENSG00000187134,ENSG00000069535,ENSG00000100243,ENSG00000106546,ENSG00000131471,ENSG00000173597,ENSG00000255974,ENSG00000105398,ENSG00000198848,ENSG00000243955,ENSG00000163221,ENSG00000007933,ENSG00000094963,ENSG00000010932,ENSG00000066813,ENSG00000166743,ENSG00000117791,ENSG00000155016,ENSG00000144852,ENSG00000110711,ENSG00000143774,ENSG00000003137,ENSG00000143819,ENSG00000105852,ENSG00000147465…	2.6079e-08	7.48904e-07	0.273743
GO:0071417	cellular response to organonitrogen compound	BP	121	610	2340	19230	ENSG00000012504,ENSG00000150907,ENSG00000185950,ENSG00000171105,ENSG00000106070,ENSG00000004799,ENSG00000176692,ENSG00000184481,ENSG00000105971,ENSG00000116039,ENSG00000133124,ENSG00000109458,ENSG00000106538,ENSG00000104635,ENSG00000095637,ENSG00000146678,ENSG00000005882,ENSG00000172216,ENSG00000197565,ENSG00000107954,ENSG00000087245,ENSG00000130766,ENSG00000116954,ENSG00000170962,ENSG00000025039…	2.70474e-08	7.75074e-07	0.198361
GO:0000904	cell morphogenesis involved in differentiation	BP	143	754	2340	19230	ENSG00000182871,ENSG00000173706,ENSG00000000005,ENSG00000204301,ENSG00000142192,ENSG00000160307,ENSG00000187323,ENSG00000174672,ENSG00000166313,ENSG00000154277,ENSG00000100285,ENSG00000177103,ENSG00000106278,ENSG00000105649,ENSG00000198513,ENSG00000118263,ENSG00000160460,ENSG00000181754,ENSG00000197956,ENSG00000125848,ENSG00000011201,ENSG00000185950,ENSG00000134121,ENSG00000101134,ENSG00000179242…	2.9276e-08	8.3717e-07	0.189655
GO:0071560	cellular response to transforming growth factor beta stimulus	BP	64	263	2340	19230	ENSG00000266524,ENSG00000073712,ENSG00000170345,ENSG00000119681,ENSG00000173714,ENSG00000184113,ENSG00000163513,ENSG00000069702,ENSG00000136603,ENSG00000164442,ENSG00000106991,ENSG00000095739,ENSG00000179776,ENSG00000102981,ENSG00000092969,ENSG00000198742,ENSG00000066336,ENSG00000168056,ENSG00000174004,ENSG00000135409,ENSG00000137507,ENSG00000112679,ENSG00000141480,ENSG00000177606,ENSG00000143947…	3.2084e-08	9.1554e-07	0.243346
GO:0071559	response to transforming growth factor beta	BP	65	269	2340	19230	ENSG00000266524,ENSG00000073712,ENSG00000170345,ENSG00000119681,ENSG00000173714,ENSG00000184113,ENSG00000163513,ENSG00000069702,ENSG00000136603,ENSG00000164442,ENSG00000106991,ENSG00000095739,ENSG00000179776,ENSG00000102981,ENSG00000092969,ENSG00000198742,ENSG00000066336,ENSG00000168056,ENSG00000174004,ENSG00000135409,ENSG00000137507,ENSG00000112679,ENSG00000141480,ENSG00000177606,ENSG00000143947…	3.35246e-08	9.54642e-07	0.241636
GO:0006816	calcium ion transport	BP	93	436	2340	19230	ENSG00000107745,ENSG00000005059,ENSG00000089060,ENSG00000170890,ENSG00000089041,ENSG00000105974,ENSG00000138741,ENSG00000143933,ENSG00000198523,ENSG00000198947,ENSG00000118729,ENSG00000198626,ENSG00000277632,ENSG00000102468,ENSG00000104321,ENSG00000172724,ENSG00000138685,ENSG00000198838,ENSG00000175197,ENSG00000150995,ENSG00000184304,ENSG00000180210,ENSG00000006210,ENSG00000103888,ENSG00000177455…	3.43052e-08	9.74828e-07	0.213303
GO:0051384	response to glucocorticoid	BP	43	149	2340	19230	ENSG00000113580,ENSG00000069535,ENSG00000170345,ENSG00000147465,ENSG00000125740,ENSG00000124762,ENSG00000175592,ENSG00000163453,ENSG00000184347,ENSG00000141433,ENSG00000278195,ENSG00000078401,ENSG00000168309,ENSG00000152518,ENSG00000128016,ENSG00000185650,ENSG00000174576,ENSG00000119138,ENSG00000176971,ENSG00000169403,ENSG00000021826,ENSG00000163347,ENSG00000150907,ENSG00000124253,ENSG00000116285…	3.47297e-08	9.8483e-07	0.288591
GO:0071216	cellular response to biotic stimulus	BP	60	241	2340	19230	ENSG00000175197,ENSG00000277632,ENSG00000108691,ENSG00000169403,ENSG00000154589,ENSG00000136869,ENSG00000101336,ENSG00000100906,ENSG00000170458,ENSG00000066336,ENSG00000073060,ENSG00000006210,ENSG00000196352,ENSG00000173334,ENSG00000112799,ENSG00000153162,ENSG00000072694,ENSG00000172216,ENSG00000260314,ENSG00000100300,ENSG00000197646,ENSG00000147465,ENSG00000198053,ENSG00000106366,ENSG00000007171…	3.55554e-08	1.00614e-06	0.248963
GO:0002690	positive regulation of leukocyte chemotaxis	BP	32	95	2340	19230	ENSG00000171860,ENSG00000137801,ENSG00000174600,ENSG00000197405,ENSG00000106538,ENSG00000184371,ENSG00000182578,ENSG00000157368,ENSG00000120337,ENSG00000125735,ENSG00000165197,ENSG00000150630,ENSG00000133789,ENSG00000173511,ENSG00000078401,ENSG00000169429,ENSG00000113296,ENSG00000180871,ENSG00000183049,ENSG00000172724,ENSG00000019582,ENSG00000106366,ENSG00000107562,ENSG00000171049,ENSG00000204472…	3.64759e-08	1.03005e-06	0.336842
GO:0061564	axon development	BP	107	524	2340	19230	ENSG00000142192,ENSG00000160307,ENSG00000187323,ENSG00000174672,ENSG00000166313,ENSG00000154277,ENSG00000100285,ENSG00000177103,ENSG00000106278,ENSG00000105649,ENSG00000198513,ENSG00000118263,ENSG00000160460,ENSG00000181754,ENSG00000197956,ENSG00000125848,ENSG00000011201,ENSG00000185950,ENSG00000134121,ENSG00000101134,ENSG00000179242,ENSG00000147443,ENSG00000134115,ENSG00000092964,ENSG00000106070…	3.69958e-08	1.04256e-06	0.204198
GO:0050678	regulation of epithelial cell proliferation	BP	87	400	2340	19230	ENSG00000066056,ENSG00000174697,ENSG00000137801,ENSG00000137573,ENSG00000105971,ENSG00000000005,ENSG00000168874,ENSG00000106991,ENSG00000105974,ENSG00000171951,ENSG00000130203,ENSG00000101445,ENSG00000153162,ENSG00000179388,ENSG00000125378,ENSG00000171608,ENSG00000172156,ENSG00000165197,ENSG00000184304,ENSG00000107562,ENSG00000214274,ENSG00000113296,ENSG00000198435,ENSG00000172889,ENSG00000037280…	3.7376e-08	1.05109e-06	0.2175
GO:0010959	regulation of metal ion transport	BP	92	431	2340	19230	ENSG00000142178,ENSG00000089041,ENSG00000160460,ENSG00000179094,ENSG00000105711,ENSG00000141433,ENSG00000102468,ENSG00000118729,ENSG00000077522,ENSG00000170890,ENSG00000105974,ENSG00000138741,ENSG00000196632,ENSG00000018236,ENSG00000177098,ENSG00000166257,ENSG00000135919,ENSG00000143933,ENSG00000198523,ENSG00000198947,ENSG00000198626,ENSG00000069696,ENSG00000130037,ENSG00000150594,ENSG00000022267…	3.91811e-08	1.09958e-06	0.213457
GO:0072593	reactive oxygen species metabolic process	BP	70	299	2340	19230	ENSG00000100365,ENSG00000165168,ENSG00000007171,ENSG00000086991,ENSG00000109610,ENSG00000112096,ENSG00000174004,ENSG00000116701,ENSG00000100243,ENSG00000164867,ENSG00000117791,ENSG00000158828,ENSG00000196139,ENSG00000187134,ENSG00000100300,ENSG00000137801,ENSG00000180210,ENSG00000174697,ENSG00000163513,ENSG00000116717,ENSG00000130234,ENSG00000124762,ENSG00000163874,ENSG00000144891,ENSG00000153823…	3.94275e-08	1.10421e-06	0.234114
GO:0042277	peptide binding	MF	71	305	2340	19230	ENSG00000114757,ENSG00000166313,ENSG00000122679,ENSG00000171105,ENSG00000078596,ENSG00000038945,ENSG00000120885,ENSG00000179241,ENSG00000163697,ENSG00000171867,ENSG00000136869,ENSG00000174804,ENSG00000008735,ENSG00000123384,ENSG00000109846,ENSG00000158301,ENSG00000130164,ENSG00000169896,ENSG00000175344,ENSG00000155511,ENSG00000171049,ENSG00000092969,ENSG00000116106,ENSG00000183454,ENSG00000019582…	4.03212e-08	1.12692e-06	0.232787
GO:0043067	regulation of programmed cell death	BP	271	1642	2340	19230	ENSG00000010671,ENSG00000185950,ENSG00000113916,ENSG00000114861,ENSG00000136634,ENSG00000019582,ENSG00000108405,ENSG00000091592,ENSG00000074370,ENSG00000106100,ENSG00000026103,ENSG00000162511,ENSG00000114023,ENSG00000163220,ENSG00000145335,ENSG00000137752,ENSG00000132170,ENSG00000134259,ENSG00000169031,ENSG00000101280,ENSG00000150907,ENSG00000198355,ENSG00000130988,ENSG00000102096,ENSG00000133112…	4.04749e-08	1.12889e-06	0.165043
GO:0030182	neuron differentiation	BP	240	1423	2340	19230	ENSG00000142192,ENSG00000160307,ENSG00000187323,ENSG00000174672,ENSG00000166313,ENSG00000154277,ENSG00000100285,ENSG00000177103,ENSG00000106278,ENSG00000105649,ENSG00000198513,ENSG00000118263,ENSG00000160460,ENSG00000181754,ENSG00000197956,ENSG00000125848,ENSG00000011201,ENSG00000185950,ENSG00000134121,ENSG00000101134,ENSG00000179242,ENSG00000147443,ENSG00000134115,ENSG00000092964,ENSG00000106070…	4.25336e-08	1.18388e-06	0.168658
GO:0002250	adaptive immune response	BP	93	438	2340	19230	ENSG00000125730,ENSG00000010671,ENSG00000072694,ENSG00000204592,ENSG00000213853,ENSG00000168685,ENSG00000196126,ENSG00000204287,ENSG00000131378,ENSG00000090339,ENSG00000113916,ENSG00000081189,ENSG00000015285,ENSG00000118503,ENSG00000102524,ENSG00000135077,ENSG00000117586,ENSG00000196352,ENSG00000106546,ENSG00000155307,ENSG00000115602,ENSG00000018280,ENSG00000254709,ENSG00000120885,ENSG00000112936…	4.31285e-08	1.19799e-06	0.212329
GO:0006022	aminoglycan metabolic process	BP	47	171	2340	19230	ENSG00000179399,ENSG00000183098,ENSG00000171004,ENSG00000122254,ENSG00000147257,ENSG00000002587,ENSG00000105509,ENSG00000153976,ENSG00000125430,ENSG00000010404,ENSG00000133800,ENSG00000173083,ENSG00000133048,ENSG00000064886,ENSG00000158470,ENSG00000175264,ENSG00000106809,ENSG00000008513,ENSG00000174684,ENSG00000127083,ENSG00000110080,ENSG00000157766,ENSG00000188783,ENSG00000122176,ENSG00000156966…	4.3502e-08	1.20589e-06	0.274854
GO:0010038	response to metal ion	BP	83	377	2340	19230	ENSG00000143933,ENSG00000197584,ENSG00000036828,ENSG00000120049,ENSG00000145936,ENSG00000198626,ENSG00000118729,ENSG00000166313,ENSG00000153162,ENSG00000142319,ENSG00000173372,ENSG00000071967,ENSG00000145335,ENSG00000100300,ENSG00000176971,ENSG00000112096,ENSG00000138030,ENSG00000198523,ENSG00000162692,ENSG00000021826,ENSG00000130707,ENSG00000069535,ENSG00000115457,ENSG00000116044,ENSG00000125148…	4.3592e-08	1.20593e-06	0.220159
GO:0010604	positive regulation of macromolecule metabolic process	BP	515	3447	2340	19230	ENSG00000116717,ENSG00000099860,ENSG00000125378,ENSG00000107968,ENSG00000116473,ENSG00000138685,ENSG00000197442,ENSG00000198909,ENSG00000188906,ENSG00000134259,ENSG00000106100,ENSG00000171105,ENSG00000137801,ENSG00000119986,ENSG00000185652,ENSG00000185386,ENSG00000112964,ENSG00000213949,ENSG00000167779,ENSG00000137486,ENSG00000130829,ENSG00000173546,ENSG00000136869,ENSG00000197405,ENSG00000274286…	4.5136e-08	1.2461e-06	0.149405
GO:0033674	positive regulation of kinase activity	BP	120	609	2340	19230	ENSG00000116717,ENSG00000099860,ENSG00000125378,ENSG00000107968,ENSG00000116473,ENSG00000138685,ENSG00000197442,ENSG00000198909,ENSG00000188906,ENSG00000134259,ENSG00000106100,ENSG00000171105,ENSG00000137801,ENSG00000119986,ENSG00000185652,ENSG00000185386,ENSG00000112964,ENSG00000213949,ENSG00000167779,ENSG00000137486,ENSG00000130829,ENSG00000173546,ENSG00000136869,ENSG00000197405,ENSG00000274286…	4.54446e-08	1.25208e-06	0.197044
GO:0050863	regulation of T cell activation	BP	77	342	2340	19230	ENSG00000197646,ENSG00000102524,ENSG00000114013,ENSG00000125735,ENSG00000107968,ENSG00000172724,ENSG00000105974,ENSG00000163599,ENSG00000178562,ENSG00000197635,ENSG00000196126,ENSG00000204287,ENSG00000125378,ENSG00000121210,ENSG00000179388,ENSG00000168685,ENSG00000135426,ENSG00000074047,ENSG00000134460,ENSG00000174697,ENSG00000135077,ENSG00000162692,ENSG00000114315,ENSG00000117586,ENSG00000204472…	4.96775e-08	1.36593e-06	0.225146
GO:0036230	granulocyte activation	BP	104	508	2340	19230	ENSG00000011600,ENSG00000163687,ENSG00000158869,ENSG00000186431,ENSG00000169429,ENSG00000180871,ENSG00000115607,ENSG00000277632,ENSG00000220205,ENSG00000168461,ENSG00000132639,ENSG00000125810,ENSG00000165168,ENSG00000100321,ENSG00000197766,ENSG00000064666,ENSG00000108405,ENSG00000100243,ENSG00000059804,ENSG00000171860,ENSG00000173391,ENSG00000142583,ENSG00000101307,ENSG00000085063,ENSG00000198053…	5.01171e-08	1.37523e-06	0.204724
GO:0045123	cellular extravasation	BP	26	69	2340	19230	ENSG00000109743,ENSG00000169403,ENSG00000166086,ENSG00000090339,ENSG00000108691,ENSG00000198053,ENSG00000160593,ENSG00000196776,ENSG00000261371,ENSG00000174697,ENSG00000075340,ENSG00000162692,ENSG00000007908,ENSG00000188404,ENSG00000110876,ENSG00000174175,ENSG00000006210,ENSG00000171608,ENSG00000002586,ENSG00000107562,ENSG00000197561,ENSG00000110080,ENSG00000115594,ENSG00000171522,ENSG00000170962…	5.179e-08	1.41827e-06	0.376812
GO:0060191	regulation of lipase activity	BP	33	101	2340	19230	ENSG00000102468,ENSG00000125910,ENSG00000047648,ENSG00000060558,ENSG00000120907,ENSG00000176697,ENSG00000214274,ENSG00000114013,ENSG00000197405,ENSG00000171777,ENSG00000148053,ENSG00000007908,ENSG00000145335,ENSG00000127472,ENSG00000077782,ENSG00000142871,ENSG00000116741,ENSG00000102755,ENSG00000185652,ENSG00000169403,ENSG00000134853,ENSG00000138685,ENSG00000157404,ENSG00000123384,ENSG00000144891…	5.20066e-08	1.42134e-06	0.326733
GO:0002573	myeloid leukocyte differentiation	BP	56	221	2340	19230	ENSG00000142192,ENSG00000134198,ENSG00000174004,ENSG00000162367,ENSG00000125378,ENSG00000186642,ENSG00000123360,ENSG00000182578,ENSG00000132170,ENSG00000163565,ENSG00000196126,ENSG00000184371,ENSG00000066336,ENSG00000169508,ENSG00000147257,ENSG00000033327,ENSG00000086300,ENSG00000104415,ENSG00000171223,ENSG00000011600,ENSG00000170909,ENSG00000114861,ENSG00000164442,ENSG00000124762,ENSG00000168918…	5.25765e-08	1.43132e-06	0.253394
GO:0034762	regulation of transmembrane transport	BP	121	617	2340	19230	ENSG00000185950,ENSG00000137801,ENSG00000078401,ENSG00000125730,ENSG00000105270,ENSG00000164687,ENSG00000143933,ENSG00000198523,ENSG00000198947,ENSG00000118729,ENSG00000198626,ENSG00000171105,ENSG00000147257,ENSG00000116473,ENSG00000095637,ENSG00000179914,ENSG00000163884,ENSG00000111269,ENSG00000116044,ENSG00000137193,ENSG00000130234,ENSG00000145335,ENSG00000133019,ENSG00000196632,ENSG00000069696…	5.25827e-08	1.43132e-06	0.19611
GO:0050806	positive regulation of synaptic transmission	BP	47	172	2340	19230	ENSG00000047579,ENSG00000145335,ENSG00000196569,ENSG00000158828,ENSG00000141480,ENSG00000120907,ENSG00000168748,ENSG00000169213,ENSG00000069696,ENSG00000141433,ENSG00000251322,ENSG00000108691,ENSG00000135821,ENSG00000132639,ENSG00000160307,ENSG00000113319,ENSG00000161509,ENSG00000148053,ENSG00000220205,ENSG00000183454,ENSG00000204314,ENSG00000105464,ENSG00000273079,ENSG00000135919,ENSG00000144847…	5.28824e-08	1.4366e-06	0.273256
GO:0032432	actin filament bundle	CC	28	78	2340	19230	ENSG00000064666,ENSG00000073712,ENSG00000120913,ENSG00000154330,ENSG00000101335,ENSG00000086991,ENSG00000168309,ENSG00000183386,ENSG00000099204,ENSG00000172403,ENSG00000163110,ENSG00000140416,ENSG00000171992,ENSG00000122367,ENSG00000196923,ENSG00000065534,ENSG00000072110,ENSG00000173210,ENSG00000133026,ENSG00000095637,ENSG00000154553,ENSG00000163092,ENSG00000145012,ENSG00000102024,ENSG00000183688…	5.45885e-08	1.47999e-06	0.358974
GO:0032956	regulation of actin cytoskeleton organization	BP	80	361	2340	19230	ENSG00000197321,ENSG00000151491,ENSG00000135407,ENSG00000075340,ENSG00000148180,ENSG00000158427,ENSG00000269226,ENSG00000034510,ENSG00000015285,ENSG00000107562,ENSG00000133789,ENSG00000137478,ENSG00000180353,ENSG00000149564,ENSG00000049540,ENSG00000197872,ENSG00000125868,ENSG00000165410,ENSG00000115956,ENSG00000134775,ENSG00000186994,ENSG00000179820,ENSG00000128283,ENSG00000172156,ENSG00000101336…	5.66097e-08	1.53173e-06	0.221607
GO:0002253	activation of immune response	BP	123	631	2340	19230	ENSG00000118004,ENSG00000085265,ENSG00000166482,ENSG00000175899,ENSG00000149131,ENSG00000125730,ENSG00000203710,ENSG00000085063,ENSG00000136869,ENSG00000184584,ENSG00000163565,ENSG00000163563,ENSG00000106100,ENSG00000166523,ENSG00000011600,ENSG00000154611,ENSG00000090659,ENSG00000108622,ENSG00000158869,ENSG00000132514,ENSG00000196664,ENSG00000101916,ENSG00000154589,ENSG00000171557,ENSG00000135047…	5.80204e-08	1.56678e-06	0.194929
GO:0007162	negative regulation of cell adhesion	BP	71	308	2340	19230	ENSG00000137801,ENSG00000113916,ENSG00000103647,ENSG00000174804,ENSG00000006210,ENSG00000123384,ENSG00000155760,ENSG00000125378,ENSG00000121210,ENSG00000106366,ENSG00000166086,ENSG00000133789,ENSG00000207870,ENSG00000136826,ENSG00000179820,ENSG00000118137,ENSG00000136634,ENSG00000136689,ENSG00000134460,ENSG00000172216,ENSG00000155659,ENSG00000197646,ENSG00000196126,ENSG00000114013,ENSG00000135077…	6.11111e-08	1.64697e-06	0.230519
GO:0048167	regulation of synaptic plasticity	BP	50	189	2340	19230	ENSG00000133216,ENSG00000160307,ENSG00000147465,ENSG00000175471,ENSG00000145335,ENSG00000122877,ENSG00000130203,ENSG00000142192,ENSG00000100321,ENSG00000164418,ENSG00000251322,ENSG00000107954,ENSG00000157404,ENSG00000105649,ENSG00000132639,ENSG00000113319,ENSG00000161509,ENSG00000148053,ENSG00000220205,ENSG00000183454,ENSG00000204314,ENSG00000105464,ENSG00000273079,ENSG00000135919,ENSG00000169676…	6.24035e-08	1.67847e-06	0.26455
GO:0050819	negative regulation of coagulation	BP	24	61	2340	19230	ENSG00000178726,ENSG00000197461,ENSG00000180210,ENSG00000134853,ENSG00000164867,ENSG00000173918,ENSG00000130203,ENSG00000135919,ENSG00000078401,ENSG00000106366,ENSG00000127324,ENSG00000109072,ENSG00000003436,ENSG00000184500,ENSG00000171557,ENSG00000104368,ENSG00000167711,ENSG00000149131,ENSG00000137801,ENSG00000140873,ENSG00000185532,ENSG00000111252,ENSG00000185010,ENSG00000175899	6.37753e-08	1.70688e-06	0.393443
GO:0090287	regulation of cellular response to growth factor stimulus	BP	75	332	2340	19230	ENSG00000150457,ENSG00000005884,ENSG00000069702,ENSG00000106991,ENSG00000050165,ENSG00000070404,ENSG00000134363,ENSG00000140479,ENSG00000147883,ENSG00000137801,ENSG00000164442,ENSG00000168556,ENSG00000140682,ENSG00000168743,ENSG00000154803,ENSG00000141052,ENSG00000129757,ENSG00000142611,ENSG00000197859,ENSG00000242265,ENSG00000166033,ENSG00000138080,ENSG00000171310,ENSG00000105971,ENSG00000173714…	6.38311e-08	1.70688e-06	0.225904
GO:0005604	basement membrane	CC	32	97	2340	19230	ENSG00000074527,ENSG00000172037,ENSG00000197565,ENSG00000169031,ENSG00000081052,ENSG00000144810,ENSG00000182871,ENSG00000154734,ENSG00000087303,ENSG00000102265,ENSG00000107518,ENSG00000092758,ENSG00000129038,ENSG00000164318,ENSG00000214274,ENSG00000113296,ENSG00000112769,ENSG00000112562,ENSG00000172638,ENSG00000196569,ENSG00000090530,ENSG00000132386,ENSG00000173269,ENSG00000148357,ENSG00000168743…	6.38368e-08	1.70688e-06	0.329897
GO:0048699	generation of neurons	BP	262	1587	2340	19230	ENSG00000187323,ENSG00000107562,ENSG00000185532,ENSG00000005884,ENSG00000173376,ENSG00000149571,ENSG00000004848,ENSG00000148053,ENSG00000112658,ENSG00000150625,ENSG00000167601,ENSG00000168209,ENSG00000081189,ENSG00000152092,ENSG00000077782,ENSG00000137267,ENSG00000165323,ENSG00000153234,ENSG00000162946,ENSG00000118257,ENSG00000006210,ENSG00000176165,ENSG00000150630,ENSG00000106571,ENSG00000142192…	6.81768e-08	1.81934e-06	0.165091
GO:0005125	cytokine activity	MF	58	234	2340	19230	ENSG00000181374,ENSG00000277632,ENSG00000172156,ENSG00000275152,ENSG00000108691,ENSG00000275302,ENSG00000276409,ENSG00000276070,ENSG00000108700,ENSG00000107562,ENSG00000006210,ENSG00000163734,ENSG00000169429,ENSG00000172724,ENSG00000006606,ENSG00000081041,ENSG00000161921,ENSG00000099985,ENSG00000128342,ENSG00000266524,ENSG00000153162,ENSG00000102524,ENSG00000078401,ENSG00000125378,ENSG00000166923…	7.05175e-08	1.87812e-06	0.247863
GO:1902107	positive regulation of leukocyte differentiation	BP	45	163	2340	19230	ENSG00000159216,ENSG00000180353,ENSG00000167601,ENSG00000173757,ENSG00000196126,ENSG00000204287,ENSG00000179388,ENSG00000168685,ENSG00000135426,ENSG00000074047,ENSG00000117586,ENSG00000124253,ENSG00000010671,ENSG00000168918,ENSG00000134460,ENSG00000019582,ENSG00000125657,ENSG00000113916,ENSG00000107738,ENSG00000131042,ENSG00000203710,ENSG00000171150,ENSG00000172724,ENSG00000136630,ENSG00000077238…	7.24907e-08	1.92689e-06	0.276074
GO:0005518	collagen binding	MF	26	70	2340	19230	ENSG00000137801,ENSG00000106823,ENSG00000213949,ENSG00000137809,ENSG00000142173,ENSG00000197461,ENSG00000144668,ENSG00000087303,ENSG00000168477,ENSG00000174348,ENSG00000112414,ENSG00000106819,ENSG00000005884,ENSG00000187955,ENSG00000135047,ENSG00000173918,ENSG00000106624,ENSG00000011465,ENSG00000154175,ENSG00000172061,ENSG00000110799,ENSG00000162733,ENSG00000152583,ENSG00000163710,ENSG00000115414…	7.2903e-08	1.93407e-06	0.371429
GO:0006958	complement activation, classical pathway	BP	17	34	2340	19230	ENSG00000123843,ENSG00000203710,ENSG00000143502,ENSG00000254709,ENSG00000120885,ENSG00000112936,ENSG00000125730,ENSG00000182326,ENSG00000159403,ENSG00000149131,ENSG00000166278,ENSG00000244731,ENSG00000224389,ENSG00000196352,ENSG00000173372,ENSG00000159189,ENSG00000173369	7.98857e-08	2.11518e-06	0.5
GO:0040008	regulation of growth	BP	130	681	2340	19230	ENSG00000168309,ENSG00000141753,ENSG00000173848,ENSG00000068831,ENSG00000150938,ENSG00000112425,ENSG00000140092,ENSG00000163453,ENSG00000146674,ENSG00000144891,ENSG00000118515,ENSG00000141052,ENSG00000180210,ENSG00000145423,ENSG00000163220,ENSG00000113070,ENSG00000092969,ENSG00000176170,ENSG00000146678,ENSG00000161921,ENSG00000166313,ENSG00000184205,ENSG00000153487,ENSG00000134533,ENSG00000166923…	8.57534e-08	2.26613e-06	0.190896
GO:0032943	mononuclear cell proliferation	BP	69	299	2340	19230	ENSG00000018280,ENSG00000120337,ENSG00000136869,ENSG00000177455,ENSG00000106546,ENSG00000012124,ENSG00000010671,ENSG00000163599,ENSG00000011600,ENSG00000168918,ENSG00000072694,ENSG00000136634,ENSG00000163563,ENSG00000185950,ENSG00000169508,ENSG00000102524,ENSG00000101096,ENSG00000101017,ENSG00000124762,ENSG00000113916,ENSG00000109743,ENSG00000081189,ENSG00000160856,ENSG00000019582,ENSG00000133216…	8.93082e-08	2.35548e-06	0.230769
GO:0042119	neutrophil activation	BP	102	501	2340	19230	ENSG00000011600,ENSG00000163687,ENSG00000158869,ENSG00000168461,ENSG00000132639,ENSG00000125810,ENSG00000165168,ENSG00000100321,ENSG00000197766,ENSG00000064666,ENSG00000108405,ENSG00000100243,ENSG00000059804,ENSG00000171860,ENSG00000173391,ENSG00000142583,ENSG00000101307,ENSG00000085063,ENSG00000198053,ENSG00000013364,ENSG00000123570,ENSG00000241839,ENSG00000148175,ENSG00000169403,ENSG00000085265…	8.97058e-08	2.36138e-06	0.203593
GO:0042110	T cell activation	BP	101	495	2340	19230	ENSG00000172724,ENSG00000003137,ENSG00000019582,ENSG00000090339,ENSG00000127951,ENSG00000158869,ENSG00000018280,ENSG00000120337,ENSG00000066336,ENSG00000171608,ENSG00000128917,ENSG00000168685,ENSG00000174697,ENSG00000157404,ENSG00000120738,ENSG00000116678,ENSG00000197646,ENSG00000102524,ENSG00000114013,ENSG00000125735,ENSG00000107968,ENSG00000105974,ENSG00000163599,ENSG00000178562,ENSG00000197635…	9.26795e-08	2.43494e-06	0.20404
GO:0019722	calcium-mediated signaling	BP	55	219	2340	19230	ENSG00000143933,ENSG00000198523,ENSG00000198947,ENSG00000198626,ENSG00000118729,ENSG00000101096,ENSG00000131196,ENSG00000138814,ENSG00000171867,ENSG00000162692,ENSG00000101850,ENSG00000174175,ENSG00000128052,ENSG00000089041,ENSG00000130988,ENSG00000174600,ENSG00000109743,ENSG00000166292,ENSG00000113811,ENSG00000005882,ENSG00000115956,ENSG00000012124,ENSG00000150995,ENSG00000277632,ENSG00000275302…	9.51882e-08	2.49602e-06	0.251142
GO:1903708	positive regulation of hemopoiesis	BP	53	208	2340	19230	ENSG00000159216,ENSG00000180353,ENSG00000167601,ENSG00000173757,ENSG00000196126,ENSG00000204287,ENSG00000179388,ENSG00000168685,ENSG00000135426,ENSG00000074047,ENSG00000117586,ENSG00000124253,ENSG00000010671,ENSG00000168918,ENSG00000134460,ENSG00000019582,ENSG00000125657,ENSG00000113916,ENSG00000107738,ENSG00000131042,ENSG00000203710,ENSG00000171150,ENSG00000172724,ENSG00000136630,ENSG00000077238…	9.74734e-08	2.55102e-06	0.254808
GO:0043491	protein kinase B signaling	BP	67	288	2340	19230	ENSG00000148053,ENSG00000136574,ENSG00000099985,ENSG00000196139,ENSG00000185950,ENSG00000151632,ENSG00000197461,ENSG00000073712,ENSG00000122679,ENSG00000171105,ENSG00000155629,ENSG00000137801,ENSG00000277632,ENSG00000171608,ENSG00000207870,ENSG00000148737,ENSG00000033327,ENSG00000115310,ENSG00000174697,ENSG00000087589,ENSG00000006210,ENSG00000124882,ENSG00000180353,ENSG00000183578,ENSG00000114013…	9.88415e-08	2.58185e-06	0.232639
GO:0060627	regulation of vesicle-mediated transport	BP	110	553	2340	19230	ENSG00000100599,ENSG00000171105,ENSG00000166923,ENSG00000185652,ENSG00000137486,ENSG00000187391,ENSG00000007908,ENSG00000154188,ENSG00000141480,ENSG00000136854,ENSG00000105649,ENSG00000169213,ENSG00000220205,ENSG00000145087,ENSG00000108387,ENSG00000132872,ENSG00000272636,ENSG00000204176,ENSG00000149927,ENSG00000012124,ENSG00000176170,ENSG00000243244,ENSG00000136111,ENSG00000145335,ENSG00000167371…	1.00064e-07	2.60877e-06	0.198915
GO:0010720	positive regulation of cell development	BP	114	579	2340	19230	ENSG00000006210,ENSG00000176165,ENSG00000150630,ENSG00000106571,ENSG00000162946,ENSG00000141433,ENSG00000166313,ENSG00000176697,ENSG00000189292,ENSG00000135407,ENSG00000044524,ENSG00000184304,ENSG00000149557,ENSG00000005884,ENSG00000173376,ENSG00000172260,ENSG00000113657,ENSG00000123384,ENSG00000018236,ENSG00000198947,ENSG00000187391,ENSG00000148053,ENSG00000183049,ENSG00000116473,ENSG00000163220…	1.03038e-07	2.67604e-06	0.196891
GO:1901654	response to ketone	BP	52	203	2340	19230	ENSG00000100300,ENSG00000170345,ENSG00000137801,ENSG00000125740,ENSG00000175592,ENSG00000105974,ENSG00000092969,ENSG00000132471,ENSG00000078401,ENSG00000198523,ENSG00000128573,ENSG00000120129,ENSG00000006638,ENSG00000069702,ENSG00000172724,ENSG00000112964,ENSG00000069535,ENSG00000147465,ENSG00000124762,ENSG00000163453,ENSG00000184347,ENSG00000186469,ENSG00000125384,ENSG00000171522,ENSG00000117586…	1.06823e-07	2.76905e-06	0.256158
GO:0012501	programmed cell death	BP	340	2161	2340	19230	ENSG00000136244,ENSG00000120885,ENSG00000112096,ENSG00000177606,ENSG00000126709,ENSG00000010671,ENSG00000185950,ENSG00000113916,ENSG00000114861,ENSG00000136634,ENSG00000019582,ENSG00000142871,ENSG00000142192,ENSG00000150907,ENSG00000187323,ENSG00000134460,ENSG00000198355,ENSG00000102096,ENSG00000174672,ENSG00000166313,ENSG00000108405,ENSG00000091592,ENSG00000106546,ENSG00000157601,ENSG00000106100…	1.11351e-07	2.88091e-06	0.157335
GO:0051250	negative regulation of lymphocyte activation	BP	44	160	2340	19230	ENSG00000010671,ENSG00000163599,ENSG00000011600,ENSG00000168918,ENSG00000072694,ENSG00000136634,ENSG00000163563,ENSG00000135077,ENSG00000125378,ENSG00000121210,ENSG00000134460,ENSG00000172216,ENSG00000155659,ENSG00000197646,ENSG00000196126,ENSG00000114013,ENSG00000136235,ENSG00000131042,ENSG00000203710,ENSG00000159216,ENSG00000127951,ENSG00000115738,ENSG00000122641,ENSG00000123999,ENSG00000198435…	1.13999e-07	2.94383e-06	0.275
GO:1902903	regulation of supramolecular fiber organization	BP	83	385	2340	19230	ENSG00000197321,ENSG00000151491,ENSG00000135407,ENSG00000075340,ENSG00000148180,ENSG00000158427,ENSG00000269226,ENSG00000034510,ENSG00000166780,ENSG00000015285,ENSG00000107562,ENSG00000133789,ENSG00000137478,ENSG00000180353,ENSG00000149564,ENSG00000049540,ENSG00000197872,ENSG00000125868,ENSG00000165410,ENSG00000115956,ENSG00000134775,ENSG00000186994,ENSG00000179820,ENSG00000128283,ENSG00000172156…	1.14629e-07	2.95447e-06	0.215584
GO:0070665	positive regulation of leukocyte proliferation	BP	43	155	2340	19230	ENSG00000185950,ENSG00000169508,ENSG00000102524,ENSG00000101096,ENSG00000136869,ENSG00000101017,ENSG00000124762,ENSG00000113916,ENSG00000109743,ENSG00000081189,ENSG00000160856,ENSG00000019582,ENSG00000133216,ENSG00000204592,ENSG00000173757,ENSG00000184371,ENSG00000134460,ENSG00000197646,ENSG00000174697,ENSG00000114013,ENSG00000135077,ENSG00000162692,ENSG00000114315,ENSG00000172724,ENSG00000117586…	1.20659e-07	3.104e-06	0.277419
GO:0070838	divalent metal ion transport	BP	99	485	2340	19230	ENSG00000100346,ENSG00000173198,ENSG00000133107,ENSG00000133112,ENSG00000107745,ENSG00000074370,ENSG00000122679,ENSG00000187688,ENSG00000277632,ENSG00000133872,ENSG00000157445,ENSG00000108700,ENSG00000104321,ENSG00000198523,ENSG00000005059,ENSG00000138814,ENSG00000197043,ENSG00000112425,ENSG00000175344,ENSG00000165995,ENSG00000105974,ENSG00000198838,ENSG00000138741,ENSG00000107736,ENSG00000196557…	1.21561e-07	3.1213e-06	0.204124
GO:0050870	positive regulation of T cell activation	BP	55	221	2340	19230	ENSG00000197646,ENSG00000102524,ENSG00000114013,ENSG00000125735,ENSG00000107968,ENSG00000172724,ENSG00000105974,ENSG00000163599,ENSG00000178562,ENSG00000197635,ENSG00000196126,ENSG00000204287,ENSG00000179388,ENSG00000168685,ENSG00000135426,ENSG00000074047,ENSG00000134460,ENSG00000174697,ENSG00000135077,ENSG00000162692,ENSG00000114315,ENSG00000117586,ENSG00000204472,ENSG00000105639,ENSG00000090659…	1.31825e-07	3.37846e-06	0.248869
GO:0046651	lymphocyte proliferation	BP	68	296	2340	19230	ENSG00000018280,ENSG00000120337,ENSG00000136869,ENSG00000177455,ENSG00000106546,ENSG00000012124,ENSG00000010671,ENSG00000163599,ENSG00000011600,ENSG00000168918,ENSG00000072694,ENSG00000136634,ENSG00000163563,ENSG00000185950,ENSG00000169508,ENSG00000102524,ENSG00000101096,ENSG00000101017,ENSG00000124762,ENSG00000113916,ENSG00000109743,ENSG00000081189,ENSG00000160856,ENSG00000019582,ENSG00000133216…	1.32567e-07	3.39106e-06	0.22973
GO:0005198	structural molecule activity	MF	136	726	2340	19230	ENSG00000138080,ENSG00000140092,ENSG00000049540,ENSG00000110700,ENSG00000130255,ENSG00000122026,ENSG00000156482,ENSG00000112306,ENSG00000172809,ENSG00000105640,ENSG00000177600,ENSG00000105193,ENSG00000167526,ENSG00000008988,ENSG00000137818,ENSG00000170889,ENSG00000118181,ENSG00000177954,ENSG00000143947,ENSG00000008735,ENSG00000125864,ENSG00000176014,ENSG00000196126,ENSG00000100285,ENSG00000075340…	1.36157e-07	3.47636e-06	0.187328
GO:0002446	neutrophil mediated immunity	BP	101	499	2340	19230	ENSG00000168461,ENSG00000132639,ENSG00000125810,ENSG00000165168,ENSG00000100321,ENSG00000197766,ENSG00000064666,ENSG00000108405,ENSG00000100243,ENSG00000059804,ENSG00000171860,ENSG00000173391,ENSG00000142583,ENSG00000101307,ENSG00000085063,ENSG00000198053,ENSG00000013364,ENSG00000123570,ENSG00000241839,ENSG00000148175,ENSG00000169403,ENSG00000085265,ENSG00000108828,ENSG00000164687,ENSG00000170956…	1.39579e-07	3.55705e-06	0.202405
GO:0001503	ossification	BP	88	418	2340	19230	ENSG00000266524,ENSG00000153162,ENSG00000125378,ENSG00000277632,ENSG00000185386,ENSG00000137809,ENSG00000138623,ENSG00000147655,ENSG00000136235,ENSG00000115641,ENSG00000104415,ENSG00000139549,ENSG00000081189,ENSG00000171223,ENSG00000018408,ENSG00000152785,ENSG00000146674,ENSG00000074047,ENSG00000142871,ENSG00000116604,ENSG00000169184,ENSG00000087245,ENSG00000054598,ENSG00000139219,ENSG00000258227…	1.47725e-07	3.75759e-06	0.210526
GO:0004888	transmembrane signaling receptor activity	MF	220	1304	2340	19230	ENSG00000102468,ENSG00000169676,ENSG00000069696,ENSG00000144891,ENSG00000204174,ENSG00000139572,ENSG00000122679,ENSG00000064989,ENSG00000108405,ENSG00000089041,ENSG00000125910,ENSG00000170989,ENSG00000176170,ENSG00000147145,ENSG00000173198,ENSG00000179603,ENSG00000170458,ENSG00000203710,ENSG00000115602,ENSG00000163513,ENSG00000135409,ENSG00000102755,ENSG00000171105,ENSG00000044524,ENSG00000010671…	1.59892e-07	4.05947e-06	0.168712
GO:0019935	cyclic-nucleotide-mediated signaling	BP	56	228	2340	19230	ENSG00000141433,ENSG00000185231,ENSG00000125910,ENSG00000122679,ENSG00000141404,ENSG00000169676,ENSG00000125384,ENSG00000155269,ENSG00000150594,ENSG00000170820,ENSG00000154478,ENSG00000112414,ENSG00000162618,ENSG00000188778,ENSG00000177464,ENSG00000170989,ENSG00000160013,ENSG00000165029,ENSG00000171522,ENSG00000129467,ENSG00000148926,ENSG00000182885,ENSG00000064989,ENSG00000173175,ENSG00000117114…	1.63507e-07	4.14349e-06	0.245614
GO:1903524	positive regulation of blood circulation	BP	27	77	2340	19230	ENSG00000120907,ENSG00000170214,ENSG00000140416,ENSG00000078401,ENSG00000148926,ENSG00000198626,ENSG00000166257,ENSG00000117152,ENSG00000092969,ENSG00000102468,ENSG00000169403,ENSG00000126895,ENSG00000059377,ENSG00000171557,ENSG00000113749,ENSG00000090339,ENSG00000105974,ENSG00000036828,ENSG00000006638,ENSG00000133019,ENSG00000265107,ENSG00000214872,ENSG00000130234,ENSG00000116741,ENSG00000118523…	1.64014e-07	4.1486e-06	0.350649
GO:0030203	glycosaminoglycan metabolic process	BP	43	157	2340	19230	ENSG00000179399,ENSG00000183098,ENSG00000171004,ENSG00000122254,ENSG00000147257,ENSG00000002587,ENSG00000105509,ENSG00000153976,ENSG00000125430,ENSG00000010404,ENSG00000133800,ENSG00000173083,ENSG00000158470,ENSG00000175264,ENSG00000106809,ENSG00000008513,ENSG00000174684,ENSG00000127083,ENSG00000110080,ENSG00000157766,ENSG00000188783,ENSG00000122176,ENSG00000156966,ENSG00000107742,ENSG00000164318…	1.79129e-07	4.52251e-06	0.273885
GO:0072511	divalent inorganic cation transport	BP	99	489	2340	19230	ENSG00000100346,ENSG00000173198,ENSG00000133107,ENSG00000133112,ENSG00000107745,ENSG00000074370,ENSG00000122679,ENSG00000187688,ENSG00000277632,ENSG00000133872,ENSG00000157445,ENSG00000108700,ENSG00000104321,ENSG00000198523,ENSG00000005059,ENSG00000138814,ENSG00000197043,ENSG00000112425,ENSG00000175344,ENSG00000165995,ENSG00000105974,ENSG00000198838,ENSG00000138741,ENSG00000107736,ENSG00000196557…	1.83136e-07	4.61509e-06	0.202454
GO:0006024	glycosaminoglycan biosynthetic process	BP	33	106	2340	19230	ENSG00000158470,ENSG00000175264,ENSG00000106809,ENSG00000008513,ENSG00000174684,ENSG00000127083,ENSG00000110080,ENSG00000157766,ENSG00000188783,ENSG00000122176,ENSG00000156966,ENSG00000147119,ENSG00000147408,ENSG00000182022,ENSG00000171310,ENSG00000173546,ENSG00000111817,ENSG00000182492,ENSG00000011465,ENSG00000169826,ENSG00000123989,ENSG00000154188,ENSG00000103888,ENSG00000170961,ENSG00000105509…	1.89621e-07	4.76084e-06	0.311321
GO:0007179	transforming growth factor beta receptor signaling pathway	BP	53	212	2340	19230	ENSG00000069702,ENSG00000122176,ENSG00000150457,ENSG00000005884,ENSG00000106991,ENSG00000050165,ENSG00000147883,ENSG00000137801,ENSG00000164442,ENSG00000168556,ENSG00000140682,ENSG00000168743,ENSG00000154803,ENSG00000141052,ENSG00000129757,ENSG00000142611,ENSG00000197859,ENSG00000242265,ENSG00000166033,ENSG00000138080,ENSG00000171310,ENSG00000105971,ENSG00000173714,ENSG00000163513,ENSG00000106819…	1.89359e-07	4.76084e-06	0.25
GO:0010517	regulation of phospholipase activity	BP	26	73	2340	19230	ENSG00000102468,ENSG00000125910,ENSG00000047648,ENSG00000060558,ENSG00000120907,ENSG00000176697,ENSG00000214274,ENSG00000114013,ENSG00000197405,ENSG00000171777,ENSG00000148053,ENSG00000007908,ENSG00000127472,ENSG00000077782,ENSG00000142871,ENSG00000116741,ENSG00000102755,ENSG00000185652,ENSG00000169403,ENSG00000134853,ENSG00000138685,ENSG00000157404,ENSG00000123384,ENSG00000144891,ENSG00000170890…	1.93745e-07	4.85543e-06	0.356164
GO:0032946	positive regulation of mononuclear cell proliferation	BP	40	142	2340	19230	ENSG00000185950,ENSG00000169508,ENSG00000102524,ENSG00000101096,ENSG00000136869,ENSG00000101017,ENSG00000124762,ENSG00000113916,ENSG00000109743,ENSG00000081189,ENSG00000160856,ENSG00000019582,ENSG00000133216,ENSG00000204592,ENSG00000173757,ENSG00000134460,ENSG00000197646,ENSG00000174697,ENSG00000114013,ENSG00000135077,ENSG00000162692,ENSG00000114315,ENSG00000172724,ENSG00000117586,ENSG00000204472…	2.10637e-07	5.26904e-06	0.28169
GO:0071706	tumor necrosis factor superfamily cytokine production	BP	48	185	2340	19230	ENSG00000198053,ENSG00000128016,ENSG00000154188,ENSG00000196776,ENSG00000114861,ENSG00000100300,ENSG00000116285,ENSG00000136869,ENSG00000006210,ENSG00000105383,ENSG00000012504,ENSG00000135077,ENSG00000118503,ENSG00000136235,ENSG00000175344,ENSG00000167601,ENSG00000107738,ENSG00000102575,ENSG00000163874,ENSG00000141480,ENSG00000090376,ENSG00000136634,ENSG00000204592,ENSG00000120949,ENSG00000142192…	2.14959e-07	5.35741e-06	0.259459
GO:1903555	regulation of tumor necrosis factor superfamily cytokine production	BP	48	185	2340	19230	ENSG00000198053,ENSG00000128016,ENSG00000154188,ENSG00000196776,ENSG00000114861,ENSG00000100300,ENSG00000116285,ENSG00000136869,ENSG00000006210,ENSG00000105383,ENSG00000012504,ENSG00000135077,ENSG00000118503,ENSG00000136235,ENSG00000175344,ENSG00000167601,ENSG00000107738,ENSG00000102575,ENSG00000163874,ENSG00000141480,ENSG00000090376,ENSG00000136634,ENSG00000204592,ENSG00000120949,ENSG00000142192…	2.14959e-07	5.35741e-06	0.259459
GO:0010544	negative regulation of platelet activation	BP	12	19	2340	19230	ENSG00000140873,ENSG00000185532,ENSG00000111252,ENSG00000171557,ENSG00000173918,ENSG00000135919,ENSG00000178726,ENSG00000197461,ENSG00000180210,ENSG00000134853,ENSG00000164867,ENSG00000130203	2.26323e-07	5.6303e-06	0.631579
GO:0010543	regulation of platelet activation	BP	17	36	2340	19230	ENSG00000178726,ENSG00000197461,ENSG00000180210,ENSG00000134853,ENSG00000164867,ENSG00000173918,ENSG00000130203,ENSG00000135919,ENSG00000136869,ENSG00000115956,ENSG00000174175,ENSG00000140873,ENSG00000185532,ENSG00000111252,ENSG00000171557,ENSG00000162493,ENSG00000158869	2.31349e-07	5.7448e-06	0.472222
GO:0032640	tumor necrosis factor production	BP	47	180	2340	19230	ENSG00000198053,ENSG00000128016,ENSG00000154188,ENSG00000196776,ENSG00000114861,ENSG00000100300,ENSG00000116285,ENSG00000136869,ENSG00000006210,ENSG00000105383,ENSG00000012504,ENSG00000135077,ENSG00000118503,ENSG00000136235,ENSG00000175344,ENSG00000167601,ENSG00000107738,ENSG00000102575,ENSG00000163874,ENSG00000141480,ENSG00000090376,ENSG00000136634,ENSG00000142192,ENSG00000165168,ENSG00000106100…	2.33879e-07	5.78375e-06	0.261111
GO:0032680	regulation of tumor necrosis factor production	BP	47	180	2340	19230	ENSG00000100300,ENSG00000116285,ENSG00000198053,ENSG00000136869,ENSG00000006210,ENSG00000105383,ENSG00000012504,ENSG00000135077,ENSG00000118503,ENSG00000136235,ENSG00000175344,ENSG00000167601,ENSG00000107738,ENSG00000102575,ENSG00000163874,ENSG00000141480,ENSG00000090376,ENSG00000136634,ENSG00000142192,ENSG00000165168,ENSG00000106100,ENSG00000172243,ENSG00000175445,ENSG00000120885,ENSG00000137801…	2.33879e-07	5.78375e-06	0.261111
GO:0051897	positive regulation of protein kinase B signaling	BP	49	191	2340	19230	ENSG00000099985,ENSG00000196139,ENSG00000185950,ENSG00000151632,ENSG00000197461,ENSG00000073712,ENSG00000122679,ENSG00000171105,ENSG00000155629,ENSG00000137801,ENSG00000277632,ENSG00000171608,ENSG00000207870,ENSG00000148737,ENSG00000033327,ENSG00000115310,ENSG00000174697,ENSG00000087589,ENSG00000006210,ENSG00000124882,ENSG00000180353,ENSG00000183578,ENSG00000114013,ENSG00000134853,ENSG00000177455…	2.34194e-07	5.78375e-06	0.256545
GO:0010817	regulation of hormone levels	BP	110	562	2340	19230	ENSG00000130234,ENSG00000198848,ENSG00000092009,ENSG00000100448,ENSG00000143839,ENSG00000144891,ENSG00000114115,ENSG00000184254,ENSG00000010671,ENSG00000104324,ENSG00000112394,ENSG00000100300,ENSG00000147465,ENSG00000140459,ENSG00000085662,ENSG00000148795,ENSG00000025423,ENSG00000073060,ENSG00000137869,ENSG00000198189,ENSG00000117594,ENSG00000231852,ENSG00000132639,ENSG00000158445,ENSG00000130037…	2.35327e-07	5.80118e-06	0.19573
GO:0070252	actin-mediated cell contraction	BP	35	117	2340	19230	ENSG00000136842,ENSG00000159251,ENSG00000101470,ENSG00000198336,ENSG00000173991,ENSG00000198467,ENSG00000140416,ENSG00000198947,ENSG00000248746,ENSG00000134571,ENSG00000118194,ENSG00000175084,ENSG00000077522,ENSG00000177098,ENSG00000166257,ENSG00000123700,ENSG00000105711,ENSG00000148180,ENSG00000198523,ENSG00000136574,ENSG00000101400,ENSG00000176076,ENSG00000198626,ENSG00000055118,ENSG00000152049…	2.43525e-07	5.9924e-06	0.299145
GO:0061448	connective tissue development	BP	60	254	2340	19230	ENSG00000111341,ENSG00000060718,ENSG00000139219,ENSG00000157766,ENSG00000118523,ENSG00000159216,ENSG00000147862,ENSG00000125378,ENSG00000104635,ENSG00000081189,ENSG00000134245,ENSG00000074047,ENSG00000116604,ENSG00000137573,ENSG00000171310,ENSG00000145423,ENSG00000163513,ENSG00000197043,ENSG00000166923,ENSG00000109705,ENSG00000115380,ENSG00000104415,ENSG00000168056,ENSG00000153162,ENSG00000156466…	2.59305e-07	6.36916e-06	0.23622
GO:0030667	secretory granule membrane	CC	69	307	2340	19230	ENSG00000105971,ENSG00000105974,ENSG00000174175,ENSG00000150995,ENSG00000102362,ENSG00000112419,ENSG00000145335,ENSG00000261371,ENSG00000132872,ENSG00000100321,ENSG00000171860,ENSG00000148175,ENSG00000164713,ENSG00000171051,ENSG00000197746,ENSG00000130303,ENSG00000132639,ENSG00000125810,ENSG00000165168,ENSG00000108405,ENSG00000059804,ENSG00000173391,ENSG00000142583,ENSG00000085063,ENSG00000170956…	2.60026e-07	6.37532e-06	0.224756
GO:0061045	negative regulation of wound healing	BP	29	88	2340	19230	ENSG00000178726,ENSG00000197461,ENSG00000180210,ENSG00000134853,ENSG00000164867,ENSG00000173918,ENSG00000130203,ENSG00000135919,ENSG00000078401,ENSG00000106366,ENSG00000127324,ENSG00000109072,ENSG00000003436,ENSG00000184500,ENSG00000171557,ENSG00000104368,ENSG00000167711,ENSG00000149131,ENSG00000177791,ENSG00000137801,ENSG00000140873,ENSG00000185532,ENSG00000111252,ENSG00000144824,ENSG00000154175…	2.67803e-07	6.55417e-06	0.329545
GO:0034764	positive regulation of transmembrane transport	BP	58	243	2340	19230	ENSG00000125730,ENSG00000105270,ENSG00000185950,ENSG00000171105,ENSG00000147257,ENSG00000116473,ENSG00000095637,ENSG00000179914,ENSG00000163884,ENSG00000111269,ENSG00000116044,ENSG00000196632,ENSG00000069696,ENSG00000089041,ENSG00000177119,ENSG00000180210,ENSG00000006210,ENSG00000103888,ENSG00000177455,ENSG00000145335,ENSG00000127533,ENSG00000144935,ENSG00000149596,ENSG00000143933,ENSG00000077522…	2.81566e-07	6.87863e-06	0.238683
GO:0002283	neutrophil activation involved in immune response	BP	98	487	2340	19230	ENSG00000168461,ENSG00000132639,ENSG00000125810,ENSG00000165168,ENSG00000100321,ENSG00000197766,ENSG00000064666,ENSG00000108405,ENSG00000100243,ENSG00000059804,ENSG00000171860,ENSG00000173391,ENSG00000142583,ENSG00000101307,ENSG00000085063,ENSG00000198053,ENSG00000013364,ENSG00000123570,ENSG00000241839,ENSG00000148175,ENSG00000169403,ENSG00000085265,ENSG00000108828,ENSG00000164687,ENSG00000170956…	2.83708e-07	6.9185e-06	0.201232
GO:0002698	negative regulation of immune effector process	BP	37	128	2340	19230	ENSG00000072694,ENSG00000175899,ENSG00000149131,ENSG00000168685,ENSG00000085063,ENSG00000203710,ENSG00000012124,ENSG00000160856,ENSG00000154188,ENSG00000118137,ENSG00000136634,ENSG00000105639,ENSG00000130303,ENSG00000106546,ENSG00000135077,ENSG00000092969,ENSG00000090376,ENSG00000100292,ENSG00000113916,ENSG00000204592,ENSG00000066294,ENSG00000066336,ENSG00000127951,ENSG00000077238,ENSG00000117586…	2.92334e-07	7.10336e-06	0.289062
GO:0014069	postsynaptic density	CC	74	338	2340	19230	ENSG00000146938,ENSG00000167371,ENSG00000108370,ENSG00000161509,ENSG00000155511,ENSG00000116106,ENSG00000183454,ENSG00000204314,ENSG00000184985,ENSG00000105464,ENSG00000150672,ENSG00000273079,ENSG00000077522,ENSG00000157680,ENSG00000187323,ENSG00000156564,ENSG00000128594,ENSG00000177707,ENSG00000158258,ENSG00000198739,ENSG00000133019,ENSG00000077943,ENSG00000099864,ENSG00000120645,ENSG00000144596…	2.92159e-07	7.10336e-06	0.218935
GO:0022408	negative regulation of cell-cell adhesion	BP	50	198	2340	19230	ENSG00000125378,ENSG00000121210,ENSG00000133789,ENSG00000207870,ENSG00000136826,ENSG00000179820,ENSG00000118137,ENSG00000136634,ENSG00000136689,ENSG00000134460,ENSG00000172216,ENSG00000155659,ENSG00000197646,ENSG00000196126,ENSG00000114013,ENSG00000135077,ENSG00000136235,ENSG00000163599,ENSG00000131042,ENSG00000203710,ENSG00000072694,ENSG00000159216,ENSG00000127951,ENSG00000198435,ENSG00000019582…	2.99167e-07	7.2564e-06	0.252525
GO:0007200	phospholipase C-activating G protein-coupled receptor signaling pathway	BP	32	103	2340	19230	ENSG00000060558,ENSG00000102468,ENSG00000182162,ENSG00000171860,ENSG00000078401,ENSG00000177464,ENSG00000170989,ENSG00000204882,ENSG00000147145,ENSG00000144891,ENSG00000127533,ENSG00000144230,ENSG00000156049,ENSG00000169676,ENSG00000150594,ENSG00000077522,ENSG00000134443,ENSG00000180210,ENSG00000120907,ENSG00000113389,ENSG00000169006,ENSG00000170820,ENSG00000174600,ENSG00000115353,ENSG00000197405…	3.04735e-07	7.37829e-06	0.31068
GO:0006023	aminoglycan biosynthetic process	BP	34	113	2340	19230	ENSG00000179399,ENSG00000183098,ENSG00000171004,ENSG00000122254,ENSG00000147257,ENSG00000002587,ENSG00000105509,ENSG00000153976,ENSG00000125430,ENSG00000158470,ENSG00000175264,ENSG00000106809,ENSG00000008513,ENSG00000174684,ENSG00000127083,ENSG00000110080,ENSG00000157766,ENSG00000188783,ENSG00000122176,ENSG00000156966,ENSG00000147119,ENSG00000147408,ENSG00000182022,ENSG00000171310,ENSG00000173546…	3.09023e-07	7.46878e-06	0.300885
GO:0051173	positive regulation of nitrogen compound metabolic process	BP	484	3261	2340	19230	ENSG00000116717,ENSG00000099860,ENSG00000125378,ENSG00000107968,ENSG00000116473,ENSG00000138685,ENSG00000197442,ENSG00000198909,ENSG00000188906,ENSG00000134259,ENSG00000106100,ENSG00000171105,ENSG00000137801,ENSG00000119986,ENSG00000185652,ENSG00000185386,ENSG00000112964,ENSG00000213949,ENSG00000167779,ENSG00000137486,ENSG00000130829,ENSG00000173546,ENSG00000136869,ENSG00000197405,ENSG00000274286…	3.10166e-07	7.48311e-06	0.148421
GO:0043204	perikaryon	CC	43	160	2340	19230	ENSG00000141433,ENSG00000142192,ENSG00000125851,ENSG00000158445,ENSG00000077943,ENSG00000059804,ENSG00000176658,ENSG00000124772,ENSG00000169862,ENSG00000107954,ENSG00000213949,ENSG00000184408,ENSG00000196924,ENSG00000145708,ENSG00000102385,ENSG00000109846,ENSG00000112425,ENSG00000171992,ENSG00000174469,ENSG00000204472,ENSG00000172020,ENSG00000166292,ENSG00000111674,ENSG00000135824,ENSG00000171798…	3.18338e-07	7.66665e-06	0.26875
GO:0043312	neutrophil degranulation	BP	97	482	2340	19230	ENSG00000066336,ENSG00000169403,ENSG00000169896,ENSG00000168461,ENSG00000132639,ENSG00000125810,ENSG00000165168,ENSG00000100321,ENSG00000197766,ENSG00000064666,ENSG00000108405,ENSG00000100243,ENSG00000059804,ENSG00000171860,ENSG00000173391,ENSG00000142583,ENSG00000101307,ENSG00000085063,ENSG00000198053,ENSG00000013364,ENSG00000123570,ENSG00000241839,ENSG00000148175,ENSG00000085265,ENSG00000108828…	3.24964e-07	7.79857e-06	0.201245
GO:0110053	regulation of actin filament organization	BP	64	279	2340	19230	ENSG00000197321,ENSG00000151491,ENSG00000135407,ENSG00000075340,ENSG00000148180,ENSG00000158427,ENSG00000269226,ENSG00000034510,ENSG00000015285,ENSG00000107562,ENSG00000133789,ENSG00000137478,ENSG00000180353,ENSG00000149564,ENSG00000049540,ENSG00000197872,ENSG00000125868,ENSG00000165410,ENSG00000115956,ENSG00000134775,ENSG00000186994,ENSG00000179820,ENSG00000128283,ENSG00000172156,ENSG00000101336…	3.24572e-07	7.79857e-06	0.229391
GO:0050890	cognition	BP	67	297	2340	19230	ENSG00000170345,ENSG00000142192,ENSG00000160307,ENSG00000188191,ENSG00000251322,ENSG00000172156,ENSG00000171867,ENSG00000104327,ENSG00000145708,ENSG00000106278,ENSG00000175344,ENSG00000171766,ENSG00000081189,ENSG00000122877,ENSG00000128872,ENSG00000183454,ENSG00000204314,ENSG00000131042,ENSG00000118432,ENSG00000273079,ENSG00000181856,ENSG00000133216,ENSG00000146938,ENSG00000157103,ENSG00000171105…	3.34138e-07	8.00459e-06	0.225589
GO:0120039	plasma membrane bounded cell projection morphogenesis	BP	128	684	2340	19230	ENSG00000142192,ENSG00000160307,ENSG00000187323,ENSG00000174672,ENSG00000166313,ENSG00000154277,ENSG00000100285,ENSG00000177103,ENSG00000106278,ENSG00000105649,ENSG00000198513,ENSG00000118263,ENSG00000160460,ENSG00000181754,ENSG00000197956,ENSG00000125848,ENSG00000011201,ENSG00000185950,ENSG00000134121,ENSG00000101134,ENSG00000179242,ENSG00000147443,ENSG00000134115,ENSG00000092964,ENSG00000106070…	3.38324e-07	8.09058e-06	0.187135
GO:0007611	learning or memory	BP	60	256	2340	19230	ENSG00000170345,ENSG00000142192,ENSG00000146938,ENSG00000157103,ENSG00000171105,ENSG00000251322,ENSG00000092051,ENSG00000184113,ENSG00000005249,ENSG00000148053,ENSG00000174469,ENSG00000175592,ENSG00000174576,ENSG00000183454,ENSG00000177606,ENSG00000133216,ENSG00000160307,ENSG00000172216,ENSG00000102468,ENSG00000185652,ENSG00000176697,ENSG00000005884,ENSG00000175344,ENSG00000147852,ENSG00000118432…	3.45489e-07	8.24742e-06	0.234375
GO:0007160	cell-matrix adhesion	BP	56	233	2340	19230	ENSG00000109743,ENSG00000213853,ENSG00000137801,ENSG00000113916,ENSG00000006210,ENSG00000198947,ENSG00000184371,ENSG00000162946,ENSG00000115414,ENSG00000073712,ENSG00000047648,ENSG00000103647,ENSG00000072110,ENSG00000095637,ENSG00000248746,ENSG00000070759,ENSG00000077522,ENSG00000166923,ENSG00000044524,ENSG00000110880,ENSG00000184009,ENSG00000128052,ENSG00000084636,ENSG00000197747,ENSG00000168309…	3.52325e-07	8.38114e-06	0.240343
GO:0042692	muscle cell differentiation	BP	84	401	2340	19230	ENSG00000154736,ENSG00000196557,ENSG00000162909,ENSG00000064309,ENSG00000081189,ENSG00000132819,ENSG00000142178,ENSG00000108840,ENSG00000103335,ENSG00000176697,ENSG00000160539,ENSG00000141052,ENSG00000105223,ENSG00000101096,ENSG00000198947,ENSG00000154330,ENSG00000136842,ENSG00000177791,ENSG00000163380,ENSG00000128872,ENSG00000163431,ENSG00000159251,ENSG00000173991,ENSG00000117707,ENSG00000133392…	3.51922e-07	8.38114e-06	0.209476
GO:0060193	positive regulation of lipase activity	BP	26	75	2340	19230	ENSG00000102468,ENSG00000125910,ENSG00000047648,ENSG00000060558,ENSG00000120907,ENSG00000176697,ENSG00000214274,ENSG00000114013,ENSG00000197405,ENSG00000171777,ENSG00000148053,ENSG00000007908,ENSG00000127472,ENSG00000077782,ENSG00000142871,ENSG00000102755,ENSG00000185652,ENSG00000169403,ENSG00000134853,ENSG00000138685,ENSG00000157404,ENSG00000144891,ENSG00000170890,ENSG00000277494,ENSG00000118137…	3.58024e-07	8.50181e-06	0.346667
GO:0044092	negative regulation of molecular function	BP	207	1226	2340	19230	ENSG00000130829,ENSG00000188766,ENSG00000120129,ENSG00000138166,ENSG00000105974,ENSG00000117152,ENSG00000141480,ENSG00000100906,ENSG00000112559,ENSG00000116285,ENSG00000171150,ENSG00000130988,ENSG00000171033,ENSG00000170323,ENSG00000244274,ENSG00000116717,ENSG00000130755,ENSG00000173334,ENSG00000047579,ENSG00000145335,ENSG00000099860,ENSG00000018408,ENSG00000162545,ENSG00000184557,ENSG00000129757…	3.60537e-07	8.54656e-06	0.168842
GO:0006941	striated muscle contraction	BP	46	177	2340	19230	ENSG00000101470,ENSG00000173991,ENSG00000198771,ENSG00000141750,ENSG00000134571,ENSG00000143933,ENSG00000198523,ENSG00000198947,ENSG00000198626,ENSG00000118729,ENSG00000248746,ENSG00000123700,ENSG00000182253,ENSG00000120907,ENSG00000170214,ENSG00000265107,ENSG00000163874,ENSG00000159251,ENSG00000198336,ENSG00000176076,ENSG00000140416,ENSG00000177098,ENSG00000118194,ENSG00000173511,ENSG00000055118…	3.62432e-07	8.5765e-06	0.259887
GO:0034765	regulation of ion transmembrane transport	BP	103	522	2340	19230	ENSG00000185950,ENSG00000137801,ENSG00000143933,ENSG00000198523,ENSG00000198947,ENSG00000118729,ENSG00000198626,ENSG00000133019,ENSG00000196632,ENSG00000069696,ENSG00000089041,ENSG00000177119,ENSG00000184304,ENSG00000180210,ENSG00000006210,ENSG00000103888,ENSG00000177455,ENSG00000145335,ENSG00000127533,ENSG00000144935,ENSG00000176076,ENSG00000055118,ENSG00000123700,ENSG00000101400,ENSG00000177098…	3.80871e-07	8.99717e-06	0.197318
GO:2000379	positive regulation of reactive oxygen species metabolic process	BP	34	114	2340	19230	ENSG00000112096,ENSG00000172243,ENSG00000169896,ENSG00000171049,ENSG00000011600,ENSG00000078401,ENSG00000171105,ENSG00000120885,ENSG00000136826,ENSG00000136869,ENSG00000244734,ENSG00000127528,ENSG00000090339,ENSG00000204472,ENSG00000163661,ENSG00000130707,ENSG00000187554,ENSG00000130988,ENSG00000145335,ENSG00000196139,ENSG00000187134,ENSG00000100300,ENSG00000137801,ENSG00000180210,ENSG00000086991…	3.89366e-07	9.18186e-06	0.298246
GO:1903706	regulation of hemopoiesis	BP	100	503	2340	19230	ENSG00000168918,ENSG00000159189,ENSG00000159216,ENSG00000180353,ENSG00000167601,ENSG00000173757,ENSG00000196126,ENSG00000204287,ENSG00000125378,ENSG00000121210,ENSG00000179388,ENSG00000168685,ENSG00000135426,ENSG00000074047,ENSG00000117586,ENSG00000113916,ENSG00000127951,ENSG00000124253,ENSG00000152518,ENSG00000185650,ENSG00000160856,ENSG00000158714,ENSG00000115738,ENSG00000122641,ENSG00000123999…	3.90098e-07	9.18319e-06	0.198807
GO:0010518	positive regulation of phospholipase activity	BP	23	62	2340	19230	ENSG00000102468,ENSG00000125910,ENSG00000047648,ENSG00000060558,ENSG00000120907,ENSG00000176697,ENSG00000214274,ENSG00000114013,ENSG00000197405,ENSG00000171777,ENSG00000148053,ENSG00000007908,ENSG00000102755,ENSG00000185652,ENSG00000169403,ENSG00000134853,ENSG00000138685,ENSG00000157404,ENSG00000077782,ENSG00000144891,ENSG00000170890,ENSG00000127472,ENSG00000142871	4.1959e-07	9.86037e-06	0.370968
GO:0038187	pattern recognition receptor activity	MF	13	23	2340	19230	ENSG00000169403,ENSG00000154589,ENSG00000136869,ENSG00000073060,ENSG00000170458,ENSG00000158270,ENSG00000106100,ENSG00000166523,ENSG00000172243,ENSG00000196664,ENSG00000101916,ENSG00000085265,ENSG00000019169	4.33821e-07	1.01772e-05	0.565217
GO:0048858	cell projection morphogenesis	BP	128	688	2340	19230	ENSG00000142192,ENSG00000160307,ENSG00000187323,ENSG00000174672,ENSG00000166313,ENSG00000154277,ENSG00000100285,ENSG00000177103,ENSG00000106278,ENSG00000105649,ENSG00000198513,ENSG00000118263,ENSG00000160460,ENSG00000181754,ENSG00000197956,ENSG00000125848,ENSG00000011201,ENSG00000185950,ENSG00000134121,ENSG00000101134,ENSG00000179242,ENSG00000147443,ENSG00000134115,ENSG00000092964,ENSG00000106070…	4.69299e-07	1.09905e-05	0.186047
GO:0032642	regulation of chemokine production	BP	31	100	2340	19230	ENSG00000197561,ENSG00000136244,ENSG00000142192,ENSG00000175445,ENSG00000077238,ENSG00000100292,ENSG00000196664,ENSG00000145777,ENSG00000136869,ENSG00000135077,ENSG00000185897,ENSG00000117586,ENSG00000204472,ENSG00000182578,ENSG00000179593,ENSG00000019582,ENSG00000120738,ENSG00000113811,ENSG00000115602,ENSG00000171150,ENSG00000189058,ENSG00000172243,ENSG00000089127,ENSG00000198053,ENSG00000103313…	4.89776e-07	1.14503e-05	0.31
GO:0050671	positive regulation of lymphocyte proliferation	BP	39	141	2340	19230	ENSG00000185950,ENSG00000169508,ENSG00000102524,ENSG00000101096,ENSG00000136869,ENSG00000101017,ENSG00000124762,ENSG00000113916,ENSG00000109743,ENSG00000081189,ENSG00000160856,ENSG00000019582,ENSG00000133216,ENSG00000204592,ENSG00000173757,ENSG00000134460,ENSG00000197646,ENSG00000174697,ENSG00000114013,ENSG00000135077,ENSG00000162692,ENSG00000114315,ENSG00000172724,ENSG00000117586,ENSG00000204472…	4.98409e-07	1.16321e-05	0.276596
GO:0007264	small GTPase mediated signal transduction	BP	101	512	2340	19230	ENSG00000147443,ENSG00000134533,ENSG00000185386,ENSG00000150594,ENSG00000184304,ENSG00000158186,ENSG00000075651,ENSG00000068831,ENSG00000124762,ENSG00000138685,ENSG00000177606,ENSG00000128283,ENSG00000047648,ENSG00000151491,ENSG00000167617,ENSG00000137962,ENSG00000119326,ENSG00000113916,ENSG00000163171,ENSG00000144891,ENSG00000143878,ENSG00000162493,ENSG00000204472,ENSG00000155849,ENSG00000100055…	4.99769e-07	1.16439e-05	0.197266
GO:0048771	tissue remodeling	BP	48	190	2340	19230	ENSG00000128342,ENSG00000054598,ENSG00000128917,ENSG00000075223,ENSG00000176692,ENSG00000196924,ENSG00000116016,ENSG00000182492,ENSG00000164867,ENSG00000167601,ENSG00000081189,ENSG00000134376,ENSG00000102265,ENSG00000113296,ENSG00000136235,ENSG00000162733,ENSG00000164932,ENSG00000004799,ENSG00000170989,ENSG00000182578,ENSG00000086300,ENSG00000102575,ENSG00000166340,ENSG00000170820,ENSG00000164761…	5.05392e-07	1.17547e-05	0.252632
GO:0002460	adaptive immune response based on somatic recombination of immune receptors built from immunoglobulin superfamily domains	BP	60	259	2340	19230	ENSG00000125730,ENSG00000010671,ENSG00000072694,ENSG00000204592,ENSG00000213853,ENSG00000168685,ENSG00000196126,ENSG00000204287,ENSG00000131378,ENSG00000090339,ENSG00000113916,ENSG00000081189,ENSG00000015285,ENSG00000118503,ENSG00000102524,ENSG00000135077,ENSG00000117586,ENSG00000196352,ENSG00000115602,ENSG00000018280,ENSG00000106546,ENSG00000254709,ENSG00000120885,ENSG00000112936,ENSG00000182326…	5.26652e-07	1.22113e-05	0.23166
GO:0043086	negative regulation of catalytic activity	BP	152	851	2340	19230	ENSG00000130829,ENSG00000188766,ENSG00000120129,ENSG00000138166,ENSG00000105974,ENSG00000117152,ENSG00000116285,ENSG00000171150,ENSG00000130988,ENSG00000171033,ENSG00000170323,ENSG00000244274,ENSG00000116717,ENSG00000130755,ENSG00000173334,ENSG00000047579,ENSG00000145335,ENSG00000099860,ENSG00000018408,ENSG00000162545,ENSG00000184557,ENSG00000129757,ENSG00000099864,ENSG00000113389,ENSG00000181631…	5.26821e-07	1.22113e-05	0.178613
GO:0032870	cellular response to hormone stimulus	BP	133	723	2340	19230	ENSG00000151090,ENSG00000133019,ENSG00000060558,ENSG00000135824,ENSG00000150907,ENSG00000185950,ENSG00000171105,ENSG00000106070,ENSG00000004799,ENSG00000176692,ENSG00000184481,ENSG00000105971,ENSG00000116039,ENSG00000133124,ENSG00000109458,ENSG00000106538,ENSG00000104635,ENSG00000095637,ENSG00000146678,ENSG00000005882,ENSG00000278195,ENSG00000150457,ENSG00000112964,ENSG00000170820,ENSG00000136931…	5.35556e-07	1.23926e-05	0.183956
GO:0048812	neuron projection morphogenesis	BP	125	670	2340	19230	ENSG00000142192,ENSG00000160307,ENSG00000187323,ENSG00000174672,ENSG00000166313,ENSG00000154277,ENSG00000100285,ENSG00000177103,ENSG00000106278,ENSG00000105649,ENSG00000198513,ENSG00000118263,ENSG00000160460,ENSG00000181754,ENSG00000197956,ENSG00000125848,ENSG00000011201,ENSG00000185950,ENSG00000134121,ENSG00000101134,ENSG00000179242,ENSG00000147443,ENSG00000134115,ENSG00000092964,ENSG00000106070…	5.49059e-07	1.26834e-05	0.186567
GO:0030100	regulation of endocytosis	BP	66	295	2340	19230	ENSG00000100599,ENSG00000171105,ENSG00000166923,ENSG00000185652,ENSG00000137486,ENSG00000187391,ENSG00000007908,ENSG00000154188,ENSG00000141480,ENSG00000044524,ENSG00000184304,ENSG00000175471,ENSG00000173548,ENSG00000147257,ENSG00000138814,ENSG00000123384,ENSG00000172724,ENSG00000145335,ENSG00000170458,ENSG00000105270,ENSG00000130203,ENSG00000120885,ENSG00000106366,ENSG00000125730,ENSG00000109072…	5.59095e-07	1.28934e-05	0.223729
GO:0051928	positive regulation of calcium ion transport	BP	36	126	2340	19230	ENSG00000170890,ENSG00000089041,ENSG00000105974,ENSG00000138741,ENSG00000180210,ENSG00000006210,ENSG00000103888,ENSG00000177455,ENSG00000145335,ENSG00000127533,ENSG00000144935,ENSG00000149596,ENSG00000143933,ENSG00000187688,ENSG00000277632,ENSG00000108691,ENSG00000107562,ENSG00000036828,ENSG00000141750,ENSG00000165995,ENSG00000130988,ENSG00000062716,ENSG00000198626,ENSG00000123560,ENSG00000198835…	5.75095e-07	1.32399e-05	0.285714
GO:0003044	regulation of systemic arterial blood pressure mediated by a chemical signal	BP	20	50	2340	19230	ENSG00000169676,ENSG00000126895,ENSG00000120907,ENSG00000170214,ENSG00000130234,ENSG00000198848,ENSG00000092009,ENSG00000100448,ENSG00000143839,ENSG00000144891,ENSG00000188778,ENSG00000167711,ENSG00000145244,ENSG00000133019,ENSG00000140416,ENSG00000112096,ENSG00000078401,ENSG00000164867,ENSG00000167332,ENSG00000142583	5.7786e-07	1.3281e-05	0.4
GO:0050808	synapse organization	BP	88	431	2340	19230	ENSG00000168621,ENSG00000125848,ENSG00000251322,ENSG00000107742,ENSG00000176697,ENSG00000075340,ENSG00000149571,ENSG00000150625,ENSG00000117280,ENSG00000101400,ENSG00000165995,ENSG00000110841,ENSG00000172037,ENSG00000188906,ENSG00000160145,ENSG00000105649,ENSG00000187672,ENSG00000150394,ENSG00000110324,ENSG00000130203,ENSG00000136634,ENSG00000142192,ENSG00000163110,ENSG00000081189,ENSG00000133216…	5.97746e-07	1.37148e-05	0.204176
GO:0032279	asymmetric synapse	CC	74	344	2340	19230	ENSG00000077943,ENSG00000099864,ENSG00000120645,ENSG00000144596,ENSG00000157601,ENSG00000183486,ENSG00000110700,ENSG00000251322,ENSG00000151491,ENSG00000061337,ENSG00000169862,ENSG00000008056,ENSG00000107954,ENSG00000171867,ENSG00000100285,ENSG00000137486,ENSG00000164687,ENSG00000115310,ENSG00000176171,ENSG00000156482,ENSG00000184408,ENSG00000008735,ENSG00000144847,ENSG00000075340,ENSG00000115306…	5.99672e-07	1.37358e-05	0.215116
GO:0010863	positive regulation of phospholipase C activity	BP	19	46	2340	19230	ENSG00000102468,ENSG00000125910,ENSG00000047648,ENSG00000060558,ENSG00000120907,ENSG00000176697,ENSG00000214274,ENSG00000114013,ENSG00000197405,ENSG00000171777,ENSG00000148053,ENSG00000007908,ENSG00000102755,ENSG00000185652,ENSG00000169403,ENSG00000134853,ENSG00000138685,ENSG00000157404,ENSG00000077782	6.11771e-07	1.39894e-05	0.413043
GO:0032602	chemokine production	BP	31	101	2340	19230	ENSG00000213088,ENSG00000197561,ENSG00000136244,ENSG00000142192,ENSG00000175445,ENSG00000077238,ENSG00000100292,ENSG00000196664,ENSG00000145777,ENSG00000136869,ENSG00000135077,ENSG00000185897,ENSG00000117586,ENSG00000204472,ENSG00000182578,ENSG00000179593,ENSG00000019582,ENSG00000120738,ENSG00000113811,ENSG00000115602,ENSG00000171150,ENSG00000189058,ENSG00000172243,ENSG00000089127,ENSG00000198053…	6.25041e-07	1.42688e-05	0.306931
GO:1902106	negative regulation of leukocyte differentiation	BP	32	106	2340	19230	ENSG00000168918,ENSG00000159189,ENSG00000125378,ENSG00000121210,ENSG00000159216,ENSG00000127951,ENSG00000115738,ENSG00000122641,ENSG00000123999,ENSG00000198435,ENSG00000019582,ENSG00000117586,ENSG00000089692,ENSG00000163599,ENSG00000077238,ENSG00000105639,ENSG00000171150,ENSG00000113916,ENSG00000136630,ENSG00000173334,ENSG00000070404,ENSG00000277632,ENSG00000136869,ENSG00000077585,ENSG00000204577…	6.27298e-07	1.42787e-05	0.301887
GO:0033218	amide binding	MF	78	369	2340	19230	ENSG00000114757,ENSG00000166313,ENSG00000122679,ENSG00000171105,ENSG00000078596,ENSG00000038945,ENSG00000120885,ENSG00000179241,ENSG00000163697,ENSG00000171867,ENSG00000136869,ENSG00000174804,ENSG00000008735,ENSG00000123384,ENSG00000109846,ENSG00000158301,ENSG00000130164,ENSG00000169896,ENSG00000175344,ENSG00000155511,ENSG00000171049,ENSG00000092969,ENSG00000116106,ENSG00000183454,ENSG00000019582…	6.27576e-07	1.42787e-05	0.211382
GO:0001508	action potential	BP	38	137	2340	19230	ENSG00000123700,ENSG00000148053,ENSG00000105711,ENSG00000100346,ENSG00000108405,ENSG00000184408,ENSG00000181656,ENSG00000197584,ENSG00000169432,ENSG00000196557,ENSG00000164418,ENSG00000153253,ENSG00000007314,ENSG00000136546,ENSG00000118432,ENSG00000120907,ENSG00000177098,ENSG00000198947,ENSG00000114923,ENSG00000166257,ENSG00000101400,ENSG00000176076,ENSG00000198626,ENSG00000055118,ENSG00000152049…	6.4327e-07	1.46113e-05	0.277372
GO:0006937	regulation of muscle contraction	BP	45	175	2340	19230	ENSG00000108405,ENSG00000274286,ENSG00000133019,ENSG00000150594,ENSG00000276365,ENSG00000105974,ENSG00000130176,ENSG00000134571,ENSG00000078401,ENSG00000120907,ENSG00000169403,ENSG00000112658,ENSG00000168743,ENSG00000176170,ENSG00000006638,ENSG00000141052,ENSG00000143933,ENSG00000198523,ENSG00000198947,ENSG00000198626,ENSG00000118729,ENSG00000248746,ENSG00000123700,ENSG00000118194,ENSG00000185532…	6.67253e-07	1.51307e-05	0.257143
GO:0071398	cellular response to fatty acid	BP	22	59	2340	19230	ENSG00000196139,ENSG00000132170,ENSG00000186469,ENSG00000125384,ENSG00000171522,ENSG00000117586,ENSG00000021826,ENSG00000130707,ENSG00000151632,ENSG00000117318,ENSG00000163347,ENSG00000163874,ENSG00000078401,ENSG00000175445,ENSG00000169403,ENSG00000004799,ENSG00000067992,ENSG00000012504,ENSG00000185897,ENSG00000130164,ENSG00000153823,ENSG00000167332	6.72513e-07	1.52246e-05	0.372881
GO:0030055	cell-substrate junction	CC	87	426	2340	19230	ENSG00000166974,ENSG00000102755,ENSG00000128283,ENSG00000125848,ENSG00000198542,ENSG00000077943,ENSG00000197321,ENSG00000064666,ENSG00000073712,ENSG00000110700,ENSG00000102524,ENSG00000275342,ENSG00000154330,ENSG00000085063,ENSG00000159251,ENSG00000088280,ENSG00000135407,ENSG00000103647,ENSG00000213949,ENSG00000137809,ENSG00000086991,ENSG00000161638,ENSG00000168309,ENSG00000183386,ENSG00000105971…	6.84266e-07	1.54649e-05	0.204225
GO:0045596	negative regulation of cell differentiation	BP	142	787	2340	19230	ENSG00000188766,ENSG00000168140,ENSG00000145423,ENSG00000197380,ENSG00000144730,ENSG00000164056,ENSG00000169242,ENSG00000162998,ENSG00000165029,ENSG00000100906,ENSG00000132170,ENSG00000176697,ENSG00000160539,ENSG00000141052,ENSG00000108840,ENSG00000187323,ENSG00000275342,ENSG00000105695,ENSG00000138311,ENSG00000196924,ENSG00000113657,ENSG00000123384,ENSG00000116106,ENSG00000186907,ENSG00000109099…	6.97439e-07	1.57364e-05	0.180432
GO:0042113	B cell activation	BP	61	267	2340	19230	ENSG00000177455,ENSG00000169508,ENSG00000072694,ENSG00000136244,ENSG00000066336,ENSG00000100060,ENSG00000147251,ENSG00000078596,ENSG00000008513,ENSG00000136869,ENSG00000157404,ENSG00000028277,ENSG00000158714,ENSG00000010671,ENSG00000067082,ENSG00000102524,ENSG00000152804,ENSG00000105369,ENSG00000162692,ENSG00000095752,ENSG00000113916,ENSG00000182885,ENSG00000105639,ENSG00000104903,ENSG00000136634…	7.0292e-07	1.58338e-05	0.228464
GO:0048667	cell morphogenesis involved in neuron differentiation	BP	115	607	2340	19230	ENSG00000142192,ENSG00000160307,ENSG00000187323,ENSG00000174672,ENSG00000166313,ENSG00000154277,ENSG00000100285,ENSG00000177103,ENSG00000106278,ENSG00000105649,ENSG00000198513,ENSG00000118263,ENSG00000160460,ENSG00000181754,ENSG00000197956,ENSG00000125848,ENSG00000011201,ENSG00000185950,ENSG00000134121,ENSG00000101134,ENSG00000179242,ENSG00000147443,ENSG00000134115,ENSG00000092964,ENSG00000106070…	7.10096e-07	1.59689e-05	0.189456
GO:0010001	glial cell differentiation	BP	55	232	2340	19230	ENSG00000142192,ENSG00000123384,ENSG00000136869,ENSG00000123560,ENSG00000134198,ENSG00000163220,ENSG00000172037,ENSG00000132970,ENSG00000152784,ENSG00000148180,ENSG00000124920,ENSG00000174004,ENSG00000112414,ENSG00000196569,ENSG00000122877,ENSG00000153902,ENSG00000114315,ENSG00000106571,ENSG00000158470,ENSG00000105695,ENSG00000148053,ENSG00000120885,ENSG00000105227,ENSG00000104419,ENSG00000149256…	7.13048e-07	1.60088e-05	0.237069
GO:0007519	skeletal muscle tissue development	BP	42	159	2340	19230	ENSG00000101605,ENSG00000118526,ENSG00000178860,ENSG00000064309,ENSG00000185022,ENSG00000170345,ENSG00000196092,ENSG00000100628,ENSG00000108924,ENSG00000164442,ENSG00000159388,ENSG00000122877,ENSG00000176046,ENSG00000162772,ENSG00000123358,ENSG00000120738,ENSG00000116604,ENSG00000095587,ENSG00000248746,ENSG00000060138,ENSG00000081189,ENSG00000105971,ENSG00000138814,ENSG00000163380,ENSG00000164976…	7.19169e-07	1.61196e-05	0.264151
GO:0060538	skeletal muscle organ development	BP	44	170	2340	19230	ENSG00000101605,ENSG00000197321,ENSG00000107954,ENSG00000165410,ENSG00000136603,ENSG00000168899,ENSG00000198947,ENSG00000177791,ENSG00000172399,ENSG00000105974,ENSG00000011465,ENSG00000049540,ENSG00000081189,ENSG00000178860,ENSG00000121577,ENSG00000136630,ENSG00000118526,ENSG00000064309,ENSG00000185022,ENSG00000170345,ENSG00000196092,ENSG00000100628,ENSG00000108924,ENSG00000164442,ENSG00000159388…	7.28636e-07	1.63049e-05	0.258824
GO:0048738	cardiac muscle tissue development	BP	56	238	2340	19230	ENSG00000178860,ENSG00000265107,ENSG00000141448,ENSG00000136574,ENSG00000125378,ENSG00000112837,ENSG00000115738,ENSG00000171476,ENSG00000198626,ENSG00000169946,ENSG00000128917,ENSG00000173706,ENSG00000106991,ENSG00000092969,ENSG00000069702,ENSG00000104881,ENSG00000170989,ENSG00000173991,ENSG00000133392,ENSG00000134775,ENSG00000159251,ENSG00000134853,ENSG00000112658,ENSG00000117707,ENSG00000142178…	7.3411e-07	1.64003e-05	0.235294
GO:0045860	positive regulation of protein kinase activity	BP	104	536	2340	19230	ENSG00000116717,ENSG00000099860,ENSG00000125378,ENSG00000107968,ENSG00000116473,ENSG00000138685,ENSG00000197442,ENSG00000198909,ENSG00000188906,ENSG00000134259,ENSG00000106100,ENSG00000171105,ENSG00000137801,ENSG00000119986,ENSG00000185652,ENSG00000185386,ENSG00000112964,ENSG00000213949,ENSG00000167779,ENSG00000137486,ENSG00000130829,ENSG00000173546,ENSG00000136869,ENSG00000197405,ENSG00000274286…	7.67648e-07	1.71215e-05	0.19403
GO:0072562	blood microparticle	CC	33	112	2340	19230	ENSG00000106991,ENSG00000120885,ENSG00000159251,ENSG00000148175,ENSG00000005421,ENSG00000180210,ENSG00000196136,ENSG00000244734,ENSG00000171557,ENSG00000125730,ENSG00000148180,ENSG00000175899,ENSG00000182326,ENSG00000167772,ENSG00000132465,ENSG00000000971,ENSG00000109072,ENSG00000167711,ENSG00000149131,ENSG00000166743,ENSG00000244731,ENSG00000224389,ENSG00000261701,ENSG00000130203,ENSG00000184500…	7.80359e-07	1.73764e-05	0.294643
GO:0097305	response to alcohol	BP	59	256	2340	19230	ENSG00000069702,ENSG00000172724,ENSG00000141433,ENSG00000069535,ENSG00000142319,ENSG00000147465,ENSG00000159251,ENSG00000174697,ENSG00000184113,ENSG00000059377,ENSG00000162692,ENSG00000135312,ENSG00000148180,ENSG00000090339,ENSG00000116741,ENSG00000170458,ENSG00000163347,ENSG00000183454,ENSG00000006638,ENSG00000118432,ENSG00000162711,ENSG00000273079,ENSG00000181856,ENSG00000117152,ENSG00000151491…	7.82969e-07	1.73845e-05	0.230469
GO:0005924	cell-substrate adherens junction	CC	86	421	2340	19230	ENSG00000166974,ENSG00000102755,ENSG00000128283,ENSG00000125848,ENSG00000198542,ENSG00000077943,ENSG00000197321,ENSG00000064666,ENSG00000073712,ENSG00000110700,ENSG00000102524,ENSG00000275342,ENSG00000154330,ENSG00000085063,ENSG00000159251,ENSG00000088280,ENSG00000135407,ENSG00000103647,ENSG00000213949,ENSG00000137809,ENSG00000086991,ENSG00000161638,ENSG00000168309,ENSG00000183386,ENSG00000105971…	7.83281e-07	1.73845e-05	0.204276
GO:0001935	endothelial cell proliferation	BP	50	204	2340	19230	ENSG00000066056,ENSG00000174697,ENSG00000137801,ENSG00000137573,ENSG00000105971,ENSG00000000005,ENSG00000168874,ENSG00000106991,ENSG00000105974,ENSG00000171951,ENSG00000130203,ENSG00000101445,ENSG00000153162,ENSG00000179388,ENSG00000125378,ENSG00000171608,ENSG00000172156,ENSG00000165197,ENSG00000184304,ENSG00000107562,ENSG00000214274,ENSG00000113296,ENSG00000198435,ENSG00000172889,ENSG00000037280…	7.87639e-07	1.74527e-05	0.245098
GO:0050764	regulation of phagocytosis	BP	31	102	2340	19230	ENSG00000064666,ENSG00000198053,ENSG00000155099,ENSG00000188313,ENSG00000072694,ENSG00000135636,ENSG00000172243,ENSG00000101307,ENSG00000127472,ENSG00000123384,ENSG00000125730,ENSG00000183049,ENSG00000171049,ENSG00000163661,ENSG00000018280,ENSG00000112041,ENSG00000196776,ENSG00000118137,ENSG00000158869,ENSG00000168461,ENSG00000177119,ENSG00000132170,ENSG00000123843,ENSG00000116473,ENSG00000108691…	7.94234e-07	1.75702e-05	0.303922
GO:0051271	negative regulation of cellular component movement	BP	84	409	2340	19230	ENSG00000100292,ENSG00000166923,ENSG00000137801,ENSG00000128917,ENSG00000011465,ENSG00000132386,ENSG00000067066,ENSG00000130203,ENSG00000110880,ENSG00000158714,ENSG00000271447,ENSG00000138685,ENSG00000105509,ENSG00000161544,ENSG00000106366,ENSG00000123384,ENSG00000173334,ENSG00000137872,ENSG00000146674,ENSG00000166780,ENSG00000064666,ENSG00000196935,ENSG00000137573,ENSG00000136826,ENSG00000066056…	8.32727e-07	1.83619e-05	0.205379
GO:0070482	response to oxygen levels	BP	84	409	2340	19230	ENSG00000130037,ENSG00000078401,ENSG00000177000,ENSG00000137801,ENSG00000100292,ENSG00000087245,ENSG00000007171,ENSG00000086991,ENSG00000142279,ENSG00000165197,ENSG00000109610,ENSG00000176171,ENSG00000174697,ENSG00000107562,ENSG00000163513,ENSG00000116016,ENSG00000214274,ENSG00000069702,ENSG00000162692,ENSG00000109846,ENSG00000164442,ENSG00000152952,ENSG00000106991,ENSG00000150630,ENSG00000112096…	8.32727e-07	1.83619e-05	0.205379
GO:0097060	synaptic membrane	CC	80	384	2340	19230	ENSG00000077943,ENSG00000099864,ENSG00000155511,ENSG00000132639,ENSG00000166313,ENSG00000178695,ENSG00000142319,ENSG00000167371,ENSG00000117016,ENSG00000186642,ENSG00000117154,ENSG00000149403,ENSG00000175592,ENSG00000187672,ENSG00000183454,ENSG00000118432,ENSG00000164418,ENSG00000146938,ENSG00000158445,ENSG00000108405,ENSG00000144596,ENSG00000101400,ENSG00000186297,ENSG00000061337,ENSG00000169306…	8.35658e-07	1.83967e-05	0.208333
GO:0071622	regulation of granulocyte chemotaxis	BP	20	51	2340	19230	ENSG00000171860,ENSG00000137801,ENSG00000174600,ENSG00000197405,ENSG00000106538,ENSG00000184371,ENSG00000182578,ENSG00000157368,ENSG00000120337,ENSG00000166086,ENSG00000130830,ENSG00000109743,ENSG00000078401,ENSG00000169429,ENSG00000113296,ENSG00000180871,ENSG00000183049,ENSG00000172724,ENSG00000019582,ENSG00000197635	8.42312e-07	1.84832e-05	0.392157
GO:0071675	regulation of mononuclear cell migration	BP	20	51	2340	19230	ENSG00000171860,ENSG00000137801,ENSG00000174600,ENSG00000197405,ENSG00000106538,ENSG00000184371,ENSG00000182578,ENSG00000157368,ENSG00000120337,ENSG00000204472,ENSG00000106366,ENSG00000107562,ENSG00000171049,ENSG00000177119,ENSG00000163823,ENSG00000166923,ENSG00000120129,ENSG00000158714,ENSG00000158747,ENSG00000170962	8.42312e-07	1.84832e-05	0.392157
GO:0007409	axonogenesis	BP	95	479	2340	19230	ENSG00000125848,ENSG00000187323,ENSG00000011201,ENSG00000185950,ENSG00000134121,ENSG00000101134,ENSG00000179242,ENSG00000147443,ENSG00000134115,ENSG00000092964,ENSG00000106070,ENSG00000171608,ENSG00000176697,ENSG00000170571,ENSG00000157851,ENSG00000033327,ENSG00000075223,ENSG00000168621,ENSG00000044524,ENSG00000138623,ENSG00000177103,ENSG00000107562,ENSG00000149557,ENSG00000154134,ENSG00000115306…	8.47102e-07	1.85584e-05	0.19833
GO:1903707	negative regulation of hemopoiesis	BP	42	160	2340	19230	ENSG00000168918,ENSG00000159189,ENSG00000125378,ENSG00000121210,ENSG00000159216,ENSG00000127951,ENSG00000115738,ENSG00000122641,ENSG00000123999,ENSG00000198435,ENSG00000019582,ENSG00000117586,ENSG00000089692,ENSG00000163599,ENSG00000077238,ENSG00000105639,ENSG00000171150,ENSG00000113916,ENSG00000136630,ENSG00000134138,ENSG00000128016,ENSG00000100906,ENSG00000109906,ENSG00000185650,ENSG00000173757…	8.61837e-07	1.88508e-05	0.2625
GO:0001666	response to hypoxia	BP	77	366	2340	19230	ENSG00000154611,ENSG00000116016,ENSG00000124440,ENSG00000120738,ENSG00000143947,ENSG00000116044,ENSG00000164442,ENSG00000106991,ENSG00000101280,ENSG00000160307,ENSG00000165168,ENSG00000124253,ENSG00000124212,ENSG00000078401,ENSG00000141448,ENSG00000104765,ENSG00000131055,ENSG00000100292,ENSG00000171303,ENSG00000115310,ENSG00000176171,ENSG00000184408,ENSG00000173376,ENSG00000114023,ENSG00000168140…	8.97236e-07	1.95935e-05	0.210383
GO:0001936	regulation of endothelial cell proliferation	BP	47	188	2340	19230	ENSG00000137801,ENSG00000137573,ENSG00000105971,ENSG00000000005,ENSG00000168874,ENSG00000106991,ENSG00000105974,ENSG00000171951,ENSG00000130203,ENSG00000101445,ENSG00000153162,ENSG00000179388,ENSG00000125378,ENSG00000171608,ENSG00000172156,ENSG00000165197,ENSG00000184304,ENSG00000107562,ENSG00000214274,ENSG00000113296,ENSG00000198435,ENSG00000172889,ENSG00000037280,ENSG00000150630,ENSG00000138685…	9.13451e-07	1.98837e-05	0.25
GO:0003206	cardiac chamber morphogenesis	BP	35	123	2340	19230	ENSG00000141448,ENSG00000125378,ENSG00000075223,ENSG00000184058,ENSG00000163513,ENSG00000169946,ENSG00000106991,ENSG00000092969,ENSG00000118257,ENSG00000069702,ENSG00000128917,ENSG00000136574,ENSG00000173706,ENSG00000081189,ENSG00000145423,ENSG00000109472,ENSG00000104881,ENSG00000198626,ENSG00000117707,ENSG00000054598,ENSG00000176692,ENSG00000060718,ENSG00000140416,ENSG00000134571,ENSG00000118194…	9.12245e-07	1.98837e-05	0.284553
GO:0051046	regulation of secretion	BP	122	657	2340	19230	ENSG00000047579,ENSG00000145335,ENSG00000143839,ENSG00000144891,ENSG00000019582,ENSG00000145244,ENSG00000078401,ENSG00000169418,ENSG00000126895,ENSG00000067182,ENSG00000132639,ENSG00000158445,ENSG00000130037,ENSG00000150594,ENSG00000007171,ENSG00000079337,ENSG00000174697,ENSG00000126266,ENSG00000116473,ENSG00000136244,ENSG00000118432,ENSG00000089060,ENSG00000197635,ENSG00000150995,ENSG00000240583…	9.64282e-07	2.09565e-05	0.185693
GO:1903530	regulation of secretion by cell	BP	112	591	2340	19230	ENSG00000047579,ENSG00000145335,ENSG00000143839,ENSG00000144891,ENSG00000067182,ENSG00000132639,ENSG00000158445,ENSG00000130037,ENSG00000150594,ENSG00000007171,ENSG00000079337,ENSG00000174697,ENSG00000126266,ENSG00000116473,ENSG00000136244,ENSG00000118432,ENSG00000089060,ENSG00000197635,ENSG00000150995,ENSG00000274286,ENSG00000136854,ENSG00000105649,ENSG00000092964,ENSG00000132872,ENSG00000102468…	9.76332e-07	2.11845e-05	0.189509
GO:0014068	positive regulation of phosphatidylinositol 3-kinase signaling	BP	29	93	2340	19230	ENSG00000102755,ENSG00000099985,ENSG00000185950,ENSG00000197461,ENSG00000171105,ENSG00000135362,ENSG00000155629,ENSG00000171608,ENSG00000185652,ENSG00000180210,ENSG00000170962,ENSG00000170820,ENSG00000174697,ENSG00000180353,ENSG00000134853,ENSG00000109458,ENSG00000148053,ENSG00000138685,ENSG00000157404,ENSG00000011465,ENSG00000154188,ENSG00000077782,ENSG00000126264,ENSG00000092969,ENSG00000174175…	9.89132e-07	2.1428e-05	0.311828
GO:0030217	T cell differentiation	BP	60	264	2340	19230	ENSG00000158869,ENSG00000066336,ENSG00000196126,ENSG00000204287,ENSG00000152518,ENSG00000185650,ENSG00000106571,ENSG00000173757,ENSG00000155760,ENSG00000125378,ENSG00000121210,ENSG00000179388,ENSG00000168685,ENSG00000135426,ENSG00000074047,ENSG00000171522,ENSG00000134321,ENSG00000159216,ENSG00000117586,ENSG00000135047,ENSG00000106952,ENSG00000113916,ENSG00000127951,ENSG00000124253,ENSG00000019582…	1.03926e-06	2.24781e-05	0.227273
GO:0042803	protein homodimerization activity	MF	125	678	2340	19230	ENSG00000141401,ENSG00000125848,ENSG00000160307,ENSG00000132872,ENSG00000141639,ENSG00000146938,ENSG00000159216,ENSG00000172216,ENSG00000169297,ENSG00000160200,ENSG00000197461,ENSG00000185272,ENSG00000106546,ENSG00000106100,ENSG00000175445,ENSG00000152804,ENSG00000101605,ENSG00000104765,ENSG00000166923,ENSG00000176971,ENSG00000113389,ENSG00000125775,ENSG00000168060,ENSG00000112964,ENSG00000100292…	1.04469e-06	2.25596e-05	0.184366
GO:0032990	cell part morphogenesis	BP	129	705	2340	19230	ENSG00000142192,ENSG00000160307,ENSG00000187323,ENSG00000174672,ENSG00000166313,ENSG00000154277,ENSG00000100285,ENSG00000177103,ENSG00000106278,ENSG00000105649,ENSG00000198513,ENSG00000118263,ENSG00000160460,ENSG00000181754,ENSG00000197956,ENSG00000125848,ENSG00000011201,ENSG00000185950,ENSG00000134121,ENSG00000101134,ENSG00000179242,ENSG00000147443,ENSG00000134115,ENSG00000092964,ENSG00000106070…	1.06336e-06	2.29264e-05	0.182979
GO:0046677	response to antibiotic	BP	74	349	2340	19230	ENSG00000078401,ENSG00000081189,ENSG00000128482,ENSG00000130037,ENSG00000147465,ENSG00000100292,ENSG00000104321,ENSG00000244734,ENSG00000120129,ENSG00000109846,ENSG00000112096,ENSG00000109321,ENSG00000175592,ENSG00000104695,ENSG00000162909,ENSG00000177606,ENSG00000141433,ENSG00000069535,ENSG00000142319,ENSG00000159251,ENSG00000174697,ENSG00000184113,ENSG00000059377,ENSG00000162692,ENSG00000135312…	1.06831e-06	2.29967e-05	0.212034
GO:0051962	positive regulation of nervous system development	BP	107	560	2340	19230	ENSG00000006210,ENSG00000176165,ENSG00000150630,ENSG00000106571,ENSG00000162946,ENSG00000141433,ENSG00000166313,ENSG00000176697,ENSG00000189292,ENSG00000135407,ENSG00000044524,ENSG00000184304,ENSG00000149557,ENSG00000005884,ENSG00000173376,ENSG00000172260,ENSG00000113657,ENSG00000123384,ENSG00000018236,ENSG00000198947,ENSG00000187391,ENSG00000148053,ENSG00000183049,ENSG00000116473,ENSG00000163220…	1.14081e-06	2.45184e-05	0.191071
GO:0099572	postsynaptic specialization	CC	76	362	2340	19230	ENSG00000077943,ENSG00000099864,ENSG00000120645,ENSG00000144596,ENSG00000157601,ENSG00000183486,ENSG00000110700,ENSG00000251322,ENSG00000151491,ENSG00000061337,ENSG00000169862,ENSG00000008056,ENSG00000107954,ENSG00000171867,ENSG00000100285,ENSG00000137486,ENSG00000164687,ENSG00000115310,ENSG00000176171,ENSG00000156482,ENSG00000184408,ENSG00000008735,ENSG00000144847,ENSG00000075340,ENSG00000115306…	1.146e-06	2.45909e-05	0.209945
GO:0045598	regulation of fat cell differentiation	BP	38	140	2340	19230	ENSG00000150907,ENSG00000073712,ENSG00000140044,ENSG00000130881,ENSG00000152518,ENSG00000169946,ENSG00000104415,ENSG00000140682,ENSG00000175602,ENSG00000018408,ENSG00000136244,ENSG00000175197,ENSG00000102802,ENSG00000184828,ENSG00000172216,ENSG00000151468,ENSG00000102468,ENSG00000175445,ENSG00000115738,ENSG00000180694,ENSG00000174600,ENSG00000128016,ENSG00000145423,ENSG00000253276,ENSG00000106538…	1.15845e-06	2.4819e-05	0.271429
GO:0009628	response to abiotic stimulus	BP	209	1260	2340	19230	ENSG00000130037,ENSG00000078401,ENSG00000177000,ENSG00000137801,ENSG00000100292,ENSG00000087245,ENSG00000007171,ENSG00000086991,ENSG00000142279,ENSG00000165197,ENSG00000109610,ENSG00000176171,ENSG00000174697,ENSG00000107562,ENSG00000163513,ENSG00000116016,ENSG00000214274,ENSG00000069702,ENSG00000162692,ENSG00000109846,ENSG00000164442,ENSG00000152952,ENSG00000106991,ENSG00000150630,ENSG00000112096…	1.16093e-06	2.48329e-05	0.165873
GO:0036293	response to decreased oxygen levels	BP	79	381	2340	19230	ENSG00000130037,ENSG00000078401,ENSG00000177000,ENSG00000137801,ENSG00000100292,ENSG00000087245,ENSG00000007171,ENSG00000086991,ENSG00000142279,ENSG00000165197,ENSG00000109610,ENSG00000176171,ENSG00000174697,ENSG00000107562,ENSG00000163513,ENSG00000116016,ENSG00000214274,ENSG00000069702,ENSG00000162692,ENSG00000109846,ENSG00000164442,ENSG00000152952,ENSG00000106991,ENSG00000150630,ENSG00000112096…	1.18672e-06	2.53447e-05	0.207349
GO:0019933	cAMP-mediated signaling	BP	49	201	2340	19230	ENSG00000141433,ENSG00000185231,ENSG00000125910,ENSG00000122679,ENSG00000141404,ENSG00000169676,ENSG00000125384,ENSG00000155269,ENSG00000150594,ENSG00000170820,ENSG00000154478,ENSG00000112414,ENSG00000162618,ENSG00000188778,ENSG00000177464,ENSG00000170989,ENSG00000160013,ENSG00000165029,ENSG00000171522,ENSG00000129467,ENSG00000148926,ENSG00000182885,ENSG00000064989,ENSG00000173175,ENSG00000117114…	1.1961e-06	2.5505e-05	0.243781
GO:1903510	mucopolysaccharide metabolic process	BP	33	114	2340	19230	ENSG00000158470,ENSG00000175264,ENSG00000106809,ENSG00000008513,ENSG00000174684,ENSG00000127083,ENSG00000110080,ENSG00000157766,ENSG00000188783,ENSG00000122176,ENSG00000156966,ENSG00000107742,ENSG00000164318,ENSG00000173376,ENSG00000182492,ENSG00000011465,ENSG00000171310,ENSG00000111817,ENSG00000147119,ENSG00000147408,ENSG00000182022,ENSG00000173546,ENSG00000169826,ENSG00000123989,ENSG00000010404…	1.21329e-06	2.58309e-05	0.289474
GO:2000146	negative regulation of cell motility	BP	78	375	2340	19230	ENSG00000100292,ENSG00000166923,ENSG00000137801,ENSG00000128917,ENSG00000011465,ENSG00000132386,ENSG00000067066,ENSG00000130203,ENSG00000110880,ENSG00000158714,ENSG00000271447,ENSG00000138685,ENSG00000105509,ENSG00000161544,ENSG00000106366,ENSG00000123384,ENSG00000173334,ENSG00000137872,ENSG00000146674,ENSG00000166780,ENSG00000064666,ENSG00000196935,ENSG00000137573,ENSG00000136826,ENSG00000066056…	1.21829e-06	2.58968e-05	0.208
GO:0005925	focal adhesion	CC	85	419	2340	19230	ENSG00000166974,ENSG00000102755,ENSG00000128283,ENSG00000125848,ENSG00000198542,ENSG00000077943,ENSG00000197321,ENSG00000064666,ENSG00000073712,ENSG00000110700,ENSG00000102524,ENSG00000275342,ENSG00000154330,ENSG00000085063,ENSG00000159251,ENSG00000088280,ENSG00000135407,ENSG00000103647,ENSG00000213949,ENSG00000137809,ENSG00000086991,ENSG00000161638,ENSG00000168309,ENSG00000183386,ENSG00000105971…	1.22077e-06	2.59088e-05	0.202864
GO:0030199	collagen fibril organization	BP	32	109	2340	19230	ENSG00000172638,ENSG00000106624,ENSG00000138080,ENSG00000142173,ENSG00000182871,ENSG00000054598,ENSG00000095587,ENSG00000168477,ENSG00000166923,ENSG00000197565,ENSG00000092758,ENSG00000176692,ENSG00000144810,ENSG00000149380,ENSG00000129038,ENSG00000156140,ENSG00000123500,ENSG00000187955,ENSG00000152952,ENSG00000145423,ENSG00000060718,ENSG00000090530,ENSG00000167711,ENSG00000139219,ENSG00000157766…	1.24549e-06	2.63924e-05	0.293578
GO:0050679	positive regulation of epithelial cell proliferation	BP	51	213	2340	19230	ENSG00000101445,ENSG00000153162,ENSG00000179388,ENSG00000125378,ENSG00000171608,ENSG00000172156,ENSG00000165197,ENSG00000105971,ENSG00000184304,ENSG00000107562,ENSG00000214274,ENSG00000113296,ENSG00000198435,ENSG00000172889,ENSG00000037280,ENSG00000150630,ENSG00000138685,ENSG00000239697,ENSG00000171951,ENSG00000006606,ENSG00000117707,ENSG00000123358,ENSG00000128052,ENSG00000173511,ENSG00000126561…	1.30114e-06	2.75287e-05	0.239437
GO:1900274	regulation of phospholipase C activity	BP	19	48	2340	19230	ENSG00000102468,ENSG00000125910,ENSG00000047648,ENSG00000060558,ENSG00000120907,ENSG00000176697,ENSG00000214274,ENSG00000114013,ENSG00000197405,ENSG00000171777,ENSG00000148053,ENSG00000007908,ENSG00000102755,ENSG00000185652,ENSG00000169403,ENSG00000134853,ENSG00000138685,ENSG00000157404,ENSG00000077782	1.33507e-06	2.82027e-05	0.395833
GO:0045580	regulation of T cell differentiation	BP	41	157	2340	19230	ENSG00000196126,ENSG00000204287,ENSG00000125378,ENSG00000121210,ENSG00000179388,ENSG00000168685,ENSG00000135426,ENSG00000074047,ENSG00000159216,ENSG00000117586,ENSG00000113916,ENSG00000127951,ENSG00000124253,ENSG00000198435,ENSG00000019582,ENSG00000134460,ENSG00000125657,ENSG00000173757,ENSG00000101096,ENSG00000163599,ENSG00000178562,ENSG00000203710,ENSG00000089692,ENSG00000107738,ENSG00000131042…	1.33832e-06	2.82274e-05	0.261146
GO:0031406	carboxylic acid binding	MF	52	219	2340	19230	ENSG00000164687,ENSG00000003137,ENSG00000121769,ENSG00000170323,ENSG00000081051,ENSG00000243955,ENSG00000173705,ENSG00000010327,ENSG00000103888,ENSG00000157766,ENSG00000133800,ENSG00000204381,ENSG00000160282,ENSG00000165457,ENSG00000273079,ENSG00000021826,ENSG00000079215,ENSG00000135821,ENSG00000076555,ENSG00000036828,ENSG00000130707,ENSG00000147647,ENSG00000149380,ENSG00000152952,ENSG00000090530…	1.34679e-06	2.83619e-05	0.237443
GO:0098984	neuron to neuron synapse	CC	77	370	2340	19230	ENSG00000047579,ENSG00000133019,ENSG00000188191,ENSG00000104327,ENSG00000177707,ENSG00000149403,ENSG00000164418,ENSG00000146938,ENSG00000077943,ENSG00000099864,ENSG00000120645,ENSG00000144596,ENSG00000157601,ENSG00000183486,ENSG00000110700,ENSG00000251322,ENSG00000151491,ENSG00000061337,ENSG00000169862,ENSG00000008056,ENSG00000107954,ENSG00000171867,ENSG00000100285,ENSG00000137486,ENSG00000164687…	1.39322e-06	2.92943e-05	0.208108
GO:0055001	muscle cell development	BP	46	185	2340	19230	ENSG00000101096,ENSG00000198947,ENSG00000154330,ENSG00000136842,ENSG00000177791,ENSG00000163380,ENSG00000128872,ENSG00000163431,ENSG00000159251,ENSG00000173991,ENSG00000117707,ENSG00000133392,ENSG00000135636,ENSG00000143028,ENSG00000134775,ENSG00000165410,ENSG00000140416,ENSG00000112658,ENSG00000172399,ENSG00000122367,ENSG00000159176,ENSG00000118194,ENSG00000184009,ENSG00000077522,ENSG00000105971…	1.39676e-06	2.93233e-05	0.248649
GO:0043177	organic acid binding	MF	54	231	2340	19230	ENSG00000164687,ENSG00000003137,ENSG00000121769,ENSG00000170323,ENSG00000081051,ENSG00000243955,ENSG00000173705,ENSG00000010327,ENSG00000103888,ENSG00000157766,ENSG00000133800,ENSG00000204381,ENSG00000160282,ENSG00000165457,ENSG00000273079,ENSG00000021826,ENSG00000079215,ENSG00000135821,ENSG00000076555,ENSG00000036828,ENSG00000130707,ENSG00000147647,ENSG00000151632,ENSG00000187134,ENSG00000124253…	1.42374e-06	2.98436e-05	0.233766
GO:0071260	cellular response to mechanical stimulus	BP	26	80	2340	19230	ENSG00000064666,ENSG00000153162,ENSG00000026103,ENSG00000154864,ENSG00000130956,ENSG00000134294,ENSG00000196664,ENSG00000101916,ENSG00000176171,ENSG00000136869,ENSG00000186642,ENSG00000103335,ENSG00000105695,ENSG00000101017,ENSG00000116717,ENSG00000249242,ENSG00000125735,ENSG00000106991,ENSG00000171522,ENSG00000067182,ENSG00000240583,ENSG00000123700,ENSG00000137757,ENSG00000137752,ENSG00000120949…	1.4778e-06	3.09291e-05	0.325
GO:0060048	cardiac muscle contraction	BP	37	136	2340	19230	ENSG00000143933,ENSG00000198523,ENSG00000198947,ENSG00000198626,ENSG00000118729,ENSG00000120907,ENSG00000170214,ENSG00000265107,ENSG00000163874,ENSG00000130234,ENSG00000116741,ENSG00000118523,ENSG00000177098,ENSG00000166257,ENSG00000123700,ENSG00000105711,ENSG00000148180,ENSG00000136574,ENSG00000101400,ENSG00000176076,ENSG00000055118,ENSG00000152049,ENSG00000130037,ENSG00000105974,ENSG00000183230…	1.49937e-06	3.13323e-05	0.272059
GO:0043030	regulation of macrophage activation	BP	23	66	2340	19230	ENSG00000155659,ENSG00000069122,ENSG00000163874,ENSG00000072694,ENSG00000137801,ENSG00000077238,ENSG00000136869,ENSG00000135077,ENSG00000130522,ENSG00000276365,ENSG00000115602,ENSG00000136634,ENSG00000136244,ENSG00000176170,ENSG00000126368,ENSG00000006210,ENSG00000130164,ENSG00000184599,ENSG00000277632,ENSG00000188906,ENSG00000145335,ENSG00000077585,ENSG00000019582	1.50641e-06	3.1431e-05	0.348485
GO:0005581	collagen trimer	CC	29	95	2340	19230	ENSG00000011465,ENSG00000139219,ENSG00000084636,ENSG00000060718,ENSG00000092758,ENSG00000187955,ENSG00000144810,ENSG00000197565,ENSG00000169031,ENSG00000081052,ENSG00000240654,ENSG00000158270,ENSG00000142173,ENSG00000182871,ENSG00000038945,ENSG00000102265,ENSG00000118004,ENSG00000085265,ENSG00000138080,ENSG00000123500,ENSG00000164932,ENSG00000172752,ENSG00000145861,ENSG00000173918,ENSG00000163145…	1.61171e-06	3.35764e-05	0.305263
GO:0030336	negative regulation of cell migration	BP	75	359	2340	19230	ENSG00000100292,ENSG00000166923,ENSG00000137801,ENSG00000128917,ENSG00000011465,ENSG00000132386,ENSG00000067066,ENSG00000130203,ENSG00000110880,ENSG00000158714,ENSG00000271447,ENSG00000138685,ENSG00000105509,ENSG00000161544,ENSG00000106366,ENSG00000123384,ENSG00000173334,ENSG00000137872,ENSG00000146674,ENSG00000166780,ENSG00000101280,ENSG00000116717,ENSG00000081189,ENSG00000132170,ENSG00000100599…	1.63322e-06	3.39725e-05	0.208914
GO:0032835	glomerulus development	BP	22	62	2340	19230	ENSG00000137573,ENSG00000169031,ENSG00000081052,ENSG00000054598,ENSG00000176692,ENSG00000261371,ENSG00000114315,ENSG00000154188,ENSG00000125378,ENSG00000187391,ENSG00000149571,ENSG00000170873,ENSG00000081189,ENSG00000120738,ENSG00000163884,ENSG00000170962,ENSG00000107796,ENSG00000177464,ENSG00000172037,ENSG00000134853,ENSG00000118526,ENSG00000018408	1.78852e-06	3.71459e-05	0.354839
GO:0031032	actomyosin structure organization	BP	48	198	2340	19230	ENSG00000154330,ENSG00000136842,ENSG00000177791,ENSG00000163380,ENSG00000128872,ENSG00000163431,ENSG00000159251,ENSG00000173991,ENSG00000117707,ENSG00000133392,ENSG00000137486,ENSG00000112658,ENSG00000049540,ENSG00000095637,ENSG00000134775,ENSG00000165410,ENSG00000140416,ENSG00000172399,ENSG00000122367,ENSG00000159176,ENSG00000118194,ENSG00000184009,ENSG00000077522,ENSG00000015285,ENSG00000088280…	1.81317e-06	3.76004e-05	0.242424
GO:0014065	phosphatidylinositol 3-kinase signaling	BP	41	159	2340	19230	ENSG00000101445,ENSG00000137331,ENSG00000100100,ENSG00000136826,ENSG00000105373,ENSG00000135919,ENSG00000102755,ENSG00000099985,ENSG00000185950,ENSG00000197461,ENSG00000171105,ENSG00000135362,ENSG00000155629,ENSG00000171608,ENSG00000185652,ENSG00000180210,ENSG00000170962,ENSG00000170820,ENSG00000174697,ENSG00000180353,ENSG00000134853,ENSG00000109458,ENSG00000148053,ENSG00000138685,ENSG00000157404…	1.90265e-06	3.93959e-05	0.257862
GO:0030194	positive regulation of blood coagulation	BP	14	29	2340	19230	ENSG00000177119,ENSG00000136869,ENSG00000115956,ENSG00000174175,ENSG00000178726,ENSG00000137801,ENSG00000106366,ENSG00000180210,ENSG00000167711,ENSG00000162493,ENSG00000110080,ENSG00000173083,ENSG00000006638,ENSG00000116044	1.95139e-06	4.02212e-05	0.482759
GO:1900048	positive regulation of hemostasis	BP	14	29	2340	19230	ENSG00000177119,ENSG00000136869,ENSG00000115956,ENSG00000174175,ENSG00000137801,ENSG00000106366,ENSG00000180210,ENSG00000110080,ENSG00000173083,ENSG00000006638,ENSG00000116044,ENSG00000178726,ENSG00000167711,ENSG00000162493	1.95139e-06	4.02212e-05	0.482759
GO:0005520	insulin-like growth factor binding	MF	14	29	2340	19230	ENSG00000171105,ENSG00000167779,ENSG00000141753,ENSG00000115457,ENSG00000146678,ENSG00000146674,ENSG00000166033,ENSG00000064205,ENSG00000150938,ENSG00000104415,ENSG00000163453,ENSG00000170801,ENSG00000118523,ENSG00000142871	1.95139e-06	4.02212e-05	0.482759
GO:0003073	regulation of systemic arterial blood pressure	BP	30	101	2340	19230	ENSG00000120907,ENSG00000169676,ENSG00000126895,ENSG00000170214,ENSG00000130234,ENSG00000198848,ENSG00000092009,ENSG00000100448,ENSG00000143839,ENSG00000144891,ENSG00000188778,ENSG00000167711,ENSG00000142583,ENSG00000145244,ENSG00000133019,ENSG00000140416,ENSG00000112096,ENSG00000106991,ENSG00000106538,ENSG00000162545,ENSG00000103647,ENSG00000213853,ENSG00000186204,ENSG00000078401,ENSG00000164867…	2.02612e-06	4.16981e-05	0.29703
GO:0030425	dendrite	CC	118	640	2340	19230	ENSG00000158445,ENSG00000099864,ENSG00000139112,ENSG00000171105,ENSG00000186297,ENSG00000125869,ENSG00000127990,ENSG00000163285,ENSG00000155511,ENSG00000164418,ENSG00000188906,ENSG00000168280,ENSG00000078018,ENSG00000142192,ENSG00000205726,ENSG00000166313,ENSG00000061337,ENSG00000167371,ENSG00000107954,ENSG00000137486,ENSG00000104327,ENSG00000184408,ENSG00000126368,ENSG00000128594,ENSG00000005249…	2.08529e-06	4.2851e-05	0.184375
GO:0045620	negative regulation of lymphocyte differentiation	BP	21	58	2340	19230	ENSG00000125378,ENSG00000121210,ENSG00000159216,ENSG00000127951,ENSG00000115738,ENSG00000122641,ENSG00000123999,ENSG00000198435,ENSG00000019582,ENSG00000117586,ENSG00000089692,ENSG00000163599,ENSG00000077238,ENSG00000105639,ENSG00000171150,ENSG00000113916,ENSG00000136630,ENSG00000106571,ENSG00000203710,ENSG00000163874,ENSG00000120337	2.09902e-06	4.3068e-05	0.362069
GO:0031668	cellular response to extracellular stimulus	BP	66	306	2340	19230	ENSG00000012504,ENSG00000141052,ENSG00000139112,ENSG00000140941,ENSG00000034713,ENSG00000197769,ENSG00000150907,ENSG00000196139,ENSG00000004799,ENSG00000116954,ENSG00000025039,ENSG00000105974,ENSG00000112561,ENSG00000154803,ENSG00000134245,ENSG00000188906,ENSG00000135821,ENSG00000158445,ENSG00000168309,ENSG00000090339,ENSG00000147883,ENSG00000175445,ENSG00000100292,ENSG00000005882,ENSG00000172216…	2.17081e-06	4.44738e-05	0.215686
GO:0007212	dopamine receptor signaling pathway	BP	17	41	2340	19230	ENSG00000186469,ENSG00000141404,ENSG00000169676,ENSG00000173175,ENSG00000196924,ENSG00000069696,ENSG00000105971,ENSG00000188906,ENSG00000060558,ENSG00000156049,ENSG00000047579,ENSG00000135824,ENSG00000099864,ENSG00000117152,ENSG00000108370,ENSG00000168824,ENSG00000141480	2.23682e-06	4.57571e-05	0.414634
GO:0015850	organic hydroxy compound transport	BP	62	282	2340	19230	ENSG00000143839,ENSG00000144891,ENSG00000108405,ENSG00000150594,ENSG00000274286,ENSG00000158445,ENSG00000155158,ENSG00000141338,ENSG00000100979,ENSG00000005421,ENSG00000198848,ENSG00000123384,ENSG00000165029,ENSG00000105974,ENSG00000100906,ENSG00000130203,ENSG00000118137,ENSG00000132872,ENSG00000102468,ENSG00000204176,ENSG00000135312,ENSG00000047579,ENSG00000145335,ENSG00000105649,ENSG00000173267…	2.25217e-06	4.60019e-05	0.219858
GO:0046890	regulation of lipid biosynthetic process	BP	47	194	2340	19230	ENSG00000100300,ENSG00000147465,ENSG00000136931,ENSG00000174697,ENSG00000163453,ENSG00000139549,ENSG00000197461,ENSG00000102468,ENSG00000125730,ENSG00000130988,ENSG00000130164,ENSG00000214456,ENSG00000073060,ENSG00000142178,ENSG00000169297,ENSG00000125629,ENSG00000151468,ENSG00000095637,ENSG00000130203,ENSG00000118137,ENSG00000111269,ENSG00000164687,ENSG00000019582,ENSG00000050165,ENSG00000153162…	2.35631e-06	4.80568e-05	0.242268
GO:0030239	myofibril assembly	BP	22	63	2340	19230	ENSG00000159251,ENSG00000173991,ENSG00000163380,ENSG00000117707,ENSG00000133392,ENSG00000134775,ENSG00000165410,ENSG00000140416,ENSG00000112658,ENSG00000177791,ENSG00000172399,ENSG00000122367,ENSG00000159176,ENSG00000118194,ENSG00000184009,ENSG00000077522,ENSG00000134853,ENSG00000078401,ENSG00000154330,ENSG00000136842,ENSG00000128872,ENSG00000163431	2.43423e-06	4.95715e-05	0.349206
GO:0051347	positive regulation of transferase activity	BP	125	689	2340	19230	ENSG00000116717,ENSG00000099860,ENSG00000125378,ENSG00000107968,ENSG00000116473,ENSG00000138685,ENSG00000197442,ENSG00000198909,ENSG00000188906,ENSG00000134259,ENSG00000106100,ENSG00000171105,ENSG00000137801,ENSG00000119986,ENSG00000185652,ENSG00000185386,ENSG00000112964,ENSG00000213949,ENSG00000167779,ENSG00000137486,ENSG00000130829,ENSG00000173546,ENSG00000136869,ENSG00000197405,ENSG00000274286…	2.44353e-06	4.96121e-05	0.181422
GO:0097447	dendritic tree	CC	118	642	2340	19230	ENSG00000125851,ENSG00000146938,ENSG00000165168,ENSG00000158445,ENSG00000102468,ENSG00000099864,ENSG00000144596,ENSG00000269556,ENSG00000186297,ENSG00000176658,ENSG00000092964,ENSG00000169306,ENSG00000169862,ENSG00000008056,ENSG00000126767,ENSG00000134294,ENSG00000185652,ENSG00000176697,ENSG00000125869,ENSG00000107954,ENSG00000157851,ENSG00000171867,ENSG00000178301,ENSG00000100599,ENSG00000172137…	2.44078e-06	4.96121e-05	0.183801
GO:0022604	regulation of cell morphogenesis	BP	96	497	2340	19230	ENSG00000132970,ENSG00000128283,ENSG00000160307,ENSG00000099864,ENSG00000073712,ENSG00000275342,ENSG00000154783,ENSG00000151491,ENSG00000181374,ENSG00000277632,ENSG00000157654,ENSG00000172156,ENSG00000108691,ENSG00000180210,ENSG00000180263,ENSG00000101336,ENSG00000161791,ENSG00000167617,ENSG00000136040,ENSG00000164292,ENSG00000140416,ENSG00000008853,ENSG00000090339,ENSG00000157404,ENSG00000075884…	2.47953e-06	5.02679e-05	0.193159
GO:0043168	anion binding	MF	421	2839	2340	19230	ENSG00000132872,ENSG00000204176,ENSG00000149596,ENSG00000137801,ENSG00000153317,ENSG00000197043,ENSG00000167601,ENSG00000172020,ENSG00000137501,ENSG00000073060,ENSG00000023171,ENSG00000168497,ENSG00000164687,ENSG00000003137,ENSG00000121769,ENSG00000170323,ENSG00000081051,ENSG00000243955,ENSG00000275993,ENSG00000102755,ENSG00000142149,ENSG00000141639,ENSG00000159216,ENSG00000198355,ENSG00000177706…	2.53604e-06	5.13368e-05	0.148292
GO:0051604	protein maturation	BP	73	351	2340	19230	ENSG00000175899,ENSG00000149131,ENSG00000125730,ENSG00000203710,ENSG00000085063,ENSG00000130234,ENSG00000198848,ENSG00000092009,ENSG00000100448,ENSG00000143839,ENSG00000125851,ENSG00000121898,ENSG00000175426,ENSG00000156140,ENSG00000102174,ENSG00000122862,ENSG00000109472,ENSG00000135074,ENSG00000140479,ENSG00000106571,ENSG00000171551,ENSG00000137752,ENSG00000159216,ENSG00000137801,ENSG00000106366…	2.65566e-06	5.36784e-05	0.207977
GO:0043434	response to peptide hormone	BP	90	459	2340	19230	ENSG00000150907,ENSG00000185950,ENSG00000171105,ENSG00000106070,ENSG00000004799,ENSG00000176692,ENSG00000184481,ENSG00000105971,ENSG00000116039,ENSG00000133124,ENSG00000109458,ENSG00000106538,ENSG00000104635,ENSG00000095637,ENSG00000146678,ENSG00000005882,ENSG00000124253,ENSG00000130766,ENSG00000121769,ENSG00000138030,ENSG00000174697,ENSG00000198523,ENSG00000125629,ENSG00000115457,ENSG00000148926…	2.68136e-06	5.41173e-05	0.196078
GO:0030278	regulation of ossification	BP	51	218	2340	19230	ENSG00000081189,ENSG00000129167,ENSG00000111341,ENSG00000154122,ENSG00000170989,ENSG00000127083,ENSG00000162733,ENSG00000153162,ENSG00000125378,ENSG00000089041,ENSG00000177119,ENSG00000142871,ENSG00000277632,ENSG00000166923,ENSG00000122862,ENSG00000168056,ENSG00000163823,ENSG00000266524,ENSG00000180694,ENSG00000150938,ENSG00000150630,ENSG00000109321,ENSG00000095739,ENSG00000090539,ENSG00000164188…	2.69342e-06	5.42801e-05	0.233945
GO:0050766	positive regulation of phagocytosis	BP	23	68	2340	19230	ENSG00000168461,ENSG00000125730,ENSG00000177119,ENSG00000132170,ENSG00000127472,ENSG00000116473,ENSG00000108691,ENSG00000166278,ENSG00000244731,ENSG00000224389,ENSG00000172243,ENSG00000101307,ENSG00000198053,ENSG00000123384,ENSG00000183049,ENSG00000171049,ENSG00000163661,ENSG00000018280,ENSG00000112041,ENSG00000196776,ENSG00000118137,ENSG00000158869,ENSG00000072694	2.71841e-06	5.47025e-05	0.338235
GO:0045936	negative regulation of phosphate metabolic process	BP	115	624	2340	19230	ENSG00000130829,ENSG00000188766,ENSG00000120129,ENSG00000138166,ENSG00000105974,ENSG00000117152,ENSG00000130988,ENSG00000135362,ENSG00000198053,ENSG00000171867,ENSG00000137486,ENSG00000145335,ENSG00000135842,ENSG00000154188,ENSG00000102981,ENSG00000018408,ENSG00000110880,ENSG00000146674,ENSG00000163874,ENSG00000179820,ENSG00000188906,ENSG00000141480,ENSG00000153823,ENSG00000133216,ENSG00000116285…	2.86687e-06	5.76047e-05	0.184295
GO:0010942	positive regulation of cell death	BP	135	759	2340	19230	ENSG00000136634,ENSG00000108405,ENSG00000091592,ENSG00000074370,ENSG00000106100,ENSG00000026103,ENSG00000162511,ENSG00000114023,ENSG00000163220,ENSG00000145335,ENSG00000137752,ENSG00000132170,ENSG00000134259,ENSG00000169031,ENSG00000176171,ENSG00000180871,ENSG00000197442,ENSG00000162909,ENSG00000100300,ENSG00000010379,ENSG00000171608,ENSG00000186431,ENSG00000137486,ENSG00000205726,ENSG00000160307…	2.88223e-06	5.78276e-05	0.177866
GO:0008360	regulation of cell shape	BP	40	156	2340	19230	ENSG00000132970,ENSG00000128283,ENSG00000160307,ENSG00000099864,ENSG00000073712,ENSG00000275342,ENSG00000154783,ENSG00000151491,ENSG00000181374,ENSG00000277632,ENSG00000157654,ENSG00000172156,ENSG00000108691,ENSG00000180210,ENSG00000180263,ENSG00000101336,ENSG00000161791,ENSG00000167617,ENSG00000136040,ENSG00000164292,ENSG00000140416,ENSG00000008853,ENSG00000090339,ENSG00000157404,ENSG00000075884…	2.93986e-06	5.88969e-05	0.25641
GO:0001938	positive regulation of endothelial cell proliferation	BP	32	113	2340	19230	ENSG00000101445,ENSG00000165757,ENSG00000100292,ENSG00000144891,ENSG00000138685,ENSG00000077782,ENSG00000117020,ENSG00000153162,ENSG00000179388,ENSG00000125378,ENSG00000171608,ENSG00000172156,ENSG00000165197,ENSG00000105971,ENSG00000184304,ENSG00000107562,ENSG00000214274,ENSG00000113296,ENSG00000198435,ENSG00000172889,ENSG00000037280,ENSG00000150630,ENSG00000239697,ENSG00000171951,ENSG00000006606…	2.9503e-06	5.9019e-05	0.283186
GO:0010563	negative regulation of phosphorus metabolic process	BP	115	625	2340	19230	ENSG00000130829,ENSG00000188766,ENSG00000120129,ENSG00000138166,ENSG00000105974,ENSG00000117152,ENSG00000130988,ENSG00000135362,ENSG00000198053,ENSG00000171867,ENSG00000137486,ENSG00000145335,ENSG00000135842,ENSG00000154188,ENSG00000102981,ENSG00000018408,ENSG00000110880,ENSG00000146674,ENSG00000163874,ENSG00000179820,ENSG00000188906,ENSG00000141480,ENSG00000153823,ENSG00000133216,ENSG00000116285…	3.10185e-06	6.18684e-05	0.184
GO:0040013	negative regulation of locomotion	BP	84	422	2340	19230	ENSG00000100292,ENSG00000166923,ENSG00000137801,ENSG00000128917,ENSG00000011465,ENSG00000132386,ENSG00000067066,ENSG00000130203,ENSG00000110880,ENSG00000158714,ENSG00000271447,ENSG00000138685,ENSG00000105509,ENSG00000161544,ENSG00000106366,ENSG00000123384,ENSG00000173334,ENSG00000137872,ENSG00000146674,ENSG00000166780,ENSG00000064666,ENSG00000196935,ENSG00000137573,ENSG00000136826,ENSG00000066056…	3.10073e-06	6.18684e-05	0.199052
GO:0051248	negative regulation of protein metabolic process	BP	203	1235	2340	19230	ENSG00000130829,ENSG00000188766,ENSG00000120129,ENSG00000138166,ENSG00000105974,ENSG00000117152,ENSG00000175899,ENSG00000149131,ENSG00000130988,ENSG00000135362,ENSG00000198053,ENSG00000171867,ENSG00000137486,ENSG00000145335,ENSG00000135842,ENSG00000154188,ENSG00000102981,ENSG00000018408,ENSG00000110880,ENSG00000146674,ENSG00000163874,ENSG00000179820,ENSG00000188906,ENSG00000141480,ENSG00000153823…	3.12193e-06	6.21776e-05	0.164372
GO:0072001	renal system development	BP	65	303	2340	19230	ENSG00000125378,ENSG00000168621,ENSG00000156466,ENSG00000176692,ENSG00000164056,ENSG00000106571,ENSG00000117318,ENSG00000164619,ENSG00000054598,ENSG00000118526,ENSG00000168743,ENSG00000147257,ENSG00000138685,ENSG00000130988,ENSG00000154734,ENSG00000077943,ENSG00000070404,ENSG00000153162,ENSG00000122870,ENSG00000178301,ENSG00000137573,ENSG00000126603,ENSG00000170961,ENSG00000111077,ENSG00000011465…	3.13204e-06	6.22877e-05	0.214521
GO:0048661	positive regulation of smooth muscle cell proliferation	BP	30	103	2340	19230	ENSG00000154734,ENSG00000078401,ENSG00000207870,ENSG00000087245,ENSG00000135312,ENSG00000138685,ENSG00000197442,ENSG00000136634,ENSG00000177606,ENSG00000116604,ENSG00000125378,ENSG00000137801,ENSG00000115738,ENSG00000100292,ENSG00000169403,ENSG00000170962,ENSG00000197561,ENSG00000006210,ENSG00000163513,ENSG00000124882,ENSG00000085662,ENSG00000170989,ENSG00000104415,ENSG00000204472,ENSG00000064989…	3.16999e-06	6.28935e-05	0.291262
GO:0070820	tertiary granule	CC	41	162	2340	19230	ENSG00000132639,ENSG00000125810,ENSG00000165168,ENSG00000059804,ENSG00000173391,ENSG00000085063,ENSG00000198053,ENSG00000148175,ENSG00000169403,ENSG00000104043,ENSG00000186431,ENSG00000105383,ENSG00000167613,ENSG00000075651,ENSG00000258227,ENSG00000147234,ENSG00000169896,ENSG00000257335,ENSG00000171049,ENSG00000018280,ENSG00000139572,ENSG00000118804,ENSG00000196776,ENSG00000127329,ENSG00000131042…	3.17379e-06	6.28935e-05	0.253086
GO:0006809	nitric oxide biosynthetic process	BP	26	83	2340	19230	ENSG00000130988,ENSG00000124212,ENSG00000100300,ENSG00000198053,ENSG00000105974,ENSG00000102575,ENSG00000163874,ENSG00000136634,ENSG00000196776,ENSG00000078401,ENSG00000171105,ENSG00000172243,ENSG00000120885,ENSG00000136826,ENSG00000136869,ENSG00000244734,ENSG00000127528,ENSG00000090339,ENSG00000204472,ENSG00000163661,ENSG00000130707,ENSG00000187554,ENSG00000100243,ENSG00000007171,ENSG00000164867…	3.21824e-06	6.35915e-05	0.313253
GO:0098793	presynapse	CC	98	513	2340	19230	ENSG00000142192,ENSG00000132639,ENSG00000132872,ENSG00000100321,ENSG00000127561,ENSG00000172476,ENSG00000167371,ENSG00000158109,ENSG00000008056,ENSG00000185652,ENSG00000176697,ENSG00000169213,ENSG00000116039,ENSG00000135604,ENSG00000149571,ENSG00000111450,ENSG00000155511,ENSG00000145335,ENSG00000105649,ENSG00000185518,ENSG00000220205,ENSG00000183454,ENSG00000157680,ENSG00000128482,ENSG00000188906…	3.22101e-06	6.35915e-05	0.191033
GO:0050820	positive regulation of coagulation	BP	14	30	2340	19230	ENSG00000177119,ENSG00000136869,ENSG00000115956,ENSG00000174175,ENSG00000137801,ENSG00000106366,ENSG00000180210,ENSG00000110080,ENSG00000173083,ENSG00000006638,ENSG00000116044,ENSG00000178726,ENSG00000167711,ENSG00000162493	3.2491e-06	6.40531e-05	0.466667
GO:0051130	positive regulation of cellular component organization	BP	218	1343	2340	19230	ENSG00000171105,ENSG00000166923,ENSG00000185652,ENSG00000137486,ENSG00000187391,ENSG00000007908,ENSG00000154188,ENSG00000141480,ENSG00000135407,ENSG00000029534,ENSG00000137463,ENSG00000119048,ENSG00000141433,ENSG00000166313,ENSG00000176697,ENSG00000189292,ENSG00000044524,ENSG00000184304,ENSG00000006210,ENSG00000149557,ENSG00000005884,ENSG00000173376,ENSG00000172260,ENSG00000113657,ENSG00000123384…	3.25674e-06	6.41106e-05	0.162323
GO:0046209	nitric oxide metabolic process	BP	27	88	2340	19230	ENSG00000100243,ENSG00000007171,ENSG00000164867,ENSG00000117791,ENSG00000130988,ENSG00000124212,ENSG00000100300,ENSG00000198053,ENSG00000105974,ENSG00000102575,ENSG00000163874,ENSG00000136634,ENSG00000196776,ENSG00000078401,ENSG00000171105,ENSG00000172243,ENSG00000120885,ENSG00000136826,ENSG00000136869,ENSG00000244734,ENSG00000127528,ENSG00000090339,ENSG00000204472,ENSG00000163661,ENSG00000130707…	3.27182e-06	6.43142e-05	0.306818
GO:1902622	regulation of neutrophil migration	BP	17	42	2340	19230	ENSG00000166086,ENSG00000130830,ENSG00000109743,ENSG00000171860,ENSG00000078401,ENSG00000169429,ENSG00000113296,ENSG00000197405,ENSG00000180871,ENSG00000183049,ENSG00000172724,ENSG00000019582,ENSG00000197635,ENSG00000158714,ENSG00000115310,ENSG00000002586,ENSG00000115594	3.33301e-06	6.54223e-05	0.404762
GO:0031348	negative regulation of defense response	BP	82	410	2340	19230	ENSG00000072694,ENSG00000175899,ENSG00000149131,ENSG00000162711,ENSG00000132170,ENSG00000118503,ENSG00000135077,ENSG00000141433,ENSG00000185231,ENSG00000173198,ENSG00000188191,ENSG00000168229,ENSG00000186469,ENSG00000122679,ENSG00000196126,ENSG00000169676,ENSG00000125384,ENSG00000170820,ENSG00000126895,ENSG00000099998,ENSG00000101336,ENSG00000005249,ENSG00000166073,ENSG00000188778,ENSG00000160013…	3.34283e-06	6.55204e-05	0.2
GO:0050769	positive regulation of neurogenesis	BP	95	494	2340	19230	ENSG00000006210,ENSG00000176165,ENSG00000150630,ENSG00000106571,ENSG00000162946,ENSG00000141433,ENSG00000166313,ENSG00000176697,ENSG00000189292,ENSG00000135407,ENSG00000044524,ENSG00000184304,ENSG00000149557,ENSG00000005884,ENSG00000173376,ENSG00000172260,ENSG00000113657,ENSG00000123384,ENSG00000018236,ENSG00000198947,ENSG00000187391,ENSG00000148053,ENSG00000183049,ENSG00000116473,ENSG00000163220…	3.39308e-06	6.64096e-05	0.192308
GO:0019216	regulation of lipid metabolic process	BP	83	417	2340	19230	ENSG00000100300,ENSG00000147465,ENSG00000136931,ENSG00000174697,ENSG00000163453,ENSG00000139549,ENSG00000145335,ENSG00000004799,ENSG00000067992,ENSG00000005882,ENSG00000197461,ENSG00000102468,ENSG00000125730,ENSG00000130988,ENSG00000130164,ENSG00000214456,ENSG00000073060,ENSG00000142178,ENSG00000130203,ENSG00000144891,ENSG00000118137,ENSG00000169297,ENSG00000125629,ENSG00000151468,ENSG00000095637…	3.55043e-06	6.93893e-05	0.199041
GO:0042802	identical protein binding	MF	316	2061	2340	19230	ENSG00000141401,ENSG00000125848,ENSG00000160307,ENSG00000132872,ENSG00000141639,ENSG00000146938,ENSG00000159216,ENSG00000172216,ENSG00000169297,ENSG00000160200,ENSG00000197461,ENSG00000185272,ENSG00000106546,ENSG00000106100,ENSG00000175445,ENSG00000152804,ENSG00000101605,ENSG00000104765,ENSG00000166923,ENSG00000176971,ENSG00000113389,ENSG00000125775,ENSG00000168060,ENSG00000112964,ENSG00000100292…	3.63074e-06	7.08568e-05	0.153324
GO:0050728	negative regulation of inflammatory response	BP	69	329	2340	19230	ENSG00000072694,ENSG00000162711,ENSG00000132170,ENSG00000118503,ENSG00000141433,ENSG00000185231,ENSG00000173198,ENSG00000188191,ENSG00000168229,ENSG00000186469,ENSG00000122679,ENSG00000196126,ENSG00000169676,ENSG00000125384,ENSG00000170820,ENSG00000126895,ENSG00000099998,ENSG00000101336,ENSG00000005249,ENSG00000166073,ENSG00000188778,ENSG00000160013,ENSG00000171522,ENSG00000113749,ENSG00000129467…	3.6437e-06	7.10076e-05	0.209726
GO:0023061	signal release	BP	89	456	2340	19230	ENSG00000047579,ENSG00000145335,ENSG00000143839,ENSG00000144891,ENSG00000010671,ENSG00000132639,ENSG00000008056,ENSG00000136854,ENSG00000105649,ENSG00000220205,ENSG00000157680,ENSG00000158445,ENSG00000130037,ENSG00000150594,ENSG00000007171,ENSG00000079337,ENSG00000174697,ENSG00000126266,ENSG00000116473,ENSG00000136244,ENSG00000118432,ENSG00000089060,ENSG00000197635,ENSG00000150995,ENSG00000149927…	3.69716e-06	7.19463e-05	0.195175
GO:0002861	regulation of inflammatory response to antigenic stimulus	BP	41	163	2340	19230	ENSG00000125730,ENSG00000010671,ENSG00000072694,ENSG00000204592,ENSG00000141433,ENSG00000185231,ENSG00000173198,ENSG00000188191,ENSG00000168229,ENSG00000186469,ENSG00000122679,ENSG00000196126,ENSG00000169676,ENSG00000125384,ENSG00000170820,ENSG00000126895,ENSG00000099998,ENSG00000101336,ENSG00000005249,ENSG00000166073,ENSG00000188778,ENSG00000160013,ENSG00000171522,ENSG00000113749,ENSG00000129467…	3.74838e-06	7.28387e-05	0.251534
GO:0032611	interleukin-1 beta production	BP	31	109	2340	19230	ENSG00000198053,ENSG00000103313,ENSG00000176170,ENSG00000114861,ENSG00000116285,ENSG00000006210,ENSG00000126266,ENSG00000105383,ENSG00000118503,ENSG00000102575,ENSG00000163874,ENSG00000162711,ENSG00000141480,ENSG00000118137,ENSG00000142192,ENSG00000091592,ENSG00000106100,ENSG00000172243,ENSG00000175445,ENSG00000277632,ENSG00000101916,ENSG00000136869,ENSG00000187116,ENSG00000089041,ENSG00000172724…	3.79656e-06	7.34596e-05	0.284404
GO:0032651	regulation of interleukin-1 beta production	BP	31	109	2340	19230	ENSG00000116285,ENSG00000006210,ENSG00000126266,ENSG00000105383,ENSG00000118503,ENSG00000103313,ENSG00000102575,ENSG00000163874,ENSG00000162711,ENSG00000141480,ENSG00000118137,ENSG00000142192,ENSG00000091592,ENSG00000106100,ENSG00000172243,ENSG00000175445,ENSG00000277632,ENSG00000101916,ENSG00000136869,ENSG00000187116,ENSG00000089041,ENSG00000172724,ENSG00000011600,ENSG00000136244,ENSG00000120738…	3.79656e-06	7.34596e-05	0.284404
GO:0045621	positive regulation of lymphocyte differentiation	BP	31	109	2340	19230	ENSG00000167601,ENSG00000173757,ENSG00000196126,ENSG00000204287,ENSG00000179388,ENSG00000168685,ENSG00000135426,ENSG00000074047,ENSG00000117586,ENSG00000159216,ENSG00000124253,ENSG00000010671,ENSG00000168918,ENSG00000134460,ENSG00000019582,ENSG00000125657,ENSG00000113916,ENSG00000107738,ENSG00000131042,ENSG00000203710,ENSG00000171150,ENSG00000172724,ENSG00000136630,ENSG00000077238,ENSG00000114013…	3.79656e-06	7.34596e-05	0.284404
GO:0048662	negative regulation of smooth muscle cell proliferation	BP	24	74	2340	19230	ENSG00000100292,ENSG00000185532,ENSG00000124762,ENSG00000140416,ENSG00000112096,ENSG00000172638,ENSG00000130176,ENSG00000081189,ENSG00000141052,ENSG00000132170,ENSG00000136634,ENSG00000113389,ENSG00000136826,ENSG00000106809,ENSG00000214274,ENSG00000118503,ENSG00000160013,ENSG00000173334,ENSG00000169418,ENSG00000189058,ENSG00000204472,ENSG00000276365,ENSG00000165795,ENSG00000146674	3.85885e-06	7.45587e-05	0.324324
GO:1903035	negative regulation of response to wounding	BP	30	104	2340	19230	ENSG00000178726,ENSG00000197461,ENSG00000180210,ENSG00000134853,ENSG00000164867,ENSG00000173918,ENSG00000130203,ENSG00000135919,ENSG00000078401,ENSG00000106366,ENSG00000127324,ENSG00000109072,ENSG00000003436,ENSG00000184500,ENSG00000171557,ENSG00000104368,ENSG00000167711,ENSG00000149131,ENSG00000177791,ENSG00000116106,ENSG00000137801,ENSG00000138685,ENSG00000140873,ENSG00000185532,ENSG00000111252…	3.94169e-06	7.59431e-05	0.288462
GO:0042641	actomyosin	CC	25	79	2340	19230	ENSG00000064666,ENSG00000073712,ENSG00000120913,ENSG00000154330,ENSG00000101335,ENSG00000086991,ENSG00000168309,ENSG00000183386,ENSG00000099204,ENSG00000172403,ENSG00000163110,ENSG00000140416,ENSG00000171992,ENSG00000122367,ENSG00000196923,ENSG00000065534,ENSG00000072110,ENSG00000173210,ENSG00000133026,ENSG00000095637,ENSG00000154553,ENSG00000163092,ENSG00000145012,ENSG00000114166,ENSG00000171357	4.02888e-06	7.75131e-05	0.316456
GO:0007193	adenylate cyclase-inhibiting G protein-coupled receptor signaling pathway	BP	27	89	2340	19230	ENSG00000196924,ENSG00000069696,ENSG00000173175,ENSG00000179603,ENSG00000133019,ENSG00000135312,ENSG00000150594,ENSG00000116741,ENSG00000099864,ENSG00000078401,ENSG00000141404,ENSG00000113389,ENSG00000170820,ENSG00000128266,ENSG00000186642,ENSG00000127955,ENSG00000128285,ENSG00000166073,ENSG00000131016,ENSG00000170989,ENSG00000185897,ENSG00000129467,ENSG00000171049,ENSG00000036828,ENSG00000197746…	4.15693e-06	7.96384e-05	0.303371
GO:2001057	reactive nitrogen species metabolic process	BP	27	89	2340	19230	ENSG00000100243,ENSG00000007171,ENSG00000164867,ENSG00000117791,ENSG00000130988,ENSG00000124212,ENSG00000100300,ENSG00000198053,ENSG00000105974,ENSG00000102575,ENSG00000163874,ENSG00000136634,ENSG00000196776,ENSG00000078401,ENSG00000171105,ENSG00000172243,ENSG00000120885,ENSG00000136826,ENSG00000136869,ENSG00000244734,ENSG00000127528,ENSG00000090339,ENSG00000204472,ENSG00000163661,ENSG00000130707…	4.15693e-06	7.96384e-05	0.303371
GO:0038024	cargo receptor activity	MF	27	89	2340	19230	ENSG00000173391,ENSG00000197324,ENSG00000010327,ENSG00000123384,ENSG00000130164,ENSG00000147852,ENSG00000161921,ENSG00000158270,ENSG00000038945,ENSG00000111405,ENSG00000179954,ENSG00000136960,ENSG00000109072,ENSG00000074660,ENSG00000177675,ENSG00000129048,ENSG00000177575,ENSG00000073060,ENSG00000019169,ENSG00000165029,ENSG00000137486,ENSG00000243244,ENSG00000165457,ENSG00000260314,ENSG00000171105…	4.15693e-06	7.96384e-05	0.303371
GO:0098742	cell-cell adhesion via plasma-membrane adhesion molecules	BP	60	275	2340	19230	ENSG00000179242,ENSG00000169306,ENSG00000149256,ENSG00000177707,ENSG00000117154,ENSG00000162692,ENSG00000145934,ENSG00000090339,ENSG00000160593,ENSG00000007908,ENSG00000090659,ENSG00000174175,ENSG00000143341,ENSG00000139211,ENSG00000181754,ENSG00000134376,ENSG00000163513,ENSG00000092969,ENSG00000134115,ENSG00000148600,ENSG00000145526,ENSG00000150394,ENSG00000170571,ENSG00000177103,ENSG00000144847…	4.21458e-06	8.06291e-05	0.218182
GO:1901653	cellular response to peptide	BP	81	406	2340	19230	ENSG00000150907,ENSG00000185950,ENSG00000171105,ENSG00000106070,ENSG00000004799,ENSG00000176692,ENSG00000184481,ENSG00000105971,ENSG00000116039,ENSG00000133124,ENSG00000109458,ENSG00000106538,ENSG00000104635,ENSG00000095637,ENSG00000146678,ENSG00000005882,ENSG00000168461,ENSG00000136111,ENSG00000124253,ENSG00000114166,ENSG00000116285,ENSG00000147465,ENSG00000112964,ENSG00000174697,ENSG00000170890…	4.22219e-06	8.0661e-05	0.199507
GO:0051896	regulation of protein kinase B signaling	BP	58	263	2340	19230	ENSG00000099985,ENSG00000196139,ENSG00000185950,ENSG00000151632,ENSG00000197461,ENSG00000073712,ENSG00000122679,ENSG00000171105,ENSG00000155629,ENSG00000137801,ENSG00000277632,ENSG00000171608,ENSG00000207870,ENSG00000148737,ENSG00000033327,ENSG00000115310,ENSG00000174697,ENSG00000087589,ENSG00000006210,ENSG00000124882,ENSG00000180353,ENSG00000183578,ENSG00000114013,ENSG00000134853,ENSG00000177455…	4.26661e-06	8.13951e-05	0.220532
GO:0002455	humoral immune response mediated by circulating immunoglobulin	BP	18	47	2340	19230	ENSG00000072694,ENSG00000254709,ENSG00000120885,ENSG00000112936,ENSG00000125730,ENSG00000182326,ENSG00000159403,ENSG00000123843,ENSG00000149131,ENSG00000166278,ENSG00000244731,ENSG00000224389,ENSG00000196352,ENSG00000173372,ENSG00000159189,ENSG00000173369,ENSG00000203710,ENSG00000143502	4.42106e-06	8.42234e-05	0.382979
GO:0014066	regulation of phosphatidylinositol 3-kinase signaling	BP	35	131	2340	19230	ENSG00000100100,ENSG00000136826,ENSG00000105373,ENSG00000135919,ENSG00000102755,ENSG00000099985,ENSG00000185950,ENSG00000197461,ENSG00000171105,ENSG00000135362,ENSG00000155629,ENSG00000171608,ENSG00000185652,ENSG00000180210,ENSG00000170962,ENSG00000170820,ENSG00000174697,ENSG00000180353,ENSG00000134853,ENSG00000109458,ENSG00000148053,ENSG00000138685,ENSG00000157404,ENSG00000011465,ENSG00000154188…	4.4494e-06	8.45261e-05	0.267176
GO:0016064	immunoglobulin mediated immune response	BP	32	115	2340	19230	ENSG00000125730,ENSG00000010671,ENSG00000072694,ENSG00000204592,ENSG00000117586,ENSG00000254709,ENSG00000120885,ENSG00000112936,ENSG00000182326,ENSG00000159403,ENSG00000123843,ENSG00000149131,ENSG00000166278,ENSG00000244731,ENSG00000224389,ENSG00000196352,ENSG00000173372,ENSG00000159189,ENSG00000173369,ENSG00000203710,ENSG00000143502,ENSG00000133789,ENSG00000136634,ENSG00000113916,ENSG00000101017…	4.44678e-06	8.45261e-05	0.278261
GO:1904062	regulation of cation transmembrane transport	BP	79	394	2340	19230	ENSG00000143933,ENSG00000198523,ENSG00000198947,ENSG00000118729,ENSG00000198626,ENSG00000069696,ENSG00000184304,ENSG00000180210,ENSG00000006210,ENSG00000103888,ENSG00000177455,ENSG00000145335,ENSG00000127533,ENSG00000144935,ENSG00000149596,ENSG00000092051,ENSG00000116741,ENSG00000117152,ENSG00000022267,ENSG00000077522,ENSG00000150594,ENSG00000171867,ENSG00000176076,ENSG00000120049,ENSG00000055118…	4.54566e-06	8.62343e-05	0.200508
GO:0061337	cardiac conduction	BP	37	142	2340	19230	ENSG00000177098,ENSG00000130037,ENSG00000176076,ENSG00000166257,ENSG00000265107,ENSG00000198626,ENSG00000118729,ENSG00000165995,ENSG00000105711,ENSG00000183230,ENSG00000120457,ENSG00000105974,ENSG00000055118,ENSG00000123700,ENSG00000152049,ENSG00000198523,ENSG00000112837,ENSG00000143933,ENSG00000074370,ENSG00000145244,ENSG00000137731,ENSG00000137726,ENSG00000130234,ENSG00000221946,ENSG00000169418…	4.55413e-06	8.62745e-05	0.260563
GO:0001822	kidney development	BP	63	294	2340	19230	ENSG00000125378,ENSG00000168621,ENSG00000156466,ENSG00000176692,ENSG00000164056,ENSG00000106571,ENSG00000117318,ENSG00000164619,ENSG00000054598,ENSG00000118526,ENSG00000168743,ENSG00000147257,ENSG00000138685,ENSG00000143839,ENSG00000109906,ENSG00000166923,ENSG00000018408,ENSG00000137573,ENSG00000169031,ENSG00000081052,ENSG00000104327,ENSG00000188906,ENSG00000197461,ENSG00000114315,ENSG00000126603…	4.58117e-06	8.66657e-05	0.214286
GO:0031225	anchored component of membrane	CC	42	170	2340	19230	ENSG00000179399,ENSG00000183098,ENSG00000106100,ENSG00000147257,ENSG00000180447,ENSG00000124466,ENSG00000186907,ENSG00000169242,ENSG00000132677,ENSG00000008056,ENSG00000169213,ENSG00000105649,ENSG00000085063,ENSG00000171867,ENSG00000277494,ENSG00000117154,ENSG00000165457,ENSG00000170458,ENSG00000018236,ENSG00000134115,ENSG00000111339,ENSG00000167261,ENSG00000138623,ENSG00000172260,ENSG00000122121…	4.69011e-06	8.86033e-05	0.247059
GO:0042698	ovulation cycle	BP	23	70	2340	19230	ENSG00000154734,ENSG00000174697,ENSG00000081051,ENSG00000170820,ENSG00000124882,ENSG00000163661,ENSG00000136931,ENSG00000174804,ENSG00000134853,ENSG00000054356,ENSG00000173757,ENSG00000137486,ENSG00000141480,ENSG00000122641,ENSG00000092969,ENSG00000170961,ENSG00000105509,ENSG00000120738,ENSG00000184347,ENSG00000167601,ENSG00000132386,ENSG00000092445,ENSG00000157150	4.76355e-06	8.96168e-05	0.328571
GO:0001725	stress fiber	CC	23	70	2340	19230	ENSG00000064666,ENSG00000073712,ENSG00000120913,ENSG00000154330,ENSG00000101335,ENSG00000086991,ENSG00000168309,ENSG00000183386,ENSG00000099204,ENSG00000172403,ENSG00000163110,ENSG00000140416,ENSG00000171992,ENSG00000122367,ENSG00000196923,ENSG00000065534,ENSG00000072110,ENSG00000173210,ENSG00000133026,ENSG00000095637,ENSG00000154553,ENSG00000163092,ENSG00000145012	4.76355e-06	8.96168e-05	0.328571
GO:0097517	contractile actin filament bundle	CC	23	70	2340	19230	ENSG00000064666,ENSG00000073712,ENSG00000120913,ENSG00000154330,ENSG00000101335,ENSG00000086991,ENSG00000168309,ENSG00000183386,ENSG00000099204,ENSG00000172403,ENSG00000163110,ENSG00000140416,ENSG00000171992,ENSG00000122367,ENSG00000196923,ENSG00000065534,ENSG00000072110,ENSG00000173210,ENSG00000133026,ENSG00000095637,ENSG00000154553,ENSG00000163092,ENSG00000145012	4.76355e-06	8.96168e-05	0.328571
GO:0034767	positive regulation of ion transmembrane transport	BP	46	193	2340	19230	ENSG00000196632,ENSG00000069696,ENSG00000180210,ENSG00000006210,ENSG00000103888,ENSG00000177455,ENSG00000145335,ENSG00000127533,ENSG00000144935,ENSG00000149596,ENSG00000143933,ENSG00000077522,ENSG00000186469,ENSG00000184185,ENSG00000196924,ENSG00000120457,ENSG00000176076,ENSG00000197584,ENSG00000145936,ENSG00000055118,ENSG00000123700,ENSG00000181754,ENSG00000141750,ENSG00000085563,ENSG00000165995…	4.80732e-06	9.03152e-05	0.238342
GO:0042326	negative regulation of phosphorylation	BP	95	498	2340	19230	ENSG00000130829,ENSG00000188766,ENSG00000120129,ENSG00000138166,ENSG00000105974,ENSG00000117152,ENSG00000130988,ENSG00000135362,ENSG00000198053,ENSG00000171867,ENSG00000137486,ENSG00000145335,ENSG00000135842,ENSG00000154188,ENSG00000102981,ENSG00000018408,ENSG00000110880,ENSG00000146674,ENSG00000163874,ENSG00000179820,ENSG00000188906,ENSG00000141480,ENSG00000153823,ENSG00000133216,ENSG00000116285…	4.82237e-06	9.04728e-05	0.190763
GO:0042445	hormone metabolic process	BP	56	252	2340	19230	ENSG00000130234,ENSG00000198848,ENSG00000092009,ENSG00000100448,ENSG00000143839,ENSG00000114115,ENSG00000184254,ENSG00000104324,ENSG00000112394,ENSG00000100300,ENSG00000147465,ENSG00000140459,ENSG00000085662,ENSG00000148795,ENSG00000025423,ENSG00000073060,ENSG00000137869,ENSG00000198189,ENSG00000117594,ENSG00000231852,ENSG00000100867,ENSG00000148926,ENSG00000134853,ENSG00000118137,ENSG00000105852…	4.86025e-06	9.10576e-05	0.222222
GO:0044444	cytoplasmic part	CC	1316	9990	2340	19230	ENSG00000119938,ENSG00000087074,ENSG00000153048,ENSG00000058091,ENSG00000161011,ENSG00000062716,ENSG00000140941,ENSG00000106571,ENSG00000074047,ENSG00000091482,ENSG00000109846,ENSG00000214872,ENSG00000175084,ENSG00000150907,ENSG00000185022,ENSG00000069535,ENSG00000124253,ENSG00000100300,ENSG00000100243,ENSG00000125910,ENSG00000107745,ENSG00000139112,ENSG00000120885,ENSG00000147465,ENSG00000104765…	5.04059e-06	9.43062e-05	0.131732
GO:0034612	response to tumor necrosis factor	BP	69	332	2340	19230	ENSG00000118503,ENSG00000067182,ENSG00000176170,ENSG00000105270,ENSG00000151468,ENSG00000118137,ENSG00000102524,ENSG00000026103,ENSG00000154611,ENSG00000101017,ENSG00000164761,ENSG00000125657,ENSG00000125735,ENSG00000117586,ENSG00000100906,ENSG00000106952,ENSG00000239697,ENSG00000120949,ENSG00000120337,ENSG00000124253,ENSG00000105928,ENSG00000078401,ENSG00000060138,ENSG00000181374,ENSG00000137801…	5.06149e-06	9.4567e-05	0.207831
GO:0060291	long-term synaptic potentiation	BP	27	90	2340	19230	ENSG00000251322,ENSG00000172137,ENSG00000104327,ENSG00000131042,ENSG00000168824,ENSG00000142192,ENSG00000171867,ENSG00000168309,ENSG00000011600,ENSG00000116106,ENSG00000130203,ENSG00000144847,ENSG00000175344,ENSG00000161011,ENSG00000133216,ENSG00000132639,ENSG00000160307,ENSG00000113319,ENSG00000161509,ENSG00000148053,ENSG00000145335,ENSG00000220205,ENSG00000183454,ENSG00000204314,ENSG00000105464…	5.25623e-06	9.79361e-05	0.3
GO:0035579	specific granule membrane	CC	27	90	2340	19230	ENSG00000132639,ENSG00000125810,ENSG00000165168,ENSG00000108405,ENSG00000059804,ENSG00000171860,ENSG00000173391,ENSG00000142583,ENSG00000085063,ENSG00000148175,ENSG00000170956,ENSG00000104043,ENSG00000186431,ENSG00000105383,ENSG00000167613,ENSG00000075651,ENSG00000258227,ENSG00000169896,ENSG00000116473,ENSG00000171049,ENSG00000182885,ENSG00000109743,ENSG00000135926,ENSG00000139572,ENSG00000196776…	5.25623e-06	9.79361e-05	0.3
GO:0070555	response to interleukin-1	BP	50	217	2340	19230	ENSG00000106100,ENSG00000154611,ENSG00000139946,ENSG00000107968,ENSG00000161011,ENSG00000100906,ENSG00000120738,ENSG00000198909,ENSG00000090376,ENSG00000115594,ENSG00000136689,ENSG00000143947,ENSG00000172216,ENSG00000124253,ENSG00000124212,ENSG00000078401,ENSG00000181374,ENSG00000277632,ENSG00000198053,ENSG00000172156,ENSG00000275152,ENSG00000108691,ENSG00000185386,ENSG00000275302,ENSG00000276409…	5.30894e-06	9.87826e-05	0.230415
GO:0010810	regulation of cell-substrate adhesion	BP	51	223	2340	19230	ENSG00000109743,ENSG00000213853,ENSG00000137801,ENSG00000113916,ENSG00000006210,ENSG00000198947,ENSG00000184371,ENSG00000162946,ENSG00000107742,ENSG00000205221,ENSG00000138080,ENSG00000144810,ENSG00000164318,ENSG00000106823,ENSG00000005884,ENSG00000173376,ENSG00000164176,ENSG00000213465,ENSG00000154175,ENSG00000168743,ENSG00000091986,ENSG00000142871,ENSG00000103647,ENSG00000174804,ENSG00000123384…	5.38605e-06	0.000100076	0.2287
GO:0045907	positive regulation of vasoconstriction	BP	15	35	2340	19230	ENSG00000133019,ENSG00000102468,ENSG00000120907,ENSG00000169403,ENSG00000126895,ENSG00000059377,ENSG00000171557,ENSG00000170214,ENSG00000113749,ENSG00000090339,ENSG00000105974,ENSG00000036828,ENSG00000006638,ENSG00000265107,ENSG00000214872	5.40055e-06	0.000100076	0.428571
GO:0050869	negative regulation of B cell activation	BP	15	35	2340	19230	ENSG00000010671,ENSG00000163599,ENSG00000011600,ENSG00000168918,ENSG00000072694,ENSG00000136634,ENSG00000163563,ENSG00000115738,ENSG00000122641,ENSG00000123999,ENSG00000113916,ENSG00000203710,ENSG00000155307,ENSG00000162511,ENSG00000118503	5.40055e-06	0.000100076	0.428571
GO:0002437	inflammatory response to antigenic stimulus	BP	46	194	2340	19230	ENSG00000125730,ENSG00000010671,ENSG00000072694,ENSG00000204592,ENSG00000197561,ENSG00000180871,ENSG00000090339,ENSG00000141433,ENSG00000185231,ENSG00000173198,ENSG00000188191,ENSG00000168229,ENSG00000186469,ENSG00000122679,ENSG00000196126,ENSG00000169676,ENSG00000125384,ENSG00000170820,ENSG00000126895,ENSG00000099998,ENSG00000101336,ENSG00000005249,ENSG00000166073,ENSG00000188778,ENSG00000160013…	5.56912e-06	0.000103057	0.237113
GO:0045916	negative regulation of complement activation	BP	8	11	2340	19230	ENSG00000175899,ENSG00000149131,ENSG00000085063,ENSG00000203710,ENSG00000155659,ENSG00000143502,ENSG00000123843,ENSG00000196352	5.57658e-06	0.000103057	0.727273
GO:0030888	regulation of B cell proliferation	BP	22	66	2340	19230	ENSG00000010671,ENSG00000163599,ENSG00000011600,ENSG00000168918,ENSG00000072694,ENSG00000136634,ENSG00000163563,ENSG00000185950,ENSG00000169508,ENSG00000102524,ENSG00000101096,ENSG00000136869,ENSG00000101017,ENSG00000124762,ENSG00000113916,ENSG00000109743,ENSG00000081189,ENSG00000160856,ENSG00000019582,ENSG00000133216,ENSG00000106546,ENSG00000012124	5.84628e-06	0.000107894	0.333333
GO:0007215	glutamate receptor signaling pathway	BP	30	106	2340	19230	ENSG00000179603,ENSG00000142192,ENSG00000161509,ENSG00000149403,ENSG00000155511,ENSG00000183454,ENSG00000105464,ENSG00000164418,ENSG00000273079,ENSG00000123560,ENSG00000171867,ENSG00000260230,ENSG00000006210,ENSG00000251322,ENSG00000103154,ENSG00000133216,ENSG00000108691,ENSG00000108370,ENSG00000158828,ENSG00000196730,ENSG00000113319,ENSG00000008735,ENSG00000145708,ENSG00000081189,ENSG00000150672…	6.02538e-06	0.000111049	0.283019
GO:0005126	cytokine receptor binding	MF	59	272	2340	19230	ENSG00000135926,ENSG00000069702,ENSG00000106991,ENSG00000095739,ENSG00000092969,ENSG00000205755,ENSG00000131724,ENSG00000145623,ENSG00000113594,ENSG00000136244,ENSG00000145777,ENSG00000136634,ENSG00000095752,ENSG00000128342,ENSG00000099985,ENSG00000187554,ENSG00000136689,ENSG00000169429,ENSG00000184371,ENSG00000157368,ENSG00000243709,ENSG00000143768,ENSG00000185652,ENSG00000176697,ENSG00000134259…	6.11283e-06	0.000112508	0.216912
GO:0003014	renal system process	BP	33	122	2340	19230	ENSG00000143839,ENSG00000144891,ENSG00000167711,ENSG00000085662,ENSG00000148926,ENSG00000126895,ENSG00000145244,ENSG00000078401,ENSG00000169418,ENSG00000188191,ENSG00000186204,ENSG00000116039,ENSG00000005249,ENSG00000129467,ENSG00000173175,ENSG00000240583,ENSG00000103647,ENSG00000213853,ENSG00000137573,ENSG00000132465,ENSG00000069122,ENSG00000076706,ENSG00000113389,ENSG00000170961,ENSG00000265107…	6.19481e-06	0.000113862	0.270492
GO:0000302	response to reactive oxygen species	BP	54	242	2340	19230	ENSG00000112096,ENSG00000078401,ENSG00000109610,ENSG00000164867,ENSG00000196139,ENSG00000170345,ENSG00000087245,ENSG00000010671,ENSG00000134853,ENSG00000140416,ENSG00000118231,ENSG00000005882,ENSG00000177606,ENSG00000128482,ENSG00000130037,ENSG00000147465,ENSG00000100292,ENSG00000104321,ENSG00000244734,ENSG00000120129,ENSG00000109846,ENSG00000109321,ENSG00000175592,ENSG00000104695,ENSG00000162909…	6.26767e-06	0.000115046	0.22314
GO:0030099	myeloid cell differentiation	BP	85	436	2340	19230	ENSG00000159216,ENSG00000157404,ENSG00000066336,ENSG00000142192,ENSG00000134198,ENSG00000174004,ENSG00000125378,ENSG00000180353,ENSG00000116016,ENSG00000105639,ENSG00000122641,ENSG00000162367,ENSG00000123999,ENSG00000143479,ENSG00000147883,ENSG00000095752,ENSG00000112658,ENSG00000081189,ENSG00000072110,ENSG00000186642,ENSG00000123360,ENSG00000182578,ENSG00000132170,ENSG00000163565,ENSG00000196126…	6.34953e-06	0.000116391	0.194954
GO:0071385	cellular response to glucocorticoid stimulus	BP	20	57	2340	19230	ENSG00000113580,ENSG00000174576,ENSG00000119138,ENSG00000150907,ENSG00000124253,ENSG00000116285,ENSG00000147465,ENSG00000156804,ENSG00000090339,ENSG00000168209,ENSG00000132386,ENSG00000130707,ENSG00000240583,ENSG00000141433,ENSG00000278195,ENSG00000078401,ENSG00000168309,ENSG00000152518,ENSG00000128016,ENSG00000185650	6.36723e-06	0.000116558	0.350877
GO:0003158	endothelium development	BP	37	144	2340	19230	ENSG00000173706,ENSG00000182871,ENSG00000000005,ENSG00000204301,ENSG00000198947,ENSG00000134202,ENSG00000163347,ENSG00000115310,ENSG00000106991,ENSG00000159307,ENSG00000170989,ENSG00000117707,ENSG00000128052,ENSG00000178878,ENSG00000153162,ENSG00000125378,ENSG00000133639,ENSG00000168874,ENSG00000166292,ENSG00000066056,ENSG00000162493,ENSG00000101445,ENSG00000079337,ENSG00000186642,ENSG00000154133…	6.46487e-06	0.000118018	0.256944
GO:0051146	striated muscle cell differentiation	BP	63	297	2340	19230	ENSG00000154736,ENSG00000196557,ENSG00000162909,ENSG00000064309,ENSG00000132819,ENSG00000142178,ENSG00000108840,ENSG00000103335,ENSG00000176697,ENSG00000160539,ENSG00000141052,ENSG00000105223,ENSG00000081189,ENSG00000101096,ENSG00000198947,ENSG00000154330,ENSG00000136842,ENSG00000177791,ENSG00000163380,ENSG00000128872,ENSG00000163431,ENSG00000159251,ENSG00000173991,ENSG00000117707,ENSG00000133392…	6.47307e-06	0.000118018	0.212121
GO:1903038	negative regulation of leukocyte cell-cell adhesion	BP	37	144	2340	19230	ENSG00000125378,ENSG00000121210,ENSG00000134460,ENSG00000172216,ENSG00000155659,ENSG00000197646,ENSG00000196126,ENSG00000114013,ENSG00000135077,ENSG00000136235,ENSG00000163599,ENSG00000131042,ENSG00000136634,ENSG00000203710,ENSG00000072694,ENSG00000159216,ENSG00000127951,ENSG00000198435,ENSG00000019582,ENSG00000117586,ENSG00000089692,ENSG00000077238,ENSG00000105639,ENSG00000171150,ENSG00000113916…	6.46487e-06	0.000118018	0.256944
GO:0002468	dendritic cell antigen processing and presentation	BP	9	14	2340	19230	ENSG00000196126,ENSG00000204287,ENSG00000137801,ENSG00000127951,ENSG00000072694,ENSG00000106100,ENSG00000172724,ENSG00000018280,ENSG00000019582	6.49224e-06	0.000118051	0.642857
GO:0097531	mast cell migration	BP	9	14	2340	19230	ENSG00000171608,ENSG00000172156,ENSG00000157404,ENSG00000165197,ENSG00000150630,ENSG00000133789,ENSG00000173511,ENSG00000100599,ENSG00000173757	6.49224e-06	0.000118051	0.642857
GO:0005884	actin filament	CC	32	117	2340	19230	ENSG00000120913,ENSG00000166086,ENSG00000113657,ENSG00000163110,ENSG00000122367,ENSG00000196923,ENSG00000154553,ENSG00000112679,ENSG00000184009,ENSG00000214872,ENSG00000047648,ENSG00000015285,ENSG00000102024,ENSG00000136842,ENSG00000159251,ENSG00000135407,ENSG00000130055,ENSG00000101336,ENSG00000196924,ENSG00000180353,ENSG00000172380,ENSG00000198467,ENSG00000140416,ENSG00000204472,ENSG00000122574…	6.61461e-06	0.000120115	0.273504
GO:1904064	positive regulation of cation transmembrane transport	BP	43	178	2340	19230	ENSG00000069696,ENSG00000180210,ENSG00000006210,ENSG00000103888,ENSG00000177455,ENSG00000145335,ENSG00000127533,ENSG00000144935,ENSG00000149596,ENSG00000143933,ENSG00000077522,ENSG00000186469,ENSG00000184185,ENSG00000196924,ENSG00000120457,ENSG00000176076,ENSG00000197584,ENSG00000145936,ENSG00000055118,ENSG00000123700,ENSG00000181754,ENSG00000141750,ENSG00000165995,ENSG00000130988,ENSG00000062716…	6.72546e-06	0.000121965	0.241573
GO:0071900	regulation of protein serine/threonine kinase activity	BP	98	522	2340	19230	ENSG00000147883,ENSG00000162595,ENSG00000116717,ENSG00000124762,ENSG00000197019,ENSG00000118816,ENSG00000138646,ENSG00000112576,ENSG00000099860,ENSG00000125378,ENSG00000107968,ENSG00000116473,ENSG00000138685,ENSG00000197442,ENSG00000198909,ENSG00000188906,ENSG00000134259,ENSG00000106100,ENSG00000171105,ENSG00000137801,ENSG00000119986,ENSG00000185652,ENSG00000185386,ENSG00000112964,ENSG00000213949…	6.93559e-06	0.000125608	0.187739
GO:0051924	regulation of calcium ion transport	BP	57	261	2340	19230	ENSG00000170890,ENSG00000089041,ENSG00000105974,ENSG00000138741,ENSG00000143933,ENSG00000198523,ENSG00000198947,ENSG00000118729,ENSG00000198626,ENSG00000184304,ENSG00000180210,ENSG00000006210,ENSG00000103888,ENSG00000177455,ENSG00000145335,ENSG00000127533,ENSG00000144935,ENSG00000150594,ENSG00000105383,ENSG00000090339,ENSG00000131042,ENSG00000100300,ENSG00000196632,ENSG00000277632,ENSG00000275302…	7.02755e-06	0.000126935	0.218391
GO:0090257	regulation of muscle system process	BP	57	261	2340	19230	ENSG00000108405,ENSG00000274286,ENSG00000133019,ENSG00000120907,ENSG00000101335,ENSG00000101470,ENSG00000197043,ENSG00000140416,ENSG00000170214,ENSG00000004776,ENSG00000077157,ENSG00000118194,ENSG00000150594,ENSG00000276365,ENSG00000105974,ENSG00000130176,ENSG00000134571,ENSG00000078401,ENSG00000169403,ENSG00000112658,ENSG00000168743,ENSG00000176170,ENSG00000006638,ENSG00000141052,ENSG00000071282…	7.02755e-06	0.000126935	0.218391
GO:0071384	cellular response to corticosteroid stimulus	BP	21	62	2340	19230	ENSG00000113580,ENSG00000141433,ENSG00000278195,ENSG00000078401,ENSG00000168309,ENSG00000152518,ENSG00000128016,ENSG00000185650,ENSG00000174576,ENSG00000119138,ENSG00000150907,ENSG00000124253,ENSG00000116285,ENSG00000147465,ENSG00000156804,ENSG00000090339,ENSG00000168209,ENSG00000132386,ENSG00000130707,ENSG00000240583,ENSG00000196139	7.12577e-06	0.000128538	0.33871
GO:0060284	regulation of cell development	BP	167	995	2340	19230	ENSG00000006210,ENSG00000176165,ENSG00000150630,ENSG00000106571,ENSG00000162946,ENSG00000162998,ENSG00000132639,ENSG00000174672,ENSG00000092964,ENSG00000169306,ENSG00000113657,ENSG00000145423,ENSG00000107130,ENSG00000141433,ENSG00000166313,ENSG00000176697,ENSG00000189292,ENSG00000135407,ENSG00000044524,ENSG00000184304,ENSG00000149557,ENSG00000005884,ENSG00000173376,ENSG00000172260,ENSG00000123384…	7.27522e-06	0.00013106	0.167839
GO:0017015	regulation of transforming growth factor beta receptor signaling pathway	BP	35	134	2340	19230	ENSG00000147883,ENSG00000137801,ENSG00000069702,ENSG00000164442,ENSG00000168556,ENSG00000140682,ENSG00000168743,ENSG00000154803,ENSG00000141052,ENSG00000129757,ENSG00000142611,ENSG00000197859,ENSG00000242265,ENSG00000166033,ENSG00000138080,ENSG00000171310,ENSG00000105971,ENSG00000173714,ENSG00000163513,ENSG00000106819,ENSG00000188766,ENSG00000168140,ENSG00000136603,ENSG00000106991,ENSG00000144730…	7.69361e-06	0.000138414	0.261194
GO:0071548	response to dexamethasone	BP	16	40	2340	19230	ENSG00000150907,ENSG00000124253,ENSG00000116285,ENSG00000147465,ENSG00000156804,ENSG00000113580,ENSG00000090339,ENSG00000168209,ENSG00000132386,ENSG00000130707,ENSG00000240583,ENSG00000078401,ENSG00000176971,ENSG00000169403,ENSG00000021826,ENSG00000163347	7.75578e-06	0.000139348	0.4
GO:0019724	B cell mediated immunity	BP	32	118	2340	19230	ENSG00000125730,ENSG00000010671,ENSG00000072694,ENSG00000204592,ENSG00000117586,ENSG00000254709,ENSG00000120885,ENSG00000112936,ENSG00000182326,ENSG00000159403,ENSG00000123843,ENSG00000149131,ENSG00000166278,ENSG00000244731,ENSG00000224389,ENSG00000196352,ENSG00000173372,ENSG00000159189,ENSG00000173369,ENSG00000203710,ENSG00000143502,ENSG00000077238,ENSG00000101916,ENSG00000177455,ENSG00000168918…	8.029e-06	0.000144066	0.271186
GO:0008585	female gonad development	BP	28	97	2340	19230	ENSG00000141433,ENSG00000172216,ENSG00000054598,ENSG00000170820,ENSG00000214274,ENSG00000090339,ENSG00000157404,ENSG00000122641,ENSG00000123999,ENSG00000154734,ENSG00000174697,ENSG00000081051,ENSG00000124882,ENSG00000163661,ENSG00000136931,ENSG00000174804,ENSG00000134853,ENSG00000054356,ENSG00000173757,ENSG00000137486,ENSG00000141480,ENSG00000184347,ENSG00000176046,ENSG00000169946,ENSG00000134363…	8.05768e-06	0.0001442	0.28866
GO:0004896	cytokine receptor activity	MF	28	97	2340	19230	ENSG00000115602,ENSG00000113594,ENSG00000137070,ENSG00000112964,ENSG00000115594,ENSG00000134460,ENSG00000077238,ENSG00000168685,ENSG00000180871,ENSG00000163464,ENSG00000110324,ENSG00000205755,ENSG00000131724,ENSG00000145623,ENSG00000174600,ENSG00000129048,ENSG00000163823,ENSG00000121797,ENSG00000144230,ENSG00000151892,ENSG00000144730,ENSG00000116678,ENSG00000117400,ENSG00000115607,ENSG00000174804…	8.05768e-06	0.0001442	0.28866
GO:0048644	muscle organ morphogenesis	BP	24	77	2340	19230	ENSG00000069702,ENSG00000198626,ENSG00000169946,ENSG00000128917,ENSG00000173706,ENSG00000106991,ENSG00000092969,ENSG00000170989,ENSG00000159251,ENSG00000173991,ENSG00000163092,ENSG00000117707,ENSG00000054598,ENSG00000176692,ENSG00000060718,ENSG00000140416,ENSG00000134571,ENSG00000118194,ENSG00000172638,ENSG00000276365,ENSG00000065534,ENSG00000184058,ENSG00000128342,ENSG00000214872	8.36789e-06	0.000149554	0.311688
GO:0007186	G protein-coupled receptor signaling pathway	BP	216	1347	2340	19230	ENSG00000173175,ENSG00000141480,ENSG00000125910,ENSG00000170989,ENSG00000176170,ENSG00000183018,ENSG00000185231,ENSG00000102468,ENSG00000278195,ENSG00000139874,ENSG00000108691,ENSG00000188778,ENSG00000135312,ENSG00000160013,ENSG00000113749,ENSG00000064989,ENSG00000069696,ENSG00000118432,ENSG00000133019,ENSG00000163823,ENSG00000060558,ENSG00000156049,ENSG00000141404,ENSG00000170820,ENSG00000198873…	8.4026e-06	0.000149977	0.160356
GO:0006836	neurotransmitter transport	BP	59	275	2340	19230	ENSG00000132639,ENSG00000127561,ENSG00000142319,ENSG00000111371,ENSG00000079215,ENSG00000135821,ENSG00000162383,ENSG00000141433,ENSG00000078401,ENSG00000047579,ENSG00000145335,ENSG00000010671,ENSG00000108405,ENSG00000112425,ENSG00000104888,ENSG00000008056,ENSG00000136854,ENSG00000105649,ENSG00000220205,ENSG00000157680,ENSG00000133107,ENSG00000135312,ENSG00000157103,ENSG00000069535,ENSG00000118432…	8.72287e-06	0.000155489	0.214545
GO:0019865	immunoglobulin binding	MF	11	21	2340	19230	ENSG00000012124,ENSG00000186431,ENSG00000132465,ENSG00000158869,ENSG00000104870,ENSG00000162747,ENSG00000072694,ENSG00000143226,ENSG00000203747,ENSG00000150337,ENSG00000110799	9.26337e-06	0.000164907	0.52381
GO:0048589	developmental growth	BP	117	653	2340	19230	ENSG00000124882,ENSG00000163661,ENSG00000126524,ENSG00000170989,ENSG00000187391,ENSG00000173068,ENSG00000162733,ENSG00000163513,ENSG00000197043,ENSG00000155760,ENSG00000092964,ENSG00000130203,ENSG00000115310,ENSG00000105695,ENSG00000137872,ENSG00000078018,ENSG00000198832,ENSG00000173706,ENSG00000127528,ENSG00000111077,ENSG00000185650,ENSG00000148339,ENSG00000018408,ENSG00000143845,ENSG00000104881…	9.31219e-06	0.00016556	0.179173
GO:0045211	postsynaptic membrane	CC	60	282	2340	19230	ENSG00000157601,ENSG00000183486,ENSG00000157680,ENSG00000018236,ENSG00000125848,ENSG00000157103,ENSG00000102468,ENSG00000108405,ENSG00000186297,ENSG00000142319,ENSG00000120907,ENSG00000184408,ENSG00000137726,ENSG00000149403,ENSG00000116106,ENSG00000204314,ENSG00000117114,ENSG00000118257,ENSG00000133216,ENSG00000187323,ENSG00000156564,ENSG00000128594,ENSG00000177707,ENSG00000158258,ENSG00000155511…	9.63672e-06	0.000171105	0.212766
GO:0032689	negative regulation of interferon-gamma production	BP	17	45	2340	19230	ENSG00000197646,ENSG00000196126,ENSG00000162511,ENSG00000171867,ENSG00000136869,ENSG00000012504,ENSG00000135077,ENSG00000167601,ENSG00000117586,ENSG00000107738,ENSG00000122641,ENSG00000163874,ENSG00000115602,ENSG00000175197,ENSG00000123999,ENSG00000136634,ENSG00000203710	1.0077e-05	0.000178618	0.377778
GO:0050918	positive chemotaxis	BP	22	68	2340	19230	ENSG00000170989,ENSG00000036828,ENSG00000128052,ENSG00000185652,ENSG00000165197,ENSG00000107562,ENSG00000169429,ENSG00000150630,ENSG00000171951,ENSG00000173511,ENSG00000168621,ENSG00000154134,ENSG00000123384,ENSG00000125378,ENSG00000277632,ENSG00000275152,ENSG00000006210,ENSG00000136235,ENSG00000138685,ENSG00000171049,ENSG00000154188,ENSG00000140285	1.00993e-05	0.000178618	0.323529
GO:1900449	regulation of glutamate receptor signaling pathway	BP	22	68	2340	19230	ENSG00000006210,ENSG00000251322,ENSG00000103154,ENSG00000133216,ENSG00000108691,ENSG00000108370,ENSG00000158828,ENSG00000142192,ENSG00000196730,ENSG00000113319,ENSG00000008735,ENSG00000145708,ENSG00000155511,ENSG00000081189,ENSG00000183454,ENSG00000150672,ENSG00000273079,ENSG00000077522,ENSG00000204314,ENSG00000143786,ENSG00000171867,ENSG00000260230	1.00993e-05	0.000178618	0.323529
GO:0006629	lipid metabolic process	BP	228	1438	2340	19230	ENSG00000197977,ENSG00000186204,ENSG00000124212,ENSG00000078401,ENSG00000059377,ENSG00000019582,ENSG00000196139,ENSG00000187134,ENSG00000179399,ENSG00000183098,ENSG00000175445,ENSG00000147257,ENSG00000162496,ENSG00000196616,ENSG00000114115,ENSG00000085662,ENSG00000277494,ENSG00000123384,ENSG00000106538,ENSG00000130203,ENSG00000118137,ENSG00000117069,ENSG00000235863,ENSG00000166743,ENSG00000184254…	1.03016e-05	0.00018196	0.158554
GO:0034220	ion transmembrane transport	BP	193	1186	2340	19230	ENSG00000111371,ENSG00000134294,ENSG00000188338,ENSG00000013293,ENSG00000162493,ENSG00000171488,ENSG00000112425,ENSG00000104888,ENSG00000079215,ENSG00000162383,ENSG00000107745,ENSG00000005059,ENSG00000089060,ENSG00000076555,ENSG00000185950,ENSG00000137801,ENSG00000143933,ENSG00000198523,ENSG00000198947,ENSG00000118729,ENSG00000198626,ENSG00000277632,ENSG00000010379,ENSG00000089057,ENSG00000074370…	1.04765e-05	0.000184809	0.162732
GO:0001655	urogenital system development	BP	69	339	2340	19230	ENSG00000125378,ENSG00000168621,ENSG00000156466,ENSG00000176692,ENSG00000164056,ENSG00000106571,ENSG00000117318,ENSG00000164619,ENSG00000054598,ENSG00000118526,ENSG00000168743,ENSG00000147257,ENSG00000138685,ENSG00000130988,ENSG00000154734,ENSG00000077943,ENSG00000070404,ENSG00000153162,ENSG00000122870,ENSG00000178301,ENSG00000137573,ENSG00000126603,ENSG00000170961,ENSG00000111077,ENSG00000011465…	1.06062e-05	0.000186853	0.20354
GO:0010811	positive regulation of cell-substrate adhesion	BP	33	125	2340	19230	ENSG00000006210,ENSG00000198947,ENSG00000184371,ENSG00000213853,ENSG00000162946,ENSG00000073712,ENSG00000128052,ENSG00000084636,ENSG00000197747,ENSG00000087589,ENSG00000196924,ENSG00000171557,ENSG00000170961,ENSG00000179820,ENSG00000118137,ENSG00000072163,ENSG00000115414,ENSG00000132669,ENSG00000172638,ENSG00000107742,ENSG00000205221,ENSG00000138080,ENSG00000144810,ENSG00000164318,ENSG00000106823…	1.08495e-05	0.000190489	0.264
GO:0050868	negative regulation of T cell activation	BP	33	125	2340	19230	ENSG00000125378,ENSG00000121210,ENSG00000134460,ENSG00000172216,ENSG00000155659,ENSG00000197646,ENSG00000196126,ENSG00000114013,ENSG00000135077,ENSG00000136235,ENSG00000163599,ENSG00000131042,ENSG00000136634,ENSG00000203710,ENSG00000072694,ENSG00000159216,ENSG00000127951,ENSG00000198435,ENSG00000019582,ENSG00000117586,ENSG00000089692,ENSG00000077238,ENSG00000105639,ENSG00000171150,ENSG00000113916…	1.08495e-05	0.000190489	0.264
GO:0071347	cellular response to interleukin-1	BP	44	187	2340	19230	ENSG00000106100,ENSG00000154611,ENSG00000139946,ENSG00000107968,ENSG00000161011,ENSG00000100906,ENSG00000120738,ENSG00000198909,ENSG00000090376,ENSG00000115594,ENSG00000136689,ENSG00000143947,ENSG00000136244,ENSG00000172216,ENSG00000124253,ENSG00000124212,ENSG00000078401,ENSG00000181374,ENSG00000277632,ENSG00000198053,ENSG00000172156,ENSG00000275152,ENSG00000108691,ENSG00000185386,ENSG00000275302…	1.08546e-05	0.000190489	0.235294
GO:0061572	actin filament bundle organization	BP	40	164	2340	19230	ENSG00000102024,ENSG00000151491,ENSG00000168309,ENSG00000075340,ENSG00000113657,ENSG00000122786,ENSG00000198947,ENSG00000133789,ENSG00000204472,ENSG00000072110,ENSG00000112658,ENSG00000196924,ENSG00000251322,ENSG00000006210,ENSG00000172403,ENSG00000115956,ENSG00000171992,ENSG00000137486,ENSG00000049540,ENSG00000095637,ENSG00000015285,ENSG00000088280,ENSG00000171522,ENSG00000184009,ENSG00000073712…	1.08744e-05	0.00019059	0.243902
GO:0046683	response to organophosphorus	BP	35	136	2340	19230	ENSG00000108405,ENSG00000089041,ENSG00000138741,ENSG00000137752,ENSG00000069431,ENSG00000178726,ENSG00000170345,ENSG00000142319,ENSG00000164258,ENSG00000125740,ENSG00000120129,ENSG00000109321,ENSG00000175592,ENSG00000021826,ENSG00000143839,ENSG00000179094,ENSG00000054356,ENSG00000177606,ENSG00000198838,ENSG00000142192,ENSG00000124253,ENSG00000106546,ENSG00000147465,ENSG00000169403,ENSG00000086991…	1.094e-05	0.000191246	0.257353
GO:0044325	ion channel binding	MF	35	136	2340	19230	ENSG00000158445,ENSG00000100300,ENSG00000074370,ENSG00000101400,ENSG00000115738,ENSG00000171867,ENSG00000137486,ENSG00000117016,ENSG00000173991,ENSG00000196924,ENSG00000143933,ENSG00000022267,ENSG00000112208,ENSG00000176076,ENSG00000029534,ENSG00000175115,ENSG00000266964,ENSG00000183908,ENSG00000105974,ENSG00000036828,ENSG00000177098,ENSG00000072110,ENSG00000120049,ENSG00000179776,ENSG00000220205…	1.094e-05	0.000191246	0.257353
GO:0071356	cellular response to tumor necrosis factor	BP	64	308	2340	19230	ENSG00000118503,ENSG00000067182,ENSG00000176170,ENSG00000105270,ENSG00000151468,ENSG00000118137,ENSG00000102524,ENSG00000026103,ENSG00000154611,ENSG00000101017,ENSG00000164761,ENSG00000125657,ENSG00000125735,ENSG00000117586,ENSG00000100906,ENSG00000106952,ENSG00000239697,ENSG00000120949,ENSG00000120337,ENSG00000162511,ENSG00000196954,ENSG00000137752,ENSG00000124253,ENSG00000105928,ENSG00000078401…	1.10329e-05	0.000192622	0.207792
GO:0046983	protein dimerization activity	MF	174	1052	2340	19230	ENSG00000141401,ENSG00000125848,ENSG00000160307,ENSG00000132872,ENSG00000141639,ENSG00000146938,ENSG00000159216,ENSG00000172216,ENSG00000169297,ENSG00000160200,ENSG00000197461,ENSG00000185272,ENSG00000106546,ENSG00000106100,ENSG00000175445,ENSG00000152804,ENSG00000101605,ENSG00000104765,ENSG00000166923,ENSG00000176971,ENSG00000113389,ENSG00000125775,ENSG00000168060,ENSG00000112964,ENSG00000100292…	1.12565e-05	0.000196273	0.165399
GO:0019864	IgG binding	MF	7	9	2340	19230	ENSG00000104870,ENSG00000158869,ENSG00000162747,ENSG00000072694,ENSG00000143226,ENSG00000203747,ENSG00000150337	1.12749e-05	0.000196342	0.777778
GO:0070997	neuron death	BP	73	365	2340	19230	ENSG00000186297,ENSG00000135472,ENSG00000081189,ENSG00000158828,ENSG00000172216,ENSG00000147465,ENSG00000185652,ENSG00000176697,ENSG00000108691,ENSG00000100292,ENSG00000137486,ENSG00000168621,ENSG00000105695,ENSG00000173376,ENSG00000106278,ENSG00000197405,ENSG00000123384,ENSG00000112096,ENSG00000148053,ENSG00000136854,ENSG00000145335,ENSG00000167601,ENSG00000154188,ENSG00000092445,ENSG00000159388…	1.13026e-05	0.000196572	0.2
GO:0014074	response to purine-containing compound	BP	38	153	2340	19230	ENSG00000198626,ENSG00000132170,ENSG00000108405,ENSG00000089041,ENSG00000138741,ENSG00000137752,ENSG00000069431,ENSG00000178726,ENSG00000170345,ENSG00000142319,ENSG00000164258,ENSG00000125740,ENSG00000120129,ENSG00000109321,ENSG00000175592,ENSG00000021826,ENSG00000143839,ENSG00000179094,ENSG00000054356,ENSG00000177606,ENSG00000198838,ENSG00000118729,ENSG00000142192,ENSG00000124253,ENSG00000106546…	1.14496e-05	0.000198874	0.248366
GO:0045926	negative regulation of growth	BP	55	253	2340	19230	ENSG00000166313,ENSG00000184205,ENSG00000153487,ENSG00000134533,ENSG00000166923,ENSG00000163697,ENSG00000130766,ENSG00000164823,ENSG00000133639,ENSG00000115310,ENSG00000022267,ENSG00000109846,ENSG00000145423,ENSG00000124762,ENSG00000197380,ENSG00000197019,ENSG00000169418,ENSG00000113916,ENSG00000175602,ENSG00000140009,ENSG00000184347,ENSG00000122641,ENSG00000154803,ENSG00000092969,ENSG00000168243…	1.16205e-05	0.000201585	0.217391
GO:2000377	regulation of reactive oxygen species metabolic process	BP	48	211	2340	19230	ENSG00000158828,ENSG00000196139,ENSG00000187134,ENSG00000100300,ENSG00000137801,ENSG00000180210,ENSG00000086991,ENSG00000174697,ENSG00000163513,ENSG00000116717,ENSG00000130234,ENSG00000124762,ENSG00000163874,ENSG00000144891,ENSG00000153823,ENSG00000116044,ENSG00000176171,ENSG00000109846,ENSG00000214456,ENSG00000112096,ENSG00000105852,ENSG00000102575,ENSG00000172243,ENSG00000169896,ENSG00000171049…	1.16718e-05	0.000202217	0.227488
GO:0009991	response to extracellular stimulus	BP	106	582	2340	19230	ENSG00000012504,ENSG00000141052,ENSG00000174697,ENSG00000148339,ENSG00000130203,ENSG00000183682,ENSG00000139112,ENSG00000140941,ENSG00000034713,ENSG00000197769,ENSG00000196139,ENSG00000165168,ENSG00000147465,ENSG00000163513,ENSG00000164761,ENSG00000162692,ENSG00000145423,ENSG00000165029,ENSG00000115457,ENSG00000130707,ENSG00000166278,ENSG00000006638,ENSG00000118432,ENSG00000118137,ENSG00000132170…	1.18387e-05	0.000204768	0.182131
GO:0043542	endothelial cell migration	BP	61	290	2340	19230	ENSG00000179388,ENSG00000176435,ENSG00000166923,ENSG00000112658,ENSG00000138685,ENSG00000173269,ENSG00000241186,ENSG00000123358,ENSG00000128052,ENSG00000164619,ENSG00000213853,ENSG00000135821,ENSG00000101280,ENSG00000078401,ENSG00000125378,ENSG00000137801,ENSG00000171608,ENSG00000176692,ENSG00000184304,ENSG00000132669,ENSG00000168874,ENSG00000112562,ENSG00000037280,ENSG00000154188,ENSG00000117707…	1.18492e-05	0.000204768	0.210345
GO:0032695	negative regulation of interleukin-12 production	BP	10	18	2340	19230	ENSG00000137801,ENSG00000101916,ENSG00000174600,ENSG00000187116,ENSG00000103313,ENSG00000105639,ENSG00000102575,ENSG00000141480,ENSG00000090376,ENSG00000136634	1.20761e-05	0.000208159	0.555556
GO:2000258	negative regulation of protein activation cascade	BP	10	18	2340	19230	ENSG00000175899,ENSG00000149131,ENSG00000085063,ENSG00000203710,ENSG00000196352,ENSG00000155659,ENSG00000143502,ENSG00000123843,ENSG00000003436,ENSG00000185010	1.20761e-05	0.000208159	0.555556
GO:0032535	regulation of cellular component size	BP	76	385	2340	19230	ENSG00000197321,ENSG00000151491,ENSG00000135407,ENSG00000075340,ENSG00000148180,ENSG00000158427,ENSG00000269226,ENSG00000034510,ENSG00000196632,ENSG00000240583,ENSG00000015285,ENSG00000107562,ENSG00000133789,ENSG00000168685,ENSG00000178301,ENSG00000170820,ENSG00000167705,ENSG00000092964,ENSG00000130203,ENSG00000115310,ENSG00000105695,ENSG00000137872,ENSG00000078018,ENSG00000137478,ENSG00000180353…	1.22257e-05	0.000210472	0.197403
GO:0071813	lipoprotein particle binding	MF	15	37	2340	19230	ENSG00000100979,ENSG00000165029,ENSG00000073060,ENSG00000118137,ENSG00000158270,ENSG00000038945,ENSG00000137801,ENSG00000166035,ENSG00000010327,ENSG00000130164,ENSG00000074660,ENSG00000147852,ENSG00000277494,ENSG00000175445,ENSG00000130203	1.22721e-05	0.000210735	0.405405
GO:0071814	protein-lipid complex binding	MF	15	37	2340	19230	ENSG00000175445,ENSG00000277494,ENSG00000130203,ENSG00000118137,ENSG00000100979,ENSG00000165029,ENSG00000073060,ENSG00000158270,ENSG00000038945,ENSG00000137801,ENSG00000166035,ENSG00000010327,ENSG00000130164,ENSG00000074660,ENSG00000147852	1.22721e-05	0.000210735	0.405405
GO:0007265	Ras protein signal transduction	BP	70	347	2340	19230	ENSG00000128283,ENSG00000047648,ENSG00000151491,ENSG00000150594,ENSG00000167617,ENSG00000137962,ENSG00000119326,ENSG00000113916,ENSG00000163171,ENSG00000144891,ENSG00000143878,ENSG00000162493,ENSG00000204472,ENSG00000155849,ENSG00000100055,ENSG00000120645,ENSG00000166974,ENSG00000123570,ENSG00000134594,ENSG00000105339,ENSG00000079337,ENSG00000116473,ENSG00000035862,ENSG00000015285,ENSG00000165029…	1.25783e-05	0.00021572	0.201729
GO:0044853	plasma membrane raft	CC	31	115	2340	19230	ENSG00000133107,ENSG00000124212,ENSG00000102468,ENSG00000130037,ENSG00000171105,ENSG00000120907,ENSG00000100292,ENSG00000105971,ENSG00000101336,ENSG00000163513,ENSG00000164867,ENSG00000170214,ENSG00000266964,ENSG00000105974,ENSG00000007908,ENSG00000003436,ENSG00000073060,ENSG00000177469,ENSG00000168497,ENSG00000142319,ENSG00000110880,ENSG00000188906,ENSG00000176658,ENSG00000184408,ENSG00000075340…	1.26045e-05	0.000215898	0.269565
GO:0043066	negative regulation of apoptotic process	BP	155	920	2340	19230	ENSG00000185950,ENSG00000113916,ENSG00000114861,ENSG00000019582,ENSG00000141433,ENSG00000100292,ENSG00000163874,ENSG00000145423,ENSG00000276365,ENSG00000004776,ENSG00000176046,ENSG00000136574,ENSG00000141052,ENSG00000116044,ENSG00000180871,ENSG00000108691,ENSG00000078401,ENSG00000141480,ENSG00000137801,ENSG00000136826,ENSG00000109846,ENSG00000125735,ENSG00000145335,ENSG00000240583,ENSG00000123358…	1.26332e-05	0.000216117	0.168478
GO:0090130	tissue migration	BP	75	379	2340	19230	ENSG00000179388,ENSG00000176435,ENSG00000166923,ENSG00000112658,ENSG00000138685,ENSG00000173269,ENSG00000241186,ENSG00000123358,ENSG00000128052,ENSG00000164619,ENSG00000213853,ENSG00000135821,ENSG00000101280,ENSG00000078401,ENSG00000125378,ENSG00000137801,ENSG00000171608,ENSG00000176692,ENSG00000184304,ENSG00000132669,ENSG00000168874,ENSG00000112562,ENSG00000037280,ENSG00000154188,ENSG00000117707…	1.2721e-05	0.000217346	0.197889
GO:1903844	regulation of cellular response to transforming growth factor beta stimulus	BP	35	137	2340	19230	ENSG00000150457,ENSG00000005884,ENSG00000069702,ENSG00000106991,ENSG00000050165,ENSG00000147883,ENSG00000137801,ENSG00000164442,ENSG00000168556,ENSG00000140682,ENSG00000168743,ENSG00000154803,ENSG00000141052,ENSG00000129757,ENSG00000142611,ENSG00000197859,ENSG00000242265,ENSG00000166033,ENSG00000138080,ENSG00000171310,ENSG00000105971,ENSG00000173714,ENSG00000163513,ENSG00000106819,ENSG00000188766…	1.29964e-05	0.000221771	0.255474
GO:0045428	regulation of nitric oxide biosynthetic process	BP	22	69	2340	19230	ENSG00000130988,ENSG00000124212,ENSG00000100300,ENSG00000198053,ENSG00000105974,ENSG00000102575,ENSG00000163874,ENSG00000136634,ENSG00000078401,ENSG00000171105,ENSG00000172243,ENSG00000120885,ENSG00000136826,ENSG00000136869,ENSG00000244734,ENSG00000127528,ENSG00000090339,ENSG00000204472,ENSG00000163661,ENSG00000130707,ENSG00000187554,ENSG00000196776	1.31363e-05	0.000223877	0.318841
GO:0043069	negative regulation of programmed cell death	BP	159	950	2340	19230	ENSG00000185950,ENSG00000113916,ENSG00000114861,ENSG00000019582,ENSG00000101280,ENSG00000150907,ENSG00000198355,ENSG00000130988,ENSG00000102096,ENSG00000133112,ENSG00000196632,ENSG00000060138,ENSG00000179388,ENSG00000141448,ENSG00000026103,ENSG00000125378,ENSG00000137801,ENSG00000104765,ENSG00000166923,ENSG00000207870,ENSG00000102265,ENSG00000137193,ENSG00000109705,ENSG00000171867,ENSG00000137486…	1.41288e-05	0.00023989	0.167368
GO:0070062	extracellular exosome	CC	324	2154	2340	19230	ENSG00000255112,ENSG00000132970,ENSG00000142192,ENSG00000254709,ENSG00000125868,ENSG00000142173,ENSG00000196139,ENSG00000100380,ENSG00000187134,ENSG00000182871,ENSG00000159212,ENSG00000177706,ENSG00000197766,ENSG00000139508,ENSG00000124253,ENSG00000134121,ENSG00000100300,ENSG00000166401,ENSG00000133112,ENSG00000106066,ENSG00000131171,ENSG00000059804,ENSG00000087303,ENSG00000010379,ENSG00000186469…	1.41961e-05	0.000240731	0.150418
GO:0002921	negative regulation of humoral immune response	BP	9	15	2340	19230	ENSG00000175899,ENSG00000149131,ENSG00000085063,ENSG00000203710,ENSG00000072694,ENSG00000196352,ENSG00000155659,ENSG00000143502,ENSG00000123843	1.447e-05	0.000245071	0.6
GO:0003007	heart morphogenesis	BP	55	255	2340	19230	ENSG00000163513,ENSG00000164442,ENSG00000106991,ENSG00000112658,ENSG00000081189,ENSG00000136574,ENSG00000133816,ENSG00000125378,ENSG00000114315,ENSG00000198626,ENSG00000141448,ENSG00000075223,ENSG00000184058,ENSG00000169946,ENSG00000092969,ENSG00000118257,ENSG00000069702,ENSG00000162496,ENSG00000184113,ENSG00000145423,ENSG00000049540,ENSG00000265107,ENSG00000166292,ENSG00000169242,ENSG00000164867…	1.47631e-05	0.000249723	0.215686
GO:0060348	bone development	BP	47	207	2340	19230	ENSG00000153162,ENSG00000125378,ENSG00000054598,ENSG00000081189,ENSG00000139219,ENSG00000116604,ENSG00000163513,ENSG00000197043,ENSG00000174697,ENSG00000086300,ENSG00000111252,ENSG00000151702,ENSG00000112658,ENSG00000157404,ENSG00000090534,ENSG00000162367,ENSG00000114861,ENSG00000126524,ENSG00000162496,ENSG00000164442,ENSG00000145423,ENSG00000170961,ENSG00000102575,ENSG00000248746,ENSG00000168056…	1.51013e-05	0.000255125	0.227053
GO:0072676	lymphocyte migration	BP	31	116	2340	19230	ENSG00000169508,ENSG00000277632,ENSG00000171608,ENSG00000006606,ENSG00000161921,ENSG00000125735,ENSG00000108691,ENSG00000099377,ENSG00000138135,ENSG00000181374,ENSG00000172156,ENSG00000275152,ENSG00000275302,ENSG00000276409,ENSG00000276070,ENSG00000108700,ENSG00000006210,ENSG00000172724,ENSG00000170989,ENSG00000002586,ENSG00000090339,ENSG00000089060,ENSG00000117115,ENSG00000106299,ENSG00000189058…	1.52203e-05	0.000256816	0.267241
GO:0034703	cation channel complex	CC	50	225	2340	19230	ENSG00000151491,ENSG00000161509,ENSG00000183454,ENSG00000105464,ENSG00000273079,ENSG00000155511,ENSG00000143786,ENSG00000133107,ENSG00000107745,ENSG00000143933,ENSG00000005059,ENSG00000198838,ENSG00000198626,ENSG00000118729,ENSG00000130037,ENSG00000120049,ENSG00000105711,ENSG00000100346,ENSG00000157445,ENSG00000165995,ENSG00000196557,ENSG00000132639,ENSG00000158445,ENSG00000117013,ENSG00000184408…	1.52883e-05	0.000257643	0.222222
GO:0032612	interleukin-1 production	BP	33	127	2340	19230	ENSG00000198053,ENSG00000103313,ENSG00000176170,ENSG00000114861,ENSG00000006210,ENSG00000116285,ENSG00000126266,ENSG00000105383,ENSG00000118503,ENSG00000102575,ENSG00000163874,ENSG00000162711,ENSG00000141480,ENSG00000118137,ENSG00000136634,ENSG00000137752,ENSG00000142192,ENSG00000091592,ENSG00000106100,ENSG00000172243,ENSG00000175445,ENSG00000277632,ENSG00000101916,ENSG00000136869,ENSG00000187116…	1.5542e-05	0.00026127	0.259843
GO:0032652	regulation of interleukin-1 production	BP	33	127	2340	19230	ENSG00000198053,ENSG00000103313,ENSG00000176170,ENSG00000114861,ENSG00000006210,ENSG00000116285,ENSG00000126266,ENSG00000105383,ENSG00000118503,ENSG00000102575,ENSG00000163874,ENSG00000162711,ENSG00000141480,ENSG00000118137,ENSG00000136634,ENSG00000137752,ENSG00000142192,ENSG00000091592,ENSG00000106100,ENSG00000172243,ENSG00000175445,ENSG00000277632,ENSG00000101916,ENSG00000136869,ENSG00000187116…	1.5542e-05	0.00026127	0.259843
[truncated: 12,768 more rows]

## Sheet: Trans_EC vs NC_GO_Down
GO_ID	Term	Category	Test	Ref	TestAll	RefAll	geneID	Pvalue	FDR	richFactor
[truncated: 11,653 more rows]

## Sheet: Trans_EC vs EU_GO_UP
GO_ID	Term	Category	Test	Ref	TestAll	RefAll	geneID	Pvalue	FDR	richFactor
[truncated: 12,162 more rows]

## Sheet: Trans_EC vs EU_GO_Down
GO_ID	Term	Category	Test	Ref	TestAll	RefAll	geneID	Pvalue	FDR	richFactor
[truncated: 12,691 more rows]

[truncated: 8 more sheets: Trans_EU vs NC_GO_UP, Trans_EU vs NC_GO_Down, Trans_EC vs NC_KEGG_UP, Trans_EC vs NC_KEGG_Down, Trans_EC vs EU_KEGG_UP, Trans_EC vs EU_KEGG_Down, Trans_EU vs NC_KEGG_UP, Trans_EU vs NC_KEGG_Down]
