# Supplementary material for: Multi-omics integration highlights the role of ubiquitination in endometriosis fibrosis
Source: J Transl Med. 2024 May 12;22:445. doi: 10.1186/s12967-024-05245-0 (PMC11089738; doi:10.1186/s12967-024-05245-0)
Supplement: Supplementary file 4 — Additional file 4. Enriched results of GO and KEGG analysis for DEPs in proteomics (Table S3) [file 12967_2024_5245_MOESM4_ESM.xlsx]

## Sheet: Proteome_EC vs NC_GO_UP
GO_ID	Term	Category	Test	Ref	TestAll	RefAll	Test_per	Ref_per	TestSeqs	RefSeqs	P value	FDR	richFactor
GO:0072376	protein activation cascade	P	76	138	796	8032	0.0954774	0.0171813	O00187,O75636,P01023,P05155,P01024,P13671,P13987,P00748,P03952,A0A075B6P5,A0A075B6S6,A0A0C4DH25,P00736,P00746,P00751,P01593,P01619,P01624,P01700,P01701,P01717,P01766,P01780,P01834,P01859,P02745,P02746,P02747,P06312,P06681,P07357,P07358,P08603,P09871,P0C0L4,P0C0L5,P0DOY2,P10643,P10909,Q03591,P01031,P02748,P07360,Q9Y279,A0A075B6Q5,A0A0B4J1U7,A0A0B4J1X8,A0A0B4J1Y9,A0A0C4DH29,A0A0C4DH31,A0A0C4DH34,A0…	O00187,O00602,O75636,P04264,P11226,P48740,Q15485,Q9BWP8,P01023,P05155,P01024,P13671,P13987,P00748,P42785,P03952,A0A075B6P5,A0A075B6S6,A0A0C4DH25,A0M8Q6,A2NJV5,P00736,P00746,P00751,P01593,P01597,P01599,P01601,P01602,P01619,P01624,P01700,P01701,P01703,P01704,P01714,P01715,P01717,P01721,P01742,P01743,P01766,P01768,P01780,P01782,P01834,P01859,P01860,P01861,P02745,P02746,P02747,P04430,P06312,P06681,P0…	6.15796e-41	7.76167e-38	0.550725
GO:0006959	humoral immune response	P	89	189	796	8032	0.111809	0.0235309	O00187,O75636,P01023,P05155,P01024,P13671,P13987,P08246,P02790,O75594,P02788,P08311,P10909,P24158,P59665,P61626,P80188,Q96PD5,A0A075B6P5,A0A075B6S6,A0A0C4DH25,P00736,P00746,P00751,P01593,P01619,P01624,P01700,P01701,P01717,P01766,P01780,P01834,P01859,P02745,P02746,P02747,P06312,P06681,P07357,P07358,P08603,P09871,P0C0L4,P0C0L5,P0DOY2,P10643,Q03591,P01031,P02748,P07360,Q9Y279,A0A075B6Q5,A0A0B4J1U7,A…	O00187,O00602,O75636,P04264,P11226,P48740,Q15485,Q9BWP8,P01023,P05155,P01024,P13671,P13987,P01911,P01920,P60033,P08246,P31994,P29350,P02790,P08575,O75594,P02788,P05109,P06702,P08311,P10909,P12724,P14555,P17213,P20160,P22749,P24158,P31151,P49913,P59665,P60022,P61626,P80188,P81605,Q04656,Q5EBL8,Q8N4F0,Q8TDL5,Q93091,Q96PD5,A0A075B6P5,A0A075B6S6,A0A0C4DH25,A0M8Q6,A2NJV5,P00736,P00746,P00751,P01593,P0…	1.37619e-40	1.51776e-37	0.470899
GO:0002526	acute inflammatory response	P	71	128	796	8032	0.089196	0.0159363	P01024,P30273,P01023,P05155,P13671,P13987,P00748,P01008,P05362,P08246,P03952,Q4KMQ2,P02743,O15162,P00734,P01009,P01011,P02751,P02763,P02765,P08697,P17676,P18428,P19652,P35542,Q14624,Q86VB7,A0A075B6P5,A0A075B6S6,A0A0C4DH25,O43866,P00736,P00751,P01031,P01593,P01619,P01624,P01700,P01701,P01717,P01766,P01780,P01834,P01859,P02745,P02746,P02747,P02748,P04003,P04004,P06312,P06681,P07225,P07357,P07358,P0…	P01024,P30273,Q06187,P31994,P13747,P01023,P05155,P13671,P13987,P00748,P42785,P01008,P05362,P08246,Q9NSA3,P13726,P03952,Q4KMQ2,Q9Y3P4,P02743,P09211,P40189,Q99650,Q9BQE4,Q99497,O15162,P00734,P00738,P00966,P01009,P01011,P02751,P02763,P02765,P08697,P0DJI8,P11226,P17676,P18428,P19652,P35542,P40763,Q14624,Q30201,Q6IA17,Q86VB7,Q9BQE5,A0A075B6P5,A0A075B6S6,A0A0C4DH25,A0M8Q6,A2NJV5,O43866,P00736,P00751,P0…	1.485e-38	1.45579e-35	0.554688
GO:0006956	complement activation	P	67	118	796	8032	0.0841709	0.0146912	O00187,O75636,P01023,P05155,P01024,P13671,P13987,P00746,P00751,P01031,P02748,P07357,P07358,P07360,P08603,P10643,Q9Y279,A0A075B6P5,A0A075B6Q5,A0A075B6S6,A0A0B4J1U7,A0A0B4J1X8,A0A0B4J1Y9,A0A0C4DH25,A0A0C4DH29,A0A0C4DH31,A0A0C4DH34,A0A0C4DH35,A0A0C4DH36,A0A0C4DH41,A0A0J9YX35,B9A064,P00736,P01593,P01619,P01624,P01700,P01701,P01717,P01766,P01780,P01834,P01859,P01871,P01876,P02743,P02745,P02746,P02747,…	O00187,O00602,O75636,P04264,P11226,P48740,Q15485,Q9BWP8,P01023,P05155,P01024,P13671,P13987,P00746,P00751,P01031,P02748,P07357,P07358,P07360,P08603,P10643,P27918,Q9BXR6,Q9Y279,A0A075B6P5,A0A075B6Q5,A0A075B6S6,A0A0A0MS14,A0A0B4J1U7,A0A0B4J1V0,A0A0B4J1V6,A0A0B4J1V7,A0A0B4J1X5,A0A0B4J1X8,A0A0B4J1Y9,A0A0C4DH25,A0A0C4DH29,A0A0C4DH30,A0A0C4DH31,A0A0C4DH32,A0A0C4DH34,A0A0C4DH35,A0A0C4DH36,A0A0C4DH38,A0A0…	2.72734e-37	2.18757e-34	0.567797
GO:0006954	inflammatory response	P	124	399	796	8032	0.155779	0.0496763	P02745,P05412,P10909,P15260,P43490,P55008,P01024,P30273,P01023,P05155,P13671,P13987,P18428,P01033,P01137,P25116,Q07954,P00748,P17676,Q04721,P01008,P05362,P08246,Q9NQC3,P00739,P02652,P16671,P03952,Q4KMQ2,P07996,P02743,O15162,P00734,P01009,P01011,P02751,P02763,P02765,P08697,P19652,P35542,Q14624,Q86VB7,A0A075B6P5,A0A075B6S6,A0A0C4DH25,O43866,P00736,P00751,P01031,P01593,P01619,P01624,P01700,P01701,P0…	O15455,O60603,O60674,P02745,P05067,P05107,P05412,P10909,P11215,P15260,P20160,P21730,P37840,P43490,P55008,Q9NR97,P01024,P30273,Q06187,P31994,P13747,P01023,P05155,P13671,P13987,P09917,P18428,P21246,P21741,P09601,P01033,P01137,P25116,P28799,P49768,Q07954,O43914,O95760,P00748,P42785,P17676,Q70J99,P01911,P09429,P26583,P34810,Q04721,Q06330,Q8ND90,Q9NSU2,P01008,P05362,P08246,P23526,P05109,P06702,Q9BX67,…	7.20144e-34	4.53845e-31	0.310777
GO:0043062	extracellular structure organization	P	94	258	796	8032	0.11809	0.0321215	P01019,Q96IY4,Q07954,P01137,P02655,P02647,P02652,P02656,P00747,P01023,P01033,P03952,P07711,P08246,P08253,P08311,P11047,P14780,P16035,P17655,P17813,P22894,Q13444,Q99542,P02751,P02766,P04004,P05362,P05997,P07585,P07996,P08123,P08648,P12107,P12109,P12110,P12111,P13598,P19320,P20908,P21810,P23142,P25067,P26006,P26022,P28300,P35555,P39059,P39060,P51884,P55001,P56199,P98095,P98160,Q05707,Q07092,Q08397,…	P01019,Q96IY4,Q9H4X1,Q07954,Q08345,Q16832,P01034,P01137,P27487,Q12884,P02655,P02647,P02652,P02656,A1X283,O14672,O75955,P00747,P01023,P01033,P03952,P04632,P07384,P07711,P08246,P08253,P08311,P09237,P09238,P11047,P13497,P13796,P14780,P16035,P16070,P17655,P17813,P22894,P23946,P24347,P25774,P35613,P39900,P43235,P50281,Q13444,Q8IU80,Q8IWY4,Q8IYI6,Q92743,Q99542,O00468,O00622,O15230,O43278,O75190,O94769,…	1.00412e-31	5.90623e-29	0.364341
GO:0070613	regulation of protein processing	P	59	112	796	8032	0.0741206	0.0139442	P01023,P05155,P01024,P13671,P13987,P00748,P03952,P05452,P07093,P07996,P08697,Q96IY4,O95816,Q9HCB6,P04156,A0A075B6P5,A0A075B6S6,A0A0C4DH25,O43866,P00734,P00736,P00751,P01031,P01593,P01619,P01624,P01700,P01701,P01717,P01766,P01780,P01834,P01859,P02745,P02746,P02747,P02748,P04003,P04004,P06312,P06681,P07225,P07357,P07358,P07360,P08174,P08603,P09871,P0C0L4,P0C0L5,P0DOY2,P10643,P10909,P20851,P22792,Q0…	P01023,P05155,P01024,P13671,P13987,P00748,P03952,P05452,P06733,P08582,Q9HBL7,P05121,P07093,P07996,P08697,Q96IY4,Q9UBR2,O95816,P12931,P50281,Q9HCB6,P04156,P54826,Q92896,Q9BXS4,Q9UMY4,A0A075B6P5,A0A075B6S6,A0A0C4DH25,A0M8Q6,A2NJV5,O43866,P00734,P00736,P00751,P01031,P01593,P01597,P01599,P01601,P01602,P01619,P01624,P01700,P01701,P01703,P01704,P01714,P01715,P01717,P01721,P01742,P01743,P01766,P01768,P0…	1.69102e-30	7.45995e-28	0.526786
GO:0006955	immune response	P	234	1227	796	8032	0.29397	0.152764	P01024,P30273,O00187,O75636,P01023,P05155,O15400,P25311,P13671,P13987,P41218,P13598,Q9NNX6,P04114,P07711,P08571,P16671,P18428,Q9Y6Y9,P02788,P59665,A0A075B6H7,A0A075B6K4,A0A075B6K5,A0A075B6R9,A0A075B6S5,A0A0C4DH67,P01591,P01871,P04083,P05771,P0DOX5,P0DOX7,P19484,Q07954,P05362,Q14314,Q04721,Q13444,P01008,P08246,P02647,P02652,P27361,Q9C030,P61077,P04196,P02790,O75594,P08311,P10909,P24158,P61626,P801…	P01024,P30273,Q06187,P31994,P13747,O00187,O00602,O75636,P04264,P11226,P48740,Q15485,Q9BWP8,P01023,P05155,P00492,P04439,P09668,P14222,P51124,P53634,Q13630,P08575,P13688,P16298,O15400,P01889,P01893,P25311,P30511,P55899,P61769,Q13158,Q30201,Q99572,Q9NUQ9,P13671,P13987,P43246,O60828,O94992,P09429,P12956,P13010,P23246,P41218,P43243,P78527,Q15233,Q16666,Q7Z434,Q86WV6,Q8N884,Q8WXF1,Q96PK6,Q96ST3,Q9C035,…	5.04659e-27	1.4842e-24	0.190709
GO:0006909	phagocytosis	P	76	241	796	8032	0.0954774	0.030005	P78539,A0A075B6Q5,A0A0B4J1U7,A0A0B4J1X8,A0A0B4J1Y9,A0A0C4DH29,A0A0C4DH31,A0A0C4DH34,A0A0C4DH35,A0A0C4DH36,A0A0C4DH41,A0A0J9YX35,B9A064,P01766,P01780,P01834,P01859,P01871,P01876,P0DOY2,P0DP01,P16671,Q08431,Q5KU26,P06396,P12314,P30273,P35579,P42331,P55008,Q92556,P0C0L5,P18428,P26022,Q08722,A0A075B6P5,A0A075B6S6,A0A0C4DH25,A6NGB9,O00159,O15511,P01593,P01619,P01624,P01700,P01701,P01717,P06312,P08637,…	P31146,P78539,Q99572,A0A075B6Q5,A0A0A0MS14,A0A0B4J1U7,A0A0B4J1V0,A0A0B4J1V6,A0A0B4J1V7,A0A0B4J1X5,A0A0B4J1X8,A0A0B4J1Y9,A0A0C4DH29,A0A0C4DH30,A0A0C4DH31,A0A0C4DH32,A0A0C4DH34,A0A0C4DH35,A0A0C4DH36,A0A0C4DH38,A0A0C4DH41,A0A0J9YX35,A0A5B9,A0M8Q6,B9A064,P01742,P01743,P01766,P01768,P01780,P01782,P01834,P01854,P01859,P01860,P01861,P01871,P01876,P01877,P0DOY2,P0DP01,P15814,P16671,Q08431,Q5KU26,P05107,P…	2.92893e-21	6.77183e-19	0.315353
GO:0044060	regulation of endocrine process	P	5	13	796	8032	0.00628141	0.00161853	P01019,Q92930,Q9BXF6,P25116,Q9BXJ1	P01019,P08476,P58012,Q13485,P17302,Q92930,Q06124,Q6WKZ4,Q9BXF6,P25116,P11362,Q9BXJ1,Q9HD89	0.00616821	0.0580193	0.384615
GO:0070542	response to fatty acid	P	7	48	796	8032	0.00879397	0.0059761	P16671,P04114,P59768,Q7Z2X4,P05413,P13716,P27169	P33121,Q86V21,Q92934,O00585,Q03167,Q96SB3,P25490,P16671,Q15848,P04114,P42330,O43306,O43823,P31749,P59768,P62873,P63092,Q02156,Q13085,Q13131,Q8N474,P12931,P13010,P14635,P15531,P16220,P22392,P35568,P50416,Q15120,Q16654,Q7Z2X4,Q96GM5,P00966,P24821,O95832,P53041,P11802,Q14934,O15228,O60603,P04040,P05413,P13716,P27169,P29279,P35354,P35914	0.193339	0.440101	0.145833
GO:0000421	autophagosome membrane	C	3	24	796	8032	0.00376884	0.00298805	P13473,Q96GC9,Q9H0R8	O75385,Q8IZQ1,P13473,Q9Y227,A6NCE7,O15321,O75787,O95721,P04844,P51149,P56962,P60520,Q13137,Q15139,Q562E7,Q5MNZ9,Q676U5,Q86WV6,Q96GC9,Q9H0R8,Q9H492,Q9P2Y5,Q9Y371,Q9Y6I9	0.429878	0.67935	0.125
GO:0000123	histone acetyltransferase complex	C	2	60	796	8032	0.00251256	0.00747012	Q8NEM7,P60709	Q86TJ2,Q8NEM7,Q96ES7,O75528,P49848,Q96BN2,Q9HBM6,Q9NPA8,Q9UPT9,Q9Y4A5,Q9Y6J9,Q12962,Q92831,O75529,O94864,O00268,Q15542,Q15545,Q6P1X5,O95251,O95696,P55201,Q8WYH8,Q9HAF1,O43318,P61964,Q01658,Q9NS73,Q9ULM3,Q9Y5Z7,Q7Z3B3,Q96EZ8,Q9P2N6,Q68DK7,Q8N5Y2,Q9H7Z6,Q9HCI7,Q92993,Q9H2F5,Q9NXR8,O95619,O96019,P60709,Q15014,Q96L91,Q9H0E9,Q9NPF5,Q9NV56,Q9UBU8,Q9Y230,Q9Y265,O15294,P51610,Q09472,Q6IE81,Q8WUB8,Q92613,…	0.985749	1	0.0333333
GO:0000166	nucleotide binding	F	95	1293	796	8032	0.119347	0.160981	O95816,O95817,O00142,O00159,O43293,O43301,O60285,O75943,O94832,O95382,P00568,P05023,P05771,P06737,P13535,P15056,P27361,P32189,P35579,P35580,P35749,P36897,P49459,P49961,P51797,P51817,P53355,P53671,P60709,P61077,P61160,P62736,Q01196,Q01813,Q05823,Q13075,Q13418,Q13976,Q15746,Q5EBM0,Q6P0Q8,Q86Y91,Q8IU85,Q8IW45,Q8N139,Q8N4C8,Q8NI60,Q8TDX7,Q9H223,Q9H4M9,Q9HC98,Q9NZN3,Q9NZN4,Q9UKN7,O14807,O14966,P04899,…	O00154,O75521,P22307,P28330,P35610,P35914,P40939,P49748,Q02252,Q5T8D3,Q8WXI4,Q92947,Q9BR61,Q9H3P7,Q9H845,O95816,O95817,P07737,Q92598,Q99933,Q9H173,Q9HAV7,Q9NZL4,P08238,Q9NVV4,A0AVT1,A2RTX5,A3KMH1,A6NDB9,A6NHR9,B0I1T2,B2RTY4,O00139,O00142,O00148,O00159,O00160,O00238,O00329,O00418,O00442,O00443,O00506,O00571,O00746,O00762,O00764,O14578,O14646,O14647,O14656,O14657,O14678,O14727,O14782,O14841,O14874,…	0.999793	1	0.0734725
GO:0000151	ubiquitin ligase complex	C	4	145	796	8032	0.00502513	0.0180528	P49459,P78364,P61077,Q96PM5	P46736,Q9NXR7,Q9NT62,P62877,Q13616,Q13617,Q13619,Q13620,Q16531,Q86VP6,Q8IWT3,Q92990,Q93034,Q9UBF6,O75150,P49459,Q5VTR2,Q96BN8,Q96EP0,Q9BYM8,Q9H0F6,O00762,P30260,Q13042,Q14999,Q16763,Q9BS18,Q9H1A4,Q9UJX2,Q9UJX3,Q9UJX4,Q9UJX5,Q9UJX6,Q9UM13,P35226,P35227,P78364,Q06587,Q86SE9,Q8IXK0,Q8NDX5,Q99496,Q9BSM1,Q9HC52,Q15370,P33552,P61024,P63208,Q6PIJ6,Q8N3Y1,Q8N531,Q8NFZ0,Q96CD0,Q96EF6,Q96IG2,Q96K76,Q96ME1,…	0.999803	1	0.0275862
GO:0000228	nuclear chromosome	C	22	424	796	8032	0.0276382	0.0527888	O00712,O75943,O95644,P05412,P17676,P19484,P35680,P41212,P42229,P43694,P49459,P50548,P60709,Q01196,Q14938,Q969T9,Q96IZ0,Q99583,Q9BPY8,Q9NRE2,Q9UPW0,Q8N6T7	O60885,P16104,P18754,P23258,P42704,Q14683,Q15050,Q8WZ42,Q92791,Q92845,Q92878,Q9BYG3,Q9H6R4,Q9H9G7,Q9HD42,Q9UEY8,Q9UH99,A6NHR9,O75367,Q9P0M6,P07199,P46100,Q03188,Q96GD4,O60216,P42695,Q15003,Q15021,P40692,O60671,O60921,O14777,Q9BZD4,P12956,P13010,Q15554,Q9NYB0,O00255,O14929,O43913,O43929,O60341,O60934,P05455,P06493,P09874,P12004,P15927,P18887,P23497,P25205,P27694,P27695,P29590,P33991,P33992,P33993,…	0.999896	1	0.0518868
GO:0005576	extracellular region	C	441	2238	796	8032	0.55402	0.278635	P02649,P35555,P55001,Q13361,Q14766,P02751,P07996,P08697,Q14314,P39059,P51884,P08123,P05997,P20908,P12107,Q99715,Q05707,P02745,P02746,O95967,P01033,P03950,P04004,P07355,P11047,P23142,P25067,P36955,P39060,P48509,P98160,Q08397,Q14112,Q14118,Q15582,Q16363,Q6PCB0,Q76M96,Q6UY14,Q7Z7G0,A0A075B6H7,A0A075B6K4,A0A075B6K5,A0A075B6P5,A0A075B6R9,A0A075B6S5,A0A075B6S6,A0A0C4DH25,A0A0C4DH67,A5A3E0,O00187,O00391…	O15230,P02649,P24043,P43005,P55268,Q63HQ2,Q8N2Q7,Q9UQ16,P16112,P24821,P35555,P35556,P55001,P55081,P55083,Q13361,Q14766,Q6ZMM2,Q6ZMP0,P02671,P02675,P02679,P02751,P07996,P08697,Q14314,P39059,P51884,P02452,P08123,P02461,P02462,P08572,P05997,P20908,P25940,Q02388,P27658,P12107,Q9UEW3,Q99715,Q05707,P02745,P02746,O00339,O00468,O00515,O14936,O95967,P01033,P01034,P03950,P04004,P07355,P07942,P09486,P11047,…	6.09955e-67	5.38163e-63	0.197051
GO:0044421	extracellular region part	C	416	2039	796	8032	0.522613	0.25386	P02751,P07996,P08697,Q14314,P02745,P02746,A0A075B6H7,A0A075B6K4,A0A075B6K5,A0A075B6P5,A0A075B6R9,A0A075B6S5,A0A075B6S6,A0A0C4DH25,A0A0C4DH67,A5A3E0,O00187,O00391,O14791,O43707,O43790,O43866,O60687,O75326,O75368,O95197,O95388,O95407,P00450,P00734,P00736,P00739,P00740,P00742,P00747,P00748,P00751,P01008,P01009,P01011,P01019,P01023,P01024,P01031,P01033,P01040,P01042,P01137,P01591,P01593,P01619,P01624…	P02671,P02675,P02679,P02751,P07996,P08697,Q14314,P02745,P02746,A0A075B6H7,A0A075B6J9,A0A075B6K4,A0A075B6K5,A0A075B6P5,A0A075B6R9,A0A075B6S2,A0A075B6S5,A0A075B6S6,A0A075B6S9,A0A087WSX0,A0A087WW87,A0A0A0MRZ8,A0A0A0MT36,A0A0B4J1U3,A0A0B4J2D9,A0A0C4DH25,A0A0C4DH67,A1L4H1,A2NJV5,A5A3E0,A5YKK6,A8K2U0,O00182,O00187,O00214,O00292,O00299,O00339,O00391,O00522,O00560,O00584,O00585,O00592,O00754,O14786,O1479…	2.65671e-66	1.17201e-62	0.204022
GO:0005615	extracellular space	C	397	1946	796	8032	0.498744	0.242281	P02751,P07996,P08697,Q14314,P02745,P02746,P17936,A0A075B6Q5,A0A0B4J1U7,A0A0B4J1X8,A0A0B4J1Y9,A0A0C4DH29,A0A0C4DH31,A0A0C4DH34,A0A0C4DH35,A0A0C4DH36,A0A0C4DH41,A0A0J9YX35,B9A064,P01766,P01780,P01834,P01859,P01871,P01876,P0DOY2,P0DP01,A5A3E0,O00159,O00187,O00391,O14950,O14966,O15162,O15400,O15511,O43301,O43707,O60262,O75083,O75368,O75487,O75594,O94832,O94919,O95967,P00338,P00450,P00568,P00734,P0073…	P02671,P02675,P02679,P02751,P07996,P08697,Q14314,P02745,P02746,P05019,P17936,P24593,P08519,A0A075B6Q5,A0A0A0MS14,A0A0B4J1U7,A0A0B4J1V0,A0A0B4J1V6,A0A0B4J1V7,A0A0B4J1X5,A0A0B4J1X8,A0A0B4J1Y9,A0A0C4DH29,A0A0C4DH30,A0A0C4DH31,A0A0C4DH32,A0A0C4DH34,A0A0C4DH35,A0A0C4DH36,A0A0C4DH38,A0A0C4DH41,A0A0J9YX35,A0A5B9,A0M8Q6,B9A064,P01742,P01743,P01766,P01768,P01780,P01782,P01834,P01854,P01859,P01860,P01861,P…	5.53471e-62	1.62776e-58	0.204008
GO:0062023	collagen-containing extracellular matrix	C	127	272	796	8032	0.159548	0.0338645	O95967,P01033,P02751,P03950,P04004,P07355,P11047,P20908,P23142,P25067,P35555,P36955,P39060,P48509,P98160,Q08397,Q14112,Q14118,Q15582,Q16363,Q6PCB0,Q76M96,Q6UY14,Q7Z7G0,Q9HB63,Q99715,Q05707,P39059,P51884,P08123,P05997,P12107,O15162,O60687,O75487,P00740,P00747,P00748,P01008,P01009,P01011,P01019,P01023,P01042,P01137,P02647,P02649,P02656,P02743,P02745,P02746,P02747,P02749,P02760,P02763,P02765,P02776,…	O00339,O00468,O00515,O14936,O15230,O95967,P01033,P01034,P02462,P02751,P03950,P04004,P07355,P07942,P09486,P11047,P14543,P16112,P20908,P21246,P23142,P23229,P24043,P24821,P25067,P25391,P35442,P35443,P35555,P35625,P36955,P39060,P48509,P52803,P55268,P98160,Q02388,Q03001,Q08397,Q12959,Q13753,Q14112,Q14118,Q15582,Q16363,Q16787,Q5GFL6,Q5SZK8,Q63HQ2,Q6PCB0,Q76M96,Q86XX4,Q8IVL5,Q96RT1,Q96RW7,Q9H3U7,Q9H8L6,…	1.13413e-57	2.50161e-54	0.466912
GO:0031012	extracellular matrix	C	136	316	796	8032	0.170854	0.0393426	O15162,O60687,O75487,O95967,P00740,P00747,P00748,P01008,P01009,P01011,P01019,P01023,P01042,P01137,P02647,P02649,P02656,P02743,P02745,P02746,P02747,P02749,P02751,P02760,P02763,P02765,P02776,P02790,P04004,P04083,P04196,P04217,P05155,P05362,P05452,P05997,P07093,P07355,P07585,P07711,P07996,P08123,P08133,P08246,P08253,P08294,P08311,P08697,P10909,P11047,P12107,P12109,P12110,P12111,P13591,P14780,P16035,…	A1L4H1,A6NMZ7,A8TX70,O00182,O00292,O00339,O00468,O00602,O00622,O15162,O15230,O43854,O60568,O60687,O75056,O75339,O75487,O95967,P00488,P00740,P00747,P00748,P01008,P01009,P01011,P01019,P01023,P01042,P01137,P02452,P02461,P02462,P02647,P02649,P02656,P02671,P02675,P02679,P02743,P02745,P02746,P02747,P02749,P02751,P02760,P02763,P02765,P02776,P02790,P03973,P04004,P04080,P04083,P04196,P04217,P04264,P04275,…	1.75999e-56	3.10568e-53	0.43038
GO:0072562	blood microparticle	C	75	119	796	8032	0.0942211	0.0148157	P17813,A5A3E0,O14791,O43866,O75636,P00450,P00734,P00736,P00739,P00747,P00751,P01008,P01011,P01019,P01023,P01024,P01042,P01137,P01591,P01593,P01619,P01624,P01700,P01717,P01766,P01780,P01834,P01859,P01871,P01876,P02100,P02647,P02649,P02652,P02743,P02746,P02747,P02748,P02751,P02760,P02763,P02765,P02768,P02774,P02787,P02790,P04003,P04004,P04196,P04217,P05155,P06312,P06396,P07225,P07357,P07360,P08603,…	P08758,P17813,A5A3E0,O00299,O00560,O14791,O43866,O75636,P00450,P00488,P00734,P00736,P00738,P00739,P00747,P00751,P01008,P01011,P01019,P01023,P01024,P01042,P01137,P01591,P01593,P01597,P01599,P01602,P01619,P01624,P01700,P01717,P01766,P01780,P01834,P01859,P01860,P01861,P01871,P01876,P01877,P02042,P02100,P02647,P02649,P02652,P02671,P02675,P02679,P02730,P02743,P02746,P02747,P02748,P02751,P02760,P02763,…	2.66878e-46	3.92445e-43	0.630252
GO:0043230	extracellular organelle	C	304	1588	796	8032	0.38191	0.197709	O95967,P02647,P02649,P04899,P05023,P05026,P07093,P07358,P12110,P12111,P18206,P20774,P21926,P51888,P98095,Q08431,Q13813,Q99715,Q9NRN5,O14966,A5A3E0,B9A064,O00159,O00187,O00391,O14950,O15162,O15400,O15511,O43301,O43707,O60262,O75083,O75368,O75487,O75594,O94832,O94919,P00338,P00450,P00568,P00734,P00736,P00739,P00740,P00746,P00747,P00748,P00751,P00918,P01008,P01009,P01011,P01019,P01023,P01024,P01031,…	P05186,O00560,O43854,O95967,P02647,P02649,P02671,P02675,P02786,P04899,P05023,P05026,P05107,P07093,P07358,P12110,P12111,P12259,P14618,P16152,P18206,P20774,P21926,P22061,P26572,P49281,P50993,P51888,P55011,P62873,P68371,P98095,Q00610,Q08431,Q13217,Q13813,Q13885,Q8N5I2,Q8WUM4,Q8WVB3,Q99715,Q9NRN5,Q9UBX1,Q9UG01,Q9UKM7,O14966,P29972,A5A3E0,A5D8V6,A8K2U0,B0I1T2,B9A064,O00115,O00154,O00159,O00161,O00186,…	2.09466e-37	1.84812e-34	0.191436
GO:1903561	extracellular vesicle	C	302	1585	796	8032	0.379397	0.197336	A5A3E0,B9A064,O00159,O00187,O00391,O14950,O14966,O15162,O15400,O15511,O43301,O43707,O60262,O75083,O75368,O75487,O75594,O94832,O94919,O95967,P00338,P00450,P00568,P00734,P00736,P00739,P00740,P00746,P00747,P00748,P00751,P00918,P01008,P01009,P01011,P01019,P01023,P01024,P01031,P01033,P01042,P01591,P01593,P01619,P01701,P01780,P01834,P01859,P01871,P01876,P02511,P02647,P02649,P02652,P02656,P02743,P02748,…	A5A3E0,A5D8V6,A8K2U0,B0I1T2,B9A064,O00115,O00154,O00159,O00161,O00186,O00187,O00194,O00232,O00299,O00308,O00391,O00401,O00443,O00468,O00469,O00506,O00515,O00533,O00560,O00571,O00584,O00592,O00754,O00757,O00764,O14494,O14498,O14638,O14656,O14657,O14672,O14727,O14737,O14745,O14773,O14818,O14828,O14896,O14907,O14908,O14910,O14950,O14964,O14966,O14975,O15031,O15066,O15067,O15118,O15127,O15143,O15144,…	1.15097e-36	8.46247e-34	0.190536
GO:0070062	extracellular exosome	C	299	1576	796	8032	0.375628	0.196215	A5A3E0,B9A064,O00159,O00187,O00391,O14950,O14966,O15162,O15400,O15511,O43301,O43707,O60262,O75083,O75368,O75487,O75594,O94832,O94919,O95967,P00338,P00450,P00568,P00734,P00736,P00739,P00740,P00746,P00747,P00748,P00751,P00918,P01008,P01009,P01011,P01019,P01023,P01024,P01031,P01033,P01042,P01591,P01593,P01619,P01701,P01780,P01834,P01859,P01871,P01876,P02511,P02647,P02649,P02652,P02656,P02743,P02748,…	A5A3E0,A5D8V6,A8K2U0,B0I1T2,B9A064,O00115,O00154,O00159,O00161,O00186,O00187,O00194,O00232,O00299,O00308,O00391,O00401,O00443,O00468,O00469,O00506,O00515,O00533,O00560,O00571,O00584,O00592,O00754,O00757,O00764,O14494,O14498,O14638,O14656,O14657,O14672,O14727,O14737,O14745,O14773,O14818,O14828,O14896,O14907,O14908,O14910,O14950,O14964,O14966,O14975,O15031,O15066,O15067,O15118,O15127,O15143,O15144,…	8.01541e-36	5.43999e-33	0.189721
GO:0006958	complement activation, classical pathway	P	53	89	796	8032	0.0665829	0.0110807	P04003,P20851,A0A075B6P5,A0A075B6Q5,A0A075B6S6,A0A0B4J1U7,A0A0B4J1X8,A0A0B4J1Y9,A0A0C4DH25,A0A0C4DH29,A0A0C4DH31,A0A0C4DH34,A0A0C4DH35,A0A0C4DH36,A0A0C4DH41,A0A0J9YX35,B9A064,O00187,P00736,P01024,P01031,P01593,P01619,P01624,P01700,P01701,P01717,P01766,P01780,P01834,P01859,P01871,P01876,P02743,P02745,P02746,P02747,P02748,P05155,P06312,P06681,P07357,P07358,P07360,P08174,P09871,P0C0L4,P0C0L5,P0DOY2,…	P04003,P20851,A0A075B6P5,A0A075B6Q5,A0A075B6S6,A0A0A0MS14,A0A0B4J1U7,A0A0B4J1V0,A0A0B4J1V6,A0A0B4J1V7,A0A0B4J1X5,A0A0B4J1X8,A0A0B4J1Y9,A0A0C4DH25,A0A0C4DH29,A0A0C4DH30,A0A0C4DH31,A0A0C4DH32,A0A0C4DH34,A0A0C4DH35,A0A0C4DH36,A0A0C4DH38,A0A0C4DH41,A0A0J9YX35,A0A5B9,A0M8Q6,A2NJV5,B9A064,O00187,P00736,P01024,P01031,P01593,P01597,P01599,P01601,P01602,P01619,P01624,P01700,P01701,P01703,P01704,P01714,P01…	4.10986e-31	2.26633e-28	0.595506
GO:0031982	vesicle	C	392	2464	796	8032	0.492462	0.306773	P04114,O14966,O95967,P02647,P02649,P04899,P05023,P05026,P07093,P07358,P12110,P12111,P18206,P20774,P21926,P51888,P98095,Q08431,Q13813,Q99715,Q9NRN5,O94832,P02787,P03950,P08648,P32456,P43003,P51636,P84095,Q03135,Q86YL7,Q8WV24,Q96RF0,Q9Y5X1,A5A3E0,B9A064,O00159,O00187,O00391,O14950,O15162,O15400,O15511,O43301,O43707,O60262,O75083,O75368,O75487,O75594,O94919,P00338,P00450,P00568,P00734,P00736,P00739,…	O14908,O43426,O43639,P09525,P15309,P16333,P16615,P29474,P29475,P32455,P42768,P51790,P62993,Q12933,Q6ZS17,Q9BZE9,Q9UKG1,Q9UL25,Q9Y289,Q9Y2H6,Q9Y2I7,P04114,O14966,O94898,O00560,O43854,O95967,P02647,P02649,P02671,P02675,P02786,P04899,P05023,P05026,P05107,P07093,P07358,P12110,P12111,P12259,P14618,P16152,P18206,P20774,P21926,P22061,P26572,P49281,P50993,P51888,P55011,P62873,P68371,P98095,Q00610,Q08431,…	5.20171e-31	2.69969e-28	0.159091
GO:0071944	cell periphery	C	357	2160	796	8032	0.448492	0.268924	A0A075B6H7,A0A075B6K4,A0A075B6K5,A0A075B6P5,A0A075B6R9,A0A075B6S5,A0A075B6S6,A0A0C4DH25,A0A0C4DH67,A1A5B4,A8MWY0,O00159,O00168,O00501,O14735,O14775,O14807,O14817,O14966,O15162,O15400,O43164,O43294,O43497,O43556,O43759,O43866,O60262,O60462,O60486,O60895,O60906,O75083,O75084,O75326,O75487,O75915,O94832,O94868,O94875,O95197,O95278,O95425,O95498,O95810,O95817,P00326,P00450,P00734,P00740,P00742,P00747…	A0A075B6H7,A0A075B6J9,A0A075B6K4,A0A075B6K5,A0A075B6P5,A0A075B6R9,A0A075B6S2,A0A075B6S5,A0A075B6S6,A0A075B6S9,A0A087WSX0,A0A087WW87,A0A0A0MRZ8,A0A0A0MT36,A0A0B4J1U3,A0A0B4J2D9,A0A0C4DH25,A0A0C4DH67,A0M8Q6,A1A4S6,A1A5B4,A2NJV5,A2VDJ0,A6NDB9,A6NED2,A8MWY0,B0I1T2,O00159,O00161,O00165,O00168,O00186,O00192,O00194,O00213,O00238,O00264,O00273,O00299,O00329,O00401,O00421,O00443,O00451,O00462,O00468,O0047…	9.62675e-31	4.71871e-28	0.165278
GO:1903317	regulation of protein maturation	P	59	112	796	8032	0.0741206	0.0139442	P01023,P05155,P01024,P13671,P13987,P00748,P03952,P05452,P07093,P07996,P08697,Q96IY4,O95816,Q9HCB6,P04156,A0A075B6P5,A0A075B6S6,A0A0C4DH25,O43866,P00734,P00736,P00751,P01031,P01593,P01619,P01624,P01700,P01701,P01717,P01766,P01780,P01834,P01859,P02745,P02746,P02747,P02748,P04003,P04004,P06312,P06681,P07225,P07357,P07358,P07360,P08174,P08603,P09871,P0C0L4,P0C0L5,P0DOY2,P10643,P10909,P20851,P22792,Q0…	P01023,P05155,P01024,P13671,P13987,P00748,P03952,P05452,P06733,P08582,Q9HBL7,P05121,P07093,P07996,P08697,Q96IY4,Q9UBR2,O95816,P12931,P50281,Q9HCB6,P04156,P54826,Q92896,Q9BXS4,Q9UMY4,A0A075B6P5,A0A075B6S6,A0A0C4DH25,A0M8Q6,A2NJV5,O43866,P00734,P00736,P00751,P01031,P01593,P01597,P01599,P01601,P01602,P01619,P01624,P01700,P01701,P01703,P01704,P01714,P01715,P01717,P01721,P01742,P01743,P01766,P01768,P0…	1.69102e-30	7.45995e-28	0.526786
GO:0005886	plasma membrane	C	348	2094	796	8032	0.437186	0.260707	P01040,P04083,O00168,O43556,P05023,P05026,P07355,P11532,P12109,P12110,P12111,P18206,P21810,Q09666,Q13884,Q14118,Q14714,Q14BN4,Q15124,Q15149,Q16585,Q92629,Q9ULV4,O75298,O60262,P04899,P19086,P50150,P59768,Q03113,Q9UBI6,O43497,O15400,P05362,P17931,P35579,P42331,P55008,Q15642,P51636,Q03135,Q7L9B9,Q9Y625,A0FGR8,O00591,O14817,O15162,O60486,O60636,O60895,O60906,O75326,P04839,P08962,P12235,P13598,P14151,…	O60437,P01040,P04083,P04264,P13645,P14923,P15924,P35908,Q02413,Q02487,Q08554,Q14126,Q5D862,Q86YZ3,Q92817,Q99569,Q99959,Q9Y446,O00168,O15061,O43556,O75923,O75955,P05023,P05026,P05556,P05787,P07355,P08727,P11166,P11279,P11532,P12109,P12110,P12111,P16157,P17661,P18206,P19022,P21810,P24043,P29475,P29972,P32418,P35613,P46939,P49768,P63098,Q01484,Q08209,Q09666,Q12955,Q12959,Q13557,Q13884,Q14118,Q14315,…	3.36324e-30	1.41304e-27	0.166189
GO:0002455	humoral immune response mediated by circulating immunoglobulin	P	54	96	796	8032	0.0678392	0.0119522	P02790,A0A075B6P5,A0A075B6Q5,A0A075B6S6,A0A0B4J1U7,A0A0B4J1X8,A0A0B4J1Y9,A0A0C4DH25,A0A0C4DH29,A0A0C4DH31,A0A0C4DH34,A0A0C4DH35,A0A0C4DH36,A0A0C4DH41,A0A0J9YX35,B9A064,O00187,P00736,P01024,P01031,P01593,P01619,P01624,P01700,P01701,P01717,P01766,P01780,P01834,P01859,P01871,P01876,P02743,P02745,P02746,P02747,P02748,P04003,P05155,P06312,P06681,P07357,P07358,P07360,P08174,P09871,P0C0L4,P0C0L5,P0DOY2,…	P29350,P31994,P02790,P08575,A0A075B6P5,A0A075B6Q5,A0A075B6S6,A0A0A0MS14,A0A0B4J1U7,A0A0B4J1V0,A0A0B4J1V6,A0A0B4J1V7,A0A0B4J1X5,A0A0B4J1X8,A0A0B4J1Y9,A0A0C4DH25,A0A0C4DH29,A0A0C4DH30,A0A0C4DH31,A0A0C4DH32,A0A0C4DH34,A0A0C4DH35,A0A0C4DH36,A0A0C4DH38,A0A0C4DH41,A0A0J9YX35,A0A5B9,A0M8Q6,A2NJV5,B9A064,O00187,P00736,P01024,P01031,P01593,P01597,P01599,P01601,P01602,P01619,P01624,P01700,P01701,P01703,P01…	6.35259e-30	2.54768e-27	0.5625
GO:2000257	regulation of protein activation cascade	P	49	82	796	8032	0.0615578	0.0102092	P01023,P05155,P01024,P13671,P13987,A0A075B6P5,A0A075B6S6,A0A0C4DH25,O43866,P00734,P00736,P00751,P01031,P01593,P01619,P01624,P01700,P01701,P01717,P01766,P01780,P01834,P01859,P02745,P02746,P02747,P02748,P04003,P04004,P06312,P06681,P07225,P07357,P07358,P07360,P08174,P08603,P09871,P0C0L4,P0C0L5,P0DOY2,P10643,P10909,P20851,P22792,Q03591,Q96IY4,Q9Y279,P01008	P01023,P05155,P01024,P13671,P13987,A0A075B6P5,A0A075B6S6,A0A0C4DH25,A0M8Q6,A2NJV5,O43866,P00734,P00736,P00751,P01031,P01593,P01597,P01599,P01601,P01602,P01619,P01624,P01700,P01701,P01703,P01704,P01714,P01715,P01717,P01721,P01742,P01743,P01766,P01768,P01780,P01782,P01834,P01859,P01860,P01861,P02745,P02746,P02747,P02748,P04003,P04004,P04430,P05156,P06312,P06681,P07225,P07357,P07358,P07360,P08174,P0…	6.1792e-29	2.3704e-26	0.597561
GO:0009605	response to external stimulus	P	235	1206	796	8032	0.295226	0.150149	P01024,P30273,P01023,P05155,P03950,P05164,P08246,P26022,P13671,P13987,P02649,Q9C030,P18428,Q4KMQ2,P00748,P03952,P04083,P17931,P02743,Q9Y4H4,O75594,P02788,P08311,P10909,P24158,P59665,P61626,P80188,Q96PD5,A0A075B6Q5,A0A0B4J1U7,A0A0B4J1X8,A0A0B4J1Y9,A0A0C4DH29,A0A0C4DH31,A0A0C4DH34,A0A0C4DH35,A0A0C4DH36,A0A0C4DH41,A0A0J9YX35,B9A064,P01766,P01780,P01834,P01859,P01871,P01876,P0DOY2,P0DP01,P17676,Q0472…	P06241,P22415,Q15853,Q15788,Q96SB3,P01024,P30273,Q06187,P31994,P13747,P01023,P05155,P03950,P05067,P05164,P08246,P26022,P46108,P49913,P51608,Q9H5Y7,Q09472,P13671,P13987,P02649,Q6KCM7,Q9BZK7,Q8NEU8,Q92673,P11678,O60828,O95786,P29590,P42224,Q7Z434,Q86WV6,Q8IUX4,Q8IXQ6,Q8N884,Q8TDB6,Q96ST3,Q9C030,Q9HC16,Q9P2K8,Q9ULZ3,Q9Y6D0,P09917,P18428,P21246,P21741,P61769,O00585,P09429,P32246,P32249,Q4KMQ2,Q8TD43,…	1.26324e-28	4.644e-26	0.194859
GO:0030449	regulation of complement activation	P	48	80	796	8032	0.0603015	0.00996016	P01023,P05155,P01024,P13671,P13987,P08174,Q9Y279,P04003,P20851,A0A075B6P5,A0A075B6S6,A0A0C4DH25,O43866,P00734,P00736,P00751,P01031,P01593,P01619,P01624,P01700,P01701,P01717,P01766,P01780,P01834,P01859,P02745,P02746,P02747,P02748,P04004,P06312,P06681,P07225,P07357,P07358,P07360,P08603,P09871,P0C0L4,P0C0L5,P0DOY2,P10643,P10909,P22792,Q03591,Q96IY4	P01023,P05155,P01024,P13671,P13987,P08174,P48740,P35232,Q9Y279,P04003,P20851,A0A075B6P5,A0A075B6S6,A0A0C4DH25,A0M8Q6,A2NJV5,O43866,P00734,P00736,P00751,P01031,P01593,P01597,P01599,P01601,P01602,P01619,P01624,P01700,P01701,P01703,P01704,P01714,P01715,P01717,P01721,P01742,P01743,P01766,P01768,P01780,P01782,P01834,P01859,P01860,P01861,P02745,P02746,P02747,P02748,P04004,P04430,P05156,P06312,P06681,P0…	1.76388e-28	6.22508e-26	0.6
GO:0002673	regulation of acute inflammatory response	P	52	94	796	8032	0.0653266	0.0117032	P01024,P30273,P01023,P05155,P13671,P13987,P00748,P03952,P02743,A0A075B6P5,A0A075B6S6,A0A0C4DH25,O43866,P00734,P00736,P00751,P01031,P01593,P01619,P01624,P01700,P01701,P01717,P01766,P01780,P01834,P01859,P02745,P02746,P02747,P02748,P04003,P04004,P06312,P06681,P07225,P07357,P07358,P07360,P08174,P08603,P09871,P0C0L4,P0C0L5,P0DOY2,P10643,P10909,P20851,P22792,Q03591,Q96IY4,Q9Y279	P01024,P30273,Q06187,P31994,P13747,P01023,P05155,P13671,P13987,P00748,P03952,P02743,P09211,P40189,Q99650,Q9BQE4,Q99497,A0A075B6P5,A0A075B6S6,A0A0C4DH25,A0M8Q6,A2NJV5,O43866,P00734,P00736,P00751,P01031,P01593,P01597,P01599,P01601,P01602,P01619,P01624,P01700,P01701,P01703,P01704,P01714,P01715,P01717,P01721,P01742,P01743,P01766,P01768,P01780,P01782,P01834,P01859,P01860,P01861,P02745,P02746,P02747,P0…	2.27995e-28	7.73691e-26	0.553191
GO:0002920	regulation of humoral immune response	P	49	84	796	8032	0.0615578	0.0104582	P01023,P05155,P01024,P13671,P13987,P02790,A0A075B6P5,A0A075B6S6,A0A0C4DH25,O43866,P00734,P00736,P00751,P01031,P01593,P01619,P01624,P01700,P01701,P01717,P01766,P01780,P01834,P01859,P02745,P02746,P02747,P02748,P04003,P04004,P06312,P06681,P07225,P07357,P07358,P07360,P08174,P08603,P09871,P0C0L4,P0C0L5,P0DOY2,P10643,P10909,P20851,P22792,Q03591,Q96IY4,Q9Y279	P01023,P05155,P01024,P13671,P13987,P31994,P29350,P02790,P08575,A0A075B6P5,A0A075B6S6,A0A0C4DH25,A0M8Q6,A2NJV5,O43866,P00734,P00736,P00751,P01031,P01593,P01597,P01599,P01601,P01602,P01619,P01624,P01700,P01701,P01703,P01704,P01714,P01715,P01717,P01721,P01742,P01743,P01766,P01768,P01780,P01782,P01834,P01859,P01860,P01861,P02745,P02746,P02747,P02748,P04003,P04004,P04430,P05156,P06312,P06681,P07225,P0…	2.98515e-28	9.7548e-26	0.583333
GO:0030198	extracellular matrix organization	P	83	228	796	8032	0.104271	0.0283865	P01019,Q96IY4,Q07954,P01137,P00747,P01023,P01033,P03952,P07711,P08246,P08253,P08311,P11047,P14780,P16035,P17655,P17813,P22894,Q13444,Q99542,P05997,P07355,P08123,P08697,P12107,P20908,P22105,P28300,P36897,P51884,P61812,Q05707,Q06828,Q99715,Q8IWU6,O95967,P35749,Q9Y6C2,O60895,Q9HB63,P51636,Q03135,Q14112,Q14118,O00391,Q86YL7,Q9H6X2,Q8IUX7,P02751,P02766,P04004,P05362,P07585,P07996,P08648,P12109,P12110,…	P01019,Q96IY4,Q9H4X1,Q07954,Q08345,Q16832,P01034,P01137,P27487,Q12884,A1X283,O14672,O75955,P00747,P01023,P01033,P03952,P04632,P07384,P07711,P08246,P08253,P08311,P09237,P09238,P11047,P13497,P13796,P14780,P16035,P16070,P17655,P17813,P22894,P23946,P24347,P25774,P35613,P39900,P43235,P50281,Q13444,Q8IU80,Q8IWY4,Q8IYI6,Q92743,Q99542,O60568,P02452,P02461,P05997,P07355,P08123,P08697,P12107,P13674,P16112,…	5.12368e-28	1.61451e-25	0.364035
GO:0006952	defense response	P	190	899	796	8032	0.238693	0.111927	P02745,P05412,P10909,P15260,P43490,P55008,P01024,P30273,O00187,O75636,P01023,P05155,P13671,P13987,P41218,P13598,Q9NNX6,P04114,P07711,P08571,P16671,P18428,Q9Y6Y9,P02788,P59665,Q9C030,P01033,P01137,P25116,Q07954,P00748,P17676,Q04721,P01008,P05362,P08246,Q9NQC3,P00739,P02652,P03952,Q4KMQ2,P07996,P02743,P05164,P61077,O15162,P00734,P01009,P01011,P02751,P02763,P02765,P08697,P19652,P35542,Q14624,Q86VB7,…	P06730,P21741,P21796,P27487,P50993,P51608,P62068,Q04637,Q96IG2,Q9Y277,O15455,O60603,O60674,P02745,P05067,P05107,P05412,P10909,P11215,P15260,P20160,P21730,P37840,P43490,P55008,Q9NR97,P01024,P30273,Q06187,P31994,P13747,O00187,O00602,O75636,P04264,P11226,P48740,Q15485,Q9BWP8,P01023,P05155,P13671,P13987,Q09472,P11678,O60828,O94992,P09429,P12956,P13010,P23246,P41218,P43243,P78527,Q15233,Q16666,Q7Z434,…	3.98873e-27	1.21354e-24	0.211346
GO:0016064	immunoglobulin mediated immune response	P	58	126	796	8032	0.0728643	0.0156873	P01024,P30273,Q14314,P02790,A0A075B6P5,A0A075B6Q5,A0A075B6S6,A0A0B4J1U7,A0A0B4J1X8,A0A0B4J1Y9,A0A0C4DH25,A0A0C4DH29,A0A0C4DH31,A0A0C4DH34,A0A0C4DH35,A0A0C4DH36,A0A0C4DH41,A0A0J9YX35,B9A064,O00187,P00736,P01031,P01593,P01619,P01624,P01700,P01701,P01717,P01766,P01780,P01834,P01859,P01871,P01876,P02743,P02745,P02746,P02747,P02748,P04003,P05155,P06312,P06681,P07357,P07358,P07360,P08174,P09871,P0C0L4,…	P01024,P30273,Q06187,P31994,P13747,P43246,Q9NSU2,P01911,P01920,Q14314,P60033,Q92692,P29350,P02790,P08575,A0A075B6P5,A0A075B6Q5,A0A075B6S6,A0A0A0MS14,A0A0B4J1U7,A0A0B4J1V0,A0A0B4J1V6,A0A0B4J1V7,A0A0B4J1X5,A0A0B4J1X8,A0A0B4J1Y9,A0A0C4DH25,A0A0C4DH29,A0A0C4DH30,A0A0C4DH31,A0A0C4DH32,A0A0C4DH34,A0A0C4DH35,A0A0C4DH36,A0A0C4DH38,A0A0C4DH41,A0A0J9YX35,A0A5B9,A0M8Q6,A2NJV5,B9A064,O00187,P00736,P01031,P01…	5.26833e-26	1.45258e-23	0.460317
GO:0019724	B cell mediated immunity	P	58	126	796	8032	0.0728643	0.0156873	P01024,P30273,Q14314,P02790,A0A075B6P5,A0A075B6Q5,A0A075B6S6,A0A0B4J1U7,A0A0B4J1X8,A0A0B4J1Y9,A0A0C4DH25,A0A0C4DH29,A0A0C4DH31,A0A0C4DH34,A0A0C4DH35,A0A0C4DH36,A0A0C4DH41,A0A0J9YX35,B9A064,O00187,P00736,P01031,P01593,P01619,P01624,P01700,P01701,P01717,P01766,P01780,P01834,P01859,P01871,P01876,P02743,P02745,P02746,P02747,P02748,P04003,P05155,P06312,P06681,P07357,P07358,P07360,P08174,P09871,P0C0L4,…	P01024,P30273,Q06187,P31994,P13747,P43246,P10809,Q9NSU2,P01911,P01920,Q14314,P60033,Q92692,P29350,P02790,P08575,A0A075B6P5,A0A075B6Q5,A0A075B6S6,A0A0A0MS14,A0A0B4J1U7,A0A0B4J1V0,A0A0B4J1V6,A0A0B4J1V7,A0A0B4J1X5,A0A0B4J1X8,A0A0B4J1Y9,A0A0C4DH25,A0A0C4DH29,A0A0C4DH30,A0A0C4DH31,A0A0C4DH32,A0A0C4DH34,A0A0C4DH35,A0A0C4DH36,A0A0C4DH38,A0A0C4DH41,A0A0J9YX35,A0A5B9,A0M8Q6,A2NJV5,B9A064,O00187,P00736,P01…	5.26833e-26	1.45258e-23	0.460317
GO:0002252	immune effector process	P	178	834	796	8032	0.223618	0.103835	P01024,P30273,O00187,O75636,P01023,P05155,O15400,P25311,P13671,P13987,Q9C030,Q07954,P18428,P05362,Q14314,Q04721,P17676,P10909,O75083,P02790,P05164,P02647,P02652,P27361,A0A075B6P5,A0A075B6S6,A0A0C4DH25,P00736,P00746,P00751,P01593,P01619,P01624,P01700,P01701,P01717,P01766,P01780,P01834,P01859,P02745,P02746,P02747,P06312,P06681,P07357,P07358,P08603,P09871,P0C0L4,P0C0L5,P0DOY2,P10643,Q03591,P01031,P0…	P01024,P30273,Q06187,P31994,P13747,O00187,O00602,O75636,P04264,P11226,P48740,Q15485,Q9BWP8,P01023,P05155,P00492,P04439,P09668,P14222,P51124,P53634,Q13630,P08575,P13688,P16298,O15400,P01889,P01893,P25311,P30511,P55899,P61769,Q13158,Q30201,Q99572,Q9NUQ9,P13671,P13987,P43246,O60828,O95786,P29590,P42224,Q7Z434,Q86WV6,Q8IUX4,Q8IXQ6,Q8N884,Q8TDB6,Q96ST3,Q9C030,Q9HC16,Q9P2K8,Q9ULZ3,Q9Y6D0,Q92538,P05067,…	8.28628e-26	2.21545e-23	0.213429
GO:0002376	immune system process	P	281	1676	796	8032	0.353015	0.208665	P35579,P26038,P02745,P05412,P10909,P15260,P43490,P55008,P04083,P01024,P30273,O00187,O75636,P01023,P05155,O15400,P25311,P13671,P13987,P41218,P13598,Q9NNX6,P04114,P07711,P08571,P16671,P18428,Q9Y6Y9,P02788,P59665,Q9C030,P01137,P08567,A0A075B6H7,A0A075B6K4,A0A075B6K5,A0A075B6R9,A0A075B6S5,A0A0C4DH67,P01591,P01871,P05771,P0DOX5,P0DOX7,P19484,Q07954,P05362,Q14314,Q04721,A0A075B6P5,A0A075B6S6,A0A0C4DH25…	O00585,P35579,Q14160,Q92608,Q96L92,O43639,P14222,P26038,P60033,Q12959,Q8NF50,P09429,Q9NQZ5,Q9ULZ3,O15455,O60603,O60674,P02745,P05067,P05107,P05412,P10909,P11215,P15260,P20160,P21730,P37840,P43490,P55008,Q9NR97,Q07812,O00329,O95251,P08575,P30530,P51692,Q02447,P04083,Q9BX67,P07948,P42574,P55160,Q07889,Q16512,Q16611,Q5JSL3,Q96BY6,P01024,P30273,Q06187,P31994,P13747,P07602,O00187,O00602,O75636,P04264,…	1.54216e-23	4.0019e-21	0.167661
GO:0002576	platelet degranulation	P	51	109	796	8032	0.0640704	0.0135707	P30273,P08567,O00391,O43707,O75083,O94919,P00746,P00747,P01009,P01011,P01023,P01033,P01042,P01137,P02647,P02749,P02751,P02763,P02765,P02768,P02776,P02787,P04075,P04196,P04217,P05155,P05452,P07225,P07996,P08697,P08962,P10909,P12814,P13473,P16671,P18206,P19652,P21333,P21926,P29622,P37802,P49908,P61764,P61812,P68366,Q06033,Q13103,Q14624,Q5JVS0,Q99969,Q9Y490	P30273,P43405,P08567,Q08495,O00194,O00292,O00391,O14498,O15439,O43707,O60245,O75083,O94919,P00441,P00488,P00746,P00747,P01009,P01011,P01023,P01033,P01042,P01137,P01344,P02647,P02671,P02675,P02679,P02749,P02751,P02763,P02765,P02768,P02775,P02776,P02787,P04075,P04196,P04217,P04275,P05019,P05067,P05106,P05121,P05155,P05452,P07225,P07602,P07948,P07996,P08514,P08697,P08758,P08962,P09486,P0DP23,P10124,…	2.14761e-23	5.41383e-21	0.46789
GO:0098657	import into cell	P	128	537	796	8032	0.160804	0.0668576	P43003,P78539,O75915,Q8IZ07,P08962,A0FGR8,A6NGB9,O60749,Q15642,Q16555,Q96RF0,Q9H4M9,Q9NNX6,Q9NZN4,Q9UBG0,Q9Y5X1,A0A075B6P5,A0A075B6S6,A0A0C4DH25,O14791,P00739,P01591,P01593,P01619,P01624,P01700,P01701,P01717,P01766,P01780,P01834,P01876,P02647,P02649,P02760,P02768,P02790,P04114,P06312,P08571,P0DOY2,P12314,P14207,P16671,P22897,P98160,Q01518,Q07954,Q5KU26,Q86VB7,Q9NR12,Q9NY15,P02765,Q9H223,P04083,P0…	P15104,P43003,P50993,P31146,P78539,Q99572,P32121,P49407,P50570,Q05193,Q13888,O75915,P49768,Q15041,O75955,Q9UL63,O00560,P30533,Q13614,Q86YJ7,Q8IZ07,Q99700,Q9H977,P06213,P08962,P16885,P43405,Q06787,Q6FHJ7,Q6P3W7,Q8NBU5,Q92609,Q9NRD5,O14976,O43426,Q99961,A0FGR8,A6NGB9,O00401,O00443,O00499,O15118,O15357,O43861,O60449,O60749,O60784,O75110,O95208,O95405,O95782,P00519,P05067,P15531,P20339,P42768,P49815,…	9.33563e-23	2.28801e-20	0.238361
GO:0002443	leukocyte mediated immunity	P	138	609	796	8032	0.173367	0.0758217	P01024,P30273,O15400,P25311,Q14314,O75083,P05362,P02790,A0A075B6P5,A0A075B6Q5,A0A075B6S6,A0A0B4J1U7,A0A0B4J1X8,A0A0B4J1Y9,A0A0C4DH25,A0A0C4DH29,A0A0C4DH31,A0A0C4DH34,A0A0C4DH35,A0A0C4DH36,A0A0C4DH41,A0A0J9YX35,B9A064,O00187,P00736,P01031,P01593,P01619,P01624,P01700,P01701,P01717,P01766,P01780,P01834,P01859,P01871,P01876,P02743,P02745,P02746,P02747,P02748,P04003,P05155,P06312,P06681,P07357,P07358,…	P01024,P30273,Q06187,P31994,P13747,P00492,P04439,P09668,P14222,P51124,P53634,Q13630,P08575,P13688,P16298,O15400,P01889,P01893,P25311,P30511,P55899,P61769,Q13158,Q30201,Q99572,Q9NUQ9,P43246,P10809,P24390,Q12959,Q9NSU2,P01911,P01920,Q14314,O75083,P12821,P78536,Q8N5M9,Q9NWZ3,P50453,Q9BUD6,P60033,B0I1T2,O00478,P01732,P15529,P36915,P78410,P05362,Q14699,O00161,P07948,Q9BTU6,P42768,Q9NRW4,Q05315,Q8TD43,…	2.54114e-22	6.0596e-20	0.226601
GO:0005539	glycosaminoglycan binding	F	51	119	796	8032	0.0640704	0.0148157	Q6UX15,Q9NY15,O60462,O95388,P00734,P01008,P01042,P02649,P02749,P02751,P02776,P02788,P03950,P03951,P04004,P04114,P04196,P05164,P05452,P05546,P07093,P07996,P08246,P08294,P08311,P08603,P10720,P12107,P14151,P20908,P22105,P35555,P49746,P51888,Q07092,Q14767,Q15113,Q76M96,Q7Z7G0,Q9BS40,Q9BZR6,P08133,Q14195,O75594,Q96PD5,P04156,P07585,P17813,P21810,Q8IWU6,Q8N2S1	O60279,P10915,P13611,P16070,P16112,Q07021,Q6UX15,Q9NY15,O00622,O14737,O14786,O43670,O60462,O75094,O76076,O94769,O95388,O95866,P00734,P01008,P01042,P02649,P02749,P02751,P02776,P02788,P03950,P03951,P04004,P04114,P04196,P05067,P05154,P05164,P05452,P05546,P07093,P07996,P08246,P08294,P08311,P08519,P08575,P08603,P09038,P09237,P0DJI8,P10586,P10720,P11362,P12107,P13727,P14151,P19835,P20160,P20908,P21246,…	2.99333e-21	6.77183e-19	0.428571
GO:0050727	regulation of inflammatory response	P	74	232	796	8032	0.0929648	0.0288845	P01024,P30273,P01023,P05155,P13671,P13987,P00748,P03952,P02743,A0A075B6P5,A0A075B6S6,A0A0C4DH25,O43866,P00734,P00736,P00751,P01031,P01593,P01619,P01624,P01700,P01701,P01717,P01766,P01780,P01834,P01859,P02745,P02746,P02747,P02748,P04003,P04004,P06312,P06681,P07225,P07357,P07358,P07360,P08174,P08603,P09871,P0C0L4,P0C0L5,P0DOY2,P10643,P10909,P20851,P22792,Q03591,Q96IY4,Q9Y279,O75594,P02647,P02649,P0…	P01024,P30273,Q06187,P31994,P13747,P01023,P05155,P13671,P13987,P00748,P03952,Q9Y3P4,P02743,P09211,P40189,Q99650,P14902,P01911,P07203,P25786,P28070,P60033,Q9BQE4,Q99497,A0A075B6P5,A0A075B6S6,A0A0C4DH25,A0M8Q6,A2NJV5,O43866,P00734,P00736,P00751,P01031,P01593,P01597,P01599,P01601,P01602,P01619,P01624,P01700,P01701,P01703,P01704,P01714,P01715,P01717,P01721,P01742,P01743,P01766,P01768,P01780,P01782,P0…	4.75248e-21	1.03092e-18	0.318966
GO:0006897	endocytosis	P	118	494	796	8032	0.148241	0.061504	P78539,Q8IZ07,P08962,A0A075B6P5,A0A075B6S6,A0A0C4DH25,O14791,P00739,P01591,P01593,P01619,P01624,P01700,P01701,P01717,P01766,P01780,P01834,P01876,P02647,P02649,P02760,P02768,P02790,P04114,P06312,P08571,P0DOY2,P12314,P14207,P16671,P22897,P98160,Q01518,Q07954,Q5KU26,Q86VB7,Q9NR12,Q9NY15,Q9Y5X1,P02765,Q9H223,P04083,P08246,P24158,Q96BJ8,Q9ULV4,A0A075B6Q5,A0A0B4J1U7,A0A0B4J1X8,A0A0B4J1Y9,A0A0C4DH29,A0A…	P31146,P78539,Q99572,P32121,P49407,P50570,Q05193,Q13888,O75955,Q9UL63,O00560,P30533,Q13614,Q86YJ7,Q8IZ07,Q99700,Q9H977,P06213,P08962,P16885,P43405,Q06787,Q6FHJ7,Q6P3W7,Q8NBU5,Q92609,Q9NRD5,O14976,O43426,Q99961,A0A075B6P5,A0A075B6S6,A0A0C4DH25,A0M8Q6,A2NJV5,O14791,O75146,O75165,P00738,P00739,P01591,P01593,P01597,P01599,P01601,P01602,P01619,P01624,P01700,P01701,P01703,P01704,P01714,P01715,P01717,P0…	4.79063e-21	1.03092e-18	0.238866
GO:0009986	cell surface	C	103	401	796	8032	0.129397	0.0499253	A0A075B6Q5,A0A0B4J1U7,A0A0B4J1X8,A0A0B4J1Y9,A0A0C4DH29,A0A0C4DH31,A0A0C4DH34,A0A0C4DH35,A0A0C4DH36,A0A0C4DH41,A0A0J9YX35,B9A064,O75326,O75487,P01766,P01780,P01834,P01859,P01871,P01876,P05362,P07996,P08571,P08637,P08648,P0DOY2,P0DP01,P13591,P14151,P14415,P16671,P17655,P17813,P19320,P21926,P25311,P26006,P30273,P43121,P48061,P56199,P58335,Q08431,Q14118,Q86VB7,Q9H6X2,Q9NNX6,P00747,P02787,P04083,P0709…	A0A075B6Q5,A0A0A0MS14,A0A0B4J1U7,A0A0B4J1V0,A0A0B4J1V6,A0A0B4J1V7,A0A0B4J1X5,A0A0B4J1X8,A0A0B4J1Y9,A0A0C4DH29,A0A0C4DH30,A0A0C4DH31,A0A0C4DH32,A0A0C4DH34,A0A0C4DH35,A0A0C4DH36,A0A0C4DH38,A0A0C4DH41,A0A0J9YX35,A0A5B9,A0M8Q6,B9A064,O00421,O00451,O00478,O00481,O14638,O60449,O75326,O75487,O75787,O75955,O96005,P00390,P00813,P01732,P01742,P01743,P01766,P01768,P01780,P01782,P01834,P01854,P01859,P01860,P…	6.85664e-21	1.44038e-18	0.256858
GO:0016485	protein processing	P	66	195	796	8032	0.0829146	0.0242779	P01023,P05155,P01024,P13671,P13987,P08311,P00748,P03952,P05452,P07093,P07996,P08697,Q96IY4,O95816,Q9HCB6,P04156,P29466,A0A075B6P5,A0A075B6S6,A0A0C4DH25,O43866,P00734,P00736,P00751,P01031,P01593,P01619,P01624,P01700,P01701,P01717,P01766,P01780,P01834,P01859,P02745,P02746,P02747,P02748,P04003,P04004,P06312,P06681,P07225,P07357,P07358,P07360,P08174,P08603,P09871,P0C0L4,P0C0L5,P0DOY2,P10643,P10909,P2…	P01023,P05155,P01024,P13671,P13987,O75787,P08311,P08473,P12821,P15088,P23141,P23946,Q07075,Q9UBR2,P13726,P00748,P03952,O75503,P61009,P67812,Q15005,Q8TCT9,Q92824,Q9BY50,Q99538,O75439,P22695,Q10713,Q99797,P05452,P06733,P08582,Q9HBL7,P05121,P07093,P07996,P08697,Q96IY4,O95816,P12931,P50281,Q9HCB6,P04156,P54826,Q92896,Q9BXS4,Q9UMY4,P42892,O43464,P09874,P29466,Q16595,Q9UG56,Q9Y4W6,A0A075B6P5,A0A075B6S6…	1.99459e-20	4.09261e-18	0.338462
GO:0032101	regulation of response to external stimulus	P	111	458	796	8032	0.139447	0.0570219	P01024,P30273,P01023,P05155,P13671,P13987,Q9C030,P00748,P03952,Q4KMQ2,P02743,Q9Y4H4,P04196,P00734,P02649,Q9BXJ1,P08567,P26927,P07996,P27361,Q99969,P01031,P25116,Q03135,P02749,P16671,Q9Y6X5,P01042,P04004,P07093,A0A075B6P5,A0A075B6S6,A0A0C4DH25,O43866,P00736,P00751,P01593,P01619,P01624,P01700,P01701,P01717,P01766,P01780,P01834,P01859,P02745,P02746,P02747,P02748,P04003,P06312,P06681,P07225,P07357,P0…	P01024,P30273,Q06187,P31994,P13747,P01023,P05155,P13671,P13987,O60828,O95786,P29590,P42224,Q7Z434,Q86WV6,Q8IUX4,Q8IXQ6,Q8N884,Q8TDB6,Q96ST3,Q9C030,Q9HC16,Q9P2K8,Q9ULZ3,Q9Y6D0,P00748,P03952,P13726,Q4KMQ2,Q9Y3P4,P02743,P09211,P40189,Q99650,P14902,P08709,P21246,P21741,P78536,Q9Y4H4,P01911,P07203,P25786,P28070,P60033,Q9BQE4,Q99497,P04196,P42680,P43405,P00734,P02649,P07204,P16234,P29474,Q9BXJ1,P08567,…	2.49423e-20	5.0015e-18	0.242358
GO:0042060	wound healing	P	93	347	796	8032	0.116834	0.0432022	P08133,P35579,P35580,P01033,P01137,P25116,Q4KMQ2,P00734,P00740,P00742,P00747,P01008,P01009,P02100,P03951,P05546,P07093,P07225,P08123,P13987,P16671,P20851,P22891,P24158,P30273,P43694,P49961,Q03113,Q96IY4,Q9H4M9,Q9NQG7,Q9NZN3,Q9NZN4,Q9Y6X5,P00748,P01023,P01042,P02749,P03952,P05155,P04196,P02649,Q9BXJ1,P08567,O75084,P04083,P21926,Q9P2B2,O15162,P02776,P05771,P10720,P21333,P27361,P59768,Q14643,Q86YL7,…	O75923,P08133,P35579,P35580,Q96C24,Q9NZM1,P09601,P01033,P01137,P25116,P13726,Q4KMQ2,O00203,O60341,O60674,O95140,O95340,O95866,P00488,P00734,P00740,P00742,P00747,P00749,P00750,P01008,P01009,P02042,P02100,P02452,P02671,P02675,P02679,P02730,P03951,P04275,P05106,P05154,P05160,P05546,P06241,P07093,P07204,P07225,P07359,P07948,P08123,P08709,P08758,P10644,P12259,P13224,P13861,P13928,P13987,P14770,P16671,…	2.84724e-20	5.58248e-18	0.268012
GO:0016192	vesicle-mediated transport	P	240	1419	796	8032	0.301508	0.176668	P78539,Q8IZ07,P08962,P30273,O00391,O43707,O75083,O94919,P00746,P00747,P01009,P01011,P01023,P01033,P01042,P01137,P02647,P02749,P02751,P02763,P02765,P02768,P02776,P02787,P04075,P04196,P04217,P05155,P05452,P07225,P07996,P08567,P08697,P10909,P12814,P13473,P16671,P18206,P19652,P21333,P21926,P29622,P37802,P49908,P61764,P61812,P68366,Q06033,Q13103,Q14624,Q5JVS0,Q99969,Q9Y490,O15400,P51636,Q86Y82,P11233,…	P39880,Q8TBA6,P31146,P78539,Q99572,P11234,P32121,P49407,P50570,Q05193,Q13888,O75955,Q9UL63,O00560,P30533,Q13614,Q86YJ7,Q8IZ07,Q99700,Q9H977,P06213,P08962,P16885,P43405,Q06787,Q6FHJ7,Q6P3W7,Q8NBU5,Q92609,Q9NRD5,P01833,P55899,O00161,P07948,Q06187,P30273,Q9BTU6,O00194,O00292,O00391,O14498,O15439,O43707,O60245,O75083,O94919,P00441,P00488,P00746,P00747,P01009,P01011,P01023,P01033,P01042,P01137,P01344,…	4.94053e-20	9.47615e-18	0.169133
GO:0050896	response to stimulus	P	527	4097	796	8032	0.66206	0.510085	O75943,Q15121,P01137,P13591,P15056,P27361,Q01082,Q13813,Q9UHA4,O95382,P25116,P36897,P01019,P01031,P07996,P56199,Q03135,P02649,P05090,P25311,O43707,O60895,P00338,P02511,P03950,P05026,P08253,P08294,P13498,P13716,P17655,P17813,P48061,P61812,Q14643,P02745,P05412,P10909,P15260,P43490,P55008,P08133,P35579,P35580,P01024,P30273,O00187,O75636,P01023,P05155,P05164,P08246,P26022,O15400,Q01196,P13671,P13987,…	P18887,Q7Z2E3,Q9NUW8,O60671,O60921,O60934,O75663,O75943,O96017,P16104,Q06124,Q12888,Q13315,Q13535,Q15121,Q16539,Q8WXE1,Q96RU2,Q9NRD1,Q9NVH2,Q9NYL2,Q9P2K8,Q96T76,O00231,O00232,O00233,O00255,O00451,O00487,O14818,O14827,O15020,O43242,O43374,O60674,O75832,P00533,P01111,P01116,P01137,P02549,P04049,P04626,P06241,P08581,P09038,P09619,P0DP23,P10398,P11277,P11362,P13591,P15056,P16234,P17980,P18433,P20618,…	5.43811e-20	1.02086e-17	0.128631
GO:0009611	response to wounding	P	100	397	796	8032	0.125628	0.0494273	P08133,P35579,P35580,P01033,P01137,P25116,Q4KMQ2,P00734,P00740,P00742,P00747,P01008,P01009,P02100,P03951,P05546,P07093,P07225,P08123,P13987,P16671,P20851,P22891,P24158,P30273,P43694,P49961,Q03113,Q96IY4,Q9H4M9,Q9NQG7,Q9NZN3,Q9NZN4,Q9Y6X5,P00748,P01023,P01042,P02749,P03952,P05155,P04196,P02649,Q9BXJ1,P08567,P02647,P05090,O75084,P04083,P21926,Q9P2B2,O15162,P02776,P05771,P10720,P21333,P27361,P59768,…	O75923,P08133,P35579,P35580,Q96C24,Q9NZM1,P09601,P01033,P01137,P25116,P13726,Q4KMQ2,O00203,O60341,O60674,O95140,O95340,O95866,P00488,P00734,P00740,P00742,P00747,P00749,P00750,P01008,P01009,P02042,P02100,P02452,P02671,P02675,P02679,P02730,P03951,P04275,P05106,P05154,P05160,P05546,P06241,P07093,P07204,P07225,P07359,P07948,P08123,P08709,P08758,P10644,P12259,P13224,P13861,P13928,P13987,P14770,P16671,…	1.25578e-19	2.30829e-17	0.251889
GO:0009617	response to bacterium	P	86	319	796	8032	0.10804	0.0397161	P08246,A0A075B6Q5,A0A0B4J1U7,A0A0B4J1X8,A0A0B4J1Y9,A0A0C4DH29,A0A0C4DH31,A0A0C4DH34,A0A0C4DH35,A0A0C4DH36,A0A0C4DH41,A0A0J9YX35,B9A064,P01766,P01780,P01834,P01859,P01871,P01876,P05164,P0DOY2,P0DP01,P17676,P30273,P61626,P80188,Q04721,Q5KU26,Q9NY15,O75594,P02788,P03950,P16671,P18428,P32456,P59665,Q96PD5,Q99969,P08311,Q96CV9,P04003,P20851,P01591,P01619,P01137,P08571,P27361,P08174,Q9Y6Y9,P0C0L5,P0411…	P61769,P08246,A0A075B6Q5,A0A0A0MS14,A0A0B4J1U7,A0A0B4J1V0,A0A0B4J1V6,A0A0B4J1V7,A0A0B4J1X5,A0A0B4J1X8,A0A0B4J1Y9,A0A0C4DH29,A0A0C4DH30,A0A0C4DH31,A0A0C4DH32,A0A0C4DH34,A0A0C4DH35,A0A0C4DH36,A0A0C4DH38,A0A0C4DH41,A0A0J9YX35,A0A5B9,A0M8Q6,B9A064,O15455,O75179,P00738,P01742,P01743,P01766,P01768,P01780,P01782,P01834,P01854,P01859,P01860,P01861,P01871,P01876,P01877,P02775,P05109,P05161,P05164,P06702,P…	5.74559e-19	1.03456e-16	0.269592
GO:0002460	adaptive immune response based on somatic recombination of immune receptors built from immunoglobulin superfamily domains	P	62	186	796	8032	0.0778894	0.0231574	P01024,P30273,O15400,P25311,Q14314,P05362,P02790,A0A075B6P5,A0A075B6Q5,A0A075B6S6,A0A0B4J1U7,A0A0B4J1X8,A0A0B4J1Y9,A0A0C4DH25,A0A0C4DH29,A0A0C4DH31,A0A0C4DH34,A0A0C4DH35,A0A0C4DH36,A0A0C4DH41,A0A0J9YX35,B9A064,O00187,P00736,P01031,P01593,P01619,P01624,P01700,P01701,P01717,P01766,P01780,P01834,P01859,P01871,P01876,P02743,P02745,P02746,P02747,P02748,P04003,P05155,P06312,P06681,P07357,P07358,P07360,…	P01024,P30273,Q06187,P31994,P13747,P00492,P04439,P09668,P14222,P51124,P53634,Q13630,P08575,P13688,P16298,O15400,P01889,P01893,P25311,P30511,P55899,P61769,Q13158,Q30201,Q99572,Q9NUQ9,P43246,P42226,P42345,P10809,P24390,Q12959,Q9NSU2,P01911,P01920,Q14314,P60033,B0I1T2,O00478,P01732,P15529,P36915,P78410,P05362,Q14699,P78536,Q00653,Q70J99,P42768,Q16512,P00813,Q9NRW4,Q05315,Q8TD43,O43318,O75995,Q12933,…	7.27575e-19	1.26716e-16	0.333333
GO:0044459	plasma membrane part	C	193	1070	796	8032	0.242462	0.133217	O15400,P05362,P17931,P35579,P04083,P42331,P55008,Q15642,A0A075B6Q5,A0A0B4J1U7,A0A0B4J1X8,A0A0B4J1Y9,A0A0C4DH29,A0A0C4DH31,A0A0C4DH34,A0A0C4DH35,A0A0C4DH36,A0A0C4DH41,A0A0J9YX35,B9A064,O75326,O75487,P01766,P01780,P01834,P01859,P01871,P01876,P07996,P08571,P08637,P08648,P0DOY2,P0DP01,P13591,P14151,P14415,P16671,P17655,P17813,P19320,P21926,P25311,P26006,P30273,P43121,P48061,P56199,P58335,Q08431,Q1411…	O15400,O95999,P05362,P06239,P07766,P10144,P11049,P12544,P15311,P17931,P20020,P31146,P35579,P43403,P51452,P60033,Q04759,Q12913,Q12959,Q13740,Q14160,Q86WV1,Q8WUM4,Q96L92,Q9Y639,B0I1T2,O60331,P04083,P13796,P42331,P50570,P55008,P63244,Q13636,Q15642,Q7L804,Q9NRR3,Q9UBW5,Q9Y3L3,Q9Y5X3,A0A075B6Q5,A0A0A0MS14,A0A0B4J1U7,A0A0B4J1V0,A0A0B4J1V6,A0A0B4J1V7,A0A0B4J1X5,A0A0B4J1X8,A0A0B4J1Y9,A0A0C4DH29,A0A0C4DH3…	7.32464e-19	1.26716e-16	0.180374
GO:0022610	biological adhesion	P	144	707	796	8032	0.180905	0.0880229	P05362,P08648,P19320,Q9NNX6,Q10588,Q8N4C8,P07996,Q13444,P16671,Q13418,Q14118,Q9NRI5,P61812,O43294,O60285,O60462,O60486,O60504,O95388,P02751,P02760,P04004,P05026,P11047,P12109,P12110,P12111,P13591,P13598,P14151,P17813,P18206,P20908,P21926,P22105,P25311,P35580,P35858,P39059,P39060,P43121,P48061,P48509,P49961,P51817,P78369,P78539,Q07092,Q08431,Q12860,Q14112,Q14714,Q15124,Q15582,Q16270,Q16363,Q16853,…	P05362,P08648,P19022,P19320,P20701,P40199,P47929,P78310,Q13740,Q15223,Q6N022,Q6V0I7,Q86YT9,Q8N2Q7,Q96JQ0,Q96RW7,Q9BY67,Q9NNX6,Q9P273,P04216,P21359,Q08345,Q10588,Q8N4C8,Q92574,O14936,O95819,P07996,P20936,P27986,P35240,Q13444,Q15063,O00585,P07766,P14923,P16671,P46939,P49841,P55290,Q00534,Q05513,Q13418,Q14118,Q14289,Q86WV1,Q8N474,Q99828,Q9HB19,Q9NRI5,P37173,P61812,Q04771,P13612,A6NMZ7,A8TX70,O00192,…	1.1546e-18	1.95904e-16	0.203678
GO:0019814	immunoglobulin complex	C	39	82	796	8032	0.048995	0.0102092	A0A075B6Q5,A0A0B4J1U7,A0A0B4J1X8,A0A0B4J1Y9,A0A0C4DH29,A0A0C4DH31,A0A0C4DH34,A0A0C4DH35,A0A0C4DH36,A0A0C4DH41,A0A0J9YX35,B9A064,P01766,P01780,P01834,P01859,P01871,P01876,P0DOY2,P0DP01,P01591,P01619,A0A075B6H7,A0A075B6K4,A0A075B6K5,A0A075B6P5,A0A075B6R9,A0A075B6S5,A0A075B6S6,A0A0C4DH25,A0A0C4DH67,P01593,P01624,P01700,P01701,P01717,P06312,P0DOX5,P0DOX7	P43405,A0A075B6Q5,A0A0A0MS14,A0A0B4J1U7,A0A0B4J1V0,A0A0B4J1V6,A0A0B4J1V7,A0A0B4J1X5,A0A0B4J1X8,A0A0B4J1Y9,A0A0C4DH29,A0A0C4DH30,A0A0C4DH31,A0A0C4DH32,A0A0C4DH34,A0A0C4DH35,A0A0C4DH36,A0A0C4DH38,A0A0C4DH41,A0A0J9YX35,A0A5B9,A0M8Q6,B9A064,P01742,P01743,P01766,P01768,P01780,P01782,P01834,P01854,P01859,P01860,P01861,P01871,P01876,P01877,P0DOY2,P0DP01,P15814,P01591,P01619,A0A075B6H7,A0A075B6J9,A0A075B…	1.78446e-18	2.97062e-16	0.47561
GO:0007155	cell adhesion	P	143	704	796	8032	0.179648	0.0876494	P05362,P08648,P19320,Q9NNX6,Q10588,Q8N4C8,P07996,Q13444,P16671,Q13418,Q14118,Q9NRI5,P61812,Q0ZGT2,P26038,O43556,P04004,P08962,P18206,P26006,P49746,P56199,Q07092,Q14112,Q96AC1,Q9UKX5,Q9Y6C2,P02751,O60486,P01042,P04196,P23142,P51805,Q15582,P14151,P98095,Q15404,Q76M96,Q7Z7G0,O75084,P00747,O00501,P78369,P14415,P01137,Q08722,O60285,P06396,P17813,P51817,Q16363,Q03135,O60504,P35555,P14209,Q9NVD7,P02647,…	P05362,P08648,P19022,P19320,P20701,P40199,P47929,P78310,Q13740,Q15223,Q6N022,Q6V0I7,Q86YT9,Q8N2Q7,Q96JQ0,Q96RW7,Q9BY67,Q9NNX6,Q9P273,P04216,P21359,Q08345,Q10588,Q8N4C8,Q92574,O14936,O95819,P07996,P20936,P27986,P35240,Q13444,Q15063,O00585,P07766,P14923,P16671,P46939,P49841,P55290,Q00534,Q05513,Q13418,Q14118,Q14289,Q86WV1,Q8N474,Q99828,Q9HB19,Q9NRI5,P37173,P61812,Q04771,P13612,Q9HCM4,P06576,P08575,…	2.02696e-18	3.31183e-16	0.203125
GO:0050776	regulation of immune response	P	133	641	796	8032	0.167085	0.0798058	P01024,P30273,O00187,O75636,P01023,P05155,O15400,P25311,P13671,P13987,P41218,P13598,Q9NNX6,P04114,P07711,P08571,P16671,P18428,Q9Y6Y9,P02647,P02652,P27361,Q9C030,P61077,P04196,P02790,A0A075B6P5,A0A075B6S6,A0A0C4DH25,P00736,P00746,P00751,P01593,P01619,P01624,P01700,P01701,P01717,P01766,P01780,P01834,P01859,P02745,P02746,P02747,P06312,P06681,P07357,P07358,P08603,P09871,P0C0L4,P0C0L5,P0DOY2,P10643,P1…	P01024,P30273,Q06187,P31994,P13747,O00187,O00602,O75636,P04264,P11226,P48740,Q15485,Q9BWP8,P01023,P05155,P08575,P13688,P16298,O15400,P01889,P01893,P04439,P25311,P30511,P55899,P61769,Q13158,Q30201,Q99572,Q9NUQ9,P13671,P13987,O60828,O94992,P09429,P12956,P13010,P23246,P41218,P43243,P78527,Q15233,Q16666,Q7Z434,Q86WV6,Q8N884,Q8WXF1,Q96PK6,Q96ST3,Q9C035,Q9NUD5,Q9UHD2,Q9ULZ3,O00231,O00232,O00233,O00487,…	6.20102e-18	9.94756e-16	0.207488
GO:0002250	adaptive immune response	P	75	267	796	8032	0.0942211	0.033242	P01024,P30273,O15400,P25311,Q14314,P05362,P02790,A0A075B6P5,A0A075B6Q5,A0A075B6S6,A0A0B4J1U7,A0A0B4J1X8,A0A0B4J1Y9,A0A0C4DH25,A0A0C4DH29,A0A0C4DH31,A0A0C4DH34,A0A0C4DH35,A0A0C4DH36,A0A0C4DH41,A0A0J9YX35,B9A064,O00187,P00736,P01031,P01593,P01619,P01624,P01700,P01701,P01717,P01766,P01780,P01834,P01859,P01871,P01876,P02743,P02745,P02746,P02747,P02748,P04003,P05155,P06312,P06681,P07357,P07358,P07360,…	P01024,P30273,Q06187,P31994,P13747,P00492,P04439,P09668,P14222,P51124,P53634,Q13630,P08575,P13688,P16298,O15400,P01889,P01893,P25311,P30511,P55899,P61769,Q13158,Q30201,Q99572,Q9NUQ9,P43246,P42226,P42345,P10809,P24390,Q12959,Q9NSU2,P01911,P01920,Q14314,P60033,B0I1T2,O00478,P01732,P15529,P36915,P78410,P05362,Q14699,P78536,Q00653,Q70J99,P42768,Q16512,P00813,Q9NRW4,Q05315,Q8TD43,O43318,O75995,Q12933,…	9.78268e-18	1.5413e-15	0.280899
GO:0002449	lymphocyte mediated immunity	P	61	190	796	8032	0.0766332	0.0236554	P01024,P30273,O15400,P25311,Q14314,P05362,P02790,A0A075B6P5,A0A075B6Q5,A0A075B6S6,A0A0B4J1U7,A0A0B4J1X8,A0A0B4J1Y9,A0A0C4DH25,A0A0C4DH29,A0A0C4DH31,A0A0C4DH34,A0A0C4DH35,A0A0C4DH36,A0A0C4DH41,A0A0J9YX35,B9A064,O00187,P00736,P01031,P01593,P01619,P01624,P01700,P01701,P01717,P01766,P01780,P01834,P01859,P01871,P01876,P02743,P02745,P02746,P02747,P02748,P04003,P05155,P06312,P06681,P07357,P07358,P07360,…	P01024,P30273,Q06187,P31994,P13747,P00492,P04439,P09668,P14222,P51124,P53634,Q13630,P08575,P13688,P16298,O15400,P01889,P01893,P25311,P30511,P55899,P61769,Q13158,Q30201,Q99572,Q9NUQ9,P43246,P10809,P24390,Q12959,Q9NSU2,P01911,P01920,Q14314,P60033,B0I1T2,O00478,P01732,P15529,P36915,P78410,P05362,Q14699,P42768,Q9NRW4,Q05315,Q8TD43,O43318,O75995,Q12933,Q9UDY8,Q9Y4K3,P09429,Q6PIJ6,Q95460,Q92692,P29350,…	1.14264e-17	1.76868e-15	0.321053
GO:0001775	cell activation	P	161	851	796	8032	0.202261	0.105951	P35579,P26038,P02745,P05412,P10909,P15260,P43490,P55008,Q07954,P18428,P30273,P05362,Q14314,Q04721,P04196,P00734,P02649,Q9BXJ1,P08567,O15162,P02776,P05771,P08123,P10720,P21333,P21926,P25116,P27361,P59768,Q03113,Q14643,Q86YL7,O95365,P19320,Q13488,P41218,Q96IZ0,Q10588,Q03135,O75594,Q96PD5,O75084,P17676,P48507,Q02952,P48509,P04083,Q9NNX6,O14966,P13640,P36897,P17931,Q9Y279,O43164,P07996,P61764,O00391,…	O00585,P35579,Q14160,Q92608,Q96L92,O43639,P14222,P26038,P60033,Q12959,Q8NF50,P09429,Q9NQZ5,Q9ULZ3,O15455,O60603,O60674,P02745,P05067,P05107,P05412,P10909,P11215,P15260,P20160,P21730,P37840,P43490,P55008,Q9NR97,Q07812,O00329,O95251,P08575,P30530,P51692,Q02447,P07602,Q9UDY8,Q92538,P28799,P49768,Q07954,P31994,Q00653,O43914,O14638,Q15046,O75923,P18428,P43405,Q02156,Q9NSU2,O95760,P30273,P13796,P21741,…	1.32489e-17	2.01543e-15	0.189189
GO:0050778	positive regulation of immune response	P	117	538	796	8032	0.146985	0.0669821	P01024,P30273,O00187,O75636,P01023,P05155,O15400,P25311,P13671,P13987,P41218,P13598,Q9NNX6,P04114,P07711,P08571,P16671,P18428,Q9Y6Y9,P27361,Q9C030,P61077,P04196,P02790,A0A075B6P5,A0A075B6S6,A0A0C4DH25,P00736,P00746,P00751,P01593,P01619,P01624,P01700,P01701,P01717,P01766,P01780,P01834,P01859,P02745,P02746,P02747,P06312,P06681,P07357,P07358,P08603,P09871,P0C0L4,P0C0L5,P0DOY2,P10643,P10909,Q03591,P0…	P01024,P30273,Q06187,P13747,O00187,O00602,O75636,P04264,P11226,P48740,Q15485,Q9BWP8,P01023,P05155,O15400,P01889,P01893,P04439,P08575,P25311,P30511,P55899,P61769,Q13158,Q30201,Q99572,Q9NUQ9,P13671,P13987,O60828,O94992,P09429,P12956,P13010,P23246,P41218,P43243,P78527,Q15233,Q16666,Q7Z434,Q86WV6,Q8N884,Q8WXF1,Q96PK6,Q96ST3,Q9C035,Q9NUD5,Q9UHD2,Q9ULZ3,O00231,O00232,O00233,O00487,O14818,O14920,O15111,…	2.04688e-17	3.06096e-15	0.217472
GO:0002253	activation of immune response	P	105	458	796	8032	0.13191	0.0570219	O00187,O75636,P01023,P05155,P01024,P13671,P13987,P41218,P13598,P30273,Q9NNX6,P04114,P07711,P08571,P16671,P18428,Q9Y6Y9,P61077,A0A075B6P5,A0A075B6S6,A0A0C4DH25,P00736,P00746,P00751,P01593,P01619,P01624,P01700,P01701,P01717,P01766,P01780,P01834,P01859,P02745,P02746,P02747,P06312,P06681,P07357,P07358,P08603,P09871,P0C0L4,P0C0L5,P0DOY2,P10643,P10909,Q03591,P01031,P02748,P07360,Q9Y279,A0A075B6Q5,A0A0B…	O00187,O00602,O75636,P04264,P11226,P48740,Q15485,Q9BWP8,P01023,P05155,P01024,P13671,P13987,O60828,O94992,P09429,P12956,P13010,P23246,P41218,P43243,P78527,Q15233,Q16666,Q7Z434,Q86WV6,Q8N884,Q8WXF1,Q96PK6,Q96ST3,Q9C035,Q9NUD5,Q9UHD2,Q9ULZ3,O00231,O00232,O00233,O00487,O14818,O14920,O15111,O15530,O43242,O43318,O75582,O75832,O95999,P01111,P01116,P04049,P06241,P07948,P12931,P13598,P15941,P16885,P17612,…	2.28101e-17	3.35422e-15	0.229258
GO:0030162	regulation of proteolysis	P	102	443	796	8032	0.128141	0.0551544	P01023,P05155,P01024,P13671,P13987,P00748,P03952,P25116,P25445,P29466,Q9P0U3,O95278,P02649,P01040,P05452,P07093,P07996,P08697,Q96IY4,P01008,P01009,P01011,P01019,P01033,P01042,P02765,P04004,P04196,P05543,P05546,P08185,P16035,P29622,P30740,P36955,P50452,Q9UGM5,O95816,Q9HCB6,P04156,A0A075B6P5,A0A075B6S6,A0A0C4DH25,O43866,P00734,P00736,P00751,P01031,P01593,P01619,P01624,P01700,P01701,P01717,P01766,P0…	P01023,P05155,P01024,P13671,P13987,P00748,P03952,O00291,O14727,O15519,O60674,O75146,O75340,O95831,P05109,P06239,P06702,P08138,P10809,P13726,P25116,P25445,P29466,P29590,P31944,P37840,P47989,P49281,P49662,P51397,P55072,P55211,P55957,P61604,P63244,P78560,P84022,Q07812,Q12933,Q13158,Q13546,Q14790,Q15628,Q16342,Q71UM5,Q92688,Q92851,Q92934,Q93084,Q969V5,Q96A26,Q96EY1,Q9BXK5,Q9NR28,Q9NWB7,Q9NZJ5,Q9NZJ7,…	5.05365e-17	7.30957e-15	0.230248
GO:0045055	regulated exocytosis	P	121	575	796	8032	0.15201	0.0715886	P30273,O00391,O43707,O75083,O94919,P00746,P00747,P01009,P01011,P01023,P01033,P01042,P01137,P02647,P02749,P02751,P02763,P02765,P02768,P02776,P02787,P04075,P04196,P04217,P05155,P05452,P07225,P07996,P08567,P08697,P08962,P10909,P12814,P13473,P16671,P18206,P19652,P21333,P21926,P29622,P37802,P49908,P61764,P61812,P68366,Q06033,Q13103,Q14624,Q5JVS0,Q99969,Q9Y490,Q9H3Z4,O15511,O43759,O75594,P01024,P02750,…	O00161,P07948,Q06187,P30273,P43405,Q9BTU6,O00194,O00292,O00391,O14498,O15439,O43707,O60245,O75083,O94919,P00441,P00488,P00746,P00747,P01009,P01011,P01023,P01033,P01042,P01137,P01344,P02647,P02671,P02675,P02679,P02749,P02751,P02763,P02765,P02768,P02775,P02776,P02787,P04075,P04196,P04217,P04275,P05019,P05067,P05106,P05121,P05155,P05452,P07225,P07602,P07996,P08514,P08567,P08697,P08758,P08962,P09486,…	8.10391e-17	1.15324e-14	0.210435
GO:0008201	heparin binding	F	39	90	796	8032	0.048995	0.0112052	O60462,O95388,P00734,P01008,P01042,P02649,P02749,P02751,P02776,P02788,P03950,P03951,P04004,P04114,P04196,P05164,P05452,P05546,P07093,P07996,P08246,P08294,P08311,P08603,P10720,P12107,P14151,P20908,P22105,P35555,P49746,P51888,Q07092,Q14767,Q15113,Q76M96,Q7Z7G0,Q9BS40,Q9BZR6	O00622,O14737,O14786,O43670,O60462,O75094,O76076,O94769,O95388,O95866,P00734,P01008,P01042,P02649,P02749,P02751,P02776,P02788,P03950,P03951,P04004,P04114,P04196,P05067,P05154,P05164,P05452,P05546,P07093,P07996,P08246,P08294,P08311,P08519,P08575,P08603,P09038,P09237,P0DJI8,P10586,P10720,P11362,P12107,P13727,P14151,P19835,P20160,P20908,P21246,P21741,P22105,P25940,P29279,P30533,P35268,P35442,P35443,…	9.98806e-17	1.3988e-14	0.433333
GO:0002684	positive regulation of immune system process	P	134	670	796	8032	0.168342	0.0834163	P01024,P30273,O00187,O75636,P01023,P05155,O15400,P25311,P13671,P13987,P41218,P13598,Q9NNX6,P04114,P07711,P08571,P16671,P18428,Q9Y6Y9,P02790,Q9Y4H4,P05362,P27361,Q9C030,P61077,P04196,A0A075B6P5,A0A075B6S6,A0A0C4DH25,P00736,P00746,P00751,P01593,P01619,P01624,P01700,P01701,P01717,P01766,P01780,P01834,P01859,P02745,P02746,P02747,P06312,P06681,P07357,P07358,P08603,P09871,P0C0L4,P0C0L5,P0DOY2,P10643,P1…	P01024,P30273,Q06187,P13747,O00187,O00602,O75636,P04264,P11226,P48740,Q15485,Q9BWP8,P01023,P05155,O15400,P01889,P01893,P04439,P08575,P25311,P30511,P55899,P61769,Q13158,Q30201,Q99572,Q9NUQ9,P13671,P13987,O60828,O94992,P09429,P12956,P13010,P23246,P41218,P43243,P78527,Q15233,Q16666,Q7Z434,Q86WV6,Q8N884,Q8WXF1,Q96PK6,Q96ST3,Q9C035,Q9NUD5,Q9UHD2,Q9ULZ3,O00231,O00232,O00233,O00487,O14818,O14920,O15111,…	1.18e-16	1.62674e-14	0.2
GO:0030141	secretory granule	C	121	578	796	8032	0.15201	0.0719622	P56199,Q08397,Q13444,P08174,P08571,P12318,P14151,P17931,P46940,P84095,Q14643,Q7Z7N9,Q93050,P07093,P07996,P61764,Q07954,O15511,P00746,P01011,P01024,P02647,P02765,P02787,P04075,P04217,P06396,P06737,P09972,P13716,P18206,P30740,P46976,Q14764,P02788,P54108,O15400,P05164,P10909,Q9NQG7,P51636,Q03135,P16671,P21926,O00391,O43707,P00747,P01009,P01023,P01033,P01042,P01137,P02751,P02763,P02768,P02776,P04196,…	O60271,O95199,P07686,P17612,P17987,P19784,P19878,P27797,P35221,P36639,P45880,P49761,P56199,P78310,Q08397,Q13444,Q92805,Q96E40,Q99963,Q9GZT3,Q9H0H5,Q9HBM0,Q9ULL0,Q9UPN4,Q9Y2H6,Q9Y487,Q9Y6A1,O43914,O60603,O60610,O60645,O75165,O94973,P01889,P08174,P08473,P08571,P08575,P09172,P10321,P11169,P11717,P12318,P14151,P15144,P15291,P16070,P16284,P17931,P19021,P19256,P20340,P20702,P21730,P22748,P28907,P35237,…	1.24011e-16	1.68331e-14	0.209343
GO:0009897	external side of plasma membrane	C	56	172	796	8032	0.0703518	0.0214143	P00747,P02787,P04083,P07093,P00742,P04156,P08571,P13987,P14207,Q9BZR6,A0A075B6Q5,A0A0B4J1U7,A0A0B4J1X8,A0A0B4J1Y9,A0A0C4DH29,A0A0C4DH31,A0A0C4DH34,A0A0C4DH35,A0A0C4DH36,A0A0C4DH41,A0A0J9YX35,B9A064,O75326,O75487,P01766,P01780,P01834,P01859,P01871,P01876,P05362,P07996,P08637,P08648,P0DOY2,P0DP01,P13591,P14151,P14415,P16671,P17655,P17813,P19320,P21926,P25311,P26006,P30273,P43121,P48061,P56199,P5833…	O00602,P00747,P02787,P04083,P07093,P09544,P00742,P13726,Q13443,O15439,P08183,Q01650,Q9UNQ0,P04156,P04216,P07359,P08571,P13987,P14207,P15328,P22748,P52803,Q9BZR6,A0A075B6Q5,A0A0A0MS14,A0A0B4J1U7,A0A0B4J1V0,A0A0B4J1V6,A0A0B4J1V7,A0A0B4J1X5,A0A0B4J1X8,A0A0B4J1Y9,A0A0C4DH29,A0A0C4DH30,A0A0C4DH31,A0A0C4DH32,A0A0C4DH34,A0A0C4DH35,A0A0C4DH36,A0A0C4DH38,A0A0C4DH41,A0A0J9YX35,A0A5B9,A0M8Q6,B9A064,O00421,O…	1.28957e-16	1.72062e-14	0.325581
GO:0005201	extracellular matrix structural constituent	F	35	74	796	8032	0.0439698	0.00921315	P35555,P98095,Q9BXX0,Q9Y6C2,P05997,P08123,P12109,P12110,P12111,P20908,P39059,Q05707,Q07092,Q99715,P07585,P21810,P51884,P51888,P98160,O95967,P02751,P04004,P07996,P11047,P12107,P22105,P23142,P25067,P39060,Q13361,Q14112,Q15582,Q16363,Q9GZM7,Q9HCB6	P35555,P35556,P98095,Q13201,Q9BXX0,Q9NT22,Q9Y6C2,A8TX70,P02452,P02461,P02462,P05997,P08123,P08572,P12109,P12110,P12111,P20908,P25940,P39059,Q02388,Q03692,Q05707,Q07092,Q99715,P07585,P13611,P13727,P21810,P51884,P51888,P98160,Q9Y2Y8,Q9NNX1,O00339,O95967,P02671,P02675,P02679,P02751,P04004,P07942,P07996,P11047,P12107,P14543,P15502,P16112,P22105,P23142,P24821,P25067,P25391,P27658,P36222,P39060,P48307,…	1.3066e-16	1.72062e-14	0.472973
GO:0006950	response to stress	P	319	2195	796	8032	0.400754	0.273282	O75943,Q15121,P02649,P05090,O43707,O60895,P00338,P02511,P03950,P05026,P07996,P08253,P08294,P13498,P13716,P17655,P17813,P48061,P61812,Q03135,Q14643,P02745,P05412,P10909,P15260,P43490,P55008,P08133,P35579,P35580,P01024,P30273,O00187,O75636,P01023,P05155,P13671,P13987,P41218,P13598,Q9NNX6,P04114,P07711,P08571,P16671,P18428,Q9Y6Y9,P02788,P59665,Q9C030,P01033,P01137,P25116,Q07954,P00748,P17676,Q04721,…	P18887,Q7Z2E3,Q9NUW8,O60671,O60921,O60934,O75663,O75943,O96017,P16104,Q06124,Q12888,Q13315,Q13535,Q15121,Q16539,Q8WXE1,Q96RU2,Q9NRD1,Q9NVH2,Q9NYL2,Q9P2K8,Q9NS73,P02649,P04040,P05090,P09211,P31151,P62995,Q9NV35,P00441,P04179,P06241,Q9NNW7,P20585,P52701,Q15431,P09874,P23025,P41208,P54727,P61201,P62877,P62979,Q01831,Q13098,Q13619,Q13620,Q16531,Q7L5N1,Q92466,Q92905,Q99627,Q9BT78,Q9H9Q2,Q9UBW8,Q9UNS2,…	1.40982e-16	1.82925e-14	0.14533
GO:0002697	regulation of immune effector process	P	71	257	796	8032	0.089196	0.031997	P01024,P30273,P01023,P05155,O15400,P25311,P13671,P13987,Q9C030,P02790,P02647,P02652,P27361,P01137,P61812,A0A075B6P5,A0A075B6S6,A0A0C4DH25,O43866,P00734,P00736,P00751,P01031,P01593,P01619,P01624,P01700,P01701,P01717,P01766,P01780,P01834,P01859,P02745,P02746,P02747,P02748,P04003,P04004,P06312,P06681,P07225,P07357,P07358,P07360,P08174,P08603,P09871,P0C0L4,P0C0L5,P0DOY2,P10643,P10909,P20851,P22792,Q0…	P01024,P30273,Q06187,P31994,P13747,P01023,P05155,P08575,P13688,P16298,O15400,P01889,P01893,P04439,P25311,P30511,P55899,P61769,Q13158,Q30201,Q99572,Q9NUQ9,P13671,P13987,O60828,O95786,P29590,P42224,Q7Z434,Q86WV6,Q8IUX4,Q8IXQ6,Q8N884,Q8TDB6,Q96ST3,Q9C030,Q9HC16,Q9P2K8,Q9ULZ3,Q9Y6D0,P42768,Q16512,Q9NSU2,P78527,O75995,P02790,Q8WU39,Q9NRW4,Q05315,Q8TD43,O43318,Q12933,Q9UDY8,Q9Y4K3,O15455,Q92499,Q9H2U1,…	2.05349e-16	2.62579e-14	0.276265
GO:0004866	endopeptidase inhibitor activity	F	39	92	796	8032	0.048995	0.0114542	P01008,P01009,P01011,P01019,P01023,P02760,P04196,P05155,P05543,P05546,P07093,P07355,P08185,P08697,P12111,P19823,P19827,P29622,P30740,P36955,P50452,Q06033,Q14624,P01040,P01042,P02765,P02788,Q9UGM5,P01033,P16035,Q9BS40,P04156,Q13075,P01024,P01031,P07225,P0C0L4,P0C0L5,Q13103	A8K2U0,O43278,O43291,O95428,O95980,P01008,P01009,P01011,P01019,P01023,P02760,P03973,P04196,P05067,P05121,P05154,P05155,P05543,P05546,P07093,P07355,P08185,P08697,P12111,P19823,P19827,P20742,P29508,P29622,P30086,P30740,P35237,P36952,P36955,P48307,P50452,P50453,P50454,Q02388,Q06033,Q06481,Q14508,Q14624,Q6YHK3,Q86UX2,Q96P63,Q9UK55,P01034,P01037,P01040,P01042,P02765,P02788,P04080,Q9C0C9,Q9H832,Q9NR09,…	2.49836e-16	3.149e-14	0.423913
GO:0002682	regulation of immune system process	P	162	885	796	8032	0.203518	0.110184	P01024,P30273,O00187,O75636,P01023,P05155,O15400,P25311,P13671,P13987,P41218,P13598,Q9NNX6,P04114,P07711,P08571,P16671,P18428,Q9Y6Y9,Q9C030,P07996,Q14314,P02790,P04083,Q9Y4H4,Q10588,P05362,P02647,P02652,P27361,P61077,P04196,A0A075B6P5,A0A075B6S6,A0A0C4DH25,P00736,P00746,P00751,P01593,P01619,P01624,P01700,P01701,P01717,P01766,P01780,P01834,P01859,P02745,P02746,P02747,P06312,P06681,P07357,P07358,P0…	P01024,P30273,Q06187,P31994,P13747,O00187,O00602,O75636,P04264,P11226,P48740,Q15485,Q9BWP8,P01023,P05155,P08575,P13688,P16298,O15400,P01889,P01893,P04439,P25311,P30511,P55899,P61769,Q13158,Q30201,Q99572,Q9NUQ9,P13671,P13987,O60828,O94992,P09429,P12956,P13010,P23246,P41218,P43243,P78527,Q15233,Q16666,Q7Z434,Q86WV6,Q8N884,Q8WXF1,Q96PK6,Q96ST3,Q9C035,Q9NUD5,Q9UHD2,Q9ULZ3,O00231,O00232,O00233,O00487,…	2.70796e-16	3.36512e-14	0.183051
GO:0061134	peptidase regulator activity	F	45	120	796	8032	0.0565327	0.0149402	P01023,P01024,P01031,P01042,P02765,P04196,P05546,P07225,P08697,P0C0L4,P0C0L5,P19823,Q06033,Q13103,Q14624,Q9UGM5,P01008,P01009,P01011,P01019,P02760,P05155,P05543,P07093,P07355,P08185,P12111,P19827,P29622,P30740,P36955,P50452,P01040,P02788,P01033,P16035,Q9BS40,P29466,P02751,P23142,Q03135,Q15113,O00559,P04156,Q13075	A8K2U0,O43291,O95980,P01023,P01024,P01031,P01034,P01042,P02765,P03973,P04080,P04196,P05546,P07225,P08519,P08697,P0C0L4,P0C0L5,P19823,P20742,P20810,P51606,P54578,Q06033,Q13103,Q14508,Q14624,Q92530,Q9UGM5,Q9Y5K5,O43278,O95428,P01008,P01009,P01011,P01019,P02760,P05067,P05121,P05154,P05155,P05543,P07093,P07355,P08185,P12111,P19827,P29508,P29622,P30086,P30740,P35237,P36952,P36955,P48307,P50452,P50453,…	3.37878e-16	4.09041e-14	0.375
GO:0007596	blood coagulation	P	64	219	796	8032	0.080402	0.0272659	Q4KMQ2,P00734,P00740,P00748,P01023,P01042,P02749,P03951,P03952,P05155,P00742,P04196,P30273,P02649,Q9BXJ1,P08567,O15162,P02776,P05771,P08123,P10720,P21333,P21926,P25116,P27361,P59768,Q03113,Q14643,Q86YL7,Q03135,P07996,P16671,Q9Y6X5,P04004,P07093,P00747,P07225,P07355,P08697,Q96IY4,P18206,P21291,P24844,P35579,P60709,P61764,Q13418,Q9Y490,P23142,Q13976,P01008,P01009,P02100,P05546,P13987,P20851,P22891,…	P13726,Q4KMQ2,P00734,P00740,P00748,P01023,P01042,P02749,P03951,P03952,P04275,P05155,P07359,P13224,P14770,P42785,Q07021,P00742,P08709,P04196,P30273,P42680,P43405,P02649,P07204,P16234,P29474,Q9BXJ1,P08567,P47712,O15162,O15530,O95837,O95866,P02452,P02461,P02776,P04049,P05106,P05771,P06239,P06241,P07948,P08123,P08913,P0DJI8,P10720,P12931,P15498,P16885,P17252,P21333,P21926,P23743,P24723,P25116,P27361,…	3.38434e-16	4.09041e-14	0.292237
GO:0050817	coagulation	P	64	220	796	8032	0.080402	0.0273904	Q4KMQ2,P00734,P00740,P00742,P00747,P01008,P01009,P02100,P03951,P05546,P07093,P07225,P08123,P13987,P16671,P20851,P22891,P24158,P25116,P30273,P43694,P49961,Q03113,Q96IY4,Q9H4M9,Q9NQG7,Q9NZN3,Q9NZN4,Q9Y6X5,P00748,P01023,P01042,P02749,P03952,P05155,P04196,P02649,Q9BXJ1,P08567,O15162,P02776,P05771,P10720,P21333,P21926,P27361,P59768,Q14643,Q86YL7,Q03135,P07996,P04004,P07355,P08697,P18206,P21291,P24844,…	P13726,Q4KMQ2,O00203,O60341,O60674,O95140,O95340,O95866,P00488,P00734,P00740,P00742,P00747,P00749,P00750,P01008,P01009,P02042,P02100,P02452,P02671,P02675,P02679,P02730,P03951,P04275,P05106,P05154,P05160,P05546,P06241,P07093,P07204,P07225,P07359,P07948,P08123,P08709,P08758,P10644,P12259,P13224,P13861,P13928,P13987,P14770,P16671,P17301,P17612,P20339,P20851,P22694,P22891,P24158,P25116,P30273,P31321,…	4.33481e-16	5.16838e-14	0.290909
GO:0030414	peptidase inhibitor activity	F	39	94	796	8032	0.048995	0.0117032	P01023,P01024,P01031,P01042,P02765,P04196,P05546,P07225,P08697,P0C0L4,P0C0L5,P19823,Q06033,Q13103,Q14624,Q9UGM5,P01008,P01009,P01011,P01019,P02760,P05155,P05543,P07093,P07355,P08185,P12111,P19827,P29622,P30740,P36955,P50452,P01040,P02788,P01033,P16035,Q9BS40,P04156,Q13075	A8K2U0,O43291,O95980,P01023,P01024,P01031,P01034,P01042,P02765,P03973,P04080,P04196,P05546,P07225,P08519,P08697,P0C0L4,P0C0L5,P19823,P20742,P20810,P51606,P54578,Q06033,Q13103,Q14508,Q14624,Q92530,Q9UGM5,Q9Y5K5,O43278,O95428,P01008,P01009,P01011,P01019,P02760,P05067,P05121,P05154,P05155,P05543,P07093,P07355,P08185,P12111,P19827,P29508,P29622,P30086,P30740,P35237,P36952,P36955,P48307,P50452,P50453,…	6.05516e-16	7.12329e-14	0.414894
GO:0006928	movement of cell or subcellular component	P	185	1072	796	8032	0.232412	0.133466	Q01518,O75326,P08133,Q9ULV4,P26006,P35580,P48061,Q13976,Q9NRI5,P18428,Q4KMQ2,P08246,Q9NQC3,P04083,P17931,Q9Y4H4,Q10588,P05362,P17813,Q9UKX5,Q86Y91,A4D126,O60462,P13591,P27361,P50552,Q01082,Q0ZGT2,Q13813,Q16555,Q7Z4P5,Q9HB63,Q9NR12,P84095,Q8TDB4,P21926,P61812,P36897,A6NGB9,P35579,P01019,P07996,P10301,P02649,P02749,P07585,P36955,P15848,P05412,P26927,Q99969,P01031,P46940,Q13418,Q9HBL0,Q03113,P01137,…	O95470,P43034,Q01518,Q6P996,Q7Z7K6,Q9Y6W5,O15230,O60315,O75326,P08133,P23528,P98172,Q04771,Q8IZ21,Q92854,Q99985,Q9C0C4,Q9NPR2,Q9ULV4,O00339,O00533,O14786,O15075,O43602,P06241,P11362,P24468,P26006,P30530,P35222,P35580,P46108,P46109,P46821,P48061,P49768,P62258,P63000,Q00535,Q02880,Q05397,Q07812,Q13885,Q13976,Q14393,Q15154,Q7KZI7,Q86SQ7,Q8NEY1,Q92823,Q92870,Q92968,Q93008,Q96RK4,Q99608,Q9BVA1,Q9C0B0,…	6.14301e-16	7.12659e-14	0.172575
GO:0099024	plasma membrane invagination	P	35	77	796	8032	0.0439698	0.00958665	A0A075B6Q5,A0A0B4J1U7,A0A0B4J1X8,A0A0B4J1Y9,A0A0C4DH29,A0A0C4DH31,A0A0C4DH34,A0A0C4DH35,A0A0C4DH36,A0A0C4DH41,A0A0J9YX35,B9A064,P01766,P01780,P01834,P01859,P01871,P01876,P06396,P0DOY2,P0DP01,P12314,P16671,P30273,P35579,P42331,P55008,Q08431,Q92556,Q96RF0,Q9Y5X1,P07996,P84095,P01024,Q4KMQ2	A0A075B6Q5,A0A0A0MS14,A0A0B4J1U7,A0A0B4J1V0,A0A0B4J1V6,A0A0B4J1V7,A0A0B4J1X5,A0A0B4J1X8,A0A0B4J1Y9,A0A0C4DH29,A0A0C4DH30,A0A0C4DH31,A0A0C4DH32,A0A0C4DH34,A0A0C4DH35,A0A0C4DH36,A0A0C4DH38,A0A0C4DH41,A0A0J9YX35,A0A5B9,A0M8Q6,B9A064,P01742,P01743,P01766,P01768,P01780,P01782,P01834,P01854,P01859,P01860,P01861,P01871,P01876,P01877,P05107,P06396,P0DOY2,P0DP01,P11215,P12314,P15814,P16671,P21757,P30273,P…	6.21951e-16	7.12659e-14	0.454545
GO:0005102	signaling receptor binding	F	137	706	796	8032	0.172111	0.0878984	P04899,P19086,P21333,Q03113,Q96D09,Q969X1,O75084,Q93097,Q96CG8,Q03135,P01137,P17813,P36897,P61812,P01033,P43490,Q7Z4P5,Q9NPH3,O15162,O60749,P08648,Q12805,P02750,Q9NRA1,Q9BUZ4,Q9HCH5,O14817,O43707,O75326,O95388,P02751,P04004,P05362,P07996,P12814,P13598,P16035,P19320,P20908,P21926,P22105,P23142,P26006,P35555,P35579,P48061,P48509,P98160,Q07092,Q08431,Q13418,Q13444,Q15582,Q8N2S1,Q9Y490,P01019,P02766,…	O14613,O00602,O15085,O75386,O95136,O95837,P04899,P05067,P07602,P08754,P09471,P0DJI8,P0DMV8,P11142,P16144,P19086,P21333,P29992,P31689,P32121,P49407,P50148,P63096,Q03113,Q14344,Q92888,Q96D09,Q9NRD5,Q9NZN5,Q9UEW3,Q9UNE7,O95760,P04626,P27986,Q00535,O15519,P42574,P55957,Q13158,Q13546,Q14790,Q969X1,Q99836,O60496,P29353,P35568,Q15628,Q9NRF2,O43155,P09038,Q9Y639,O43166,P00519,P06241,P07948,P12931,P16333,…	7.06731e-16	7.8983e-14	0.194051
GO:0007599	hemostasis	P	64	222	796	8032	0.080402	0.0276394	Q4KMQ2,P00734,P00740,P00742,P00747,P01008,P01009,P02100,P03951,P05546,P07093,P07225,P08123,P13987,P16671,P20851,P22891,P24158,P25116,P30273,P43694,P49961,Q03113,Q96IY4,Q9H4M9,Q9NQG7,Q9NZN3,Q9NZN4,Q9Y6X5,P00748,P01023,P01042,P02749,P03952,P05155,P04196,P02649,Q9BXJ1,P08567,O15162,P02776,P05771,P10720,P21333,P21926,P27361,P59768,Q14643,Q86YL7,Q03135,P07996,P04004,P07355,P08697,P18206,P21291,P24844,…	P13726,Q4KMQ2,O00203,O60341,O60674,O95140,O95340,O95866,P00488,P00734,P00740,P00742,P00747,P00749,P00750,P01008,P01009,P02042,P02100,P02452,P02671,P02675,P02679,P02730,P03951,P04275,P05106,P05154,P05160,P05546,P06241,P07093,P07204,P07225,P07359,P07948,P08123,P08709,P08758,P10644,P12259,P13224,P13861,P13928,P13987,P14770,P16671,P17301,P17612,P20339,P20851,P22694,P22891,P24158,P25116,P30273,P31321,…	7.07203e-16	7.8983e-14	0.288288
GO:0051674	localization of cell	P	155	843	796	8032	0.194724	0.104955	Q01518,O75326,P08133,Q9ULV4,P26006,P35580,P48061,Q13976,Q9NRI5,P18428,Q4KMQ2,P08246,Q9NQC3,P04083,P17931,Q9Y4H4,Q10588,P05362,P17813,Q9UKX5,P21926,P61812,P36897,O60462,P01019,P07996,P10301,P02649,P02749,P07585,P36955,P15848,P05412,P26927,P27361,Q99969,P01031,P46940,Q13418,Q9HBL0,Q03113,P01137,P59665,O15511,O95388,P04004,P17936,Q07954,O75487,P03950,P08962,P11047,P20908,P48509,Q08722,Q68CZ2,Q6ZW31,…	O95470,P43034,Q01518,Q6P996,Q7Z7K6,Q9Y6W5,O15230,O60315,O75326,P08133,P23528,P98172,Q04771,Q8IZ21,Q92854,Q99985,Q9C0C4,Q9NPR2,Q9ULV4,O00339,O00533,O14786,O15075,O43602,P06241,P11362,P24468,P26006,P30530,P35222,P35580,P46108,P46109,P46821,P48061,P49768,P62258,P63000,Q00535,Q02880,Q05397,Q07812,Q13885,Q13976,Q14393,Q15154,Q7KZI7,Q86SQ7,Q8NEY1,Q92823,Q92870,Q92968,Q93008,Q96RK4,Q99608,Q9BVA1,Q9C0B0,…	9.46905e-16	1.03143e-13	0.183867
GO:0048870	cell motility	P	155	843	796	8032	0.194724	0.104955	Q01518,O75326,P08133,Q9ULV4,P26006,P35580,P48061,Q13976,Q9NRI5,P18428,Q4KMQ2,P08246,Q9NQC3,P04083,P17931,Q9Y4H4,Q10588,P05362,P17813,Q9UKX5,P21926,P61812,P36897,O60462,P01019,P07996,P10301,P02649,P02749,P07585,P36955,P15848,P05412,P26927,P27361,Q99969,P01031,P46940,Q13418,Q9HBL0,Q03113,P01137,P59665,O15511,O95388,P04004,P17936,Q07954,O75487,P03950,P08962,P11047,P20908,P48509,Q08722,Q68CZ2,Q6ZW31,…	O95470,P43034,Q01518,Q6P996,Q7Z7K6,Q9Y6W5,O15230,O60315,O75326,P08133,P23528,P98172,Q04771,Q8IZ21,Q92854,Q99985,Q9C0C4,Q9NPR2,Q9ULV4,O00339,O00533,O14786,O15075,O43602,P06241,P11362,P24468,P26006,P30530,P35222,P35580,P46108,P46109,P46821,P48061,P49768,P62258,P63000,Q00535,Q02880,Q05397,Q07812,Q13885,Q13976,Q14393,Q15154,Q7KZI7,Q86SQ7,Q8NEY1,Q92823,Q92870,Q92968,Q93008,Q96RK4,Q99608,Q9BVA1,Q9C0B0,…	9.46905e-16	1.03143e-13	0.183867
GO:0040011	locomotion	P	168	944	796	8032	0.211055	0.11753	Q01518,O75326,P08133,Q9ULV4,P26006,P35580,P48061,Q13976,Q9NRI5,P18428,Q4KMQ2,P08246,Q9NQC3,P04083,P17931,Q9Y4H4,Q10588,P05362,P17813,Q9UKX5,P01031,P04196,P05546,P11233,P59665,Q13393,Q99969,A4D126,O60462,P13591,P27361,P50552,Q01082,Q0ZGT2,Q13813,Q16555,Q7Z4P5,Q9HB63,Q9NR12,P84095,P21926,P61812,P36897,P01019,P07996,P10301,P02649,P02749,P07585,P36955,P15848,P05412,P26927,P46940,Q13418,Q9HBL0,Q03113,…	O95470,P43034,Q01518,Q6P996,Q7Z7K6,Q9Y6W5,O15230,O60315,O75326,P08133,P23528,P98172,Q04771,Q8IZ21,Q92854,Q99985,Q9C0C4,Q9NPR2,Q9ULV4,O00339,O00533,O14786,O15075,O43602,P06241,P11362,P24468,P26006,P30530,P35222,P35580,P46108,P46109,P46821,P48061,P49768,P62258,P63000,Q00535,Q02880,Q05397,Q07812,Q13885,Q13976,Q14393,Q15154,Q7KZI7,Q86SQ7,Q8NEY1,Q92823,Q92870,Q92968,Q93008,Q96RK4,Q99608,Q9BVA1,Q9C0B0,…	1.06781e-15	1.14893e-13	0.177966
GO:0016477	cell migration	P	149	799	796	8032	0.187186	0.0994771	Q01518,O75326,P08133,Q9ULV4,P26006,P35580,P48061,Q13976,Q9NRI5,P18428,Q4KMQ2,P08246,Q9NQC3,P04083,P17931,Q9Y4H4,Q10588,P05362,P17813,Q9UKX5,P21926,P61812,P36897,O60462,P01019,P07996,P10301,P02649,P02749,P07585,P36955,P15848,P05412,P26927,P27361,Q99969,P01031,P46940,Q13418,Q9HBL0,Q03113,P01137,P59665,O15511,O95388,P04004,P17936,Q07954,P21333,P14415,O60486,P02545,P07093,P51805,P51817,Q0ZGT2,Q16363,…	O95470,P43034,Q01518,Q6P996,Q7Z7K6,Q9Y6W5,O15230,O60315,O75326,P08133,P23528,P98172,Q04771,Q8IZ21,Q92854,Q99985,Q9C0C4,Q9NPR2,Q9ULV4,O00339,O00533,O14786,O15075,O43602,P06241,P11362,P24468,P26006,P30530,P35222,P35580,P46108,P46109,P46821,P48061,P49768,P62258,P63000,Q00535,Q02880,Q05397,Q07812,Q13885,Q13976,Q14393,Q15154,Q7KZI7,Q86SQ7,Q8NEY1,Q92823,Q92870,Q92968,Q93008,Q96RK4,Q99608,Q9BVA1,Q9C0B0,…	1.10577e-15	1.17544e-13	0.186483
GO:0032940	secretion by cell	P	162	901	796	8032	0.203518	0.112176	P01019,P30273,O00391,O43707,O75083,O94919,P00746,P00747,P01009,P01011,P01023,P01033,P01042,P01137,P02647,P02749,P02751,P02763,P02765,P02768,P02776,P02787,P04075,P04196,P04217,P05155,P05452,P07225,P07996,P08567,P08697,P08962,P10909,P12814,P13473,P16671,P18206,P19652,P21333,P21926,P29622,P37802,P49908,P61764,P61812,P68366,Q06033,Q13103,Q14624,Q5JVS0,Q99969,Q9Y490,P02652,P27361,Q9C030,Q96IY4,P11233,…	P11234,Q96EV8,Q92824,P01019,O60603,O00161,P07948,Q06187,P30273,P43405,Q9BTU6,O00194,O00292,O00391,O14498,O15439,O43707,O60245,O75083,O94919,P00441,P00488,P00746,P00747,P01009,P01011,P01023,P01033,P01042,P01137,P01344,P02647,P02671,P02675,P02679,P02749,P02751,P02763,P02765,P02768,P02775,P02776,P02787,P04075,P04196,P04217,P04275,P05019,P05067,P05106,P05121,P05155,P05452,P07225,P07602,P07996,P08514,…	1.52967e-15	1.6067e-13	0.1798
GO:0006911	phagocytosis, engulfment	P	33	71	796	8032	0.0414573	0.00883964	P07996,P84095,P01024,P16671,Q4KMQ2,A0A075B6Q5,A0A0B4J1U7,A0A0B4J1X8,A0A0B4J1Y9,A0A0C4DH29,A0A0C4DH31,A0A0C4DH34,A0A0C4DH35,A0A0C4DH36,A0A0C4DH41,A0A0J9YX35,B9A064,P01766,P01780,P01834,P01859,P01871,P01876,P06396,P0DOY2,P0DP01,P12314,P30273,P35579,P42331,P55008,Q08431,Q92556	O94955,P07996,P15153,P63000,P84095,P01024,P16671,P17301,P55160,Q13636,Q4KMQ2,Q8NEU8,P16050,A0A075B6Q5,A0A0A0MS14,A0A0B4J1U7,A0A0B4J1V0,A0A0B4J1V6,A0A0B4J1V7,A0A0B4J1X5,A0A0B4J1X8,A0A0B4J1Y9,A0A0C4DH29,A0A0C4DH30,A0A0C4DH31,A0A0C4DH32,A0A0C4DH34,A0A0C4DH35,A0A0C4DH36,A0A0C4DH38,A0A0C4DH41,A0A0J9YX35,A0A5B9,A0M8Q6,B9A064,P01742,P01743,P01766,P01768,P01780,P01782,P01834,P01854,P01859,P01860,P01861,P…	1.88712e-15	1.95883e-13	0.464789
GO:0099503	secretory vesicle	C	128	649	796	8032	0.160804	0.0808018	O00559,P02788,P05164,P07996,P08246,P08311,P13498,Q16563,Q9BXF6,Q14195,Q9HCH5,P56199,Q08397,Q13444,P07093,P61764,Q07954,P54108,O15400,P10909,Q9NQG7,Q86Y82,Q92930,Q9GZN7,Q9NRI5,P51636,Q03135,P08174,P08571,P12318,P14151,P17931,P46940,P84095,Q14643,Q7Z7N9,Q93050,O15511,P00746,P01011,P01024,P02647,P02765,P02787,P04075,P04217,P06396,P06737,P09972,P13716,P18206,P30740,P46976,Q14764,O43759,Q92599,P16671,…	O00194,O00559,O14656,O43240,O95295,P00750,P02452,P02788,P05164,P07996,P08246,P08311,P10124,P10809,P13498,P14555,P15088,P20337,P20396,P23946,P41250,P51159,P51790,P51809,P60953,P63027,Q04656,Q07654,Q15836,Q16563,Q8TAD4,Q92824,Q9BXF6,Q9H4A4,Q9UQB8,P05019,P21579,P27216,P61026,Q14195,Q70J99,Q8IYJ3,Q96C24,Q9HCH5,O60271,O95199,P07686,P17612,P17987,P19784,P19878,P27797,P35221,P36639,P45880,P49761,P56199,…	2.07085e-15	2.12455e-13	0.197227
GO:0051604	protein maturation	P	67	244	796	8032	0.0841709	0.0303785	P01023,P05155,P01024,P13671,P13987,P08311,P00748,P03952,Q9H7X0,Q8IUX7,P05452,P07093,P07996,P08697,Q96IY4,O95816,Q9HCB6,P04156,P29466,A0A075B6P5,A0A075B6S6,A0A0C4DH25,O43866,P00734,P00736,P00751,P01031,P01593,P01619,P01624,P01700,P01701,P01717,P01766,P01780,P01834,P01859,P02745,P02746,P02747,P02748,P04003,P04004,P06312,P06681,P07225,P07357,P07358,P07360,P08174,P08603,P09871,P0C0L4,P0C0L5,P0DOY2,P1…	P01023,P05155,P01024,P13671,P13987,O75787,P08311,P08473,P12821,P15088,P23141,P23946,Q07075,Q9UBR2,P13726,P00748,P03952,O75503,P61009,P67812,Q15005,Q8TCT9,Q92824,Q9BY50,P41227,Q5VZE5,Q6N069,Q86UY6,Q9BXJ9,Q9GZZ1,Q9H7X0,O14672,O15294,O75976,P08709,P10124,P14384,P15169,P25774,P42574,P42575,P42892,P49747,P49768,P50281,P50579,Q13286,Q5TDH0,Q66K79,Q6IQ49,Q86WA8,Q8IUX7,Q8N436,Q8NCM8,Q8NEB9,Q92542,Q96SM3,…	2.12559e-15	2.15564e-13	0.27459
GO:0061135	endopeptidase regulator activity	F	39	97	796	8032	0.048995	0.0120767	P01023,P01024,P01031,P01042,P02765,P04196,P05546,P07225,P08697,P0C0L4,P0C0L5,P19823,Q06033,Q13103,Q14624,Q9UGM5,P01008,P01009,P01011,P01019,P02760,P05155,P05543,P07093,P07355,P08185,P12111,P19827,P29622,P30740,P36955,P50452,P01040,P02788,P01033,P16035,Q9BS40,P04156,Q13075	A8K2U0,O43291,O95980,P01023,P01024,P01031,P01034,P01042,P02765,P03973,P04080,P04196,P05546,P07225,P08519,P08697,P0C0L4,P0C0L5,P19823,P20742,P20810,P51606,P54578,Q06033,Q13103,Q14508,Q14624,Q92530,Q9UGM5,Q9Y5K5,O43278,O95428,P01008,P01009,P01011,P01019,P02760,P05067,P05121,P05154,P05155,P05543,P07093,P07355,P08185,P12111,P19827,P29508,P29622,P30086,P30740,P35237,P36952,P36955,P48307,P50452,P50453,…	2.1618e-15	2.16745e-13	0.402062
GO:0006887	exocytosis	P	128	651	796	8032	0.160804	0.0810508	P30273,O00391,O43707,O75083,O94919,P00746,P00747,P01009,P01011,P01023,P01033,P01042,P01137,P02647,P02749,P02751,P02763,P02765,P02768,P02776,P02787,P04075,P04196,P04217,P05155,P05452,P07225,P07996,P08567,P08697,P08962,P10909,P12814,P13473,P16671,P18206,P19652,P21333,P21926,P29622,P37802,P49908,P61764,P61812,P68366,Q06033,Q13103,Q14624,Q5JVS0,Q99969,Q9Y490,Q92930,Q9HCH5,Q9H3Z4,P11233,O15511,O43759,…	P11234,O00161,P07948,Q06187,P30273,P43405,Q9BTU6,O00194,O00292,O00391,O14498,O15439,O43707,O60245,O75083,O94919,P00441,P00488,P00746,P00747,P01009,P01011,P01023,P01033,P01042,P01137,P01344,P02647,P02671,P02675,P02679,P02749,P02751,P02763,P02765,P02768,P02775,P02776,P02787,P04075,P04196,P04217,P04275,P05019,P05067,P05106,P05121,P05155,P05452,P07225,P07602,P07996,P08514,P08567,P08697,P08758,P08962,…	2.6624e-15	2.61529e-13	0.196621
GO:0060205	cytoplasmic vesicle lumen	C	75	293	796	8032	0.0942211	0.0364791	O15511,P00746,P01011,P01024,P02647,P02765,P02787,P04075,P04217,P06396,P06737,P09972,P13716,P18206,P30740,P46976,Q14764,P02649,P02790,P04114,P02749,P05452,P29622,P49908,Q06033,Q13103,Q14624,Q99969,O00391,O43707,P00747,P01009,P01023,P01033,P01042,P01137,P02751,P02763,P02768,P02776,P04196,P05155,P07225,P07996,P08697,P10909,P12814,P19652,P61812,P02766,P02792,P04066,P05164,P07355,P08246,P08311,P10619,…	O00231,O00232,O00487,O00571,O00602,O00764,O14727,O15511,O43242,O60234,O75874,O95352,P00491,P00746,P01011,P01024,P02647,P02765,P02787,P04040,P04075,P04080,P04217,P05109,P06396,P06702,P06737,P06744,P07741,P07900,P08238,P09172,P09211,P09429,P09668,P09769,P09917,P09972,P11142,P11678,P12268,P12956,P13010,P13639,P13716,P14174,P14618,P17066,P17858,P17980,P18206,P18669,P19838,P20618,P20839,P22392,P25787,…	2.66776e-15	2.61529e-13	0.255973
GO:0031983	vesicle lumen	C	75	294	796	8032	0.0942211	0.0366036	O15511,P00746,P01011,P01024,P02647,P02765,P02787,P04075,P04217,P06396,P06737,P09972,P13716,P18206,P30740,P46976,Q14764,P02649,P02790,P04114,P02749,P05452,P29622,P49908,Q06033,Q13103,Q14624,Q99969,O00391,O43707,P00747,P01009,P01023,P01033,P01042,P01137,P02751,P02763,P02768,P02776,P04196,P05155,P07225,P07996,P08697,P10909,P12814,P19652,P61812,P02766,P02792,P04066,P05164,P07355,P08246,P08311,P10619,…	P00813,P00533,O00231,O00232,O00487,O00571,O00602,O00764,O14727,O15511,O43242,O60234,O75874,O95352,P00491,P00746,P01011,P01024,P02647,P02765,P02787,P04040,P04075,P04080,P04217,P05109,P06396,P06702,P06737,P06744,P07741,P07900,P08238,P09172,P09211,P09429,P09668,P09769,P09917,P09972,P11142,P11678,P12268,P12956,P13010,P13639,P13716,P14174,P14618,P17066,P17858,P17980,P18206,P18669,P19838,P20618,P20839,…	3.25402e-15	3.15497e-13	0.255102
GO:0048584	positive regulation of response to stimulus	P	202	1230	796	8032	0.253769	0.153137	O95382,P15056,P25116,P27361,P36897,Q9UHA4,P01019,P01031,P07996,P56199,Q15121,P01024,P30273,O00187,O75636,P01023,P05155,O15400,P25311,P13671,P13987,P41218,P13598,Q9NNX6,P04114,P07711,P08571,P16671,P18428,Q9Y6Y9,P00748,P03952,Q4KMQ2,Q9Y4H4,Q9C030,P61077,P04196,P02790,A0A075B6P5,A0A075B6S6,A0A0C4DH25,P00736,P00746,P00751,P01593,P01619,P01624,P01700,P01701,P01717,P01766,P01780,P01834,P01859,P02745,P0…	P05067,Q15750,Q92918,O43318,O60674,O95382,P04049,P15056,P19525,P25116,P27361,P28482,P36897,P46108,P46109,P49768,Q13443,Q13905,Q7L7X3,Q99683,Q9H2K8,Q9NYL2,Q9UHA4,Q9UL54,Q9ULH0,Q9Y2Q5,Q9Y6R4,O43353,O95136,P00441,P01019,P01031,P04233,P05019,P06213,P06493,P07996,P08575,P09038,P0DJI8,P10600,P21730,P29353,P30040,P32119,P36507,P41221,P45985,P46734,P49137,P49407,P51617,P52564,P56199,P60033,P61088,P62979,…	4.37947e-15	4.20001e-13	0.164228
GO:0015629	actin cytoskeleton	C	77	308	796	8032	0.0967337	0.0383466	O75083,O95425,P06396,P18206,P19320,Q9ULH1,P28289,A6NGB9,O43293,P07951,P09493,P13797,P21333,P46940,P55008,P60709,P67936,Q9UBI6,O15511,P59998,P61160,O94832,P35580,P60660,Q9UKN7,P17655,P60981,Q01518,P02511,P35579,P13535,P24844,P35749,O14950,O00159,O14639,O43707,O95817,P12814,P13498,Q13418,Q13643,Q15124,Q15746,Q53GG5,Q8IY33,Q8N3V7,Q93052,Q96AC1,Q96HC4,Q96JY6,Q99439,Q9NR12,Q14195,Q8N3D4,P05771,Q01082,…	A1X283,O60711,O75083,O95425,P06396,P12931,P13796,P18206,P19320,P61978,Q05209,Q07157,Q12774,Q14247,Q16658,Q5TCZ1,Q7L0Q8,Q86UX7,Q8TED9,Q8WX93,Q92974,Q99961,Q9UBW5,Q9UJU6,Q9ULH1,Q9Y6U3,P28289,P29536,P68133,Q8WZ42,Q9NYL9,Q9NZR1,O00399,O75935,P42025,P61163,Q13561,Q9NZ32,Q9UJW0,A6NGB9,O00401,O43182,O43293,O43795,O75128,P06241,P06753,P07947,P07951,P09493,P13797,P15311,P21333,P31146,P35609,P42768,P46940,…	4.48316e-15	4.25322e-13	0.25
GO:0034774	secretory granule lumen	C	72	281	796	8032	0.0904523	0.0349851	P02749,P05452,P29622,P49908,Q06033,Q13103,Q14624,Q99969,O00391,O43707,P00746,P00747,P01009,P01011,P01023,P01033,P01042,P01137,P02751,P02763,P02765,P02768,P02776,P04075,P04196,P04217,P05155,P07225,P07996,P08697,P10909,P12814,P19652,P61812,P01024,P02766,P02792,P04066,P05164,P07355,P08246,P08311,P10619,P15848,P24158,P41218,P59665,P61160,P61626,Q01518,Q99536,O75594,P02750,P02788,P16035,P18206,P22894,…	P02749,P05452,P29622,P35625,P49908,Q06033,Q08380,Q13103,Q14624,Q16610,Q92520,Q99969,O00292,O00391,O14498,O43707,P00488,P00746,P00747,P01009,P01011,P01023,P01033,P01042,P01137,P01344,P02671,P02675,P02679,P02751,P02763,P02765,P02768,P02775,P02776,P04075,P04196,P04217,P04275,P05019,P05067,P05121,P05155,P07225,P07996,P08697,P09486,P10124,P10600,P10909,P12259,P12814,P19652,P35609,P61812,P62328,Q13201,…	9.47377e-15	8.89224e-13	0.256228
GO:0010324	membrane invagination	P	35	83	796	8032	0.0439698	0.0103337	A0A075B6Q5,A0A0B4J1U7,A0A0B4J1X8,A0A0B4J1Y9,A0A0C4DH29,A0A0C4DH31,A0A0C4DH34,A0A0C4DH35,A0A0C4DH36,A0A0C4DH41,A0A0J9YX35,B9A064,P01766,P01780,P01834,P01859,P01871,P01876,P06396,P0DOY2,P0DP01,P12314,P16671,P30273,P35579,P42331,P55008,Q08431,Q92556,Q96RF0,Q9Y5X1,P07996,P84095,P01024,Q4KMQ2	A0A075B6Q5,A0A0A0MS14,A0A0B4J1U7,A0A0B4J1V0,A0A0B4J1V6,A0A0B4J1V7,A0A0B4J1X5,A0A0B4J1X8,A0A0B4J1Y9,A0A0C4DH29,A0A0C4DH30,A0A0C4DH31,A0A0C4DH32,A0A0C4DH34,A0A0C4DH35,A0A0C4DH36,A0A0C4DH38,A0A0C4DH41,A0A0J9YX35,A0A5B9,A0M8Q6,B9A064,P01742,P01743,P01766,P01768,P01780,P01782,P01834,P01854,P01859,P01860,P01861,P01871,P01876,P01877,P05107,P06396,P0DOY2,P0DP01,P11215,P12314,P15814,P16671,P21757,P30273,P…	1.0675e-14	9.91428e-13	0.421687
GO:0051707	response to other organism	P	106	506	796	8032	0.133166	0.062998	P03950,P05164,P08246,P26022,Q9C030,O75594,P02788,P08311,P10909,P24158,P59665,P61626,P80188,Q96PD5,A0A075B6Q5,A0A0B4J1U7,A0A0B4J1X8,A0A0B4J1Y9,A0A0C4DH29,A0A0C4DH31,A0A0C4DH34,A0A0C4DH35,A0A0C4DH36,A0A0C4DH41,A0A0J9YX35,B9A064,P01766,P01780,P01834,P01859,P01871,P01876,P0DOY2,P0DP01,P17676,P30273,Q04721,Q5KU26,Q9NY15,P04196,O14879,P04114,P15260,P17181,P48061,P62736,Q8TCB0,P16671,P18428,P32456,Q9996…	P03950,P05067,P05164,P08246,P26022,P46108,P49913,P11678,O60828,O95786,P29590,P42224,Q7Z434,Q86WV6,Q8IUX4,Q8IXQ6,Q8N884,Q8TDB6,Q96ST3,Q9C030,Q9HC16,Q9P2K8,Q9ULZ3,Q9Y6D0,P61769,O75594,P02788,P05109,P06702,P08311,P10909,P12724,P14555,P17213,P20160,P22749,P24158,P31151,P59665,P60022,P61626,P80188,P81605,Q04656,Q5EBL8,Q8N4F0,Q8TDL5,Q93091,Q96PD5,Q9BWP8,A0A075B6Q5,A0A0A0MS14,A0A0B4J1U7,A0A0B4J1V0,A0A0B…	1.22903e-14	1.11791e-12	0.209486
GO:0043207	response to external biotic stimulus	P	106	506	796	8032	0.133166	0.062998	P03950,P05164,P08246,P26022,Q9C030,O75594,P02788,P08311,P10909,P24158,P59665,P61626,P80188,Q96PD5,A0A075B6Q5,A0A0B4J1U7,A0A0B4J1X8,A0A0B4J1Y9,A0A0C4DH29,A0A0C4DH31,A0A0C4DH34,A0A0C4DH35,A0A0C4DH36,A0A0C4DH41,A0A0J9YX35,B9A064,P01766,P01780,P01834,P01859,P01871,P01876,P0DOY2,P0DP01,P17676,P30273,Q04721,Q5KU26,Q9NY15,P04196,O14879,P04114,P15260,P17181,P48061,P62736,Q8TCB0,P16671,P18428,P32456,Q9996…	P03950,P05067,P05164,P08246,P26022,P46108,P49913,P11678,O60828,O95786,P29590,P42224,Q7Z434,Q86WV6,Q8IUX4,Q8IXQ6,Q8N884,Q8TDB6,Q96ST3,Q9C030,Q9HC16,Q9P2K8,Q9ULZ3,Q9Y6D0,P61769,O75594,P02788,P05109,P06702,P08311,P10909,P12724,P14555,P17213,P20160,P22749,P24158,P31151,P59665,P60022,P61626,P80188,P81605,Q04656,Q5EBL8,Q8N4F0,Q8TDL5,Q93091,Q96PD5,Q9BWP8,A0A075B6Q5,A0A0A0MS14,A0A0B4J1U7,A0A0B4J1V0,A0A0B…	1.22903e-14	1.11791e-12	0.209486
GO:0046903	secretion	P	166	957	796	8032	0.208543	0.119148	P01019,P30273,O00391,O43707,O75083,O94919,P00746,P00747,P01009,P01011,P01023,P01033,P01042,P01137,P02647,P02749,P02751,P02763,P02765,P02768,P02776,P02787,P04075,P04196,P04217,P05155,P05452,P07225,P07996,P08567,P08697,P08962,P10909,P12814,P13473,P16671,P18206,P19652,P21333,P21926,P29622,P37802,P49908,P61764,P61812,P68366,Q06033,Q13103,Q14624,Q5JVS0,Q99969,Q9Y490,P02652,P27361,Q9C030,P04899,Q96IY4,…	P00813,P11234,Q96EV8,Q92824,P01019,O60603,O00161,P07948,Q06187,P30273,P43405,Q9BTU6,O00194,O00292,O00391,O14498,O15439,O43707,O60245,O75083,O94919,P00441,P00488,P00746,P00747,P01009,P01011,P01023,P01033,P01042,P01137,P01344,P02647,P02671,P02675,P02679,P02749,P02751,P02763,P02765,P02768,P02775,P02776,P02787,P04075,P04196,P04217,P04275,P05019,P05067,P05106,P05121,P05155,P05452,P07225,P07602,P07996,…	1.93851e-14	1.74525e-12	0.173459
GO:0044449	contractile fiber part	C	42	118	796	8032	0.0527638	0.0146912	P13535,P24844,P35749,P07951,P09493,P67936,P08253,P28289,Q13418,Q5JVS0,Q9ULV4,O14950,O43707,O60237,O94875,O95817,P02511,P11532,P12814,P21291,P21333,Q0ZGT2,Q13643,Q14192,Q15124,Q53GG5,Q8N3V7,Q96HC4,Q96JY6,Q9HBI1,Q9NR12,Q9NVD7,Q9Y281,P62736,P04075,Q01082,Q96AC1,O95425,P18206,Q09666,Q14118,Q15149	P05976,P13535,P14649,P24844,P35749,P06753,P07951,P09493,P67936,P08253,P0DP23,P28289,P29536,P47756,P49257,P60900,P68133,Q13418,Q13501,Q5JVS0,Q86VW2,Q8NF91,Q8WZ42,Q9C0I1,Q9UJW0,Q9ULV4,O00151,O00499,O00757,O14950,O14974,O43707,O60237,O75112,O75147,O75190,O75369,O76003,O94875,O95817,P02511,P02730,P04792,P05787,P08727,P0CAP1,P11166,P11532,P12814,P14923,P16157,P16298,P17661,P21291,P21333,P23297,P23634,…	2.8347e-14	2.52632e-12	0.355932
GO:0009607	response to biotic stimulus	P	107	522	796	8032	0.134422	0.06499	P03950,P05164,P08246,P26022,Q9C030,Q13444,P04196,O75594,P02788,P08311,P10909,P24158,P59665,P61626,P80188,Q96PD5,A0A075B6Q5,A0A0B4J1U7,A0A0B4J1X8,A0A0B4J1Y9,A0A0C4DH29,A0A0C4DH31,A0A0C4DH34,A0A0C4DH35,A0A0C4DH36,A0A0C4DH41,A0A0J9YX35,B9A064,P01766,P01780,P01834,P01859,P01871,P01876,P0DOY2,P0DP01,P17676,P30273,Q04721,Q5KU26,Q9NY15,O14879,P04114,P15260,P17181,P48061,P62736,Q8TCB0,P16671,P18428,P3245…	P03950,P05067,P05164,P08246,P26022,P46108,P49913,P11678,O60828,O95786,P29590,P42224,Q7Z434,Q86WV6,Q8IUX4,Q8IXQ6,Q8N884,Q8TDB6,Q96ST3,Q9C030,Q9HC16,Q9P2K8,Q9ULZ3,Q9Y6D0,P61769,P50135,P14222,Q13444,P04439,P04196,P09429,P10809,Q6PIJ6,Q9NZQ7,Q95460,P13688,Q92692,O75594,P02788,P05109,P06702,P08311,P10909,P12724,P14555,P17213,P20160,P22749,P24158,P31151,P59665,P60022,P61626,P80188,P81605,Q04656,Q5EBL8,…	4.22746e-14	3.72989e-12	0.204981
GO:0043292	contractile fiber	C	43	126	796	8032	0.0540201	0.0156873	P28289,Q05682,P62736,P02511,P08253,P09493,P13535,Q13418,Q5JVS0,Q9ULV4,O95425,P11532,P18206,Q09666,Q14118,Q15124,Q15149,P24844,P35749,P07951,P67936,O14950,O43707,O60237,O94875,O95817,P12814,P21291,P21333,Q0ZGT2,Q13643,Q14192,Q53GG5,Q8N3V7,Q96HC4,Q96JY6,Q9HBI1,Q9NR12,Q9NVD7,Q9Y281,P04075,Q01082,Q96AC1	O43819,P05976,P28289,P29536,P60900,P63261,Q05682,Q12792,Q5VU43,Q6IBS0,Q86VW2,Q9NYL9,Q9NZR1,P14902,P16284,P62736,P02511,P17661,P08253,P09493,P0DP23,P13535,P47756,P49257,P68133,Q13418,Q13501,Q5JVS0,Q8NF91,Q8WZ42,Q9C0I1,Q9UJW0,Q9ULV4,O15061,O95425,P05787,P08727,P11532,P18206,P51114,Q01484,Q09666,Q12955,Q14118,Q14315,Q15124,Q15149,Q86YM7,Q8IVF2,P14649,P24844,P35749,P06753,P07951,P67936,Q13049,O00151,…	7.66116e-14	6.69251e-12	0.34127
GO:0030193	regulation of blood coagulation	P	29	62	796	8032	0.0364322	0.00771912	Q4KMQ2,P04196,P30273,P00734,P02649,Q9BXJ1,P08567,P00748,P02749,P07996,P16671,P25116,Q9Y6X5,P01042,P04004,P07093,P00747,P03952,P05155,P07225,P07355,P08697,Q96IY4,P03951,P21926,Q13976,Q86YL7,P01008,Q03135	P13726,Q4KMQ2,P04196,P30273,P42680,P43405,P00734,P02649,P07204,P16234,P29474,Q9BXJ1,P08567,P47712,P00748,P02749,P05121,P07996,P08709,P16671,P25116,P32119,Q08495,Q9Y6X5,P01042,P04004,P07093,P19075,P28906,P00747,P00749,P00750,P02671,P02675,P02679,P03952,P04264,P05155,P07225,P07355,P07359,P08697,Q03405,Q96IY4,Q12884,P22415,P03951,P07948,P17252,Q04759,P13688,P21926,P80404,Q05655,Q13976,Q8TF42,Q86YL7,…	8.01179e-14	6.9302e-12	0.467742
GO:0003823	antigen binding	F	35	89	796	8032	0.0439698	0.0110807	Q15392,Q9NNX6,Q9UHI5,P00747,A0A075B6Q5,A0A0B4J1U7,A0A0B4J1X8,A0A0B4J1Y9,A0A0C4DH29,A0A0C4DH31,A0A0C4DH34,A0A0C4DH35,A0A0C4DH36,A0A0C4DH41,A0A0J9YX35,B9A064,O14817,O75636,P01137,P01591,P01593,P01619,P01624,P01700,P01701,P01717,P01766,P01780,P01834,P01859,P01871,P01876,P06312,P0DOY2,P0DP01	O15533,P01889,P01903,P01909,P01911,P01920,P04439,P04440,P10321,P13747,P20036,P30511,P79483,Q01650,Q03518,Q15392,Q30154,Q9NNX6,Q9UHI5,P07602,P00747,P13612,P30153,P78324,Q96L91,A0A075B6Q5,A0A0A0MS14,A0A0B4J1U7,A0A0B4J1V0,A0A0B4J1V6,A0A0B4J1V7,A0A0B4J1X5,A0A0B4J1X8,A0A0B4J1Y9,A0A0C4DH29,A0A0C4DH30,A0A0C4DH31,A0A0C4DH32,A0A0C4DH34,A0A0C4DH35,A0A0C4DH36,A0A0C4DH38,A0A0C4DH41,A0A0J9YX35,A0A5B9,A0M8Q6,B…	1.34022e-13	1.14278e-11	0.393258
GO:1900046	regulation of hemostasis	P	29	63	796	8032	0.0364322	0.00784363	Q4KMQ2,P04196,P30273,P00734,P02649,Q9BXJ1,P08567,P25116,Q03135,P00748,P02749,P07996,P16671,Q9Y6X5,P01042,P04004,P07093,P00747,P03952,P05155,P07225,P07355,P08697,Q96IY4,P03951,P21926,Q13976,Q86YL7,P01008	P13726,Q4KMQ2,P04196,P30273,P42680,P43405,P00734,P02649,P07204,P16234,P29474,Q9BXJ1,P08567,P47712,P07359,P25116,P29323,Q03135,Q9BQB6,P00748,P02749,P05121,P07996,P08709,P16671,P32119,Q08495,Q9Y6X5,P01042,P04004,P07093,P19075,P28906,P00747,P00749,P00750,P02671,P02675,P02679,P03952,P04264,P05155,P07225,P07355,P08697,Q03405,Q96IY4,Q12884,P22415,P03951,P07948,P17252,Q04759,P13688,P21926,P80404,Q05655,…	1.34703e-13	1.14278e-11	0.460317
GO:0042742	defense response to bacterium	P	44	134	796	8032	0.0552764	0.0166833	P08246,O75594,P02788,P03950,P16671,P18428,P32456,P59665,P61626,Q96PD5,Q99969,P01871,P08311,Q96CV9,P01591,P01619,P01876,P00734,P13498,A0A075B6Q5,A0A0B4J1U7,A0A0B4J1X8,A0A0B4J1Y9,A0A0C4DH29,A0A0C4DH31,A0A0C4DH34,A0A0C4DH35,A0A0C4DH36,A0A0C4DH41,A0A0J9YX35,B9A064,P01766,P01780,P01834,P01859,P05164,P0DOY2,P0DP01,P17676,P30273,P80188,Q04721,Q5KU26,Q9NY15	P08246,A1L4H1,O43353,O60603,O60814,O60927,O75594,P02538,P02788,P03950,P04439,P05067,P09769,P11226,P12724,P13686,P13747,P14555,P16671,P18428,P21730,P26583,P29317,P32456,P49913,P57764,P59665,P60022,P60602,P61626,P61769,P78536,P81605,Q15485,Q2M385,Q93091,Q95460,Q96EE3,Q96PD5,Q96PP9,Q99572,Q99836,Q99969,Q9H257,Q9NRR4,Q9UGM3,Q9UHD2,P01871,P05121,P08311,P17213,P20160,P31151,P39019,P62888,Q96CV9,Q9ULZ3,…	1.86453e-13	1.56674e-11	0.328358
GO:0030016	myofibril	C	41	119	796	8032	0.0515075	0.0148157	P08253,P09493,P13535,P28289,Q13418,Q5JVS0,Q9ULV4,O95425,P11532,P18206,Q09666,Q14118,Q15124,Q15149,P02511,P07951,P67936,O60237,P04075,Q96AC1,Q9Y281,Q01082,Q14192,O14950,O43707,O94875,O95817,P12814,P21291,P21333,P24844,Q0ZGT2,Q13643,Q53GG5,Q8N3V7,Q96HC4,Q96JY6,Q9HBI1,Q9NR12,Q9NVD7,Q05682	P05976,P08253,P09493,P0DP23,P13535,P28289,P29536,P47756,P49257,P60900,P68133,Q13418,Q13501,Q5JVS0,Q86VW2,Q8NF91,Q8WZ42,Q9C0I1,Q9UJW0,Q9ULV4,O15061,O95425,P05787,P08727,P11532,P18206,P51114,Q01484,Q09666,Q12955,Q14118,Q14315,Q15124,Q15149,Q86YM7,Q8IVF2,P02511,P17661,Q13049,Q9NYL9,Q9NZR1,P06753,P07951,P67936,O14974,O60237,P12829,P56524,Q92831,O00499,P04075,P0CAP1,Q13496,Q96AC1,Q9Y281,O75147,P06733,…	2.04771e-13	1.70443e-11	0.344538
GO:0050900	leukocyte migration	P	66	262	796	8032	0.0829146	0.0326195	P18428,Q4KMQ2,P08246,Q9NQC3,P04083,P17931,Q9Y4H4,Q10588,P05362,P26927,P07996,P27361,Q99969,P01031,P48061,P59665,P02776,P10720,P30273,P56199,P61812,Q08722,O75881,P14151,P19320,Q8IU85,P00747,P55008,P24158,P26038,P14209,P84095,P21926,Q9Y6C2,O75083,P05090,A0A075B6P5,A0A075B6S6,A0A0C4DH25,P00734,P01137,P01591,P01593,P01619,P01624,P01700,P01701,P01717,P01766,P01780,P01834,P01871,P01876,P02751,P04114,P0…	P09917,P18428,P21246,P21741,O00585,P09429,P32246,P32249,Q4KMQ2,Q8TD43,Q12774,P08631,P05107,P05109,P06702,P08246,Q9BX67,Q9NQC3,P04083,P17931,P17948,P39019,P55774,Q16627,Q16827,O00329,P63000,O95760,P00813,P09601,P08514,P17301,Q5JRA6,P08709,P78536,Q9Y4H4,Q10588,P11274,Q12979,P04216,P05362,Q9BX97,P26927,Q14289,Q9ULD2,P07996,P21730,P27361,Q15046,Q16539,Q16581,Q99788,Q99969,P01031,P14174,P30046,P48061,…	3.14602e-13	2.59414e-11	0.251908
GO:0005581	collagen trimer	C	25	49	796	8032	0.031407	0.0061006	P51884,P07585,P12109,P12111,P08123,P05997,P20908,P12107,Q99715,Q05707,Q07092,P39059,O75636,P02745,P02746,P02747,P12110,P25067,P28300,P39060,Q5KU26,Q96CG8,Q9BXJ1,Q9BXX0,Q9Y6C2	P51884,P07585,P12109,P12111,P02452,P08123,P02461,P05997,P20908,P25940,P12107,Q9UEW3,Q99715,Q05707,Q07092,P27658,Q02388,P02462,P08572,P39059,A6NMZ7,A8TX70,O00602,O75636,P02745,P02746,P02747,P11226,P12110,P21757,P25067,P28300,P39060,Q03692,Q15485,Q15848,Q5KU26,Q6AZY7,Q8NFW1,Q96CG8,Q96P44,Q9BWP8,Q9BXI9,Q9BXJ0,Q9BXJ1,Q9BXJ2,Q9BXX0,Q9C0J8,Q9Y6C2	3.48056e-13	2.84343e-11	0.510204
GO:0050818	regulation of coagulation	P	29	65	796	8032	0.0364322	0.00809263	Q4KMQ2,P04196,P30273,P00734,P02649,Q9BXJ1,P08567,P25116,Q03135,P00748,P02749,P07996,P16671,Q9Y6X5,P01042,P04004,P07093,P00747,P03952,P05155,P07225,P07355,P08697,Q96IY4,P03951,P21926,Q13976,Q86YL7,P01008	P13726,Q4KMQ2,P08758,Q9UNN8,P04196,P30273,P42680,P43405,P00734,P02649,P07204,P16234,P29474,Q9BXJ1,P08567,P47712,P07359,P25116,P29323,Q03135,Q9BQB6,P00748,P02749,P05121,P07996,P08709,P16671,P32119,Q08495,Q9Y6X5,P01042,P04004,P07093,P19075,P28906,P00747,P00749,P00750,P02671,P02675,P02679,P03952,P04264,P05155,P07225,P07355,P08697,Q03405,Q96IY4,P49768,Q12884,P22415,P03951,P07948,P17252,Q04759,P13688,…	3.66166e-13	2.96393e-11	0.446154
GO:0003779	actin binding	F	67	270	796	8032	0.0841709	0.0336155	A6NGB9,O00159,O14639,O43707,O75083,O94832,O95425,P06396,P07951,P08133,P09493,P12814,P13535,P13797,P21333,P28289,P35579,P35580,P35749,P55008,P60981,P67936,Q01995,Q0ZGT2,Q8IVF7,Q8IY33,Q96AC1,Q9H6X2,Q9UKN7,Q9ULV4,Q9Y281,Q9Y490,O15511,P02774,P03950,P04075,P11532,P18206,P26038,P26447,P50552,P59998,P61160,P61601,Q01082,Q01518,Q05682,Q13425,Q13643,Q13813,Q13884,Q14118,Q15149,Q15746,Q53GG5,Q6WCQ1,Q8N3V7,…	A0MZ66,A6NGB9,B0I1T2,O00159,O00160,O00291,O00401,O00499,O14639,O15231,O43707,O43795,O75083,O75122,O75146,O94832,O95425,O95466,P00519,P00533,P02549,P06396,P06753,P07951,P08133,P09493,P11277,P12814,P12829,P13535,P13639,P13796,P13797,P13928,P14317,P15311,P21333,P23528,P26232,P28289,P28290,P29966,P31146,P35221,P35579,P35580,P35609,P35611,P35612,P35749,P40121,P42768,P46939,P47755,P47756,P52907,P55008,…	4.43671e-13	3.55865e-11	0.248148
GO:0045087	innate immune response	P	111	570	796	8032	0.139447	0.0709661	O00187,O75636,P01023,P05155,P41218,P13598,P30273,Q9NNX6,P04114,P07711,P08571,P16671,P18428,Q9Y6Y9,P02788,P59665,P61077,P00746,P00751,P01024,P01031,P02748,P07357,P07358,P07360,P08603,P10643,Q9Y279,Q6ZUJ8,O43164,P13498,Q5KU26,Q03135,Q9NQC3,P02649,O15162,P02795,P05362,P12314,P13591,P15260,P19320,P32456,P02790,O14879,P17181,Q05823,Q9C030,Q99969,O00159,O43293,P06396,P22897,P29466,P53355,P55008,P61160,…	O00187,O00602,O75636,P04264,P11226,P48740,Q15485,Q9BWP8,P01023,P05155,O60828,O94992,P09429,P12956,P13010,P23246,P41218,P43243,P78527,Q15233,Q16666,Q7Z434,Q86WV6,Q8N884,Q8WXF1,Q96PK6,Q96ST3,Q9C035,Q9NUD5,Q9UHD2,Q9ULZ3,O00231,O00232,O00233,O00487,O14818,O14920,O15111,O15530,O43242,O43318,O75582,O75832,O95999,P01111,P01116,P04049,P06241,P07948,P12931,P13598,P15941,P16885,P17612,P17980,P19838,P20618,…	5.03922e-13	4.0055e-11	0.194737
GO:0006910	phagocytosis, recognition	P	24	46	796	8032	0.0301508	0.00572709	O75636,A0A075B6Q5,A0A0B4J1U7,A0A0B4J1X8,A0A0B4J1Y9,A0A0C4DH29,A0A0C4DH31,A0A0C4DH34,A0A0C4DH35,A0A0C4DH36,A0A0C4DH41,A0A0J9YX35,B9A064,P01766,P01780,P01834,P01859,P01871,P01876,P0DOY2,P0DP01,P16671,Q08431,Q5KU26	O00602,O75636,Q15485,Q6NYC1,A0A075B6Q5,A0A0A0MS14,A0A0B4J1U7,A0A0B4J1V0,A0A0B4J1V6,A0A0B4J1V7,A0A0B4J1X5,A0A0B4J1X8,A0A0B4J1Y9,A0A0C4DH29,A0A0C4DH30,A0A0C4DH31,A0A0C4DH32,A0A0C4DH34,A0A0C4DH35,A0A0C4DH36,A0A0C4DH38,A0A0C4DH41,A0A0J9YX35,A0A5B9,A0M8Q6,B9A064,P01742,P01743,P01766,P01768,P01780,P01782,P01834,P01854,P01859,P01860,P01861,P01871,P01876,P01877,P0DOY2,P0DP01,P15814,P16671,Q08431,Q5KU26	5.47971e-13	4.31674e-11	0.521739
GO:0044433	cytoplasmic vesicle part	C	164	979	796	8032	0.20603	0.121887	O00159,P04083,P11233,Q14643,Q969T3,Q96PQ0,Q96RF0,Q9H0R8,Q9Y343,Q9Y5X1,O00391,O75594,P02750,P02763,P02788,P02794,P04075,P09972,P14780,P16035,P22894,P26022,P36871,P54108,P61626,Q13813,Q99439,O15511,P00746,P01009,P04217,P06396,P06737,P13716,P15848,P18206,P41218,P46976,P61160,Q14314,Q14764,Q8TD55,Q13425,Q9BXF6,P08174,P08571,P12318,P14151,P17931,P46940,P84095,Q7Z7N9,Q93050,P16671,P21926,Q03135,Q07954,…	Q5VIR6,Q8N1B4,Q9P1Q0,Q9UID3,P15529,Q15643,O43747,O75843,P61966,Q6ULP2,Q9UMZ2,O94973,O95782,P42566,P53680,P63010,Q96CW1,O94979,O00159,O14569,O14656,O15498,O43924,O60333,O75923,O95183,P04083,P11233,P20338,P30622,P42858,P49407,P51153,P53677,P55011,P56377,P59780,P61026,Q10567,Q13563,Q14571,Q14573,Q14643,Q14728,Q15036,Q2M385,Q5HYA8,Q5T5C0,Q5T5U3,Q5VZ89,Q6RW13,Q7L804,Q86UW7,Q86WV6,Q86YS7,Q8IUH4,Q8IUH5,…	6.92725e-13	5.40877e-11	0.167518
GO:0005788	endoplasmic reticulum lumen	C	55	201	796	8032	0.0690955	0.0250249	P04004,P10909,O00391,O14791,P00450,P00734,P00740,P00742,P01008,P01009,P01024,P01033,P01042,P02647,P02649,P02652,P02751,P02765,P02768,P02787,P04114,P05546,P05997,P07996,P08123,P0C0L4,P11047,P12107,P12109,P12110,P12111,P15848,P17936,P19823,P20908,P22891,P25067,P35555,P39059,P39060,P55157,Q01740,Q05707,Q07092,Q08431,Q13103,Q14118,Q14766,Q16270,Q6PCB0,Q6UY14,Q99715,Q9HCB6,Q9HCE9,Q9NRA1	O43852,P14625,P27797,P55145,Q12797,P04004,P30533,P10909,O00255,O00391,O00584,O00622,O14656,O14657,O14672,O14791,O14975,O15460,O43493,O60568,O60613,O75718,O76024,O95084,O95479,O95858,O95881,P00450,P00734,P00740,P00742,P01008,P01009,P01024,P01033,P01034,P01042,P02452,P02461,P02462,P02647,P02649,P02652,P02671,P02679,P02751,P02765,P02768,P02787,P04114,P05067,P05546,P05997,P06727,P07108,P07237,P07942,…	9.0668e-13	7.01722e-11	0.273632
GO:0031347	regulation of defense response	P	98	482	796	8032	0.123116	0.06001	P01024,P30273,P01023,P05155,P13671,P13987,P41218,P13598,Q9NNX6,P04114,P07711,P08571,P16671,P18428,Q9Y6Y9,Q9C030,P00748,P03952,P02743,P61077,A0A075B6P5,A0A075B6S6,A0A0C4DH25,O43866,P00734,P00736,P00751,P01031,P01593,P01619,P01624,P01700,P01701,P01717,P01766,P01780,P01834,P01859,P02745,P02746,P02747,P02748,P04003,P04004,P06312,P06681,P07225,P07357,P07358,P07360,P08174,P08603,P09871,P0C0L4,P0C0L5,P0…	P01024,P30273,Q06187,P31994,P13747,P01023,P05155,P13671,P13987,O60828,O94992,P09429,P12956,P13010,P23246,P41218,P43243,P78527,Q15233,Q16666,Q7Z434,Q86WV6,Q8N884,Q8WXF1,Q96PK6,Q96ST3,Q9C035,Q9NUD5,Q9UHD2,Q9ULZ3,O00231,O00232,O00233,O00487,O14818,O14920,O15111,O15530,O43242,O43318,O75582,O75832,O95999,P01111,P01116,P04049,P06241,P07948,P12931,P13598,P15941,P16885,P17612,P17980,P19838,P20618,P22694,…	9.65174e-13	7.40498e-11	0.20332
GO:0032501	multicellular organismal process	P	399	3090	796	8032	0.501256	0.384711	P02765,P05997,P08123,P14780,P35555,P36897,P51888,P61812,Q13103,P12107,P02788,P05452,Q01196,Q13488,Q9NR12,Q9Y240,O60462,O60687,O60895,P02751,P03950,P04196,P05090,P05412,P07355,P08253,P08648,P25067,P35579,P39059,P39060,P43121,P51817,P98160,Q03135,Q08431,Q13444,Q15582,Q8IVF7,Q99542,P05362,P17676,P26022,P20908,Q9H6X2,P17813,P01137,P25311,O75326,O95388,P12109,P17936,P28300,P67936,Q14192,Q9UBG0,Q9UKX5,…	O75128,P35222,A1X283,O00238,O15119,O43252,O95340,P01344,P02452,P02461,P02765,P05019,P05186,P05997,P07686,P08123,P0DI81,P10915,P11117,P11362,P13497,P13611,P14780,P16112,P19883,P29317,P29992,P31260,P31270,P31271,P35555,P36897,P49747,P50281,P50749,P51690,P51812,P51888,P55287,P56178,P56179,P56524,P61812,P61964,P63173,Q03692,Q06830,Q08117,Q13103,Q13428,Q15125,Q7Z5J4,Q92765,Q92890,Q99788,Q9NX62,Q9NZJ5,…	1.29702e-12	9.86518e-11	0.129126
GO:0005509	calcium ion binding	F	70	296	796	8032	0.0879397	0.0368526	A0FGR8,O00187,O14950,O15162,O43707,O75746,O95967,P00734,P00736,P00740,P00742,P00748,P02743,P04083,P04156,P04746,P05452,P06396,P07225,P07355,P07996,P08133,P09871,P12814,P13797,P14151,P15056,P17655,P19827,P22304,P22891,P23142,P24844,P26447,P27169,P35555,P46940,P49746,P55008,P60660,P60903,P61601,P67936,P98095,P98160,Q01196,Q04721,Q07954,Q12805,Q12982,Q13813,Q14112,Q14118,Q14643,Q14766,Q14767,Q15493,…	P21579,Q9BUP0,P22676,A0FGR8,O00187,O00339,O00418,O00423,O00468,O00562,O14561,O14638,O14795,O14950,O14967,O15162,O15182,O15296,O43149,O43707,O43852,O43854,O60245,O60476,O60760,O60936,O75094,O75340,O75746,O75923,O94923,O94985,O95202,O95302,O95967,P00734,P00736,P00740,P00742,P00748,P02549,P02743,P04083,P04156,P04350,P04632,P04746,P05109,P05452,P05976,P06396,P06702,P06703,P07204,P07225,P07355,P07384,…	1.57851e-12	1.19035e-10	0.236486
GO:0050878	regulation of body fluid levels	P	68	285	796	8032	0.0854271	0.0354831	Q4KMQ2,P04899,P25116,P13498,P00734,P00740,P00742,P00747,P01008,P01009,P02100,P03951,P05546,P07093,P07225,P08123,P13987,P16671,P20851,P22891,P24158,P30273,P43694,P49961,Q03113,Q96IY4,Q9H4M9,Q9NQG7,Q9NZN3,Q9NZN4,Q9Y6X5,P07355,P42229,Q03135,P00748,P01023,P01042,P02749,P03952,P05155,P04196,P02649,Q9BXJ1,P08567,O15162,P02776,P05771,P10720,P21333,P21926,P27361,P59768,Q14643,Q86YL7,P07996,P04004,P08697,…	P80365,P13726,Q4KMQ2,P15121,O43306,P02730,O60266,O60503,O76024,P10644,P13861,P17612,P22694,P29972,P31321,P31323,P63092,Q7L804,Q9UKA4,Q9ULV0,Q16827,Q9UQ03,P04899,P16066,Q9BT40,P17302,Q14393,P25116,P13498,O00203,O60341,O60674,O95140,O95340,O95866,P00488,P00734,P00740,P00742,P00747,P00749,P00750,P01008,P01009,P02042,P02100,P02452,P02671,P02675,P02679,P03951,P04275,P05106,P05154,P05160,P05546,P06241,…	2.15673e-12	1.61261e-10	0.238596
GO:0098552	side of membrane	C	71	305	796	8032	0.089196	0.0379731	A0A075B6Q5,A0A0B4J1U7,A0A0B4J1X8,A0A0B4J1Y9,A0A0C4DH29,A0A0C4DH31,A0A0C4DH34,A0A0C4DH35,A0A0C4DH36,A0A0C4DH41,A0A0J9YX35,B9A064,O75326,O75487,P01766,P01780,P01834,P01859,P01871,P01876,P05362,P07996,P08571,P08637,P08648,P0DOY2,P0DP01,P13591,P14151,P14415,P16671,P17655,P17813,P19320,P21926,P25311,P26006,P30273,P43121,P48061,P56199,P58335,Q08431,Q14118,Q86VB7,Q9H6X2,Q9NNX6,Q15124,O95278,P00747,P0278…	A0A075B6Q5,A0A0A0MS14,A0A0B4J1U7,A0A0B4J1V0,A0A0B4J1V6,A0A0B4J1V7,A0A0B4J1X5,A0A0B4J1X8,A0A0B4J1Y9,A0A0C4DH29,A0A0C4DH30,A0A0C4DH31,A0A0C4DH32,A0A0C4DH34,A0A0C4DH35,A0A0C4DH36,A0A0C4DH38,A0A0C4DH41,A0A0J9YX35,A0A5B9,A0M8Q6,B9A064,O00421,O00451,O00478,O00481,O14638,O60449,O75326,O75487,O75787,O75955,O96005,P00390,P00813,P01732,P01742,P01743,P01766,P01768,P01780,P01782,P01834,P01854,P01859,P01860,P…	2.44026e-12	1.79746e-10	0.232787
GO:0042571	immunoglobulin complex, circulating	C	22	41	796	8032	0.0276382	0.00510458	P01591,P01619,P01876,P01871,A0A075B6Q5,A0A0B4J1U7,A0A0B4J1X8,A0A0B4J1Y9,A0A0C4DH29,A0A0C4DH31,A0A0C4DH34,A0A0C4DH35,A0A0C4DH36,A0A0C4DH41,A0A0J9YX35,B9A064,P01766,P01780,P01834,P01859,P0DOY2,P0DP01	P01591,P01619,P01876,P01877,P01871,A0A075B6Q5,A0A0A0MS14,A0A0B4J1U7,A0A0B4J1V0,A0A0B4J1V6,A0A0B4J1V7,A0A0B4J1X5,A0A0B4J1X8,A0A0B4J1Y9,A0A0C4DH29,A0A0C4DH30,A0A0C4DH31,A0A0C4DH32,A0A0C4DH34,A0A0C4DH35,A0A0C4DH36,A0A0C4DH38,A0A0C4DH41,A0A0J9YX35,A0A5B9,A0M8Q6,B9A064,P01742,P01743,P01766,P01768,P01780,P01782,P01834,P01854,P01859,P01860,P01861,P0DOY2,P0DP01,P15814	2.44469e-12	1.79746e-10	0.536585
GO:0032432	actin filament bundle	C	26	57	796	8032	0.0326633	0.00709661	O14639,O14950,O43707,O95817,P09493,P12814,P13498,P24844,P35579,P35580,P67936,Q13418,Q13643,Q15124,Q15746,Q53GG5,Q8IY33,Q8N3V7,Q93052,Q96AC1,Q96HC4,Q96JY6,Q99439,Q9NR12,P02511,P13797	O00151,O14639,O14950,O43707,O75112,O75369,O95817,P06753,P09493,P12814,P13498,P24844,P35579,P35580,P49023,P50479,P67936,P68133,Q01973,Q05397,Q05513,Q13418,Q13643,Q15124,Q15654,Q15746,Q15942,Q16181,Q16658,Q53GG5,Q7Z406,Q8IY33,Q8N3V7,Q8WUP2,Q8WX93,Q93052,Q96AC1,Q96HC4,Q96JY6,Q99439,Q9BR76,Q9BX66,Q9NR12,Q9NVA2,Q9UHB6,Q9UHD8,Q9UJW0,Q9ULK5,Q9UMS6,Q9UPQ0,Q9Y4D1,P02511,P13796,P13797,P29966,Q14651,Q8N5W9	3.28049e-12	2.37223e-10	0.45614
GO:0031093	platelet alpha granule lumen	C	26	57	796	8032	0.0326633	0.00709661	O00391,O43707,P00746,P00747,P01009,P01011,P01023,P01033,P01042,P01137,P02751,P02763,P02765,P02768,P02776,P04075,P04196,P04217,P05155,P07225,P07996,P08697,P10909,P12814,P19652,P61812	O00292,O00391,O14498,O43707,P00488,P00746,P00747,P01009,P01011,P01023,P01033,P01042,P01137,P01344,P02671,P02675,P02679,P02751,P02763,P02765,P02768,P02775,P02776,P04075,P04196,P04217,P04275,P05019,P05067,P05121,P05155,P07225,P07996,P08697,P09486,P10124,P10600,P10909,P12259,P12814,P19652,P35609,P61812,P62328,Q13201,Q14393,Q6UXV4,Q86UX7,Q8NBF2,Q8NBM8,Q8NBX0,Q9NTK5,Q9NUQ9,Q9NXH8,Q9UEU0,Q9UNF1,Q9Y6I9	3.28049e-12	2.37223e-10	0.45614
GO:0030055	cell-substrate junction	C	78	353	796	8032	0.0979899	0.0439492	Q15149,O14817,O15511,O43294,O43707,O60504,O94875,O95425,P04083,P05362,P06396,P08133,P08648,P10301,P11233,P12814,P13498,P13987,P14209,P17655,P17813,P18206,P21291,P21333,P21926,P26006,P26038,P27361,P35579,P43121,P46940,P48509,P50552,P51636,P56199,P60709,P61160,P67936,P84095,P98160,Q01518,Q02952,Q03113,Q03135,Q07954,Q09666,Q0ZGT2,Q13418,Q13425,Q13643,Q13884,Q14118,Q14192,Q15124,Q15404,Q15555,Q63HR2,…	P16144,P23229,P58107,Q03001,Q15149,Q96RT1,O00151,O00161,O00560,O14662,O14672,O14786,O14817,O14936,O14974,O14976,O15143,O15144,O15145,O15231,O15296,O15484,O15511,O15530,O43155,O43294,O43491,O43707,O60331,O60504,O60674,O60711,O75131,O75369,O75954,O75955,O94856,O94875,O95297,O95425,O95819,O96013,P00533,P00749,P01116,P04040,P04083,P04216,P04792,P04920,P05106,P05107,P05362,P05386,P05387,P05388,P05556,…	3.30709e-12	2.37223e-10	0.220963
GO:0048583	regulation of response to stimulus	P	290	2087	796	8032	0.364322	0.259836	O95382,P15056,P25116,P27361,P36897,Q9UHA4,P01019,P01031,P07996,P56199,Q15121,Q03135,P01024,P30273,O00187,O75636,P01023,P05155,O15400,P25311,Q01196,P13671,P13987,O75915,P41218,P13598,Q9NNX6,P04114,P07711,P08571,P16671,P18428,Q9Y6Y9,Q9C030,P00748,P03952,Q4KMQ2,P02743,Q9Y4H4,P02647,P02652,P61077,P04196,P02790,A0A075B6P5,A0A075B6S6,A0A0C4DH25,P00736,P00746,P00751,P01593,P01619,P01624,P01700,P01701,P0…	Q9NS73,P05067,Q15750,Q92918,O43318,O60674,O95382,P04049,P15056,P19525,P25116,P27361,P28482,P36897,P46108,P46109,P49768,Q13443,Q13905,Q7L7X3,Q99683,Q9H2K8,Q9NYL2,Q9UHA4,Q9UL54,Q9ULH0,Q9Y2Q5,Q9Y6R4,O43353,O95136,P00441,P01019,P01031,P04233,P05019,P06213,P06493,P07996,P08575,P09038,P0DJI8,P10600,P21730,P29353,P30040,P32119,P36507,P41221,P45985,P46734,P49137,P49407,P51617,P52564,P56199,P60033,P61088,…	4.44004e-12	3.15923e-10	0.138955
GO:0005925	focal adhesion	C	77	350	796	8032	0.0967337	0.0435757	O14817,O15511,O43294,O43707,O60504,O94875,O95425,P04083,P05362,P06396,P08133,P08648,P10301,P11233,P12814,P13498,P13987,P14209,P17655,P17813,P18206,P21291,P21333,P21926,P26006,P26038,P27361,P35579,P43121,P46940,P48509,P50552,P51636,P56199,P60709,P61160,P67936,P84095,P98160,Q01518,Q02952,Q03113,Q03135,Q07954,Q09666,Q0ZGT2,Q13418,Q13425,Q13643,Q13884,Q14118,Q14192,Q15124,Q15149,Q15404,Q15555,Q63HR2,…	O00151,O00161,O00560,O14662,O14672,O14786,O14817,O14936,O14974,O14976,O15143,O15144,O15145,O15231,O15296,O15484,O15511,O15530,O43155,O43294,O43491,O43707,O60331,O60504,O60674,O60711,O75131,O75369,O75954,O75955,O94856,O94875,O95297,O95425,O95819,O96013,P00533,P00749,P01116,P04040,P04083,P04216,P04792,P04920,P05106,P05107,P05362,P05386,P05387,P05388,P05556,P06396,P06748,P06756,P07237,P07332,P07384,…	5.81466e-12	4.07165e-10	0.22
GO:0005924	cell-substrate adherens junction	C	77	350	796	8032	0.0967337	0.0435757	O14817,O15511,O43294,O43707,O60504,O94875,O95425,P04083,P05362,P06396,P08133,P08648,P10301,P11233,P12814,P13498,P13987,P14209,P17655,P17813,P18206,P21291,P21333,P21926,P26006,P26038,P27361,P35579,P43121,P46940,P48509,P50552,P51636,P56199,P60709,P61160,P67936,P84095,P98160,Q01518,Q02952,Q03113,Q03135,Q07954,Q09666,Q0ZGT2,Q13418,Q13425,Q13643,Q13884,Q14118,Q14192,Q15124,Q15149,Q15404,Q15555,Q63HR2,…	O00151,O00161,O00560,O14662,O14672,O14786,O14817,O14936,O14974,O14976,O15143,O15144,O15145,O15231,O15296,O15484,O15511,O15530,O43155,O43294,O43491,O43707,O60331,O60504,O60674,O60711,O75131,O75369,O75954,O75955,O94856,O94875,O95297,O95425,O95819,O96013,P00533,P00749,P01116,P04040,P04083,P04216,P04792,P04920,P05106,P05107,P05362,P05386,P05387,P05388,P05556,P06396,P06748,P06756,P07237,P07332,P07384,…	5.81466e-12	4.07165e-10	0.22
GO:0031091	platelet alpha granule	C	30	76	796	8032	0.0376884	0.00946215	P16671,P21926,O00391,O43707,P00746,P00747,P01009,P01011,P01023,P01033,P01042,P01137,P02751,P02763,P02765,P02768,P02776,P04075,P04196,P04217,P05155,P07225,P07996,P08697,P10909,P12814,P19652,P61812,P07093,P61764	O60245,P05106,P08514,P09486,P16284,P16671,P21926,Q06481,Q6YHK3,Q6ZUX7,Q96C24,Q96JJ7,Q9UHQ9,O00292,O00391,O14498,O43707,P00488,P00746,P00747,P01009,P01011,P01023,P01033,P01042,P01137,P01344,P02671,P02675,P02679,P02751,P02763,P02765,P02768,P02775,P02776,P04075,P04196,P04217,P04275,P05019,P05067,P05121,P05155,P07225,P07996,P08697,P10124,P10600,P10909,P12259,P12814,P19652,P35609,P61812,P62328,Q13201,…	6.83694e-12	4.74979e-10	0.394737
GO:0006898	receptor-mediated endocytosis	P	52	194	796	8032	0.0653266	0.0241534	Q8IZ07,P08962,P51636,Q03135,O60895,P16671,P21926,P30273,Q07954,P01024,P02787,P04004,P10909,P02655,P02656,O94868,P07355,A0A075B6P5,A0A075B6S6,A0A0C4DH25,O14791,P00739,P01591,P01593,P01619,P01624,P01700,P01701,P01717,P01766,P01780,P01834,P01876,P02647,P02649,P02760,P02768,P02790,P04114,P06312,P08571,P0DOY2,P12314,P14207,P22897,P98160,Q01518,Q5KU26,Q86VB7,Q9NR12,Q9NY15,Q9Y5X1	P32121,P49407,P50570,Q05193,Q13888,O75955,Q9UL63,O00560,P30533,Q13614,Q86YJ7,Q8IZ07,Q99700,Q9H977,P06213,P08962,P16885,P43405,Q06787,Q6FHJ7,Q6P3W7,Q8NBU5,Q92609,Q9NRD5,P42566,P51636,Q03135,O60894,O60895,P02786,P05107,P05556,P15311,P16671,P20591,P20592,P21926,P25098,P30273,P37840,P46934,P60033,P62993,Q00610,Q07954,Q13492,Q13596,Q13636,Q16602,Q5SW96,Q96CW1,Q9UQ16,P13688,Q9Y5K6,O00291,O00585,O75146,…	9.21347e-12	6.35082e-10	0.268041
GO:0004867	serine-type endopeptidase inhibitor activity	F	23	47	796	8032	0.0288945	0.00585159	P01008,P01009,P01011,P01019,P01023,P02760,P04196,P05155,P05543,P05546,P07093,P07355,P08185,P08697,P12111,P19823,P19827,P29622,P30740,P36955,P50452,Q06033,Q14624	A8K2U0,O43278,O43291,O95428,O95980,P01008,P01009,P01011,P01019,P01023,P02760,P03973,P04196,P05067,P05121,P05154,P05155,P05543,P05546,P07093,P07355,P08185,P08697,P12111,P19823,P19827,P20742,P29508,P29622,P30086,P30740,P35237,P36952,P36955,P48307,P50452,P50453,P50454,Q02388,Q06033,Q06481,Q14508,Q14624,Q6YHK3,Q86UX2,Q96P63,Q9UK55	9.57373e-12	6.54798e-10	0.489362
GO:0001725	stress fiber	C	24	51	796	8032	0.0301508	0.0063496	O14639,O14950,O43707,O95817,P09493,P12814,P13498,P24844,P35579,P35580,P67936,Q13418,Q13643,Q15124,Q15746,Q53GG5,Q8IY33,Q8N3V7,Q93052,Q96AC1,Q96HC4,Q96JY6,Q99439,Q9NR12	O00151,O14639,O14950,O43707,O75112,O75369,O95817,P06753,P09493,P12814,P13498,P24844,P35579,P35580,P49023,P50479,P67936,P68133,Q01973,Q05397,Q05513,Q13418,Q13643,Q15124,Q15654,Q15746,Q15942,Q16181,Q16658,Q53GG5,Q7Z406,Q8IY33,Q8N3V7,Q8WUP2,Q8WX93,Q93052,Q96AC1,Q96HC4,Q96JY6,Q99439,Q9BR76,Q9BX66,Q9NR12,Q9NVA2,Q9UHB6,Q9UHD8,Q9UJW0,Q9ULK5,Q9UMS6,Q9UPQ0,Q9Y4D1	9.8187e-12	6.61301e-10	0.470588
GO:0097517	contractile actin filament bundle	C	24	51	796	8032	0.0301508	0.0063496	O14639,O14950,O43707,O95817,P09493,P12814,P13498,P24844,P35579,P35580,P67936,Q13418,Q13643,Q15124,Q15746,Q53GG5,Q8IY33,Q8N3V7,Q93052,Q96AC1,Q96HC4,Q96JY6,Q99439,Q9NR12	O00151,O14639,O14950,O43707,O75112,O75369,O95817,P06753,P09493,P12814,P13498,P24844,P35579,P35580,P49023,P50479,P67936,P68133,Q01973,Q05397,Q05513,Q13418,Q13643,Q15124,Q15654,Q15746,Q15942,Q16181,Q16658,Q53GG5,Q7Z406,Q8IY33,Q8N3V7,Q8WUP2,Q8WX93,Q93052,Q96AC1,Q96HC4,Q96JY6,Q99439,Q9BR76,Q9BX66,Q9NR12,Q9NVA2,Q9UHB6,Q9UHD8,Q9UJW0,Q9ULK5,Q9UMS6,Q9UPQ0,Q9Y4D1	9.8187e-12	6.61301e-10	0.470588
GO:1901681	sulfur compound binding	F	43	143	796	8032	0.0540201	0.0178038	O60462,O95388,P00734,P01008,P01042,P02649,P02749,P02751,P02776,P02788,P03950,P03951,P04004,P04114,P04196,P05164,P05452,P05546,P07093,P07996,P08246,P08294,P08311,P08603,P10720,P12107,P14151,P20908,P22105,P35555,P49746,P51888,Q07092,Q14767,Q15113,Q76M96,Q7Z7G0,Q9BS40,Q9BZR6,P08133,Q14195,P21266,Q07954	O00154,O75521,P22307,P28330,P35610,P35914,P40939,P49748,Q02252,Q5T8D3,Q8WXI4,Q92947,Q9BR61,Q9H3P7,Q9H845,O00622,O14737,O14786,O43670,O60462,O75094,O76076,O94769,O95388,O95866,P00734,P01008,P01042,P02649,P02749,P02751,P02776,P02788,P03950,P03951,P04004,P04114,P04196,P05067,P05154,P05164,P05452,P05546,P07093,P07996,P08246,P08294,P08311,P08519,P08575,P08603,P09038,P09237,P0DJI8,P10586,P10720,P11362,…	1.00906e-11	6.74466e-10	0.300699
GO:0045321	leukocyte activation	P	132	756	796	8032	0.165829	0.0941235	P35579,P26038,P02745,P05412,P10909,P15260,P43490,P55008,P18428,P30273,P05362,Q14314,Q04721,O95365,P19320,Q13488,P41218,Q96IZ0,Q10588,Q03135,O75594,Q96PD5,O15162,O75084,P17676,P48509,P04083,Q9NNX6,O14966,P05771,P13640,P17931,Q9Y279,O43164,P07996,P61764,O00391,O15511,O43759,P00746,P01009,P01011,P01024,P02750,P02763,P02765,P02766,P02788,P02792,P02794,P04066,P04075,P04217,P04839,P05164,P06396,P06737,…	O00585,P35579,Q14160,Q92608,Q96L92,O43639,P14222,P26038,P60033,Q12959,Q8NF50,P09429,Q9NQZ5,Q9ULZ3,O15455,O60603,O60674,P02745,P05067,P05107,P05412,P10909,P11215,P15260,P20160,P21730,P37840,P43490,P55008,Q9NR97,Q07812,O00329,O95251,P08575,P30530,P51692,Q02447,P07602,Q9UDY8,O43914,O14638,Q15046,O75923,P18428,P43405,Q02156,Q9NSU2,O95760,P28799,P30273,P13796,P21741,P49768,Q9P2K8,P05362,P20701,Q14314,…	1.07001e-11	7.09827e-10	0.174603
GO:0008037	cell recognition	P	34	97	796	8032	0.0427136	0.0120767	P26038,A0A075B6Q5,A0A0B4J1U7,A0A0B4J1X8,A0A0B4J1Y9,A0A0C4DH29,A0A0C4DH31,A0A0C4DH34,A0A0C4DH35,A0A0C4DH36,A0A0C4DH41,A0A0J9YX35,B9A064,P01766,P01780,P01834,P01859,P01871,P01876,P0DOY2,P0DP01,P16671,Q08431,Q5KU26,P04075,Q9UGM5,Q9NQ79,Q9NQC3,Q9NNX6,P17677,P21926,O75636,Q0ZGT2,P17931	O00585,O43639,P14222,P26038,P60033,Q12959,Q8NF50,Q92608,A0A075B6Q5,A0A0A0MS14,A0A0B4J1U7,A0A0B4J1V0,A0A0B4J1V6,A0A0B4J1V7,A0A0B4J1X5,A0A0B4J1X8,A0A0B4J1Y9,A0A0C4DH29,A0A0C4DH30,A0A0C4DH31,A0A0C4DH32,A0A0C4DH34,A0A0C4DH35,A0A0C4DH36,A0A0C4DH38,A0A0C4DH41,A0A0J9YX35,A0A5B9,A0M8Q6,B9A064,P01742,P01743,P01766,P01768,P01780,P01782,P01834,P01854,P01859,P01860,P01861,P01871,P01876,P01877,P0DOY2,P0DP01,P…	1.39044e-11	9.15512e-10	0.350515
GO:0005518	collagen binding	F	23	48	796	8032	0.0288945	0.0059761	P07996,P56199,Q9UKX5,P02751,P04004,P07585,P07711,P12109,P12110,P14780,P26006,P28300,P51884,Q05707,Q14112,Q15113,Q15582,Q7Z5L7,Q7Z7G0,Q8IUX7,Q9BXJ1,Q9H6X2,Q9UBG0	O94769,P07996,P05556,P17301,P56199,Q9UKX5,P02751,P04004,P04275,P07585,P07711,P07858,P09486,P12109,P12110,P14543,P14780,P16070,P25774,P25940,P26006,P28300,P39900,P43235,P49747,P50454,P51884,P84022,Q05707,Q08345,Q13153,Q13443,Q13485,Q13797,Q14112,Q14515,Q15113,Q15582,Q16832,Q53GQ0,Q7Z5L7,Q7Z7G0,Q8IUX7,Q8TF66,Q9BXJ1,Q9BXN1,Q9H6X2,Q9UBG0	1.66844e-11	1.09042e-09	0.479167
GO:0002274	myeloid leukocyte activation	P	94	479	796	8032	0.11809	0.0596365	P02745,P05412,P10909,P15260,P43490,P55008,P18428,P30273,O15162,P13640,Q04721,O43164,Q9Y279,P07996,P61764,O00391,O15511,O43759,O75594,P00746,P01009,P01011,P01024,P02750,P02763,P02765,P02766,P02788,P02792,P02794,P04066,P04075,P04217,P04839,P05164,P06396,P06737,P07355,P08174,P08246,P08311,P08571,P08962,P09972,P10619,P12318,P13473,P13498,P13716,P13987,P14151,P14780,P15848,P16035,P16671,P17931,P18206,…	P09429,Q9NQZ5,Q9ULZ3,O15455,O60603,O60674,P02745,P05067,P05107,P05412,P10909,P11215,P15260,P20160,P21730,P37840,P43490,P55008,Q9NR97,O14638,Q15046,Q92608,O75923,P18428,P43405,Q02156,Q9NSU2,O43914,O95760,P28799,P30273,O00161,P07948,Q06187,Q9BTU6,O15162,Q8TDQ1,Q9UIB8,Q92692,P16591,Q6NYC1,Q96A25,Q9NPY3,O14672,P0DOX3,P13640,Q13443,Q05655,Q14116,Q8TCU6,Q9Y2Y8,P37173,P49768,Q04721,Q06330,Q13268,Q9Y4K3,…	2.47318e-11	1.60448e-09	0.196242
GO:0030029	actin filament-based process	P	92	467	796	8032	0.115578	0.0581424	A6NGB9,O43707,P12814,P13797,P55008,Q14195,Q96IZ0,P06396,P60981,O75083,Q9Y281,O14807,O15511,P21291,P22105,P50552,P53671,P84095,Q13643,Q13976,Q15642,Q53GG5,Q8IY33,Q8N3D4,Q92556,Q96HC4,Q96JY6,Q9NR12,O00159,O60504,O94832,O94875,P02787,P04075,P07951,P09493,P28289,P42331,P67936,Q9UKN7,Q9ULV4,P48061,Q01518,P35579,P35580,P03950,P59998,Q9Y3C0,P11532,P13535,P60660,Q15124,P35749,O94868,P08567,P05362,Q9Y5X1,…	A6NGB9,O00401,P42768,Q8TF74,Q02241,Q8WUM4,Q9H0H5,Q9UN37,Q13464,Q96NE9,Q9HCM4,O43707,O43795,P08134,P12814,P13796,P13797,P15311,P29966,P35611,P35612,P55008,P61586,P61587,P62745,Q08495,Q12929,Q14195,Q14511,Q14651,Q16658,Q2M3G4,Q8TDZ2,Q96IZ0,Q9BQI0,Q9BR76,Q9HBH0,Q9UEY8,Q9UH65,Q9UHB6,Q9UHR4,Q9UQB8,P06396,P35241,P40121,P47755,P47756,P52907,Q12792,Q6IBS0,Q9H2D6,O75044,O95466,P60981,Q13045,Q9Y6U3,O75083,…	3.30986e-11	2.1316e-09	0.197002
GO:0030017	sarcomere	C	35	106	796	8032	0.0439698	0.0131972	P28289,O60237,P04075,Q96AC1,Q9Y281,P07951,P09493,P67936,P02511,Q01082,Q14192,O14950,O43707,O94875,O95817,P11532,P12814,P21291,P21333,P24844,Q0ZGT2,Q13643,Q15124,Q53GG5,Q8N3V7,Q96HC4,Q96JY6,Q9HBI1,Q9NR12,Q9NVD7,P08253,P13535,Q13418,Q5JVS0,Q9ULV4	Q13049,P28289,P29536,P68133,Q8WZ42,Q9NYL9,Q9NZR1,O14974,O60237,P12829,P56524,Q01484,Q92831,O00499,P04075,P0CAP1,Q13496,Q96AC1,Q9Y281,P06753,P07951,P09493,P67936,O75147,P02511,P06733,P16157,P23297,Q01082,Q14192,Q15172,Q03001,O00151,O00757,O14950,O43707,O75112,O75190,O75369,O76003,O94875,O95817,P02730,P04792,P05787,P08727,P11166,P11532,P12814,P14923,P16298,P17661,P21291,P21333,P23634,P24844,P29475,…	4.83552e-11	3.09158e-09	0.330189
GO:0061041	regulation of wound healing	P	34	102	796	8032	0.0427136	0.0126992	Q4KMQ2,P04196,P30273,P00734,P02649,Q9BXJ1,P08567,P25116,Q03135,P00748,P02749,P07996,P16671,Q9Y6X5,P01042,P04004,P07093,P00747,P03952,P05155,P07225,P07355,P08697,Q96IY4,P03951,P02743,O95388,P04083,Q15746,P21926,Q13976,Q86YL7,P35579,P01008	P13726,Q4KMQ2,P04196,P30273,P42680,P43405,P00734,P02649,P07204,P16234,P29474,Q9BXJ1,P08567,P47712,P07359,P25116,P29323,Q03135,Q9BQB6,P00748,P02749,P05121,P07996,P08709,P16671,P32119,Q08495,Q9Y6X5,P01042,P04004,P07093,P19075,P28906,Q9H3U7,P00747,P00749,P00750,P02671,P02675,P02679,P03952,P04264,P05155,P07225,P07355,P08697,Q03405,Q96IY4,P37173,O14495,Q12884,P22415,P03951,P09917,P55011,O14936,O15551,…	6.83196e-11	4.33657e-09	0.333333
GO:0044877	protein-containing complex binding	F	132	778	796	8032	0.165829	0.0968625	A6NGB9,O00159,O14639,O43707,O75083,O94832,O95425,P06396,P07951,P08133,P09493,P12814,P13535,P13797,P21333,P28289,P35579,P35580,P35749,P55008,P60981,P67936,Q01995,Q0ZGT2,Q8IVF7,Q8IY33,Q96AC1,Q9H6X2,Q9UKN7,Q9ULV4,Q9Y281,Q9Y490,O60749,O14817,O75326,O95388,P02751,P04004,P05362,P07996,P08648,P13598,P16035,P19320,P20908,P21926,P22105,P23142,P26006,P35555,P48061,P48509,P98160,Q07092,Q08431,Q13418,Q13444,…	O60869,P22087,P35869,Q6P1X5,Q92889,Q9NWK9,Q9Y230,Q9Y265,Q9Y2X3,Q9Y5B0,Q00839,Q15545,A0MZ66,A6NGB9,B0I1T2,O00159,O00160,O00291,O00401,O00499,O14639,O15231,O43707,O43795,O75083,O75122,O75146,O94832,O95425,O95466,P00519,P00533,P02549,P06396,P06753,P07951,P08133,P09493,P11277,P12814,P12829,P13535,P13639,P13796,P13797,P13928,P14317,P15311,P21333,P23528,P26232,P28289,P28290,P29966,P31146,P35221,P35579,…	8.54561e-11	5.38557e-09	0.169666
GO:0003008	system process	P	116	655	796	8032	0.145729	0.0815488	P25311,P08311,P01019,P05023,P11532,P08697,O94925,P13535,Q7LG56,Q03135,P09493,P61601,P04899,P17813,P01591,P01619,P01876,P43121,Q8IWU6,P25116,P13498,O00168,O14950,O60504,P02511,P07951,P18206,P24844,P28289,P35749,P56199,P60660,P62736,P67936,Q05682,Q13884,Q14714,Q14BN4,Q15746,Q9Y490,O14558,O60237,P08133,O43293,P04075,O00591,P34903,Q9Y5S1,O14639,P02753,P12107,P39060,P51884,Q12805,Q15582,O75083,P05362,…	P01037,P01833,P12273,P25311,P01100,P15311,Q14651,P51608,Q9H5Y7,P61586,Q92824,O75787,P08311,P08473,P12821,P15088,P23141,P23946,Q07075,Q9UBR2,P01019,P80365,O76003,P05023,P10253,P12829,P16615,P32418,P50993,Q13557,P0DP23,P11532,P17612,Q01484,Q8N335,Q9HD47,P08697,O94925,P40426,Q63HK5,Q8N2Q7,Q8NFZ4,Q9NZ94,Q9NSA3,O15111,P13535,P13639,Q6JBY9,Q7Z406,Q86YM7,Q9NTI2,O43819,P11274,Q16512,Q7LG56,Q99538,P06241,…	9.66069e-11	6.04513e-09	0.177099
GO:0042641	actomyosin	C	25	60	796	8032	0.031407	0.00747012	O14639,O14950,O43707,O95817,P09493,P12814,P13498,P24844,P35579,P35580,P67936,Q13418,Q13643,Q15124,Q15746,Q53GG5,Q8IY33,Q8N3V7,Q93052,Q96AC1,Q96HC4,Q96JY6,Q99439,Q9NR12,O75083	O00151,O14639,O14950,O43707,O75112,O75369,O95817,P06753,P09493,P12814,P13498,P24844,P35579,P35580,P49023,P50479,P67936,P68133,Q01973,Q05397,Q05513,Q13418,Q13643,Q15124,Q15654,Q15746,Q15942,Q16181,Q16658,Q53GG5,Q7Z406,Q8IY33,Q8N3V7,Q8WUP2,Q8WX93,Q93052,Q96AC1,Q96HC4,Q96JY6,Q99439,Q9BR76,Q9BX66,Q9NR12,Q9NVA2,Q9UHB6,Q9UHD8,Q9UJW0,Q9ULK5,Q9UMS6,Q9UPQ0,Q9Y4D1,O75083,P56524,Q16643,Q5VT25,Q8WUM4,Q92614,…	9.83424e-11	6.11038e-09	0.416667
GO:0034987	immunoglobulin receptor binding	F	20	40	796	8032	0.0251256	0.00498008	P21333,A0A075B6Q5,A0A0B4J1U7,A0A0B4J1X8,A0A0B4J1Y9,A0A0C4DH29,A0A0C4DH31,A0A0C4DH34,A0A0C4DH35,A0A0C4DH36,A0A0C4DH41,A0A0J9YX35,B9A064,P01591,P01766,P01780,P01834,P01859,P0DOY2,P0DP01	P09769,P21333,A0A075B6Q5,A0A0A0MS14,A0A0B4J1U7,A0A0B4J1V0,A0A0B4J1V6,A0A0B4J1V7,A0A0B4J1X5,A0A0B4J1X8,A0A0B4J1Y9,A0A0C4DH29,A0A0C4DH30,A0A0C4DH31,A0A0C4DH32,A0A0C4DH34,A0A0C4DH35,A0A0C4DH36,A0A0C4DH38,A0A0C4DH41,A0A0J9YX35,A0A5B9,A0M8Q6,B9A064,P01591,P01742,P01743,P01766,P01768,P01780,P01782,P01834,P01854,P01859,P01860,P01861,P07332,P0DOY2,P0DP01,P15814	1.34089e-10	8.21573e-09	0.5
GO:0030195	negative regulation of blood coagulation	P	20	40	796	8032	0.0251256	0.00498008	P00734,P02649,Q9BXJ1,P00747,P00748,P03952,P04196,P05155,P07225,P07355,P08697,Q96IY4,P02749,P07996,P03951,P07093,P21926,Q13976,P01042,P04004	P00734,P02649,P07204,P16234,P29474,Q9BXJ1,P00747,P00748,P00749,P00750,P02671,P02675,P02679,P03952,P04196,P04264,P05121,P05155,P07225,P07355,P07359,P08697,Q03405,Q96IY4,P02749,Q12884,P07996,P22415,P03951,P07093,P13688,P21926,P80404,Q05655,Q13976,Q8TF42,P01042,P04004,P19075,P28906	1.34089e-10	8.21573e-09	0.5
GO:1903034	regulation of response to wounding	P	36	116	796	8032	0.0452261	0.0144422	Q4KMQ2,P04196,P30273,P00734,P02649,Q9BXJ1,P08567,P25116,Q03135,P00748,P02749,P07996,P16671,Q9Y6X5,P01042,P04004,P07093,P00747,P03952,P05155,P07225,P07355,P08697,Q96IY4,Q9BZR6,Q07954,P03951,P02743,O95388,P04083,Q15746,P21926,Q13976,Q86YL7,P35579,P01008	P13726,Q4KMQ2,P04196,P30273,P42680,P43405,P00734,P02649,P07204,P16234,P29474,Q9BXJ1,P08567,P47712,P07359,P25116,P29323,Q03135,Q9BQB6,P00748,P02749,P05121,P07996,P08709,P16671,P32119,Q08495,Q9Y6X5,P01042,P04004,P07093,P19075,P28906,Q9H3U7,P00747,P00749,P00750,P02671,P02675,P02679,P03952,P04264,P05155,P07225,P07355,P08697,Q03405,Q96IY4,P37173,O14495,O43474,P10586,Q02750,Q9Y6E0,P21246,P28799,O94898,…	1.87687e-10	1.14205e-08	0.310345
GO:1900047	negative regulation of hemostasis	P	20	41	796	8032	0.0251256	0.00510458	P00734,P02649,Q9BXJ1,P01042,P02749,P04004,P07093,P00747,P00748,P03952,P04196,P05155,P07225,P07355,P08697,Q96IY4,P07996,P03951,P21926,Q13976	P00734,P02649,P07204,P16234,P29474,Q9BXJ1,P01042,P02749,P04004,P05121,P07093,P19075,P28906,P00747,P00748,P00749,P00750,P02671,P02675,P02679,P03952,P04196,P04264,P05155,P07225,P07355,P07359,P08697,Q03405,Q96IY4,Q12884,P07996,P22415,P03951,P13688,P21926,P80404,Q05655,Q13976,Q8TF42,P49747	2.37709e-10	1.43651e-08	0.487805
GO:0004857	enzyme inhibitor activity	F	49	192	796	8032	0.0615578	0.0239044	P17931,Q96A00,P01023,P01024,P01031,P01042,P02765,P04196,P05546,P07225,P08697,P0C0L4,P0C0L5,P19823,Q06033,Q13103,Q14624,Q9UGM5,P01008,P01009,P01011,P01019,P02760,P05155,P05543,P07093,P07355,P08185,P12111,P19827,P29622,P30740,P36955,P50452,P01040,P02788,P46940,P01033,P16035,Q9BS40,P04156,P04083,Q13075,P02647,P02652,P02655,P02656,O60237,Q5TBA9	P02654,P08758,P09525,O60234,P06748,P16333,P37840,P46527,P47897,P60983,Q13217,Q7L8J4,Q8IWB1,Q8TEV9,Q96BS2,Q99653,Q9H2K8,Q9H4A3,Q9NS73,Q9NX74,Q9P0R6,O94992,P42574,P42773,Q92831,P10644,P13861,P31321,P31323,Q9UGJ0,Q9Y2B9,O75864,O94763,P17931,P21246,P41236,Q01105,Q8NFC6,Q96IK1,Q96QC0,Q96SB3,Q9Y570,O60927,Q12972,Q96A00,Q96C90,Q96E09,A8K2U0,O43291,O95980,P01023,P01024,P01031,P01034,P01042,P02765,P03973,…	2.46303e-10	1.47832e-08	0.255208
GO:0003012	muscle system process	P	48	188	796	8032	0.0603015	0.0234064	P13535,O00168,O14950,O60504,P02511,P07951,P09493,P18206,P24844,P28289,P35749,P56199,P60660,P62736,P67936,Q05682,Q13884,Q14714,Q14BN4,Q15746,Q9Y490,O14558,O60237,P08133,O43293,Q03135,P04075,P25116,Q9NZU5,P01019,P11532,P05026,P55008,Q8IWU6,P50440,P06396,P13498,P05023,Q9NZN3,Q13976,O94875,P43694,Q96HC4,O43497,P54289,Q92629,P02545,P21333	P10253,O15111,P13535,P13639,P16615,Q6JBY9,Q7Z406,Q86YM7,Q9NTI2,P20020,Q8WZ42,Q92769,O00168,O14950,O60504,O75380,O75506,O75923,P02511,P05976,P06753,P07951,P09471,P09493,P0DP23,P14649,P17302,P17540,P17661,P18084,P18206,P24844,P28289,P29475,P29536,P32418,P35749,P46939,P49023,P50402,P56199,P60660,P62736,P63267,P67936,P68133,Q01118,Q05682,Q12797,Q13884,Q14353,Q14714,Q14BN4,Q15746,Q86U42,Q9BX66,Q9NYL9,…	3.71504e-10	2.21472e-08	0.255319
GO:0050819	negative regulation of coagulation	P	20	42	796	8032	0.0251256	0.00522908	P00734,P02649,Q9BXJ1,P01042,P02749,P04004,P07093,P00747,P00748,P03952,P04196,P05155,P07225,P07355,P08697,Q96IY4,P07996,P03951,P21926,Q13976	P00734,P02649,P07204,P16234,P29474,Q9BXJ1,P01042,P02749,P04004,P05121,P07093,P19075,P28906,P00747,P00748,P00749,P00750,P02671,P02675,P02679,P03952,P04196,P04264,P05155,P07225,P07355,P07359,P08697,Q03405,Q96IY4,Q12884,P07996,P22415,P03951,P13688,P21926,P80404,Q05655,Q13976,Q8TF42,P08758,Q9UNN8	4.12065e-10	2.42445e-08	0.47619
GO:0005912	adherens junction	C	83	423	796	8032	0.104271	0.0526643	Q15124,P18206,P12814,O14817,O15511,O43294,O43707,O60504,O94875,O95425,P04083,P05362,P06396,P08133,P08648,P10301,P11233,P13498,P13987,P14209,P17655,P17813,P21291,P21333,P21926,P26006,P26038,P27361,P35579,P43121,P46940,P48509,P50552,P51636,P56199,P60709,P61160,P67936,P84095,P98160,Q01518,Q02952,Q03113,Q03135,Q07954,Q09666,Q0ZGT2,Q13418,Q13425,Q13643,Q13884,Q14118,Q14192,Q15149,Q15404,Q15555,Q63HR2,…	O14910,Q12959,Q5T2T1,Q9NUP9,Q15124,O60716,P14923,P18206,P35221,Q6IQ23,Q92692,Q9BX66,Q9P1Y5,P12814,P15924,P17302,P17661,P19022,P35222,P16615,O00151,O00161,O00560,O14662,O14672,O14786,O14817,O14936,O14974,O14976,O15143,O15144,O15145,O15231,O15296,O15484,O15511,O15530,O43155,O43294,O43491,O43707,O60331,O60504,O60674,O60711,O75131,O75369,O75954,O75955,O94856,O94875,O95297,O95425,O95819,O96013,P00533,…	4.1218e-10	2.42445e-08	0.196217
GO:0006953	acute-phase response	P	15	24	796	8032	0.0188442	0.00298805	O15162,P00734,P01009,P01011,P02743,P02751,P02763,P02765,P08697,P17676,P18428,P19652,P35542,Q14624,Q86VB7	P35354,O15162,P00734,P00738,P00966,P01009,P01011,P02743,P02751,P02763,P02765,P08697,P0DJI8,P11226,P17676,P18428,P19652,P35542,P40763,Q14624,Q30201,Q6IA17,Q86VB7,Q9BQE5	4.28486e-10	2.50366e-08	0.625
GO:0006957	complement activation, alternative pathway	P	11	13	796	8032	0.0138191	0.00161853	Q9Y279,P00746,P00751,P01024,P01031,P02748,P07357,P07358,P07360,P08603,P10643	Q9Y279,P00746,P00751,P01024,P01031,P02748,P07357,P07358,P07360,P08603,P10643,P27918,Q9BXR6	5.49913e-10	3.19203e-08	0.846154
GO:0051179	localization	P	425	3464	796	8032	0.53392	0.431275	P01019,P02545,P43003,Q01518,O75326,P08133,Q9ULV4,P26006,P35580,P48061,Q13976,Q9NRI5,P78539,P05023,O75915,Q8IZ07,P08962,O95278,P01137,P18428,Q4KMQ2,P08246,Q9NQC3,P04083,P17931,P30273,O00391,O43707,O75083,O94919,P00746,P00747,P01009,P01011,P01023,P01033,P01042,P02647,P02749,P02751,P02763,P02765,P02768,P02776,P02787,P04075,P04196,P04217,P05155,P05452,P07225,P07996,P08567,P08697,P10909,P12814,P13473,…	O14980,P56537,P61221,P62826,Q9H089,O00488,P06748,Q15050,Q96D46,Q99567,Q9NVU7,P62841,Q96GA3,O14777,O43264,P05556,P17302,P42025,P42858,P43034,P61163,P63172,Q13257,Q14203,Q14980,Q92974,Q96SN8,Q9NXR1,Q9NZ32,Q9P287,Q9UNZ2,O00410,O14787,O15397,O60518,O75694,O94829,O95149,O95373,P01019,P02545,P12270,P27986,P29590,P31749,P35658,P37198,P39900,P40763,P43405,P49790,P49815,P52948,P53801,P55060,P55265,P57740,…	5.5812e-10	3.21849e-08	0.122691
GO:0032879	regulation of localization	P	200	1367	796	8032	0.251256	0.170194	P01019,P05023,O75915,Q8IZ07,P08962,O95278,P01137,P04083,Q9Y4H4,Q10588,P05362,P02647,P02652,P27361,Q9C030,P04899,Q96IY4,P12235,Q13488,Q14643,Q03135,O60462,P07996,P10301,P02649,P02749,P07585,P36955,P15848,Q9ULV4,P05412,P26006,P61812,Q9NQC3,P26927,Q99969,P01031,Q03113,Q12860,P07093,P61764,P05771,P01024,P15056,P27169,P55058,Q07954,Q7L9B9,P11532,P04114,P16671,Q9H4M9,O95388,P04004,P17936,Q13418,Q05823,…	P11234,Q96EV8,P01019,P05023,P29474,P29475,P32418,Q04917,Q99571,Q99572,Q9H4A3,O75915,P49768,Q15041,O75955,Q9UL63,O00560,P30533,Q13614,Q86YJ7,Q8IZ07,Q99700,Q9H977,P06213,P08962,P16885,P32121,P43405,P49407,Q06787,Q6FHJ7,Q6P3W7,Q8NBU5,Q92609,Q9NRD5,O95278,P01137,P37198,Q7Z3B4,Q9BVL2,P04083,O95760,P00813,P09601,P08514,P17301,Q5JRA6,P08709,P21246,P21741,P78536,Q9Y4H4,Q10588,P11274,Q12979,P04216,P05362,…	6.05082e-10	3.46665e-08	0.146306
GO:0080134	regulation of response to stress	P	146	914	796	8032	0.183417	0.113795	P01024,P30273,P01023,P05155,P13671,P13987,P41218,P13598,Q9NNX6,P04114,P07711,P08571,P16671,P18428,Q9Y6Y9,Q9C030,P00748,P03952,Q4KMQ2,P02743,P61077,O95382,P02787,P04196,P00734,P02649,Q9BXJ1,Q8N6T7,P08567,P25116,Q03135,P02749,P07996,Q9Y6X5,P01042,P04004,P07093,A0A075B6P5,A0A075B6S6,A0A0C4DH25,O43866,P00736,P00751,P01031,P01593,P01619,P01624,P01700,P01701,P01717,P01766,P01780,P01834,P01859,P02745,P0…	Q15554,P01024,P30273,Q06187,P31994,P13747,P01023,P05155,P13671,P13987,O60828,O94992,P09429,P12956,P13010,P23246,P41218,P43243,P78527,Q15233,Q16666,Q7Z434,Q86WV6,Q8N884,Q8WXF1,Q96PK6,Q96ST3,Q9C035,Q9NUD5,Q9UHD2,Q9ULZ3,O00231,O00232,O00233,O00487,O14818,O14920,O15111,O15530,O43242,O43318,O75582,O75832,O95999,P01111,P01116,P04049,P06241,P07948,P12931,P13598,P15941,P16885,P17612,P17980,P19838,P20618,…	6.50304e-10	3.7017e-08	0.159737
GO:0030334	regulation of cell migration	P	90	478	796	8032	0.113065	0.059512	P04083,Q9Y4H4,Q10588,P05362,O60462,P01019,P07996,P10301,P02649,P02749,P07585,P36955,P15848,Q9ULV4,P05412,P26006,P61812,Q9NQC3,P26927,P27361,Q99969,P01031,Q03113,P01137,O95388,P04004,P17936,Q07954,Q13418,O00159,O43293,O43707,O75326,P00742,P04899,P08648,P14780,P25116,P36897,P39060,P43121,P48061,P48509,P55008,Q03135,Q15746,Q86YL7,Q9NRA1,O00501,P09493,P17813,P18206,Q13444,Q14118,Q14195,Q7Z5L7,Q8IWU6,…	P04083,O95760,P00813,P09601,P08514,P17301,Q5JRA6,P08709,P21246,P21741,P78536,Q9Y4H4,Q10588,P11274,Q12979,P04216,P05362,Q9BX97,P13688,P15104,Q05397,O14786,O60462,O75116,O75340,O94885,P00519,P01019,P05106,P06744,P07996,P09486,P10301,P12429,P17252,P27797,P28799,P41221,P56945,P62745,P80108,Q13630,Q13685,Q14289,Q15139,Q5UCC4,Q8WYP3,Q96PE1,Q9BZL6,Q9H3U7,Q9H6U6,O00522,P02649,P02749,P07585,P23497,P24468,…	6.69354e-10	3.78571e-08	0.188285
GO:0006810	transport	P	354	2779	796	8032	0.444724	0.345991	P01019,P02545,P43003,P78539,P05023,O75915,Q8IZ07,P08962,O95278,P01137,P30273,O00391,O43707,O75083,O94919,P00746,P00747,P01009,P01011,P01023,P01033,P01042,P02647,P02749,P02751,P02763,P02765,P02768,P02776,P02787,P04075,P04196,P04217,P05155,P05452,P07225,P07996,P08567,P08697,P10909,P12814,P13473,P16671,P18206,P19652,P21333,P21926,P29622,P37802,P49908,P61764,P61812,P68366,Q06033,Q13103,Q14624,Q5JVS0,…	O14980,P56537,P61221,P62826,Q9H089,O00488,P06748,Q15050,Q96D46,Q99567,Q9NVU7,P62841,Q96GA3,O00410,O14787,O15397,O60518,O75694,O94829,O95149,O95373,P01019,P02545,P12270,P27986,P29590,P31749,P35658,P37198,P39900,P40763,P43405,P49790,P49815,P52948,P53801,P55060,P55265,P57740,P61970,Q08209,Q14703,Q14974,Q15648,Q15717,Q53FT3,Q5SRE5,Q7Z4Q2,Q8N1F7,Q8NEU8,Q8TEX9,Q8WUM0,Q92973,Q96DC7,Q96HA1,Q96P70,Q96QC0,…	7.92429e-10	4.45325e-08	0.127384
GO:0031589	cell-substrate adhesion	P	54	230	796	8032	0.0678392	0.0286355	Q10588,Q8N4C8,P07996,Q13444,P16671,Q13418,Q14118,Q9NRI5,O43556,P04004,P08962,P18206,P19320,P26006,P49746,P56199,Q07092,Q14112,Q96AC1,Q9UKX5,Q9Y6C2,P02751,P08648,P98095,Q15404,Q76M96,Q7Z7G0,O75084,P00747,O43294,P11047,Q8IY33,Q9H6X2,Q9HB63,Q9HBI1,Q9NVD7,P12814,O43293,Q9ULV4,P04196,P46940,P60903,P05090,Q07954,Q86YL7,O43707,P23142,P02647,P21333,Q7Z4I7,P10301,O60504,P14415,P51817	P04216,P21359,Q08345,Q10588,Q8N4C8,Q92574,O14936,O95819,P07996,P20936,P27986,P35240,Q13444,Q15063,O00585,P07766,P14923,P16671,P46939,P49841,P55290,Q00534,Q05513,Q13418,Q14118,Q14289,Q86WV1,Q8N474,Q99828,Q9HB19,Q9NRI5,P13612,Q9HCM4,O43556,O94769,P02461,P02671,P02675,P02679,P04004,P05106,P05107,P05556,P06756,P08514,P08962,P14543,P16070,P16144,P17301,P18084,P18206,P19320,P20701,P23229,P25940,P26006,…	8.39457e-10	4.68768e-08	0.234783
GO:2000145	regulation of cell motility	P	93	503	796	8032	0.116834	0.0626245	P04083,Q9Y4H4,Q10588,P05362,O60462,P01019,P07996,P10301,P02649,P02749,P07585,P36955,P15848,Q9ULV4,P05412,P26006,P61812,Q9NQC3,P26927,P27361,Q99969,P01031,Q03113,P01137,O95388,P04004,P17936,Q07954,Q13418,O60486,P02545,P07093,P21333,P51805,P51817,Q0ZGT2,Q16363,Q8N4C8,O00159,O43293,O43707,O75326,P00742,P04899,P08648,P14780,P25116,P36897,P39060,P43121,P48061,P48509,P55008,Q03135,Q15746,Q86YL7,Q9NRA1,…	P04083,O95760,P00813,P09601,P08514,P17301,Q5JRA6,P08709,P21246,P21741,P78536,Q9Y4H4,Q10588,P11274,Q12979,P04216,P05362,Q9BX97,P13688,P15104,Q05397,O14786,O60462,O75116,O75340,O94885,P00519,P01019,P05106,P06744,P07996,P09486,P10301,P12429,P17252,P27797,P28799,P41221,P56945,P62745,P80108,Q13630,Q13685,Q14289,Q15139,Q5UCC4,Q8WYP3,Q96PE1,Q9BZL6,Q9H3U7,Q9H6U6,O00522,P02649,P02749,P07585,P23497,P24468,…	9.13158e-10	5.06716e-08	0.184891
GO:0002446	neutrophil mediated immunity	P	81	417	796	8032	0.101759	0.0519173	O00391,O15511,O43759,O75594,P00746,P01009,P01011,P01024,P02750,P02763,P02765,P02766,P02788,P02792,P02794,P04066,P04075,P04217,P04839,P05164,P06396,P06737,P07355,P08174,P08246,P08311,P08571,P08962,P09972,P10619,P12318,P13473,P13498,P13716,P13987,P14151,P14780,P15848,P16035,P16671,P17931,P18206,P19652,P22894,P24158,P26022,P27105,P30273,P30740,P36871,P41218,P46940,P46976,P48060,P54108,P59665,P61160,…	O00161,O00186,O00231,O00232,O00264,O00391,O00462,O00487,O00560,O00571,O00584,O00602,O00754,O00764,O14672,O14727,O14975,O15078,O15120,O15121,O15126,O15260,O15511,O43242,O43759,O43914,O60234,O60603,O60610,O60784,O75131,O75165,O75594,O75787,O75874,O75907,O94804,O94856,O94886,O94973,O95210,O95298,O95352,O95415,O95497,O95716,O95721,P00387,P00491,P00738,P00746,P00749,P01009,P01011,P01024,P01034,P01111,…	1.13271e-09	6.24618e-08	0.194245
GO:0008307	structural constituent of muscle	F	14	22	796	8032	0.0175879	0.00273904	O94875,P07951,P09493,P11532,P13535,P21291,P24844,P35749,P60660,P67936,Q0ZGT2,Q14118,Q15149,Q53GG5	O15061,O94875,P05976,P07951,P08727,P09493,P11532,P13535,P14649,P21291,P24844,P35609,P35749,P53814,P60660,P67936,Q0ZGT2,Q12797,Q14118,Q15149,Q53GG5,Q8WZ42	1.18549e-09	6.45652e-08	0.636364
GO:0034364	high-density lipoprotein particle	C	14	22	796	8032	0.0175879	0.00273904	P02647,P02649,P00739,P02652,P02655,P02656,P10909,P27169,O14791,P02749,P04114,P35542,P55058,Q13790	O95445,P02647,P02649,P00739,P02652,P02655,P02656,P10909,P27169,O14791,P02654,P02749,P04114,P05067,P06727,P0DJI8,P35542,P55056,P55058,Q00341,Q13790,Q9BUR5	1.18549e-09	6.45652e-08	0.636364
GO:0070161	anchoring junction	C	83	432	796	8032	0.104271	0.0537849	P04083,P07355,P18206,P35579,P60709,Q0ZGT2,Q13444,Q15124,Q53GG5,Q92597,Q96HC4,Q96JY6,Q9NR12,Q9Y490,P12814,O14817,O15511,O43294,O43707,O60504,O94875,O95425,P05362,P06396,P08133,P08648,P10301,P11233,P13498,P13987,P14209,P17655,P17813,P21291,P21333,P21926,P26006,P26038,P27361,P43121,P46940,P48509,P50552,P51636,P56199,P61160,P67936,P84095,P98160,Q01518,Q02952,Q03113,Q03135,Q07954,Q09666,Q13418,Q13425,…	A6NKD9,O00151,O00161,O00192,O00560,O14495,O14672,O15061,O15296,O43739,O60331,O60716,O75112,O75955,O96013,P04083,P05783,P07355,P12830,P13688,P14923,P18206,P19022,P22223,P26232,P28827,P31949,P33151,P35222,P35240,P35579,P35611,P50479,P52799,P52803,P55196,P55287,P55290,P60709,P61026,P62136,P78310,P78344,Q00587,Q02487,Q07157,Q0ZGT2,Q12965,Q13444,Q13796,Q14160,Q14254,Q15124,Q15223,Q15262,Q15417,Q15942,…	1.20622e-09	6.50845e-08	0.19213
GO:0006936	muscle contraction	P	40	146	796	8032	0.0502513	0.0181773	P13535,O14558,O60237,P08133,P09493,P24844,P35749,Q15746,O43293,Q03135,P04075,P25116,P11532,P05026,P01019,P62736,Q8IWU6,P07951,P28289,P60660,P67936,P05023,Q9NZN3,Q13976,O43497,P54289,Q92629,P43694,P21333,O00168,O14950,O60504,P02511,P18206,P56199,Q05682,Q13884,Q14714,Q14BN4,Q9Y490	P10253,O15111,P13535,P13639,P16615,Q6JBY9,Q7Z406,Q86YM7,Q9NTI2,P20020,O14558,O60237,P08133,P09493,P24844,P50993,O75116,P25101,P30411,P35749,P53814,Q13464,Q15746,O43293,P08913,P51911,Q03135,O15085,P04075,P29475,P78540,Q8WZ42,Q9Y4J8,P30626,P00813,P17301,P25116,P35354,Q14247,O15247,P0DP23,P11532,P17612,P28161,P32418,P78417,Q01484,Q12797,Q13557,P05026,P19634,P56524,Q99622,P01019,P28907,Q9BXC9,O00443,…	1.20978e-09	6.50845e-08	0.273973
GO:0099512	supramolecular fiber	C	87	462	796	8032	0.109296	0.0575199	P35555,P55001,Q13361,Q14766,P23142,P28289,Q05682,P62736,P02545,P12035,Q9NZQ3,P46940,P68366,Q13425,Q15555,Q86Y91,Q8TC05,Q8TDX7,Q92597,Q9BUF5,Q9H0R8,Q9HC98,Q9NRI5,Q9ULW0,A6NGB9,O43293,P07951,P09493,P13797,P21333,P55008,P60709,P67936,Q9UBI6,O43790,P02511,Q96HH9,O95816,O75083,P51808,O00159,Q14195,Q53GG5,Q8IY33,Q8N3D4,Q96HC4,Q96JY6,Q9NR12,P08253,P13535,Q13418,Q5JVS0,Q9ULV4,O95425,P11532,P18206,Q09666,…	P35555,P35556,P55001,P55081,P55083,Q13361,Q14766,Q6ZMM2,Q6ZMP0,O14974,P01034,P35659,P15502,P23142,Q9UBX5,O43819,P05976,P28289,P29536,P60900,P63261,Q05682,Q12792,Q5VU43,Q6IBS0,Q86VW2,Q9NYL9,Q9NZR1,P14902,P16284,P62736,P26196,Q5BJF6,O15061,O76009,P01911,P02533,P02545,P05783,P05787,P08670,P08727,P08729,P08779,P12035,P13645,P13647,P14923,P15531,P15924,P17661,P19013,P22392,P30622,P35527,P35908,P41219,…	1.32018e-09	7.05936e-08	0.188312
GO:0099081	supramolecular polymer	C	87	465	796	8032	0.109296	0.0578934	P35555,P55001,Q13361,Q14766,P23142,P28289,Q05682,P62736,P02511,P02545,P12035,Q9NZQ3,P46940,P68366,Q13425,Q15555,Q86Y91,Q8TC05,Q8TDX7,Q92597,Q9BUF5,Q9H0R8,Q9HC98,Q9NRI5,Q9ULW0,A6NGB9,O43293,P07951,P09493,P13797,P21333,P55008,P60709,P67936,Q9UBI6,Q96HH9,O75083,O43790,O95816,P51808,O00159,Q14195,Q53GG5,Q8IY33,Q8N3D4,Q96HC4,Q96JY6,Q9NR12,P08253,P13535,Q13418,Q5JVS0,Q9ULV4,O95425,P11532,P18206,Q09666,…	P37840,P35555,P35556,P55001,P55081,P55083,Q13361,Q14766,Q6ZMM2,Q6ZMP0,O14974,P01034,P35659,P15502,P23142,Q9UBX5,O43819,P05976,P28289,P29536,P60900,P63261,Q05682,Q12792,Q5VU43,Q6IBS0,Q86VW2,Q9NYL9,Q9NZR1,P14902,P16284,P62736,P02511,P17661,P26196,Q5BJF6,O15061,O76009,P01911,P02533,P02545,P05783,P05787,P08670,P08727,P08729,P08779,P12035,P13645,P13647,P14923,P15531,P15924,P19013,P22392,P30622,P35527,…	1.84419e-09	9.80196e-08	0.187097
GO:0031410	cytoplasmic vesicle	C	205	1428	796	8032	0.257538	0.177789	O15400,O15511,O60664,O60749,O94832,P04083,P05023,P07355,P13498,P36897,Q03135,Q13393,Q687X5,Q8N3D4,Q92930,P08174,P13987,P21810,P51636,Q14714,P02647,P02787,Q9NZN3,P08962,O14966,P02649,P02652,P02655,P02656,P04114,P19320,P25116,P27361,Q07954,Q16853,Q9BXF6,Q9Y3C0,P13473,P17181,Q13488,Q8IZ07,Q92581,P04196,O94868,Q8IVB4,Q8IY33,Q6VY07,P01009,Q14195,Q9HCH5,O00159,P06396,P08246,P16671,P61764,Q86Y82,Q9ULC3,…	O00499,O14964,O14972,O15144,O15400,O15498,O15511,O43493,O43861,O60664,O60749,O60784,O60826,O75110,O75340,O75351,O75379,O75436,O75674,O75791,O75923,O75955,O94832,O95630,O95716,P00533,P02786,P04083,P05023,P05067,P06241,P07355,P08138,P08842,P09429,P11717,P12821,P12830,P13498,P14373,P15311,P15328,P17405,P17948,P20337,P20338,P20339,P20645,P23458,P24941,P28799,P30411,P30533,P32121,P35052,P36543,P36897,…	1.86902e-09	9.87444e-08	0.143557
GO:0030036	actin cytoskeleton organization	P	82	429	796	8032	0.103015	0.0534114	A6NGB9,O43707,P12814,P13797,P55008,Q14195,Q96IZ0,P06396,O75083,P60981,Q9Y281,O00159,O60504,O94832,O94875,P02787,P04075,P07951,P09493,P28289,P42331,P67936,P84095,Q53GG5,Q9UKN7,Q9ULV4,P48061,P50552,Q01518,P03950,P59998,Q8IY33,Q9Y3C0,Q15124,P35749,O94868,P08567,P05362,Q9Y5X1,Q8IVF7,Q9NZN4,Q9Y490,P35579,P35580,Q99439,P04083,P11233,P21333,Q6ZW31,Q8N4C8,Q9H6X2,Q9HBI1,Q9NVD7,Q8N3V7,P04196,Q07954,Q10588,…	A6NGB9,O00401,P42768,Q8TF74,Q02241,Q8WUM4,Q9H0H5,Q9UN37,O43707,O43795,P08134,P12814,P13796,P13797,P15311,P29966,P35611,P35612,P55008,P61586,P61587,P62745,Q08495,Q12929,Q14195,Q14511,Q14651,Q16658,Q2M3G4,Q8TDZ2,Q96IZ0,Q9BQI0,Q9BR76,Q9HBH0,Q9UEY8,Q9UH65,Q9UHB6,Q9UHR4,Q9UQB8,P06396,P35241,P40121,P47755,P47756,P52907,Q12792,Q6IBS0,Q9H2D6,O75083,O94851,P23528,P60981,Q7RTP6,Q96SB3,Q9Y281,P62328,P63313,…	1.97974e-09	1.03972e-07	0.191142
GO:0099080	supramolecular complex	C	87	466	796	8032	0.109296	0.0580179	P35555,P55001,Q13361,Q14766,P23142,P02545,P12035,Q9NZQ3,P46940,P68366,Q13425,Q15555,Q86Y91,Q8TC05,Q8TDX7,Q92597,Q9BUF5,Q9H0R8,Q9HC98,Q9NRI5,Q9ULW0,A6NGB9,O43293,P07951,P09493,P13797,P21333,P28289,P55008,P60709,P67936,Q9UBI6,Q05682,P62736,O43790,P02511,Q96HH9,P51808,O95816,O75083,O00159,Q14195,Q53GG5,Q8IY33,Q8N3D4,Q96HC4,Q96JY6,Q9NR12,P08253,P13535,Q13418,Q5JVS0,Q9ULV4,O95425,P11532,P18206,Q09666,…	P37840,P35555,P35556,P55001,P55081,P55083,Q13361,Q14766,Q6ZMM2,Q6ZMP0,O14974,P01034,P35659,P15502,P23142,Q9UBX5,P26196,Q5BJF6,O15061,O76009,P01911,P02533,P02545,P05783,P05787,P08670,P08727,P08729,P08779,P12035,P13645,P13647,P14923,P15531,P15924,P17661,P19013,P22392,P30622,P35527,P35908,P41219,P43007,P48681,Q03001,Q04695,Q6KB66,Q86UE8,Q8TDZ2,Q99959,Q9H307,Q9H7C4,Q9NZQ3,Q9Y4I1,A0MZ66,A6NCE7,A6NHL2,…	2.05948e-09	1.07519e-07	0.186695
GO:0097708	intracellular vesicle	C	205	1430	796	8032	0.257538	0.178038	O94832,P02647,P02787,P03950,P08648,P32456,P43003,P51636,P84095,Q03135,Q86YL7,Q8WV24,Q96RF0,Q9Y5X1,O15400,O15511,O60664,O60749,P04083,P05023,P07355,P13498,P36897,Q13393,Q687X5,Q8N3D4,Q92930,P08174,P13987,P21810,Q14714,Q9NZN3,P08962,O14966,P02649,P02652,P02655,P02656,P04114,P19320,P25116,P27361,Q07954,Q16853,Q9BXF6,Q9Y3C0,P13473,P17181,Q13488,Q8IZ07,Q92581,P07711,P04196,O94868,Q8IVB4,Q8IY33,Q86Y82,…	A6NCE7,O00165,O00214,O00401,O14641,O14786,O14908,O15321,O15530,O43924,O60313,O60333,O75340,O75581,O75695,O75781,O75923,O75955,O75970,O94832,O94955,O94973,O95716,P00441,P02647,P02786,P02787,P03950,P07332,P08134,P08473,P08648,P09496,P09619,P10768,P11362,P15153,P18065,P19474,P20337,P20340,P20591,P20592,P21283,P27216,P29508,P30044,P32121,P32455,P32456,P35612,P43003,P49281,P49407,P50281,P50570,P51153,…	2.11725e-09	1.09885e-07	0.143357
GO:0048646	anatomical structure formation involved in morphogenesis	P	97	543	796	8032	0.121859	0.0676046	O60462,O60687,O60895,P02751,P03950,P04196,P05090,P05412,P07355,P08253,P08648,P25067,P35579,P39059,P39060,P43121,P51817,P98160,Q03135,Q08431,Q13444,Q15582,Q8IVF7,Q99542,P17813,Q16881,P35680,Q9NQC3,Q9BPY8,P01137,P11233,P50552,P61812,Q86YL7,P07996,Q9NVD7,P47895,P43694,P17655,P21926,Q9P2B2,O00501,P01019,P02749,P02776,P07585,P36955,Q8IWU6,Q9NY15,Q9Y6C2,Q7Z4P5,O75083,P12814,P28289,Q15124,P35749,Q13418,…	O00470,O00522,O14786,O43447,O60462,O60687,O60894,O60895,O75340,O75923,P02751,P03950,P04196,P04216,P05090,P05121,P05412,P06576,P06756,P07355,P08253,P08572,P08648,P09601,P11362,P13688,P15104,P15144,P16284,P17252,P19338,P19971,P23381,P25067,P27658,P29279,P29323,P29353,P29474,P31151,P35354,P35579,P39059,P39060,P42336,P43121,P43405,P48745,P50281,P51178,P51817,P52735,P54753,P54760,P55347,P60484,P62745,…	2.58237e-09	1.33241e-07	0.178637
GO:0019835	cytolysis	P	14	23	796	8032	0.0175879	0.00286355	P01137,P18428,O14791,P00734,P04196,Q03591,P01031,P02748,P07357,P07358,P07360,P10643,P13671,P61626	P02538,P01137,P18428,O14791,P00734,P04196,P36980,P49913,P60602,Q03591,Q9BXR6,P01031,P02748,P07357,P07358,P07360,P10144,P10643,P12544,P13671,P14222,P51124,P61626	2.75458e-09	1.39676e-07	0.608696
GO:0030194	positive regulation of blood coagulation	P	14	23	796	8032	0.0175879	0.00286355	Q4KMQ2,P08567,P00734,P00747,P02749,P04196,P07996,P08697,Q96IY4,Q86YL7,P00748,P16671,P25116,Q9Y6X5	P13726,Q4KMQ2,P08567,P47712,P00734,P00747,P02749,P04196,P05121,P07204,P07996,P08697,P22415,Q96IY4,Q08495,Q86YL7,Q9Y624,P00748,P08709,P16671,P25116,P32119,Q9Y6X5	2.75458e-09	1.39676e-07	0.608696
GO:1900048	positive regulation of hemostasis	P	14	23	796	8032	0.0175879	0.00286355	Q4KMQ2,P08567,P00734,P00748,P02749,P07996,P16671,P25116,Q9Y6X5,P00747,P04196,P08697,Q96IY4,Q86YL7	P13726,Q4KMQ2,P08567,P47712,P00734,P00748,P02749,P05121,P07996,P08709,P16671,P25116,P32119,Q08495,Q9Y6X5,P00747,P04196,P07204,P08697,P22415,Q96IY4,Q86YL7,Q9Y624	2.75458e-09	1.39676e-07	0.608696
GO:0031226	intrinsic component of plasma membrane	C	86	462	796	8032	0.10804	0.0575199	Q7L9B9,Q9Y625,A0FGR8,O00168,O00591,O14817,O15162,O43556,O60486,O60636,O60895,O60906,O75326,P04839,P05362,P08962,P12235,P13598,P14151,P14209,P15260,P16671,P17181,P18577,P19320,P21926,P22897,P25116,P27105,P27701,P30273,P34903,P43003,P48509,P49961,P51636,P51805,Q03135,Q04721,Q07837,Q07954,Q08722,Q13488,Q14714,Q14BN4,Q16563,Q16585,Q4KMQ2,Q86VB7,Q86YL7,Q8N5C1,Q96PQ0,Q9BXJ1,Q9BZR6,Q9NPH3,Q9NY15,Q9UHI5,…	P08582,P35052,P54826,Q7L9B9,Q9Y625,A0FGR8,A1L157,O00168,O00238,O00264,O00400,O00421,O00591,O00592,O14494,O14495,O14817,O15031,O15075,O15118,O15121,O15162,O15427,O15431,O15455,O15498,O15551,O43155,O43157,O43306,O43490,O43556,O43657,O43813,O43914,O60245,O60266,O60449,O60486,O60503,O60603,O60635,O60636,O60637,O60894,O60895,O60906,O75326,O75387,O75751,O75841,O75882,O75954,O76062,O94856,O94956,O95183,…	2.98723e-09	1.50608e-07	0.186147
GO:0043312	neutrophil degranulation	P	79	411	796	8032	0.0992462	0.0511703	O00391,O15511,O43759,O75594,P00746,P01009,P01011,P01024,P02750,P02763,P02765,P02766,P02788,P02792,P02794,P04066,P04075,P04217,P04839,P05164,P06396,P06737,P07355,P08174,P08246,P08311,P08571,P08962,P09972,P10619,P12318,P13473,P13498,P13716,P13987,P14151,P14780,P15848,P16035,P16671,P17931,P18206,P19652,P22894,P24158,P26022,P27105,P30273,P30740,P36871,P41218,P46940,P46976,P48060,P54108,P59665,P61160,…	P43405,P11274,Q12979,P05107,P11215,O00161,O00186,O00231,O00232,O00264,O00391,O00462,O00487,O00560,O00571,O00584,O00602,O00754,O00764,O14672,O14727,O14975,O15078,O15120,O15121,O15126,O15260,O15511,O43242,O43759,O43914,O60234,O60603,O60610,O60784,O75131,O75165,O75594,O75787,O75874,O75907,O94804,O94856,O94886,O94973,O95210,O95298,O95352,O95415,O95497,O95716,O95721,P00387,P00491,P00738,P00746,P00749,…	3.07246e-09	1.53155e-07	0.192214
GO:0002283	neutrophil activation involved in immune response	P	79	411	796	8032	0.0992462	0.0511703	O00391,O15511,O43759,O75594,P00746,P01009,P01011,P01024,P02750,P02763,P02765,P02766,P02788,P02792,P02794,P04066,P04075,P04217,P04839,P05164,P06396,P06737,P07355,P08174,P08246,P08311,P08571,P08962,P09972,P10619,P12318,P13473,P13498,P13716,P13987,P14151,P14780,P15848,P16035,P16671,P17931,P18206,P19652,P22894,P24158,P26022,P27105,P30273,P30740,P36871,P41218,P46940,P46976,P48060,P54108,P59665,P61160,…	O00161,O00186,O00231,O00232,O00264,O00391,O00462,O00487,O00560,O00571,O00584,O00602,O00754,O00764,O14672,O14727,O14975,O15078,O15120,O15121,O15126,O15260,O15511,O43242,O43759,O43914,O60234,O60603,O60610,O60784,O75131,O75165,O75594,O75787,O75874,O75907,O94804,O94856,O94886,O94973,O95210,O95298,O95352,O95415,O95497,O95716,O95721,P00387,P00491,P00738,P00746,P00749,P01009,P01011,P01024,P01034,P01111,…	3.07246e-09	1.53155e-07	0.192214
GO:0009653	anatomical structure morphogenesis	P	190	1307	796	8032	0.238693	0.162724	P10909,P61812,Q01518,Q5TBA9,Q86YL7,Q8NBJ9,P12107,O60462,O60687,O60895,P02751,P03950,P04196,P05090,P05412,P07355,P08253,P08648,P25067,P35579,P39059,P39060,P43121,P51817,P98160,Q03135,Q08431,Q13444,Q15582,Q8IVF7,Q99542,P17813,P01137,Q13418,Q16881,P35680,P60709,Q07092,Q9NQC3,Q9BPY8,P11233,P50552,P43694,Q04721,P00918,P18206,Q14118,P07996,Q9NVD7,P47895,P20908,O00501,O95644,Q9Y6C2,P36897,Q8N6T7,P49746,…	O00203,O00453,O75695,O94915,P07359,P10909,P12830,P16452,P19022,P22223,P33151,P35611,P38571,P40123,P40306,P46937,P47756,P48729,P55160,P55287,P55290,P61812,Q01518,Q13043,Q15020,Q15532,Q15648,Q15814,Q16539,Q16827,Q2M3G4,Q5TBA9,Q7L576,Q86YL7,Q8NBJ9,Q8NEZ3,Q8NI27,Q8TF72,Q8WVM8,Q92974,Q96F07,Q99572,Q9NZI6,Q9Y2A7,Q9Y5P4,P35222,O00238,P12107,P13497,P16112,P29279,Q01974,O00470,O00522,O14786,O43447,O60462,…	3.34809e-09	1.65956e-07	0.145371
GO:0005178	integrin binding	F	31	100	796	8032	0.0389447	0.0124502	Q9Y6C2,O14817,O43707,O75326,O95388,P02751,P04004,P05362,P07996,P08648,P12814,P13598,P16035,P19320,P20908,P21926,P22105,P23142,P26006,P35555,P35579,P48061,P48509,P98160,Q07092,Q08431,Q13418,Q13444,Q15582,Q8N2S1,Q9Y490	Q9Y6C2,O00214,O00622,O14495,O14672,O14817,O15230,O43707,O43854,O75326,O76076,O94769,O95136,O95388,P00533,P01344,P02461,P02751,P04004,P04216,P04275,P05019,P05067,P05106,P05107,P05161,P05362,P05556,P06756,P07237,P07942,P07948,P07996,P08648,P09038,P09429,P10451,P12814,P12931,P13598,P13796,P16035,P16144,P17252,P17301,P17706,P18084,P19075,P19320,P20073,P20908,P21246,P21926,P22105,P23142,P26006,P26012,…	3.5926e-09	1.77081e-07	0.31
GO:0051270	regulation of cellular component movement	P	96	539	796	8032	0.120603	0.0671066	P04083,Q9Y4H4,Q10588,P05362,O60462,P01019,P07996,P10301,P02649,P02749,P07585,P36955,P15848,Q9ULV4,P05412,P26006,P61812,Q9NQC3,P26927,P27361,Q99969,P01031,Q03113,P01137,O95388,P04004,P17936,Q07954,Q13418,O60486,P02545,P07093,P21333,P51805,P51817,Q0ZGT2,Q16363,Q8N4C8,O00159,O43293,O43707,O75326,P00742,P04899,P08648,P14780,P25116,P36897,P39060,P43121,P48061,P48509,P55008,Q03135,Q15746,Q86YL7,Q9NRA1,…	P04083,O95760,P00813,P09601,P08514,P17301,Q5JRA6,P08709,P21246,P21741,P78536,Q9Y4H4,Q10588,P11274,Q12979,P04216,P05362,Q9BX97,P57076,P13688,P15104,Q05397,O14786,O60462,O75116,O75340,O94885,P00519,P01019,P05106,P06744,P07996,P09486,P10301,P12429,P17252,P27797,P28799,P41221,P56945,P62745,P80108,Q13630,Q13685,Q14289,Q15139,Q5UCC4,Q8WYP3,Q96PE1,Q9BZL6,Q9H3U7,Q9H6U6,O00522,P02649,P02749,P07585,P23497,…	3.70069e-09	1.81395e-07	0.178108
GO:0005604	basement membrane	C	24	65	796	8032	0.0301508	0.00809263	Q9HB63,P11047,P39059,O95967,P01033,P02751,P03950,P04004,P07355,P20908,P23142,P25067,P35555,P36955,P39060,P48509,P98160,Q08397,Q14112,Q14118,Q15582,Q16363,Q6PCB0,Q76M96	P07942,P55268,Q13751,Q9HB63,P11047,P25391,Q13753,O15230,Q16787,P39059,P02462,P08572,P27658,O00339,O00468,O00515,O14936,O95967,P01033,P01034,P02751,P03950,P04004,P07355,P09486,P14543,P16112,P20908,P21246,P23142,P23229,P24043,P24821,P25067,P35442,P35443,P35555,P35625,P36955,P39060,P48509,P52803,P98160,Q02388,Q03001,Q08397,Q12959,Q14112,Q14118,Q15582,Q16363,Q5GFL6,Q5SZK8,Q63HQ2,Q6PCB0,Q76M96,Q86XX4,…	4.37753e-09	2.13387e-07	0.369231
GO:0042119	neutrophil activation	P	79	415	796	8032	0.0992462	0.0516683	P30273,O00391,O15511,O43759,O75594,P00746,P01009,P01011,P01024,P02750,P02763,P02765,P02766,P02788,P02792,P02794,P04066,P04075,P04217,P04839,P05164,P06396,P06737,P07355,P08174,P08246,P08311,P08571,P08962,P09972,P10619,P12318,P13473,P13498,P13716,P13987,P14151,P14780,P15848,P16035,P16671,P17931,P18206,P19652,P22894,P24158,P26022,P27105,P30740,P36871,P41218,P46940,P46976,P48060,P54108,P59665,P61160,…	P30273,P43405,O00161,O00186,O00231,O00232,O00264,O00391,O00462,O00487,O00560,O00571,O00584,O00602,O00754,O00764,O14672,O14727,O14975,O15078,O15120,O15121,O15126,O15260,O15511,O43242,O43759,O43914,O60234,O60603,O60610,O60784,O75131,O75165,O75594,O75787,O75874,O75907,O94804,O94856,O94886,O94973,O95210,O95298,O95352,O95415,O95497,O95716,O95721,P00387,P00491,P00738,P00746,P00749,P01009,P01011,P01024,…	4.87685e-09	2.3642e-07	0.190361
GO:0098542	defense response to other organism	P	59	275	796	8032	0.0741206	0.034238	Q9C030,P08246,A0A075B6Q5,A0A0B4J1U7,A0A0B4J1X8,A0A0B4J1Y9,A0A0C4DH29,A0A0C4DH31,A0A0C4DH34,A0A0C4DH35,A0A0C4DH36,A0A0C4DH41,A0A0J9YX35,B9A064,P01766,P01780,P01834,P01859,P01871,P01876,P05164,P0DOY2,P0DP01,P17676,P30273,P61626,P80188,Q04721,Q5KU26,Q9NY15,P04196,P08311,P59665,O75594,P02788,P03950,P16671,P18428,P32456,Q96PD5,Q99969,Q96CV9,P01591,P01619,P02776,Q14314,Q9UII4,O14879,O15162,O60238,O7563…	P11678,O60828,O95786,P29590,P42224,Q7Z434,Q86WV6,Q8IUX4,Q8IXQ6,Q8N884,Q8TDB6,Q96ST3,Q9C030,Q9HC16,Q9P2K8,Q9ULZ3,Q9Y6D0,P08246,A0A075B6Q5,A0A0A0MS14,A0A0B4J1U7,A0A0B4J1V0,A0A0B4J1V6,A0A0B4J1V7,A0A0B4J1X5,A0A0B4J1X8,A0A0B4J1Y9,A0A0C4DH29,A0A0C4DH30,A0A0C4DH31,A0A0C4DH32,A0A0C4DH34,A0A0C4DH35,A0A0C4DH36,A0A0C4DH38,A0A0C4DH41,A0A0J9YX35,A0A5B9,A0M8Q6,B9A064,O15455,O75179,P00738,P01742,P01743,P01766,P…	5.48364e-09	2.64383e-07	0.214545
GO:0019730	antimicrobial humoral response	P	23	61	796	8032	0.0288945	0.00759462	P08246,P01591,P01619,P01871,P01876,P02788,P03950,P08311,P59665,Q99969,O75594,P00734,P01042,P02776,P04196,P10720,P17931,P48061,P10909,P24158,P61626,P80188,Q96PD5	P08246,O60814,P01591,P01619,P01871,P01876,P01877,P02788,P03950,P03973,P04439,P05067,P08311,P12724,P13747,P17213,P49913,P59665,P60022,P61769,Q93091,Q99969,P02671,P02675,Q9BUD6,Q9UGM3,O00585,O75594,O95715,P00734,P01042,P02538,P02775,P02776,P04196,P04406,P05204,P06702,P10720,P17931,P22749,P31151,P39019,P48061,P55774,P60602,P62888,P81605,P05109,P10909,P14555,P20160,P24158,P61626,P80188,Q04656,Q5EBL8,…	5.74826e-09	2.75635e-07	0.377049
GO:0050820	positive regulation of coagulation	P	14	24	796	8032	0.0175879	0.00298805	Q4KMQ2,P08567,P00734,P00748,P02749,P07996,P16671,P25116,Q9Y6X5,P00747,P04196,P08697,Q96IY4,Q86YL7	P13726,Q4KMQ2,P08567,P47712,P00734,P00748,P02749,P05121,P07996,P08709,P16671,P25116,P32119,Q08495,Q9Y6X5,P00747,P04196,P07204,P08697,P22415,Q96IY4,Q86YL7,Q9Y624,P49768	6.0111e-09	2.86681e-07	0.583333
GO:0004252	serine-type endopeptidase activity	F	24	66	796	8032	0.0301508	0.00821713	O00187,O43866,P00734,P00736,P00739,P00740,P00742,P00746,P00747,P00748,P00751,P02788,P03951,P03952,P06681,P08246,P08253,P08311,P09871,P14780,P22891,P22894,P24158,P26927	O00187,O14773,O43240,O43464,O43866,O95084,P00734,P00736,P00738,P00739,P00740,P00742,P00746,P00747,P00748,P00749,P00750,P00751,P02788,P03951,P03952,P05156,P06681,P08246,P08253,P08311,P08519,P08709,P09237,P09668,P09871,P10144,P12544,P13798,P14780,P20160,P20231,P22891,P22894,P23946,P24158,P26927,P27487,P29144,P36776,P48147,P48740,P49863,P51124,P53634,P83110,Q04756,Q12884,Q14520,Q14703,Q16651,Q16740,…	6.24426e-09	2.96199e-07	0.363636
GO:0010466	negative regulation of peptidase activity	P	29	92	796	8032	0.0364322	0.0114542	P01008,P01009,P01011,P01019,P01033,P01042,P02765,P04004,P04196,P05155,P05543,P05546,P07093,P08185,P08697,P16035,P29622,P30740,P36955,P50452,Q9UGM5,P02511,P07996,Q13075,Q15392,Q07954,P02788,P14780,P01040	O95980,P01008,P01009,P01011,P01019,P01033,P01042,P02765,P04004,P04196,P04406,P05121,P05154,P05155,P05543,P05546,P07093,P08185,P08697,P16035,P29508,P29622,P30740,P31749,P35237,P35625,P36952,P36955,P50452,P50453,P50454,Q96P63,Q9UGM5,Q9UK55,O00571,O15519,O43474,O43504,O43715,O75190,P02511,P04049,P07203,P07996,P08138,P12931,P16070,P16435,P16444,P29972,P31947,P32121,P35354,P37840,P51812,P62258,P68400,…	7.52104e-09	3.54856e-07	0.315217
GO:0036230	granulocyte activation	P	79	420	796	8032	0.0992462	0.0522908	P30273,O00391,O15511,O43759,O75594,P00746,P01009,P01011,P01024,P02750,P02763,P02765,P02766,P02788,P02792,P02794,P04066,P04075,P04217,P04839,P05164,P06396,P06737,P07355,P08174,P08246,P08311,P08571,P08962,P09972,P10619,P12318,P13473,P13498,P13716,P13987,P14151,P14780,P15848,P16035,P16671,P17931,P18206,P19652,P22894,P24158,P26022,P27105,P30740,P36871,P41218,P46940,P46976,P48060,P54108,P59665,P61160,…	O14638,Q15046,P30273,P43405,Q9BTU6,Q05655,Q14116,Q8TCU6,Q9Y2Y8,P51809,P63027,Q12846,O00161,O00186,O00231,O00232,O00264,O00391,O00462,O00487,O00560,O00571,O00584,O00602,O00754,O00764,O14672,O14727,O14975,O15078,O15120,O15121,O15126,O15260,O15511,O43242,O43759,O43914,O60234,O60603,O60610,O60784,O75131,O75165,O75594,O75787,O75874,O75907,O94804,O94856,O94886,O94973,O95210,O95298,O95352,O95415,O95497,…	8.5776e-09	4.02554e-07	0.188095
GO:0042827	platelet dense granule	C	12	18	796	8032	0.0150754	0.00224104	P08962,P13473,Q14643,P02749,P05452,P29622,P49908,Q06033,Q13103,Q14624,Q99969,Q9NQG7	O00194,O15439,P08962,P13473,Q14643,P02749,P05452,P29622,P35625,P49908,Q06033,Q08380,Q13103,Q14624,Q16610,Q92520,Q99969,Q9NQG7	8.77035e-09	4.09422e-07	0.666667
GO:0051234	establishment of localization	P	355	2840	796	8032	0.44598	0.353586	P01019,P02545,P43003,P78539,P05023,O75915,Q8IZ07,P08962,O95278,P01137,P30273,O00391,O43707,O75083,O94919,P00746,P00747,P01009,P01011,P01023,P01033,P01042,P02647,P02749,P02751,P02763,P02765,P02768,P02776,P02787,P04075,P04196,P04217,P05155,P05452,P07225,P07996,P08567,P08697,P10909,P12814,P13473,P16671,P18206,P19652,P21333,P21926,P29622,P37802,P49908,P61764,P61812,P68366,Q06033,Q13103,Q14624,Q5JVS0,…	O14980,P56537,P61221,P62826,Q9H089,O00488,P06748,Q15050,Q96D46,Q99567,Q9NVU7,P62841,Q96GA3,O14777,O43264,P05556,P17302,P42025,P42858,P43034,P61163,P63172,Q13257,Q14203,Q14980,Q92974,Q96SN8,Q9NXR1,Q9NZ32,Q9P287,Q9UNZ2,O00410,O14787,O15397,O60518,O75694,O94829,O95149,O95373,P01019,P02545,P12270,P27986,P29590,P31749,P35658,P37198,P39900,P40763,P43405,P49790,P49815,P52948,P53801,P55060,P55265,P57740,…	9.13871e-09	4.24373e-07	0.125
GO:0002275	myeloid cell activation involved in immune response	P	81	436	796	8032	0.101759	0.0542829	P18428,P30273,P61764,O00391,O15511,O43759,O75594,P00746,P01009,P01011,P01024,P02750,P02763,P02765,P02766,P02788,P02792,P02794,P04066,P04075,P04217,P04839,P05164,P06396,P06737,P07355,P08174,P08246,P08311,P08571,P08962,P09972,P10619,P12318,P13473,P13498,P13716,P13987,P14151,P14780,P15848,P16035,P16671,P17931,P18206,P19652,P22894,P24158,P26022,P27105,P30740,P36871,P41218,P46940,P46976,P48060,P54108,…	O14638,Q15046,Q92608,Q9ULZ3,O75923,P18428,P43405,Q02156,Q9NSU2,O43914,O95760,P28799,P30273,O00161,P07948,Q06187,Q9BTU6,P16591,O00329,P22681,Q99584,O15530,P07332,P15153,Q15833,Q70J99,Q9NQ89,O00182,P09601,Q9UIB8,P09769,P61764,P51809,P63027,Q12846,O00186,O00231,O00232,O00264,O00391,O00462,O00487,O00560,O00571,O00584,O00602,O00754,O00764,O14672,O14727,O14975,O15078,O15120,O15121,O15126,O15260,O15511,…	9.86897e-09	4.55885e-07	0.18578
GO:0002444	myeloid leukocyte mediated immunity	P	82	444	796	8032	0.103015	0.0552789	P01024,P30273,O75083,P61764,O00391,O15511,O43759,O75594,P00746,P01009,P01011,P02750,P02763,P02765,P02766,P02788,P02792,P02794,P04066,P04075,P04217,P04839,P05164,P06396,P06737,P07355,P08174,P08246,P08311,P08571,P08962,P09972,P10619,P12318,P13473,P13498,P13716,P13987,P14151,P14780,P15848,P16035,P16671,P17931,P18206,P19652,P22894,P24158,P26022,P27105,P30740,P36871,P41218,P46940,P46976,P48060,P54108,…	P01024,P30273,Q06187,P31994,P13747,O75083,P12821,P78536,Q8N5M9,Q9NWZ3,P50453,Q9BUD6,O00161,P07948,Q9BTU6,O95786,Q7Z434,Q92499,Q9H2U1,Q9NR30,O00329,P22681,Q99584,O15530,P07332,P15153,P16591,Q15833,Q70J99,Q9NQ89,O00182,P09601,Q9UIB8,P09769,P43405,P61764,P51809,P63027,Q12846,O00186,O00231,O00232,O00264,O00391,O00462,O00487,O00560,O00571,O00584,O00602,O00754,O00764,O14672,O14727,O14975,O15078,O15120,…	1.05263e-08	4.83718e-07	0.184685
GO:0070820	tertiary granule	C	34	121	796	8032	0.0427136	0.0150647	P04839,P13498,P13987,P27105,P30273,Q08722,Q13393,Q4KMQ2,Q9UHA4,P08174,P13473,P17931,Q13488,Q7Z7N9,Q93050,Q9Y6X5,O00391,O75594,P02750,P02763,P02788,P02794,P04075,P09972,P14780,P16035,P22894,P26022,P36871,P54108,P61626,Q13813,Q99439,O15400	O00161,O14672,O75787,O94886,O95210,P00749,P01111,P04839,P05107,P10253,P11169,P11215,P13498,P13688,P13987,P20138,P20702,P27105,P27449,P30273,P35237,P53618,P61106,P61225,P63167,P78324,P98196,Q08722,Q13303,Q13393,Q4KMQ2,Q5T4S7,Q68CP4,Q6GTX8,Q6ZNJ1,Q8N423,Q8NG11,Q9BV40,Q9NPY3,Q9UHA4,Q9Y2Q5,Q9Y3L5,O60610,O94856,O94973,P08174,P11279,P13473,P15924,P17931,P19256,P42785,P55160,P61586,P63000,Q02413,Q08554,…	1.06682e-08	4.87695e-07	0.280992
GO:0005796	Golgi lumen	C	20	49	796	8032	0.0251256	0.0061006	O75487,P00734,P00740,P00742,P01137,P04004,P07225,P07585,P08294,P20774,P21810,P22891,P51884,P51888,P59665,P98160,Q06828,Q14118,Q99983,Q9Y625	O00461,O00468,O75056,O75487,P00734,P00740,P00742,P01137,P04004,P05067,P07225,P07585,P08294,P08709,P13611,P15941,P16112,P18827,P20774,P21810,P22891,P24347,P30533,P34741,P35052,P41221,P50281,P51884,P51888,P56705,P59665,P60022,P98088,P98160,Q06828,Q13356,Q14118,Q14393,Q6UVK1,Q6W4X9,Q8WXI7,Q92824,Q99983,Q9BRK5,Q9H082,Q9H3R2,Q9HC84,Q9NX62,Q9Y625	1.15475e-08	5.25174e-07	0.408163
GO:0040012	regulation of locomotion	P	94	538	796	8032	0.11809	0.0669821	P04083,Q9Y4H4,Q10588,P05362,O60462,P01019,P07996,P10301,P02649,P02749,P07585,P36955,P15848,Q9ULV4,P05412,P26006,P61812,Q9NQC3,P26927,P27361,Q99969,P01031,Q03113,P01137,O95388,P04004,P17936,Q07954,Q13418,O60486,P02545,P07093,P21333,P51805,P51817,Q0ZGT2,Q16363,Q8N4C8,O00159,O43293,O43707,O75326,P00742,P04899,P08648,P14780,P25116,P36897,P39060,P43121,P48061,P48509,P55008,Q03135,Q15746,Q86YL7,Q9NRA1,…	P04083,O95760,P00813,P09601,P08514,P17301,Q5JRA6,P08709,P21246,P21741,P78536,Q9Y4H4,Q10588,P11274,Q12979,P04216,P05362,Q9BX97,P13688,P15104,Q05397,O14786,O60462,O75116,O75340,O94885,P00519,P01019,P05106,P06744,P07996,P09486,P10301,P12429,P17252,P27797,P28799,P41221,P56945,P62745,P80108,Q13630,Q13685,Q14289,Q15139,Q5UCC4,Q8WYP3,Q96PE1,Q9BZL6,Q9H3U7,Q9H6U6,O00522,P02649,P02749,P07585,P23497,P24468,…	1.49222e-08	6.75172e-07	0.174721
GO:0001944	vasculature development	P	72	374	796	8032	0.0904523	0.0465637	O60462,O60687,O60895,P02751,P03950,P04196,P05090,P05412,P07355,P08253,P08648,P25067,P35579,P39059,P39060,P43121,P51817,P98160,Q03135,Q08431,Q13444,Q15582,Q8IVF7,Q99542,P08123,P20908,Q9H6X2,P17813,P01137,Q86YL7,P07996,Q9NVD7,O00501,P01019,P02749,P02776,P07585,P36955,P61812,Q8IWU6,Q9NY15,Q9Y6C2,Q9NQC3,P35580,Q08397,Q14766,P28300,Q07954,O14558,P01024,P02750,P04839,P05771,P10301,P13671,P43694,Q01196,…	O00470,O00522,O14786,O43447,O60462,O60687,O60894,O60895,O75340,O75923,P02751,P03950,P04196,P04216,P05090,P05121,P05412,P06576,P06756,P07355,P08253,P08572,P08648,P09601,P11362,P13688,P15104,P15144,P16284,P17252,P19338,P19971,P23381,P25067,P27658,P29279,P29323,P29353,P29474,P31151,P35354,P35579,P39059,P39060,P42336,P43121,P43405,P48745,P50281,P51178,P51817,P52735,P54753,P54760,P55347,P60484,P62745,…	1.5138e-08	6.81441e-07	0.192513
GO:0043299	leukocyte degranulation	P	80	434	796	8032	0.100503	0.0540339	P30273,P61764,O00391,O15511,O43759,O75594,P00746,P01009,P01011,P01024,P02750,P02763,P02765,P02766,P02788,P02792,P02794,P04066,P04075,P04217,P04839,P05164,P06396,P06737,P07355,P08174,P08246,P08311,P08571,P08962,P09972,P10619,P12318,P13473,P13498,P13716,P13987,P14151,P14780,P15848,P16035,P16671,P17931,P18206,P19652,P22894,P24158,P26022,P27105,P30740,P36871,P41218,P46940,P46976,P48060,P54108,P59665,…	O00161,P07948,Q06187,Q9BTU6,O00329,P22681,Q99584,O15530,P07332,P15153,P16591,Q15833,Q70J99,Q9NQ89,O00182,P09601,Q9UIB8,P09769,P30273,P43405,P61764,P51809,P63027,Q12846,O00186,O00231,O00232,O00264,O00391,O00462,O00487,O00560,O00571,O00584,O00602,O00754,O00764,O14672,O14727,O14975,O15078,O15120,O15121,O15126,O15260,O15511,O43242,O43759,O43914,O60234,O60603,O60610,O60784,O75131,O75165,O75594,O75787,…	1.76747e-08	7.91591e-07	0.184332
GO:0008236	serine-type peptidase activity	F	26	80	796	8032	0.0326633	0.00996016	O00187,O43866,P00734,P00736,P00739,P00740,P00742,P00746,P00747,P00748,P00751,P02788,P03951,P03952,P06681,P08246,P08253,P08311,P09871,P14780,P22891,P22894,P24158,P26927,P10619,Q9H3G5	O00187,O14773,O43240,O43464,O43866,O95084,P00734,P00736,P00738,P00739,P00740,P00742,P00746,P00747,P00748,P00749,P00750,P00751,P02788,P03951,P03952,P05156,P06681,P08246,P08253,P08311,P08519,P08709,P09237,P09668,P09871,P10144,P12544,P13798,P14780,P20160,P20231,P22891,P22894,P23946,P24158,P26927,P27487,P29144,P36776,P48147,P48740,P49863,P51124,P53634,P83110,Q04756,Q12884,Q14520,Q14703,Q16651,Q16740,…	2.21695e-08	9.82924e-07	0.325
GO:0017171	serine hydrolase activity	F	26	80	796	8032	0.0326633	0.00996016	O00187,O43866,P00734,P00736,P00739,P00740,P00742,P00746,P00747,P00748,P00751,P02788,P03951,P03952,P06681,P08246,P08253,P08311,P09871,P14780,P22891,P22894,P24158,P26927,P10619,Q9H3G5	O00187,O14773,O43240,O43464,O43866,O95084,P00734,P00736,P00738,P00739,P00740,P00742,P00746,P00747,P00748,P00749,P00750,P00751,P02788,P03951,P03952,P05156,P06681,P08246,P08253,P08311,P08519,P08709,P09237,P09668,P09871,P10144,P12544,P13798,P14780,P20160,P20231,P22891,P22894,P23946,P24158,P26927,P27487,P29144,P36776,P48147,P48740,P49863,P51124,P53634,P83110,Q04756,Q12884,Q14520,Q14703,Q16651,Q16740,…	2.21695e-08	9.82924e-07	0.325
GO:0072358	cardiovascular system development	P	72	378	796	8032	0.0904523	0.0470618	O60462,O60687,O60895,P02751,P03950,P04196,P05090,P05412,P07355,P08253,P08648,P25067,P35579,P39059,P39060,P43121,P51817,P98160,Q03135,Q08431,Q13444,Q15582,Q8IVF7,Q99542,P08123,P20908,Q9H6X2,P17813,P01137,Q86YL7,P07996,Q9NVD7,O00501,P01019,P02749,P02776,P07585,P36955,P61812,Q8IWU6,Q9NY15,Q9Y6C2,Q9NQC3,P35580,Q08397,Q14766,P28300,Q07954,O14558,P01024,P02750,P04839,P05771,P10301,P13671,P43694,Q01196,…	O00470,O00522,O14786,O43447,O60462,O60687,O60894,O60895,O75340,O75923,P02751,P03950,P04196,P04216,P05090,P05121,P05412,P06576,P06756,P07355,P08253,P08572,P08648,P09601,P11362,P13688,P15104,P15144,P16284,P17252,P19338,P19971,P23381,P25067,P27658,P29279,P29323,P29353,P29474,P31151,P35354,P35579,P39059,P39060,P42336,P43121,P43405,P48745,P50281,P51178,P51817,P52735,P54753,P54760,P55347,P60484,P62745,…	2.40224e-08	1.05975e-06	0.190476
GO:0007166	cell surface receptor signaling pathway	P	198	1410	796	8032	0.248744	0.175548	Q01196,Q03135,P04899,P13598,P30273,Q9NNX6,O43294,O75487,O95278,O95388,Q93097,Q96AC1,O95644,P59768,Q9NRA1,P01137,P15056,P46940,Q12805,O00501,P05412,P08123,P17813,P36897,P61812,Q14767,Q8N2S1,Q06828,Q01082,O94875,P00746,P35680,Q04721,Q12860,Q86UK5,O75326,P02647,P08567,P08648,P26006,P35579,P56199,Q07092,Q08722,Q13418,Q13444,Q9UKX5,Q9Y490,P51636,Q13488,Q16864,Q93050,Q99969,Q9Y5K8,P27361,O95817,P53355,…	P32519,P51617,Q01196,Q13951,A6NDB9,P08575,Q03135,Q16610,Q6IA17,Q9Y616,O15120,O43353,P04233,P30530,P43034,Q14393,Q99943,P04899,O00231,O00232,O00233,O00487,O14818,O14920,O15111,O15530,O43242,O43318,O75582,O75832,O95999,P01111,P01116,P04049,P06241,P07948,P12931,P13598,P15941,P16885,P17612,P17980,P19838,P20618,P22694,P25786,P25787,P25788,P25789,P28062,P28065,P28066,P28070,P28072,P28074,P30273,P32942,…	2.54311e-08	1.11631e-06	0.140426
GO:0001568	blood vessel development	P	69	357	796	8032	0.0866834	0.0444472	O60462,O60687,O60895,P02751,P03950,P04196,P05090,P05412,P07355,P08253,P08648,P25067,P35579,P39059,P39060,P43121,P51817,P98160,Q03135,Q08431,Q13444,Q15582,Q8IVF7,Q99542,P17813,P01137,P07996,Q9NVD7,O00501,P01019,P02749,P02776,P07585,P36955,P61812,Q8IWU6,Q9NY15,Q9Y6C2,Q9NQC3,P35580,Q08397,Q14766,P28300,Q07954,O14558,P01024,P02750,P04839,P05771,P10301,P13671,P43694,Q01196,Q16647,P08697,P02649,P04114,…	O00470,O00522,O14786,O43447,O60462,O60687,O60894,O60895,O75340,O75923,P02751,P03950,P04196,P04216,P05090,P05121,P05412,P06576,P06756,P07355,P08253,P08572,P08648,P09601,P11362,P13688,P15104,P15144,P16284,P17252,P19338,P19971,P23381,P25067,P27658,P29279,P29323,P29353,P29474,P31151,P35354,P35579,P39059,P39060,P42336,P43121,P43405,P48745,P50281,P51178,P51817,P52735,P54753,P54760,P55347,P60484,P62745,…	2.61056e-08	1.14025e-06	0.193277
GO:0010951	negative regulation of endopeptidase activity	P	27	86	796	8032	0.0339196	0.0107072	P02511,P07996,Q13075,Q15392,P02788,P14780,P01008,P01009,P01011,P01019,P01033,P01042,P02765,P04004,P04196,P05155,P05543,P05546,P07093,P08185,P08697,P16035,P29622,P30740,P36955,P50452,Q9UGM5	O00571,O15519,O43474,O43504,O43715,O75190,P02511,P04049,P07203,P07996,P08138,P12931,P16070,P16435,P16444,P29972,P31749,P31947,P32121,P35354,P37840,P51812,P62258,P68400,P78318,P98170,Q02962,Q13075,Q14393,Q15011,Q15041,Q15392,Q15418,Q8TDZ2,Q96EY1,Q96K76,P20810,Q9Y2G2,P13928,O00499,Q92673,Q13492,O95980,P35625,O60936,P02788,Q16666,Q5JVF3,P14780,Q03405,Q99497,Q9H8G2,Q9NVX2,Q9NWS0,Q13177,P01008,P01009,…	2.73222e-08	1.1875e-06	0.313953
GO:0002263	cell activation involved in immune response	P	87	491	796	8032	0.109296	0.0611305	Q07954,P18428,P30273,P05362,Q14314,Q04721,O75594,Q96PD5,P61764,O00391,O15511,O43759,P00746,P01009,P01011,P01024,P02750,P02763,P02765,P02766,P02788,P02792,P02794,P04066,P04075,P04217,P04839,P05164,P06396,P06737,P07355,P08174,P08246,P08311,P08571,P08962,P09972,P10619,P12318,P13473,P13498,P13716,P13987,P14151,P14780,P15848,P16035,P16671,P17931,P18206,P19652,P22894,P24158,P26022,P27105,P30740,P36871,…	P05067,P28799,P49768,Q07954,O14638,Q15046,Q92608,Q9ULZ3,O75923,P18428,P43405,Q02156,Q9NSU2,O43914,O95760,P30273,P13796,P21741,Q9P2K8,P05362,P20701,Q14314,Q7Z5R6,P42226,P42345,P32249,P31994,P00813,Q969R8,Q04721,Q14289,Q5JSL3,Q96BY6,P16885,P09382,P00519,Q99467,Q9UPR0,O00161,P07948,Q06187,Q9BTU6,O75594,Q96PD5,O00182,P16591,Q04656,O00329,P22681,Q99584,O15530,P07332,P15153,Q15833,Q70J99,Q9NQ89,P09601,…	2.7831e-08	1.20369e-06	0.177189
GO:0008092	cytoskeletal protein binding	F	98	578	796	8032	0.123116	0.0719622	O14639,O15511,O43707,P02774,P03950,P04075,P06396,P07951,P09493,P11532,P18206,P26038,P26447,P28289,P35579,P35580,P50552,P59998,P61160,P61601,Q01082,Q01518,Q05682,Q13425,Q13643,Q13813,Q13884,Q14118,Q15149,Q15746,Q53GG5,Q6WCQ1,Q8N3V7,Q8N556,Q96HC4,Q96IZ0,Q96JY6,Q96PQ7,Q99439,Q9HBI1,Q9HBL0,Q9NR12,Q9NVD7,A6NGB9,O00159,O75083,O94832,O95425,P08133,P12814,P13535,P13797,P21333,P35749,P55008,P60981,P67936,…	B2RTY4,C4AMC7,O00151,O00160,O14639,O14908,O15020,O15143,O15144,O15145,O15357,O15511,O43491,O43707,O60234,O60610,O60879,O60890,O75112,O75369,O94851,P02774,P03950,P04075,P05556,P06396,P07237,P07737,P07951,P09493,P11171,P11277,P11532,P12273,P12821,P13688,P13796,P15311,P18206,P26038,P26447,P28289,P29536,P31146,P32455,P33241,P35080,P35240,P35241,P35579,P35580,P35611,P35612,P37840,P40123,P46821,P46939,…	3.44875e-08	1.48431e-06	0.16955
GO:0098797	plasma membrane protein complex	C	49	221	796	8032	0.0615578	0.0275149	O60262,P04899,P19086,P50150,P59768,Q03113,Q9UBI6,O43497,P51636,Q03135,P01031,P02748,P07357,P07358,P07360,P10643,P13671,O00168,P05023,P05026,P14415,P54289,O43556,P11532,Q13425,Q13884,Q14118,Q14714,Q15124,Q16585,Q92629,Q9ULV4,P25445,P04839,P13498,P04004,P08648,P19320,P30273,P26006,P56199,Q9UKX5,P36897,P02787,Q9Y6C2,O60895,P98160,Q07954,Q86UK5	O60262,O95837,P04899,P08754,P09471,P19086,P29992,P50148,P50150,P50151,P59768,P62873,P63092,P63096,P63218,Q03113,Q14344,Q9UBI6,Q9UK08,O43497,Q01118,P51636,Q03135,O14678,Q9NP58,Q9NUT2,P01031,P02748,P07357,P07358,P07360,P10643,P13671,O00168,P05023,P05026,P14415,P50993,P54709,P54284,P54289,Q5VU97,Q9NY47,O94973,O95782,P42566,P53680,P63010,Q96CW1,P17302,P42658,Q13303,Q14247,Q99996,Q9UHC6,Q9Y257,O43556,…	3.77404e-08	1.61642e-06	0.221719
GO:0090303	positive regulation of wound healing	P	18	43	796	8032	0.0226131	0.00535359	Q4KMQ2,P08567,P00734,P00748,P02749,P07996,P16671,P25116,Q9Y6X5,P00747,P04196,P08697,Q96IY4,Q86YL7,O95388,P04004,P04083,Q15746	P13726,Q4KMQ2,P08567,P47712,P00734,P00748,P02749,P05121,P07996,P08709,P16671,P25116,P32119,Q08495,Q9Y6X5,Q9H3U7,P37173,O14495,P00747,P04196,P07204,P08697,P22415,Q96IY4,Q86YL7,Q9Y624,P42345,Q92766,O15551,O95388,O95832,P04004,P04083,P05556,P08913,P63261,Q02156,Q05397,Q14678,Q15746,Q16625,Q9NRD9,Q9Y6D6	3.91654e-08	1.66935e-06	0.418605
GO:0002431	Fc receptor mediated stimulatory signaling pathway	P	30	104	796	8032	0.0376884	0.0129482	A0A075B6P5,A0A075B6S6,A0A0C4DH25,A6NGB9,O00159,O15511,P01593,P01619,P01624,P01700,P01701,P01717,P01766,P01780,P01834,P01859,P06312,P08637,P0DOY2,P12314,P12318,P27361,P59998,P60709,P61160,Q92556,Q9NZQ3,O15162,Q08722,P30273	A0A075B6P5,A0A075B6S6,A0A0C4DH25,A0M8Q6,A2NJV5,A6NGB9,B0I1T2,O00159,O00401,O14939,O15143,O15144,O15145,O15511,P00519,P01593,P01597,P01599,P01601,P01602,P01619,P01624,P01700,P01701,P01703,P01704,P01714,P01715,P01717,P01721,P01742,P01743,P01766,P01768,P01780,P01782,P01834,P01859,P01860,P01861,P04430,P06241,P06312,P07900,P07947,P07948,P08238,P08631,P08637,P09769,P0DOY2,P12314,P12318,P12931,P15498,P1…	4.09149e-08	1.73554e-06	0.288462
GO:0002366	leukocyte activation involved in immune response	P	86	488	796	8032	0.10804	0.060757	P18428,P30273,P05362,Q14314,Q04721,O75594,Q96PD5,P61764,O00391,O15511,O43759,P00746,P01009,P01011,P01024,P02750,P02763,P02765,P02766,P02788,P02792,P02794,P04066,P04075,P04217,P04839,P05164,P06396,P06737,P07355,P08174,P08246,P08311,P08571,P08962,P09972,P10619,P12318,P13473,P13498,P13716,P13987,P14151,P14780,P15848,P16035,P16671,P17931,P18206,P19652,P22894,P24158,P26022,P27105,P30740,P36871,P41218,…	O14638,Q15046,Q92608,Q9ULZ3,O75923,P18428,P43405,Q02156,Q9NSU2,O43914,O95760,P28799,P30273,P13796,P21741,P49768,Q9P2K8,P05362,P20701,Q14314,Q7Z5R6,P42226,P42345,P32249,P31994,P00813,Q969R8,Q04721,Q14289,Q5JSL3,Q96BY6,P16885,P09382,P00519,Q99467,Q9UPR0,O00161,P07948,Q06187,Q9BTU6,O75594,Q96PD5,O00182,P16591,Q04656,O00329,P22681,Q99584,O15530,P07332,P15153,Q15833,Q70J99,Q9NQ89,P09601,Q9UIB8,P09769,…	4.36583e-08	1.84305e-06	0.17623
GO:0042383	sarcolemma	C	24	72	796	8032	0.0301508	0.00896414	O00168,O75298,P05023,P05026,Q09666,P54289,O43556,P04083,P07355,P11532,P12109,P12110,P12111,P18206,P21810,Q13884,Q14118,Q14714,Q14BN4,Q15124,Q15149,Q16585,Q92629,Q9ULV4	O00168,O00499,O75298,O75923,O95210,P00505,P05023,P05026,P10600,P15311,P16298,P19634,P23634,P29475,P30626,P32418,P35241,P50993,Q01484,Q09666,Q12955,Q8IVF2,Q9Y6M5,P54284,P54289,O15061,O43556,O75955,P04083,P05556,P05787,P07355,P08727,P11166,P11279,P11532,P12109,P12110,P12111,P16157,P17661,P18206,P19022,P21810,P24043,P29972,P35613,P46939,P49768,P63098,Q08209,Q12959,Q13557,Q13884,Q14118,Q14315,Q14714,…	4.44854e-08	1.86902e-06	0.333333
GO:0045121	membrane raft	C	43	183	796	8032	0.0540201	0.0227839	O94832,P24158,Q14118,Q9UHA4,O00168,O60906,O95810,P05023,P05026,P25116,P27361,P51636,Q03135,Q16647,Q6NZI2,Q9NZN4,Q9ULV4,O00159,O15162,O43293,P04156,P04899,P05362,P07355,P08174,P08571,P11532,P13473,P16671,P17655,P18206,P25445,P27105,P36897,P46940,P49795,P56199,Q12860,Q86Y82,Q86YL7,Q8IWU6,Q96C19,Q9BZR6	O94832,P01732,P05107,P10644,P11215,P13861,P15311,P17612,P19022,P24158,P35611,P35612,Q13094,Q13586,Q14118,Q86WV1,Q9UEY8,O43504,Q0VGL1,Q6IAA8,Q9UHA4,Q9Y2Q5,O00168,O14494,O60674,O60906,O75955,O95810,P05023,P05026,P06213,P08631,P09601,P11166,P12931,P23634,P25116,P27361,P28482,P29474,P29475,P35354,P35568,P37173,P50993,P51636,P52803,P54709,P55290,Q03135,Q13286,Q14254,Q16647,Q6NZI2,Q969G5,Q9BX97,Q9HD47,…	4.49536e-08	1.87974e-06	0.234973
GO:1903036	positive regulation of response to wounding	P	19	48	796	8032	0.0238693	0.0059761	Q4KMQ2,P08567,P00734,P00748,P02749,P07996,P16671,P25116,Q9Y6X5,Q07954,P00747,P04196,P08697,Q96IY4,O95388,P04004,P04083,Q15746,Q86YL7	P13726,Q4KMQ2,P08567,P47712,P00734,P00748,P02749,P05121,P07996,P08709,P16671,P25116,P32119,Q08495,Q9Y6X5,Q9H3U7,P37173,O14495,P21246,P28799,Q07954,P00747,P04196,P07204,P08697,P22415,Q96IY4,O15551,O95388,O95832,P04004,P04083,P05556,P08913,P63261,Q02156,Q05397,Q14678,Q15746,Q16625,Q9NRD9,Q9Y6D6,P21741,Q86YL7,Q9Y624,P42345,Q92766,Q04656	4.88521e-08	2.03312e-06	0.395833
GO:0098857	membrane microdomain	C	43	184	796	8032	0.0540201	0.0229084	O00159,O15162,O43293,O95810,P04156,P04899,P05023,P05362,P07355,P08174,P08571,P11532,P13473,P16671,P17655,P18206,P25445,P27105,P36897,P46940,P49795,P51636,P56199,Q03135,Q12860,Q6NZI2,Q86Y82,Q86YL7,Q8IWU6,Q96C19,Q9BZR6,O94832,P24158,Q14118,O00168,O60906,P05026,P25116,P27361,Q16647,Q9NZN4,Q9ULV4,Q9UHA4	O00159,O00560,O00592,O14494,O14495,O14745,O14773,O14920,O15056,O15118,O15162,O15519,O43293,O60603,O60674,O75581,O75955,O94905,O95810,O95999,P00533,P00558,P01116,P04156,P04216,P04899,P05023,P05067,P05141,P05362,P05556,P06239,P06241,P07195,P07339,P07355,P07437,P07948,P08174,P08473,P08571,P08575,P08754,P09326,P10809,P11532,P12931,P13473,P13639,P16284,P16671,P17302,P17655,P18206,P19367,P19634,P20020,…	5.32248e-08	2.20471e-06	0.233696
GO:0097435	supramolecular fiber organization	P	78	430	796	8032	0.0979899	0.0535359	O43707,P12814,P13797,P55008,Q14195,Q96IZ0,P06396,O75083,P60981,Q9Y281,O00159,O60504,O94832,O94875,P02787,P04075,P07951,P09493,P28289,P42331,P67936,P84095,Q53GG5,Q9UKN7,Q9ULV4,Q86Y91,Q9ULW0,P48061,P50552,Q01518,P03950,P59998,Q8IY33,Q9Y3C0,P05997,P07355,P08123,P08697,P12107,P20908,P22105,P28300,P36897,P51884,P61812,Q05707,Q06828,Q99715,Q15124,P35749,O94868,P08567,P05362,Q9Y5X1,P53671,P21333,Q8N3V7,…	O43707,O43795,P08134,P12814,P13796,P13797,P15311,P29966,P35611,P35612,P55008,P61586,P61587,P62745,Q08495,Q12929,Q14195,Q14511,Q14651,Q16658,Q2M3G4,Q8TDZ2,Q96IZ0,Q9BQI0,Q9BR76,Q9HBH0,Q9UEY8,Q9UH65,Q9UHB6,Q9UHR4,Q9UQB8,P06396,P35241,P40121,P47755,P47756,P52907,Q12792,Q6IBS0,Q9H2D6,O75083,O94851,P23528,P60981,Q7RTP6,Q96SB3,Q9Y281,P62328,P63313,Q9Y6U3,B0I1T2,O00159,O00160,O00291,O14613,O15357,O43639,…	5.55416e-08	2.28992e-06	0.181395
GO:0031674	I band	C	25	78	796	8032	0.031407	0.00971116	O14950,O43707,O60237,O94875,O95817,P02511,P11532,P12814,P21291,P21333,P24844,Q0ZGT2,Q13643,Q14192,Q15124,Q53GG5,Q8N3V7,Q96HC4,Q96JY6,Q9HBI1,Q9NR12,Q9NVD7,Q9Y281,P04075,Q96AC1	O00151,O00499,O00757,O14950,O14974,O43707,O60237,O75112,O75147,O75190,O75369,O76003,O94875,O95817,P02511,P02730,P04792,P05787,P08727,P0CAP1,P11166,P11532,P12814,P14923,P16157,P16298,P17661,P21291,P21333,P23297,P23634,P24844,P29475,P30626,P32418,P35222,P35609,P49768,P50479,P56524,P62942,Q01484,Q03001,Q08209,Q0ZGT2,Q12955,Q13153,Q13643,Q14192,Q14315,Q14331,Q15124,Q15172,Q16637,Q53GG5,Q5TD97,Q86YM7,…	5.65527e-08	2.32076e-06	0.320513
GO:0051917	regulation of fibrinolysis	P	10	14	796	8032	0.0125628	0.00174303	P00734,P00747,P02749,P04196,P07996,P08697,Q96IY4,P00748,P03951,P03952	P00734,P00747,P02749,P04196,P05121,P07204,P07996,P08697,P22415,Q96IY4,P00748,P03951,P03952,Q12884	5.98724e-08	2.44562e-06	0.714286
GO:0061045	negative regulation of wound healing	P	21	58	796	8032	0.0263819	0.00722112	P00734,P02649,Q9BXJ1,P01042,P02749,P04004,P07093,P00747,P00748,P03952,P04196,P05155,P07225,P07355,P08697,Q96IY4,P07996,P03951,P21926,Q13976,P02743	P00734,P02649,P07204,P16234,P29474,Q9BXJ1,P01042,P02749,P04004,P05121,P07093,P19075,P28906,P00747,P00748,P00749,P00750,P02671,P02675,P02679,P03952,P04196,P04264,P05155,P07225,P07355,P07359,P08697,Q03405,Q96IY4,Q12884,P07996,P22415,P03951,P09917,P55011,P13688,P21926,P80404,Q05655,Q13976,Q8TF42,O75122,P60484,Q7Z460,Q86SQ0,P46527,O14936,O15551,P02743,P04035,P09038,P17302,P46108,P56705,P58107,P84022,…	6.08455e-08	2.47392e-06	0.362069
GO:0045861	negative regulation of proteolysis	P	40	166	796	8032	0.0502513	0.0206673	P01023,P05155,P13987,P01040,P07093,P07996,P08697,Q96IY4,P01008,P01009,P01011,P01019,P01033,P01042,P02765,P04004,P04196,P05543,P05546,P08185,P16035,P29622,P30740,P36955,P50452,Q9UGM5,P04156,Q9P0U3,P02511,Q13075,Q15392,P08174,Q9Y279,P04003,P20851,P13716,Q07954,P02788,P14780,P00734	P01023,P05155,P13987,P01034,P01040,P04080,P29508,Q16610,P05121,P07093,P07996,P08697,Q96IY4,Q9UBR2,O95980,P01008,P01009,P01011,P01019,P01033,P01042,P02765,P04004,P04196,P04406,P05154,P05543,P05546,P08185,P16035,P29622,P30740,P31749,P35237,P35625,P36952,P36955,P50452,P50453,P50454,Q96P63,Q9UGM5,Q9UK55,P04156,P54826,Q92896,Q9BXS4,Q9UMY4,O00560,O14908,O15294,O75113,P08238,P46379,P49069,P49789,P62913,…	6.40231e-08	2.59117e-06	0.240964
GO:0051239	regulation of multicellular organismal process	P	200	1445	796	8032	0.251256	0.179905	P02788,P46940,P01019,P05023,P11532,Q9NRI5,O94925,Q4KMQ2,P02647,P02652,P27361,Q9C030,Q03135,P09493,P04899,P25116,P13498,O14558,O60237,P08133,P24844,O43293,O00168,Q14118,P04196,P30273,P00734,P02649,Q9BXJ1,P08567,P01024,P01031,P01137,P43694,Q8IWU6,O60462,P07996,P10301,P02749,P07585,P36955,Q9NZU5,P15848,Q9ULV4,P05412,P26006,P61812,Q9NQC3,P36897,O43294,Q86YL7,Q9P0U3,P05026,P02655,P02656,P14415,Q12860,…	P11362,P31270,O00478,O00481,P02788,P07948,P32519,P46940,P78410,Q5ZPR3,Q9Y624,O75582,O75676,P20020,Q06187,Q14956,Q9GZX9,Q9UN36,Q9Y639,A6NC98,O15120,O75955,O95760,P00441,P01019,P08913,P19525,P82094,Q16666,Q99943,O76003,P05023,P10253,P12829,P16615,P32418,P50993,Q13557,P0DP23,P11532,P17612,Q01484,Q8N335,Q9HD47,O60341,P35222,Q6STE5,Q9NRI5,O94925,P40426,P51608,Q63HK5,Q8N2Q7,Q8NFZ4,Q9NZ94,P13726,Q4KMQ2,…	6.81262e-08	2.74465e-06	0.138408
GO:0065008	regulation of biological quality	P	259	1979	796	8032	0.325377	0.246389	P43003,P04083,A5A3E0,P01591,P01834,P01876,P02768,P02787,P02788,P0CG38,P14415,P25311,P60709,P61626,P08311,P01019,P05023,P11532,P08697,O75915,P47895,Q4KMQ2,Q03135,P09493,P61601,P04899,P17813,P25116,P13498,P06396,P00734,P00740,P00742,P00747,P01008,P01009,P02100,P03951,P05546,P07093,P07225,P08123,P13987,P16671,P20851,P22891,P24158,P30273,P43694,P49961,Q03113,Q96IY4,Q9H4M9,Q9NQG7,Q9NZN3,Q9NZN4,Q9Y6X5,…	Q8IY18,Q92878,Q96SB8,Q99973,O60921,O60934,P09874,P12004,P12956,P13010,P15927,P23497,P27694,P27695,P28340,P35244,P49005,P49959,P78527,Q13315,Q13535,Q14191,Q15054,Q15185,Q15554,Q2NKJ3,Q5UIP0,Q92889,Q9NYB0,Q9UKT5,P15104,P43003,P50993,P29475,P49189,Q8NCG7,Q05940,P29992,P30626,P50148,Q13286,Q70EK8,P07203,P28330,P40763,P49748,Q12778,Q9C0B1,O00186,P08138,P19367,P27986,P52789,P52790,P85037,Q01167,Q2TB90,…	7.0389e-08	2.82292e-06	0.130874
GO:0022617	extracellular matrix disassembly	P	19	49	796	8032	0.0238693	0.0061006	Q07954,P01137,Q86YL7,P00747,P01023,P01033,P03952,P07711,P08246,P08253,P08311,P11047,P14780,P16035,P17655,P17813,P22894,Q13444,Q99542	Q07954,Q08345,Q16832,P01034,P01137,P27487,Q12884,O75122,P08582,Q16658,Q7Z460,Q86YL7,A1X283,O14672,O75955,P00747,P01023,P01033,P03952,P04632,P07384,P07711,P08246,P08253,P08311,P09237,P09238,P11047,P13497,P13796,P14780,P16035,P16070,P17655,P17813,P22894,P23946,P24347,P25774,P35613,P39900,P43235,P50281,Q13444,Q8IU80,Q8IWY4,Q8IYI6,Q92743,Q99542	7.24784e-08	2.89356e-06	0.387755
GO:0030199	collagen fibril organization	P	16	36	796	8032	0.0201005	0.00448207	Q8IUX7,Q9Y6C2,P05997,P07355,P08123,P08697,P12107,P20908,P22105,P28300,P36897,P51884,P61812,Q05707,Q06828,Q99715	Q8IUX7,Q9Y6C2,P06400,Q8NBJ5,O60568,P02452,P02461,P05997,P07355,P08123,P08697,P12107,P13674,P16112,P20908,P21359,P22105,P24347,P25940,P28300,P36897,P49747,P50454,P51884,P61812,Q04656,Q05707,Q06828,Q07507,Q16678,Q16832,Q92626,Q92791,Q99715,Q9H9C1,Q9Y4K0	8.12202e-08	3.22795e-06	0.444444
GO:0034358	plasma lipoprotein particle	C	14	28	796	8032	0.0175879	0.00348606	P02647,P02649,P02655,P04114,Q13790,O14791,P02652,P02749,P27169,P35542,P55058,P02656,P00739,P10909	O95445,P02647,P02649,P02655,P04114,P21757,Q0VD83,Q13790,Q86X29,Q9BQE4,Q9BUR5,O14791,P02652,P02654,P02749,P05067,P06727,P0DJI8,P27169,P35542,P55056,P55058,Q00341,P02656,P00739,P10909,Q9UHG3,P08519	8.40745e-08	3.31156e-06	0.5
GO:1990777	lipoprotein particle	C	14	28	796	8032	0.0175879	0.00348606	P02647,P02649,P02655,P04114,Q13790,O14791,P02652,P02749,P27169,P35542,P55058,P02656,P00739,P10909	P08519,O95445,P02647,P02649,P02655,P04114,P21757,Q0VD83,Q13790,Q86X29,Q9BQE4,Q9BUR5,O14791,P02652,P02654,P02749,P05067,P06727,P0DJI8,P27169,P35542,P55056,P55058,Q00341,P02656,Q9UHG3,P00739,P10909	8.40745e-08	3.31156e-06	0.5
GO:0007154	cell communication	P	340	2746	796	8032	0.427136	0.341882	P01137,P13591,P15056,P27361,Q01082,Q13813,Q15121,Q9UHA4,O95382,P25116,P36897,P01019,P01031,P07996,P56199,Q03135,P05412,P10909,Q01196,P04899,P13598,P30273,Q9NNX6,P04114,P07711,P08571,P16671,P18428,Q9Y6Y9,P61077,O95388,P02745,P43490,P43694,Q9NY15,O43294,O75487,O95278,Q93097,Q96AC1,O95644,P59768,O00591,O14775,O60237,P01024,P04083,P05771,P11233,P12314,P15260,P24592,P25445,P27815,P29218,P29466,P34903,…	Q96T76,O00231,O00232,O00233,O00255,O00451,O00487,O14818,O14827,O15020,O43242,O43374,O60674,O75832,P00533,P01111,P01116,P01137,P02549,P04049,P04626,P06241,P08581,P09038,P09619,P0DP23,P10398,P11277,P11362,P13591,P15056,P16234,P17980,P18433,P20618,P20936,P21359,P23458,P25786,P25787,P25788,P25789,P27361,P27448,P28062,P28065,P28066,P28070,P28072,P28074,P28482,P29353,P30086,P31946,P35568,P35609,P35998,…	8.55647e-08	3.35528e-06	0.123816
GO:1903035	negative regulation of response to wounding	P	22	64	796	8032	0.0276382	0.00796813	P00734,P02649,Q9BXJ1,P01042,P02749,P04004,P07093,P00747,P00748,P03952,P04196,P05155,P07225,P07355,P08697,Q96IY4,Q9BZR6,P07996,P03951,P02743,P21926,Q13976	P00734,P02649,P07204,P16234,P29474,Q9BXJ1,P01042,P02749,P04004,P05121,P07093,P19075,P28906,P00747,P00748,P00749,P00750,P02671,P02675,P02679,P03952,P04196,P04264,P05155,P07225,P07355,P07359,P08697,Q03405,Q96IY4,O94898,P60484,Q13332,Q96G23,Q9BZR6,P10451,Q12884,P07996,P22415,P03951,P09917,P55011,O14936,O15551,P02743,P04035,P09038,P17302,P46108,P56705,P58107,P84022,Q6YHK3,P13688,P21926,P80404,Q05655,…	8.68933e-08	3.3923e-06	0.34375
GO:0005579	membrane attack complex	C	7	7	796	8032	0.00879397	0.000871514	P01031,P02748,P07357,P07358,P07360,P10643,P13671	P01031,P02748,P07357,P07358,P07360,P10643,P13671	9.16796e-08	3.56339e-06	1
GO:0051049	regulation of transport	P	134	882	796	8032	0.168342	0.109811	P01019,P05023,O75915,Q8IZ07,P08962,O95278,P01137,P02647,P02652,P27361,Q9C030,P04899,Q96IY4,P12235,Q13488,Q14643,Q03135,P07996,Q12860,P07093,P61764,P05771,P01024,P15056,P02649,P27169,P55058,Q07954,Q7L9B9,P11532,Q05823,P11233,Q92930,P60709,Q9H223,P04083,P07355,P02753,P02655,P02511,O43707,Q92599,P48061,P02787,O43497,P04839,Q9BVC6,Q4KMQ2,O95817,P21333,P05090,P16671,Q9ULC3,P78369,P30273,P00918,P17931,…	P11234,Q96EV8,P01019,P05023,P29474,P29475,P32418,Q04917,Q99571,Q99572,Q9H4A3,O75915,P49768,Q15041,O75955,Q9UL63,O00560,P30533,Q13614,Q86YJ7,Q8IZ07,Q99700,Q9H977,P06213,P08962,P16885,P32121,P43405,P49407,Q06787,Q6FHJ7,Q6P3W7,Q8NBU5,Q92609,Q9NRD5,O95278,P01137,P37198,Q7Z3B4,Q9BVL2,Q9H1Y0,P02647,P02652,P19367,P27361,P41221,Q15046,Q16539,Q9C030,P04233,P05109,P04899,P16066,Q9Y5X3,P21964,Q96IY4,Q9H4X1,…	9.51547e-08	3.68224e-06	0.151927
GO:0038094	Fc-gamma receptor signaling pathway	P	29	102	796	8032	0.0364322	0.0126992	A0A075B6P5,A0A075B6S6,A0A0C4DH25,A6NGB9,O00159,O15511,P01593,P01619,P01624,P01700,P01701,P01717,P01766,P01780,P01834,P01859,P06312,P08637,P0DOY2,P12314,P12318,P27361,P59998,P60709,P61160,Q92556,Q9NZQ3,Q08722,P30273	A0A075B6P5,A0A075B6S6,A0A0C4DH25,A0M8Q6,A2NJV5,A6NGB9,B0I1T2,O00159,O00401,O14939,O15143,O15144,O15145,O15511,P00519,P01593,P01597,P01599,P01601,P01602,P01619,P01624,P01700,P01701,P01703,P01704,P01714,P01715,P01717,P01721,P01742,P01743,P01766,P01768,P01780,P01782,P01834,P01859,P01860,P01861,P04430,P06241,P06312,P07900,P07947,P07948,P08238,P08631,P08637,P09769,P0DOY2,P12314,P12318,P12931,P15498,P1…	9.76925e-08	3.76393e-06	0.284314
GO:0023052	signaling	P	337	2722	796	8032	0.423367	0.338894	P01137,P13591,P15056,P27361,Q01082,Q13813,Q15121,Q9UHA4,O95382,P25116,P36897,P01019,P01031,P07996,P56199,Q03135,P05412,P10909,Q96CV9,O14966,P07355,Q01196,P04899,P13598,P30273,Q9NNX6,P04114,P07711,P08571,P16671,P18428,Q9Y6Y9,P61077,O95388,P02745,P43490,P43694,Q9NY15,O43294,O75487,O95278,Q93097,Q96AC1,O95644,P59768,O00591,O14775,O60237,P01024,P04083,P05771,P11233,P12314,P15260,P24592,P25445,P27815,…	Q96T76,O00231,O00232,O00233,O00255,O00451,O00487,O14818,O14827,O15020,O43242,O43374,O60674,O75832,P00533,P01111,P01116,P01137,P02549,P04049,P04626,P06241,P08581,P09038,P09619,P0DP23,P10398,P11277,P11362,P13591,P15056,P16234,P17980,P18433,P20618,P20936,P21359,P23458,P25786,P25787,P25788,P25789,P27361,P27448,P28062,P28065,P28066,P28070,P28072,P28074,P28482,P29353,P30086,P31946,P35568,P35609,P35998,…	1.05277e-07	4.03854e-06	0.123806
GO:0051346	negative regulation of hydrolase activity	P	42	182	796	8032	0.0527638	0.0226594	P01040,P61812,O94832,O95278,Q9HCH5,P01008,P01009,P01011,P01019,P01033,P01042,P02765,P04004,P04196,P05155,P05543,P05546,P07093,P08185,P08697,P16035,P29622,P30740,P36955,P50452,Q9UGM5,Q15493,P02788,P02511,P07996,Q13075,Q15392,P02743,P26022,P02656,P02647,P02652,P04083,P04899,P17931,Q07954,P14780	P01034,P01040,P04080,P29508,Q16610,P61812,Q92854,O00566,O75864,O94763,O94832,O95278,O95400,Q14684,Q562E7,Q5T1M5,Q5T8P6,Q5TH69,Q8N567,Q8TEP8,Q92796,Q99653,Q9H0W5,Q9H4A3,Q9H4Z3,Q9H788,Q9HBF4,Q9HCH5,Q9P1Y5,Q9Y4F1,O95980,P01008,P01009,P01011,P01019,P01033,P01042,P02765,P04004,P04196,P04406,P05121,P05154,P05155,P05543,P05546,P07093,P08185,P08697,P16035,P29622,P30740,P31749,P35237,P35625,P36952,P36955,…	1.11294e-07	4.25086e-06	0.230769
GO:0050853	B cell receptor signaling pathway	P	23	70	796	8032	0.0288945	0.00871514	Q01196,P05771,A0A075B6Q5,A0A0B4J1U7,A0A0B4J1X8,A0A0B4J1Y9,A0A0C4DH29,A0A0C4DH31,A0A0C4DH34,A0A0C4DH35,A0A0C4DH36,A0A0C4DH41,A0A0J9YX35,B9A064,P01766,P01780,P01834,P01859,P01871,P01876,P0DOY2,P0DP01,P41218	P07948,P32519,Q01196,Q13951,Q15723,O60711,P31994,Q13227,Q9UPR0,P05771,P24723,P60033,Q9ULF5,Q07812,A0A075B6Q5,A0A0A0MS14,A0A0B4J1U7,A0A0B4J1V0,A0A0B4J1V6,A0A0B4J1V7,A0A0B4J1X5,A0A0B4J1X8,A0A0B4J1Y9,A0A0C4DH29,A0A0C4DH30,A0A0C4DH31,A0A0C4DH32,A0A0C4DH34,A0A0C4DH35,A0A0C4DH36,A0A0C4DH38,A0A0C4DH41,A0A0J9YX35,A0A5B9,A0M8Q6,B9A064,O00329,P00519,P01742,P01743,P01766,P01768,P01780,P01782,P01834,P01854,P…	1.1494e-07	4.3712e-06	0.328571
GO:0030168	platelet activation	P	29	103	796	8032	0.0364322	0.0128237	P04196,P30273,P00734,P02649,Q9BXJ1,P08567,P18206,P21291,P21333,P24844,P35579,P60709,P61764,Q13418,Q9Y490,P07093,P21926,Q13976,Q86YL7,O15162,P02776,P05771,P08123,P10720,P25116,P27361,P59768,Q03113,Q14643	P04196,P30273,P42680,P43405,P00734,P02649,P07204,P16234,P29474,Q9BXJ1,P08567,P47712,O00186,O00299,O43427,P02671,P02675,P02679,P04792,P05106,P07359,P08514,P18206,P21291,P21333,P24844,P29350,P35579,P49747,P53582,P60709,P61225,P61764,P63092,P63261,P68871,Q13418,Q86UX7,Q8TF42,Q9NUP1,Q9Y490,P07948,P17252,Q04759,P07093,P13688,P21926,P80404,Q05655,Q13976,Q08495,Q86YL7,Q9Y624,O15162,O15530,O95837,O95866,…	1.23405e-07	4.67298e-06	0.281553
GO:0042730	fibrinolysis	P	13	25	796	8032	0.0163317	0.00311255	P02749,P00734,P00747,P04196,P07996,P08697,Q96IY4,P00748,P03951,P03952,P05155,P07225,P07355	P02749,Q12884,P00734,P00747,P04196,P05121,P07204,P07996,P08697,P22415,Q96IY4,P00748,P03951,P03952,P00749,P00750,P02671,P02675,P02679,P04264,P05155,P07225,P07355,P07359,Q03405	1.35671e-07	5.11549e-06	0.52
GO:0048514	blood vessel morphogenesis	P	61	314	796	8032	0.0766332	0.0390936	O60462,O60687,O60895,P02751,P03950,P04196,P05090,P05412,P07355,P08253,P08648,P25067,P35579,P39059,P39060,P43121,P51817,P98160,Q03135,Q08431,Q13444,Q15582,Q8IVF7,Q99542,P17813,P01137,P07996,Q9NVD7,O00501,P01019,P02749,P02776,P07585,P36955,P61812,Q8IWU6,Q9NY15,Q9Y6C2,Q9NQC3,Q07954,O14558,P01024,P02750,P04839,P05771,P10301,P13671,P43694,Q01196,Q16647,P02649,P04114,P36897,Q14118,Q15746,Q92629,Q04721,…	O00470,O00522,O14786,O43447,O60462,O60687,O60894,O60895,O75340,O75923,P02751,P03950,P04196,P04216,P05090,P05121,P05412,P06576,P06756,P07355,P08253,P08572,P08648,P09601,P11362,P13688,P15104,P15144,P16284,P17252,P19338,P19971,P23381,P25067,P27658,P29279,P29323,P29353,P29474,P31151,P35354,P35579,P39059,P39060,P42336,P43121,P43405,P48745,P50281,P51178,P51817,P52735,P54753,P54760,P55347,P60484,P62745,…	1.4473e-07	5.43385e-06	0.194268
GO:0016010	dystrophin-associated glycoprotein complex	C	9	12	796	8032	0.0113065	0.00149402	Q14118,P11532,O43556,Q16585,Q92629,Q13425,Q13884,Q14714,Q15124	Q14118,P11532,O43556,Q16585,Q92629,P05787,P08727,P46939,Q13425,Q13884,Q14714,Q15124	1.47622e-07	5.49565e-06	0.75
GO:0090665	glycoprotein complex	C	9	12	796	8032	0.0113065	0.00149402	O43556,P11532,Q13425,Q13884,Q14118,Q14714,Q15124,Q16585,Q92629	O43556,P05787,P08727,P11532,P46939,Q13425,Q13884,Q14118,Q14714,Q15124,Q16585,Q92629	1.47622e-07	5.49565e-06	0.75
GO:0098589	membrane region	C	43	192	796	8032	0.0540201	0.0239044	O00159,O15162,O43293,O95810,P04156,P04899,P05023,P05362,P07355,P08174,P08571,P11532,P13473,P16671,P17655,P18206,P25445,P27105,P36897,P46940,P49795,P51636,P56199,Q03135,Q12860,Q6NZI2,Q86Y82,Q86YL7,Q8IWU6,Q96C19,Q9BZR6,O00168,O60906,P05026,P25116,P27361,Q16647,Q9NZN4,O94832,P24158,Q14118,Q9ULV4,Q9UHA4	P15529,Q15643,O14980,P37198,P49792,P63241,Q8TD16,Q9Y5L0,O75923,P08575,O00159,O00560,O00592,O14494,O14495,O14745,O14773,O14920,O15056,O15118,O15162,O15519,O43293,O60603,O60674,O75581,O75955,O94905,O95810,O95999,P00533,P00558,P01116,P04156,P04216,P04899,P05023,P05067,P05141,P05362,P05556,P06239,P06241,P07195,P07339,P07355,P07437,P07948,P08174,P08473,P08571,P08754,P09326,P10809,P11532,P12931,P13473,…	1.9403e-07	7.19297e-06	0.223958
GO:0005775	vacuolar lumen	C	35	142	796	8032	0.0439698	0.0176793	P01011,P01024,P02766,P02792,P04066,P05164,P07355,P08246,P08311,P10619,P15848,P19652,P24158,P41218,P59665,P61160,P61626,Q01518,Q99536,O75487,P02774,P04114,P07585,P07711,P13473,P20774,P21810,P22304,P46976,P51884,P51888,P98160,Q06828,Q99983,Q9Y625	O00560,O00584,O00754,P00387,P01011,P01024,P02766,P02792,P04066,P05089,P05164,P06280,P07355,P07437,P07686,P08236,P08246,P08311,P10153,P10619,P11216,P12724,P15289,P15586,P15848,P16278,P17213,P17900,P19652,P20160,P20839,P20933,P24158,P28482,P28676,P28799,P29508,P30041,P31151,P34059,P41218,P42685,P50395,P50990,P53396,P53634,P53990,P55072,P59665,P61160,P61626,P61916,P68371,P78371,Q01469,Q01518,Q05655,…	2.37978e-07	8.78526e-06	0.246479
GO:0030048	actin filament-based movement	P	23	73	796	8032	0.0288945	0.00908865	P07951,P09493,P11532,P13535,P28289,P60660,P67936,O00159,O43707,O94832,Q9UKN7,Q86YL7,Q9NVD7,O43497,P05023,P54289,Q92629,P43694,Q03135,P21333,A6NGB9,P35579,P35580	Q13464,Q96NE9,Q9HCM4,P05976,P06753,P07951,P08670,P09493,P11532,P12829,P13535,P14649,P17661,P28289,P35609,P60660,P67936,P68133,Q8WZ42,B0I1T2,O00159,O00160,O00401,O43707,O43795,O94832,Q12965,Q5T0N5,Q9NQX4,Q9UKN7,Q9ULV0,Q9UM54,Q9Y4I1,Q8WXH0,Q9UH99,A0MZ66,Q9UPQ0,Q86YL7,Q9NVD7,O43497,P05023,P54289,Q99959,P19634,Q13557,Q92629,P30626,P43694,P50993,P52823,P63165,Q01484,Q8N335,Q96PU5,O75694,P17302,P14923,…	2.72992e-07	1.00359e-05	0.315068
GO:0002433	immune response-regulating cell surface receptor signaling pathway involved in phagocytosis	P	28	101	796	8032	0.0351759	0.0125747	A0A075B6P5,A0A075B6S6,A0A0C4DH25,A6NGB9,O00159,O15511,P01593,P01619,P01624,P01700,P01701,P01717,P01766,P01780,P01834,P01859,P06312,P08637,P0DOY2,P12314,P12318,P27361,P59998,P60709,P61160,Q92556,Q9NZQ3,Q08722	A0A075B6P5,A0A075B6S6,A0A0C4DH25,A0M8Q6,A2NJV5,A6NGB9,B0I1T2,O00159,O00401,O14939,O15143,O15144,O15145,O15511,P00519,P01593,P01597,P01599,P01601,P01602,P01619,P01624,P01700,P01701,P01703,P01704,P01714,P01715,P01717,P01721,P01742,P01743,P01766,P01768,P01780,P01782,P01834,P01859,P01860,P01861,P04430,P06241,P06312,P07900,P07947,P07948,P08238,P08631,P08637,P09769,P0DOY2,P12314,P12318,P12931,P15498,P1…	2.90308e-07	1.05842e-05	0.277228
GO:0038096	Fc-gamma receptor signaling pathway involved in phagocytosis	P	28	101	796	8032	0.0351759	0.0125747	Q08722,A0A075B6P5,A0A075B6S6,A0A0C4DH25,A6NGB9,O00159,O15511,P01593,P01619,P01624,P01700,P01701,P01717,P01766,P01780,P01834,P01859,P06312,P08637,P0DOY2,P12314,P12318,P27361,P59998,P60709,P61160,Q92556,Q9NZQ3	Q08722,Q9UKG1,P08575,P62834,Q12913,Q13905,Q8NEU8,A0A075B6P5,A0A075B6S6,A0A0C4DH25,A0M8Q6,A2NJV5,A6NGB9,B0I1T2,O00159,O00401,O14939,O15143,O15144,O15145,O15511,P00519,P01593,P01597,P01599,P01601,P01602,P01619,P01624,P01700,P01701,P01703,P01704,P01714,P01715,P01717,P01721,P01742,P01743,P01766,P01768,P01780,P01782,P01834,P01859,P01860,P01861,P04430,P06241,P06312,P07900,P07947,P07948,P08238,P08631,P0…	2.90308e-07	1.05842e-05	0.277228
GO:0006027	glycosaminoglycan catabolic process	P	16	39	796	8032	0.0201005	0.00485558	O75594,Q96PD5,P07585,P15848,P21810,P22304,P01137,P20774,P51884,P51888,Q06828,Q99983,O75487,P04066,P98160,Q9Y625	O75594,Q96PD5,P06865,P07585,P07686,P13611,P15848,P21810,P22304,P35475,Q6UVK1,P01137,P08236,P09038,P16070,P19634,Q99653,Q9UHN6,P15586,P16112,P16278,P20774,P34059,P51884,P51888,Q06828,Q99983,O00468,O75056,O75487,P04066,P18827,P34741,P35052,P51688,P54802,P98160,Q68CP4,Q9Y625	3.14742e-07	1.14279e-05	0.410256
GO:0007165	signal transduction	P	315	2539	796	8032	0.395729	0.316111	P01137,P13591,P15056,P27361,Q01082,Q13813,Q15121,Q9UHA4,O95382,P25116,P36897,P01019,P01031,P07996,P56199,Q03135,P05412,P10909,Q01196,P04899,P13598,P30273,Q9NNX6,P04114,P07711,P08571,P16671,P18428,Q9Y6Y9,P61077,O43294,O75487,O95278,O95388,Q93097,Q96AC1,O95644,P59768,O43293,O60285,O60906,P05771,P53355,Q63HR2,Q6P0Q8,P02545,Q93075,Q9Y490,P00734,P04083,P13987,Q9BZR6,Q9NRA1,P46940,Q12805,O00501,P08123,…	Q96T76,O00231,O00232,O00233,O00255,O00451,O00487,O14818,O14827,O15020,O43242,O43374,O60674,O75832,P00533,P01111,P01116,P01137,P02549,P04049,P04626,P06241,P08581,P09038,P09619,P0DP23,P10398,P11277,P11362,P13591,P15056,P16234,P17980,P18433,P20618,P20936,P21359,P23458,P25786,P25787,P25788,P25789,P27361,P27448,P28062,P28065,P28066,P28070,P28072,P28074,P28482,P29353,P30086,P31946,P35568,P35609,P35998,…	3.38656e-07	1.22458e-05	0.124065
GO:0030018	Z disc	C	23	74	796	8032	0.0288945	0.00921315	O14950,O43707,O60237,O94875,O95817,P02511,P11532,P12814,P21291,P21333,P24844,Q0ZGT2,Q13643,Q14192,Q15124,Q53GG5,Q8N3V7,Q96HC4,Q96JY6,Q9HBI1,Q9NR12,Q9NVD7,Q9Y281	O00151,O00499,O00757,O14950,O14974,O43707,O60237,O75112,O75147,O75190,O75369,O76003,O94875,O95817,P02511,P02730,P04792,P05787,P08727,P0CAP1,P11166,P11532,P12814,P14923,P16157,P16298,P17661,P21291,P21333,P23297,P23634,P24844,P29475,P30626,P32418,P35222,P35609,P49768,P50479,P56524,P62942,Q01484,Q03001,Q08209,Q0ZGT2,Q12955,Q13153,Q13643,Q14192,Q14315,Q14331,Q15124,Q15172,Q16637,Q53GG5,Q5TD97,Q86YM7,…	3.59651e-07	1.29368e-05	0.310811
GO:0042221	response to chemical	P	273	2144	796	8032	0.342965	0.266932	P02649,P05090,P25311,Q01196,Q03135,P05362,O75915,P18428,Q4KMQ2,P04083,P17931,Q9Y4H4,P07996,O14880,P07099,Q01740,Q04828,Q16853,Q969Z3,O75746,O95278,P43003,P01031,P04196,P05546,P11233,P48061,P59665,Q13393,Q99969,P22352,P02545,Q93075,Q9Y490,O00501,O43294,P01137,P05412,P08123,P17813,P36897,P61812,Q14767,Q8N2S1,Q96AC1,Q06828,P04899,A4D126,O60462,P13591,P27361,P35580,P50552,Q01082,Q0ZGT2,Q13813,Q16555,…	Q15545,P02649,P04040,P05090,P09211,P31151,P62995,Q9NV35,P00441,P04179,P06241,Q9NNW7,P22415,Q15853,Q15788,P01037,P01833,P12273,P25311,P32519,P51617,Q01196,Q13951,A6NDB9,P08575,Q03135,Q16610,Q6IA17,Q9Y616,O15120,O43353,P04233,P30530,P43034,Q14393,Q99943,O43665,P00492,P05362,P09172,P49792,Q01064,Q05940,Q08209,Q92769,Q96SB3,O75915,P49768,Q15041,Q15648,P42785,P09917,P18428,P21246,P21741,P61769,O00585,…	3.60701e-07	1.29368e-05	0.127332
GO:0001525	angiogenesis	P	53	265	796	8032	0.0665829	0.032993	P17813,O60895,P07996,Q9NVD7,O00501,P01019,P02749,P02776,P04196,P07585,P36955,P61812,P98160,Q8IWU6,Q9NY15,Q9Y6C2,O14558,P01024,P02750,P04839,P05771,P10301,P13671,P43694,Q01196,Q16647,Q9NQC3,Q14118,P36897,P43121,Q04721,O60687,P04083,P08648,Q8N6T7,O60462,P02751,P03950,P05090,P05412,P07355,P08253,P25067,P35579,P39059,P39060,P51817,Q03135,Q08431,Q13444,Q15582,Q8IVF7,Q99542	O14786,P02462,P17813,P25101,P35222,P37173,Q04771,Q13043,Q14344,Q14934,Q96T37,Q9Y4D7,O60895,P07996,P17948,P55290,P60953,Q14289,Q63HN8,Q6NYC1,Q96BN8,Q96PE1,Q9NVD7,Q9Y4K0,O00622,P05556,P09038,P22736,P31749,P52799,P54760,P80108,Q5JRA6,Q9H8L6,Q9Y6N7,P29317,O00501,O00522,O14964,O43474,O75116,P00558,P01019,P02749,P02776,P04196,P07585,P08572,P09486,P09917,P15336,P16066,P21246,P21359,P23634,P28827,P29353,…	3.77297e-07	1.33832e-05	0.2
GO:0030301	cholesterol transport	P	17	44	796	8032	0.0213568	0.00547809	P02647,P02649,P27169,P55058,Q03135,Q07954,Q7L9B9,P16671,Q04828,P02652,P02655,P02656,P04114,Q86Y82,P10909,Q9NSY2,P07355	Q6IAA8,P02647,P02649,P23141,P27169,P45844,P55058,Q03135,Q07954,Q13227,Q15848,Q7L9B9,P16671,P19835,Q04828,Q9UHB6,P02652,P06727,O15118,P22059,P49675,P61916,Q9H1P3,Q9P260,Q9UN37,P02654,P30536,P02655,P19838,P22307,O95445,P02656,P04114,P35610,Q86Y82,P10909,Q9NSY2,O75581,Q5SW96,P07355,O75351,P21757,Q14849,Q9H0X9	3.77697e-07	1.33832e-05	0.386364
GO:0015918	sterol transport	P	17	44	796	8032	0.0213568	0.00547809	P02647,P02649,P27169,P55058,Q03135,Q07954,Q7L9B9,P16671,Q04828,P02652,P04114,P02655,P02656,Q86Y82,P10909,Q9NSY2,P07355	Q6IAA8,P02647,P02649,P23141,P27169,P45844,P55058,Q03135,Q07954,Q13227,Q15848,Q7L9B9,P16671,P19835,Q04828,Q9UHB6,P02652,P06727,O15118,O75351,P04114,P21757,P61916,Q14849,Q5SW96,Q9H0X9,Q9H1P3,P22059,P49675,Q9P260,Q9UN37,P02654,P30536,P02655,P19838,P22307,O95445,P02656,P35610,Q86Y82,P10909,Q9NSY2,O75581,P07355	3.77697e-07	1.33832e-05	0.386364
GO:0034369	plasma lipoprotein particle remodeling	P	10	16	796	8032	0.0125628	0.00199203	P02655,P02647,P02652,P02656,P02649,P04114,P01019,P05164,P02768,P55058	P02655,P02647,P02652,P02656,P02649,P04114,P06727,P01019,P05164,P08519,P14555,P45844,O95445,P02654,P02768,P55058	3.97703e-07	1.38018e-05	0.625
GO:0034368	protein-lipid complex remodeling	P	10	16	796	8032	0.0125628	0.00199203	P02655,P02647,P02652,P02656,P02649,P04114,P01019,P05164,P02768,P55058	P02655,P02647,P02652,P02656,P02654,P02649,P04114,P06727,P01019,P05164,P08519,P14555,P45844,O95445,P02768,P55058	3.97703e-07	1.38018e-05	0.625
GO:0007597	blood coagulation, intrinsic pathway	P	10	16	796	8032	0.0125628	0.00199203	P01008,P00734,P00740,P00748,P01023,P01042,P02749,P03951,P03952,P05155	P01008,P00734,P00740,P00748,P01023,P01042,P02749,P03951,P03952,P04275,P05155,P07359,P13224,P14770,P42785,Q07021	3.97703e-07	1.38018e-05	0.625
GO:0033344	cholesterol efflux	P	12	23	796	8032	0.0150754	0.00286355	P02647,P02649,P27169,P55058,Q03135,Q07954,Q7L9B9,P02652,P02655,P02656,P04114,Q86Y82	Q6IAA8,P02647,P02649,P23141,P27169,P45844,P55058,Q03135,Q07954,Q13227,Q15848,Q7L9B9,O15118,O95445,P02652,P02654,P02655,P02656,P04114,P06727,P35610,P61916,Q86Y82	3.98895e-07	1.38018e-05	0.521739
GO:1903318	negative regulation of protein maturation	P	12	23	796	8032	0.0150754	0.00286355	P01023,P05155,P13987,P07093,P07996,P08697,Q96IY4,P04156,P08174,Q9Y279,P04003,P20851	P01023,P05155,P13987,P05121,P07093,P07996,P08697,Q96IY4,Q9UBR2,P04156,P54826,Q92896,Q9BXS4,Q9UMY4,P08174,P48740,Q9Y279,P04003,P20851,P20810,Q9Y2G2,O60936,P98170	3.98895e-07	1.38018e-05	0.521739
GO:0010955	negative regulation of protein processing	P	12	23	796	8032	0.0150754	0.00286355	P01023,P05155,P13987,P07093,P07996,P08697,Q96IY4,P08174,Q9Y279,P04003,P20851,P04156	P01023,P05155,P13987,P05121,P07093,P07996,P08697,Q96IY4,Q9UBR2,P08174,P48740,Q9Y279,P04003,P20851,P20810,Q9Y2G2,O60936,P98170,P04156,P54826,Q92896,Q9BXS4,Q9UMY4	3.98895e-07	1.38018e-05	0.521739
GO:0032994	protein-lipid complex	C	14	31	796	8032	0.0175879	0.00385956	P02649,P04114,O14791,P02647,P02652,P02655,P02656,P02749,Q13790,P27169,P35542,P55058,P00739,P10909	O00499,P02649,P05067,P08519,P04114,O14791,O95445,P02647,P02652,P02654,P02655,P02656,P02749,P06727,P55056,Q0VD83,Q86X29,Q9BQE4,Q9BUR5,Q9UHG3,P21757,Q13790,P0DJI8,P27169,P35542,P55058,Q00341,P00739,P10909,P07108,P56589	4.18079e-07	1.4409e-05	0.451613
GO:0044420	extracellular matrix component	C	16	40	796	8032	0.0201005	0.00498008	P35555,P55001,Q13361,Q14766,P51884,Q9HB63,P23142,Q9Y6C2,P08123,P05997,P20908,P12107,Q99715,Q05707,P11047,P39059	P35555,P35556,P55001,P55081,P55083,Q13361,Q14766,Q6ZMM2,Q6ZMP0,P51884,P07942,P55268,Q13751,Q9HB63,P15502,P23142,Q9UBX5,P16112,P24821,Q9Y6C2,P02452,P08123,P02461,P05997,P20908,P25940,P12107,Q9UEW3,Q02388,Q99715,Q05707,P11047,P25391,Q13753,O15230,Q16787,P02462,P08572,P39059,P27658	4.76836e-07	1.63701e-05	0.4
GO:0051241	negative regulation of multicellular organismal process	P	90	546	796	8032	0.113065	0.0679781	P02647,P02652,P25116,P13498,P00734,P02649,Q9BXJ1,P02749,P07585,P07996,P36955,Q9ULV4,P02656,P02655,P01137,P61812,O14966,Q07954,Q14195,Q9BZR6,O00501,P01019,P02776,P04196,P98160,Q8IWU6,Q9NY15,Q9Y6C2,P01042,P04004,P07093,P02765,Q9NQC3,P02747,Q01196,O95388,P36897,Q12805,Q9UII4,O75594,P04156,Q96PD5,P22894,Q9Y279,P02763,P18428,O75084,P00747,P00748,P03952,P05155,P07225,P07355,P08697,Q96IY4,Q14314,P08246,…	O75582,O75676,P20020,Q06187,Q14956,Q9GZX9,Q9UN36,Q9Y639,P30511,Q30201,Q10589,P02647,P02652,P07948,P15531,P22392,P21964,P25116,Q16827,P13498,P25098,Q9H6I2,P35222,P42224,P21246,P21359,P35221,P08758,Q9UNN8,P30626,P00734,P02649,P07204,P16234,P29474,Q9BXJ1,O00522,P02749,P07585,P07996,P23497,P24468,P28827,P36955,P52823,P57105,Q8WW22,Q9P2N4,O76003,Q13485,Q99571,Q9UPY3,P09758,P23470,P23508,P30039,P35080,…	4.93548e-07	1.68782e-05	0.164835
GO:0044425	membrane part	C	308	2484	796	8032	0.386935	0.309263	P04083,P04156,Q10588,Q9NZN4,Q16873,Q9BVC6,A0FGR8,O14735,O14880,O43164,O75881,O75915,O95197,P04114,P04839,P07099,P07225,P09936,P13498,P13987,P56557,P58335,P84095,Q01740,Q03135,Q04721,Q13393,Q14643,Q15392,Q16647,Q3ZAQ7,Q5BJD5,Q6DD88,Q6Y288,Q7L5N7,Q8IWB9,Q8NI22,Q8WWP7,Q8WXF7,Q92581,Q9NQC3,Q9P2B2,O60895,O94868,P02787,Q07954,O14791,O60238,P43003,P07355,P60903,Q08431,Q9HCH5,A1A5B4,A8MWY0,O00501,O00559,…	O00451,O15296,O60551,O75143,O75150,P04062,P04083,P04156,P12270,P14598,P15311,P20160,P27216,P30419,P56159,P60022,Q02083,Q03405,Q10588,Q14457,Q15436,Q5MNZ6,Q5MNZ9,Q5THJ4,Q709C8,Q8IZQ1,Q8N3F8,Q8TDY2,Q8WV41,Q8WV92,Q8WXI7,Q96BW9,Q96BY7,Q96C24,Q96RL7,Q99685,Q9BZE9,Q9BZV1,Q9NZN4,Q9UEW8,Q9UGM3,Q9UL45,Q9UNF0,Q9Y484,Q9Y4P8,P35354,P42704,P49768,P50402,P61970,P80303,Q14573,Q16873,Q6NUM9,Q6ZMZ3,Q8IWB1,Q8NF91,…	5.52078e-07	1.88069e-05	0.123994
GO:0051015	actin filament binding	F	32	128	796	8032	0.040201	0.0159363	A6NGB9,O00159,O14639,O43707,O75083,O94832,O95425,P06396,P07951,P08133,P09493,P12814,P13535,P13797,P21333,P28289,P35579,P35580,P35749,P55008,P60981,P67936,Q01995,Q0ZGT2,Q8IVF7,Q8IY33,Q96AC1,Q9H6X2,Q9UKN7,Q9ULV4,Q9Y281,Q9Y490	A0MZ66,A6NGB9,B0I1T2,O00159,O00160,O00291,O00401,O00499,O14639,O15231,O43707,O43795,O75083,O75122,O75146,O94832,O95425,O95466,P00519,P00533,P02549,P06396,P06753,P07951,P08133,P09493,P11277,P12814,P12829,P13535,P13639,P13796,P13797,P13928,P14317,P15311,P21333,P23528,P26232,P28289,P28290,P29966,P31146,P35221,P35579,P35580,P35609,P35611,P35612,P35749,P40121,P42768,P46939,P47755,P47756,P52907,P55008,…	5.5527e-07	1.88429e-05	0.25
GO:0072359	circulatory system development	P	88	533	796	8032	0.110553	0.0663596	O60462,O60687,O60895,P02751,P03950,P04196,P05090,P05412,P07355,P08253,P08648,P25067,P35579,P39059,P39060,P43121,P51817,P98160,Q03135,Q08431,Q13444,Q15582,Q8IVF7,Q99542,P08123,P20908,Q9H6X2,P17813,P01137,Q86YL7,P43694,Q04721,P07996,Q9NVD7,P61812,O00501,Q13418,O95644,Q9Y6C2,P36897,Q8N6T7,P35580,Q14766,P02753,P26006,P28300,P35555,Q53GG5,Q96HC4,Q96JY6,Q9NR12,P01019,P02749,P02776,P07585,P36955,Q8IWU6,…	O00470,O00522,O14786,O43447,O60462,O60687,O60894,O60895,O75340,O75923,P02751,P03950,P04196,P04216,P05090,P05121,P05412,P06576,P06756,P07355,P08253,P08572,P08648,P09601,P11362,P13688,P15104,P15144,P16284,P17252,P19338,P19971,P23381,P25067,P27658,P29279,P29323,P29353,P29474,P31151,P35354,P35579,P39059,P39060,P42336,P43121,P43405,P48745,P50281,P51178,P51817,P52735,P54753,P54760,P55347,P60484,P62745,…	6.23098e-07	2.10636e-05	0.165103
GO:0034366	spherical high-density lipoprotein particle	C	7	8	796	8032	0.00879397	0.000996016	P00739,P02647,P02652,P02655,P02656,P10909,P27169	O95445,P00739,P02647,P02652,P02655,P02656,P10909,P27169	6.7034e-07	2.24883e-05	0.875
GO:0045916	negative regulation of complement activation	P	7	8	796	8032	0.00879397	0.000996016	P01023,P05155,P13987,Q9Y279,P04003,P20851,P08174	P01023,P05155,P13987,Q9Y279,P04003,P20851,P08174,P48740	6.7034e-07	2.24883e-05	0.875
GO:0030203	glycosaminoglycan metabolic process	P	22	71	796	8032	0.0276382	0.00883964	O75487,P98160,Q9Y625,P04066,P22304,O75594,Q96PD5,P20774,P51884,P51888,Q06828,Q11206,Q99983,P07585,P21810,Q9UL01,P15848,P19823,P19827,Q06033,Q14624,P01137	O00468,O60701,O75056,O75487,O94766,P06865,P09619,P18827,P34741,P35052,P98160,Q7LGA3,Q8TE99,Q93063,Q96L58,Q96MM7,Q9Y625,P04066,P08236,P15586,P16278,P22304,P35475,P51688,P54802,Q68CP4,O75594,Q96PD5,O43505,O60513,P15291,P16112,P20774,P51884,P51888,Q06828,Q11206,Q99983,Q9NY97,Q9Y274,P07585,P21810,Q63HQ2,Q9NX62,Q9UL01,P13611,Q6UVK1,Q7LGC8,Q86X52,P07686,P15848,Q8NCH0,Q9Y2C2,O94923,P19823,P19827,P31749,…	6.84835e-07	2.28875e-05	0.309859
GO:0005887	integral component of plasma membrane	C	75	433	796	8032	0.0942211	0.0539094	O43497,P01031,P02748,P07357,P07358,P07360,P10643,P13671,P08648,P26006,P56199,Q9UKX5,O00168,P05023,P05026,P14415,P04839,P13498,P36897,O60462,P34903,Q9Y6C2,O60895,A0FGR8,O00591,O14817,O15162,O43556,O60486,O60636,O60906,O75326,P05362,P08962,P12235,P13598,P14151,P14209,P15260,P16671,P17181,P18577,P19320,P21926,P22897,P25116,P27105,P27701,P30273,P43003,P48509,P49961,P51636,P51805,Q03135,Q04721,Q07837,…	O43497,Q01118,P01031,P02748,P07357,P07358,P07360,P10643,P13671,P05106,P05107,P06756,P08514,P08648,P11215,P16144,P17301,P20701,P20702,P26006,P26012,P53708,P56199,Q13683,Q13797,Q9UKX5,O00168,P05023,P05026,P14415,P50993,P54709,Q5T5C0,O00560,P40189,P06213,P08069,P35568,Q99650,P42658,Q13303,Q14247,Q99996,Q9UHC6,Q9Y257,O14920,O15111,O43464,Q12933,Q96EP0,Q9NR28,Q9Y4K3,P04839,P13498,P14598,P19878,Q15080,…	6.91469e-07	2.3022e-05	0.17321
GO:0006026	aminoglycan catabolic process	P	16	41	796	8032	0.0201005	0.00510458	O75487,P04066,P22304,P98160,Q9Y625,O75594,Q96PD5,P07585,P15848,P21810,P01137,P20774,P51884,P51888,Q06828,Q99983	O00468,O75056,O75487,P04066,P08236,P15586,P16278,P18827,P22304,P34741,P35052,P35475,P51688,P54802,P98160,Q68CP4,Q9Y625,P36222,Q01459,O75594,Q96PD5,P06865,P07585,P07686,P13611,P15848,P21810,Q6UVK1,P01137,P09038,P16070,P19634,Q99653,Q9UHN6,P16112,P20774,P34059,P51884,P51888,Q06828,Q99983	7.10875e-07	2.35791e-05	0.390244
GO:0072378	blood coagulation, fibrin clot formation	P	12	24	796	8032	0.0150754	0.00298805	P00734,P00740,P00748,P01023,P01042,P02749,P03951,P03952,P05155,P00742,P01008,P23142	P00734,P00740,P00748,P01023,P01042,P02749,P03951,P03952,P04275,P05155,P07359,P13224,P14770,P42785,Q07021,P00742,P08709,P13726,P02671,P01008,P00488,P02675,P02679,P23142	7.26208e-07	2.39975e-05	0.5
GO:0051050	positive regulation of transport	P	87	527	796	8032	0.109296	0.0656125	P08962,P27361,Q9C030,P01019,P04899,Q96IY4,Q03135,Q12860,P01024,P15056,P02647,P02649,P27169,P55058,Q07954,Q7L9B9,Q05823,P04083,P07355,P02753,O43707,P48061,Q4KMQ2,O95817,P01137,P21333,P30273,P61764,P08571,P48509,O43497,P02787,P04004,P10909,P03950,P35580,P61812,P02763,P19652,P29466,P02652,P02765,P13498,P26022,Q08431,Q08722,Q8IU85,P00734,P25116,Q92930,P60709,Q15746,P16671,Q9HCH5,P01031,P55008,P17931,…	Q96EV8,P49768,Q15041,P06213,P08962,P16885,P32121,P43405,P49407,Q06787,Q6FHJ7,Q6P3W7,Q8NBU5,Q92609,Q9NRD5,P19367,P27361,P41221,Q15046,Q16539,Q9C030,P05109,P01019,P04899,P16066,Q9Y5X3,Q96IY4,Q9H4X1,P29972,Q03135,Q12797,Q16611,Q99571,Q99572,O43865,P31749,Q12860,Q12955,Q16651,Q8N335,Q99959,O14795,P01024,P15056,Q86YS7,P02647,P02649,P23141,P27169,P45844,P55058,Q07954,Q13227,Q15848,Q7L9B9,P20396,P05019,…	7.29704e-07	2.40231e-05	0.165085
GO:0030155	regulation of cell adhesion	P	69	388	796	8032	0.0866834	0.0483068	Q10588,Q8N4C8,P07996,Q13444,P16671,Q13418,Q14118,Q9NRI5,O60486,P01042,P04196,P23142,P51805,Q15582,P04004,P08648,P26006,P98095,Q15404,Q76M96,Q7Z7G0,Q9Y6C2,O75084,P00747,P01137,Q08722,Q03135,P61812,P02647,P04083,P19320,P55008,Q9NNX6,P17676,Q96IZ0,Q9Y279,Q01196,Q14314,P09493,P48061,P04156,O43293,P18206,Q9ULV4,P46940,P60903,Q07092,P05090,Q07954,P07093,P21926,Q13976,Q9BXJ1,Q86YL7,O43707,P21333,Q7Z4I7,…	P04216,P21359,Q08345,Q10588,Q8N4C8,Q92574,O14936,O95819,P07996,P20936,P27986,P35240,Q13444,Q15063,O00585,P07766,P14923,P16671,P46939,P49841,P55290,Q00534,Q05513,Q13418,Q14118,Q14289,Q86WV1,Q8N474,Q99828,Q9HB19,Q9NRI5,P06576,P08575,O00592,O14672,O15031,O43157,O60486,O60711,O95471,P01042,P04196,P21741,P23142,P24821,P51805,P52565,P52566,P57087,Q15582,Q5JRA6,Q75N03,Q92854,Q96FS4,Q9HCM2,Q9P0K1,Q9UIW2,…	7.35866e-07	2.41359e-05	0.177835
GO:0085029	extracellular matrix assembly	P	10	17	796	8032	0.0125628	0.00211653	O95967,P22105,P28300,P35749,Q9Y6C2,P01019,Q9H6X2,P01137,O00391,P08123	O95967,P22105,P28300,P35749,P55083,Q04656,Q6ZMP0,Q9UBX5,Q9Y6C2,P01019,Q9H6X2,P01137,P84022,Q9H4X1,O00391,P08123,Q14393	8.80197e-07	2.85514e-05	0.588235
GO:0034367	protein-containing complex remodeling	P	10	17	796	8032	0.0125628	0.00211653	P02655,P02647,P02652,P02656,P02649,P04114,P01019,P05164,P02768,P55058	P29083,P02655,P02647,P02652,P02656,P02654,P02649,P04114,P06727,P01019,P05164,P08519,P14555,P45844,O95445,P02768,P55058	8.80197e-07	2.85514e-05	0.588235
GO:0001848	complement binding	F	10	17	796	8032	0.0125628	0.00211653	P02743,P0C0L4,P26022,Q9Y279,O00187,P00751,P07357,P07360,P0C0L5,P13987	P02743,P0C0L4,P26022,P27797,Q07021,Q9NPY3,P35232,P05107,P11215,Q9Y279,O00187,P21730,P00751,P07357,P07360,P0C0L5,P13987	8.80197e-07	2.85514e-05	0.588235
GO:0048518	positive regulation of biological process	P	362	3018	796	8032	0.454774	0.375747	O95382,P15056,P25116,P27361,P36897,Q9UHA4,P01019,P01031,P07996,P56199,Q15121,P01024,P30273,O00187,O75636,P01023,P05155,O15400,P25311,O14966,P07355,P00734,P01137,P14780,P17813,P25445,P55008,Q13418,Q96MK3,Q99969,Q9BZQ8,O60462,P02750,P03950,P05412,P13498,P42229,P48061,P51636,P16671,Q14118,Q9NRI5,P13671,P13987,P08962,P41218,P13598,Q9NNX6,P04114,P07711,P08571,P18428,Q9Y6Y9,P00748,P03952,Q4KMQ2,P02790,…	P05067,Q15750,Q92918,O43318,O60674,O95382,P04049,P15056,P19525,P25116,P27361,P28482,P36897,P46108,P46109,P49768,Q13443,Q13905,Q7L7X3,Q99683,Q9H2K8,Q9NYL2,Q9UHA4,Q9UL54,Q9ULH0,Q9Y2Q5,Q9Y6R4,O43353,O95136,P00441,P01019,P01031,P04233,P05019,P06213,P06493,P07996,P08575,P09038,P0DJI8,P10600,P21730,P29353,P30040,P32119,P36507,P41221,P45985,P46734,P49137,P49407,P51617,P52564,P56199,P60033,P61088,P62979,…	9.42466e-07	3.04593e-05	0.119947
GO:0010810	regulation of cell-substrate adhesion	P	35	150	796	8032	0.0439698	0.0186753	Q10588,Q8N4C8,P07996,Q13444,P16671,Q13418,Q14118,Q9NRI5,P04004,P08648,P26006,P98095,Q15404,Q76M96,Q7Z7G0,Q9Y6C2,O75084,P00747,O43293,P18206,Q9ULV4,P04196,P46940,P60903,Q07092,P05090,Q07954,Q86YL7,O43707,P23142,P02647,P21333,Q7Z4I7,P02751,P10301	P04216,P21359,Q08345,Q10588,Q8N4C8,Q92574,O14936,O95819,P07996,P20936,P27986,P35240,Q13444,Q15063,O00585,P07766,P14923,P16671,P46939,P49841,P55290,Q00534,Q05513,Q13418,Q14118,Q14289,Q86WV1,Q8N474,Q99828,Q9HB19,Q9NRI5,O00622,O43854,O60674,O94769,O95994,P04004,P08648,P14543,P16050,P21246,P23229,P26006,P27658,P36404,P48059,P49593,P63000,P98095,Q02156,Q15404,Q53GQ0,Q63HQ2,Q76M96,Q7Z7G0,Q9H3U7,Q9Y6C2,…	9.72093e-07	3.13021e-05	0.233333
GO:0030054	cell junction	C	99	627	796	8032	0.124372	0.0780627	O00501,O43707,O75083,P12814,P18206,P21333,P60709,Q07092,Q13418,Q14118,Q7Z4I7,Q8IY33,Q99439,P11532,Q09666,Q15149,P04083,P07355,P35579,Q0ZGT2,Q13444,Q15124,Q53GG5,Q92597,Q96HC4,Q96JY6,Q9NR12,Q9Y490,P36897,P50552,P78369,Q8N3V7,Q9BUZ4,O00168,P05023,P05026,P46940,O14817,O15511,O43294,O60504,O94875,O95425,P05362,P06396,P08133,P08648,P10301,P11233,P13498,P13987,P14209,P17655,P17813,P21291,P21926,P26006,…	O00192,O00501,O00522,O14910,O14936,O15551,O43155,O43707,O60716,O75083,O75955,O94827,P05067,P05106,P05787,P07766,P08138,P12814,P13688,P14923,P15498,P16284,P16333,P18206,P19022,P19174,P21333,P23528,P25391,P27986,P28827,P29350,P31146,P31749,P33151,P35221,P35222,P36507,P41240,P42768,P43403,P48059,P49023,P55196,P60709,P60953,P61158,P61224,P62993,P63261,P78310,Q02487,Q05513,Q05655,Q07092,Q08174,Q08554,…	1.00338e-06	3.21921e-05	0.157895
GO:0050865	regulation of cell activation	P	57	302	796	8032	0.071608	0.0375996	P04196,P30273,P00734,P02649,Q9BXJ1,P08567,P41218,Q96IZ0,Q10588,Q03135,O75594,Q96PD5,O15162,P04083,P19320,P55008,Q9NNX6,P17931,P17676,Q9Y279,O43164,P07996,P18428,P61764,Q01196,Q14314,P04156,P01137,Q9Y6C2,Q08722,A0A075B6Q5,A0A0B4J1U7,A0A0B4J1X8,A0A0B4J1Y9,A0A0C4DH29,A0A0C4DH31,A0A0C4DH34,A0A0C4DH35,A0A0C4DH36,A0A0C4DH41,A0A0J9YX35,B9A064,P01766,P01780,P01834,P01859,P01871,P01876,P0DOY2,P0DP01,P0709…	P41217,P04196,P30273,P42680,P43405,P00734,P02649,P07204,P16234,P29474,Q9BXJ1,P08567,P47712,P35869,Q8WU39,O43914,P07948,P31994,P41218,P42574,Q06187,Q13315,Q16512,Q92835,Q96IZ0,O75995,P00813,P02786,P04233,P08575,P14174,P28907,P32249,P55160,P60033,Q10588,Q13469,Q9ULF5,Q9Y4H2,O00585,O15530,O75791,P06127,P06239,P06241,P07766,P07947,P09382,P12931,P15498,P27487,P27986,P29350,P31749,P41240,P42336,P52799,…	1.0116e-06	3.23382e-05	0.188742
GO:0050766	positive regulation of phagocytosis	P	16	42	796	8032	0.0201005	0.00522908	P01024,P16671,Q4KMQ2,P06681,P0C0L4,P0C0L5,P02647,P02652,P02765,P13498,P26022,P30273,Q07954,Q08431,Q08722,Q8IU85	P01024,P16671,P17301,P55160,Q13636,Q4KMQ2,Q8NEU8,Q92614,P08575,P62834,Q12913,Q13905,P06681,P0C0L4,P0C0L5,Q8TDQ1,P00441,P02647,P02652,P02765,P11226,P11274,P13498,P20160,P26022,P27797,P30273,P31994,P50570,P51159,P78324,Q07954,Q08431,Q08722,Q12907,Q12979,Q14393,Q8IU85,Q92608,Q9NX58,Q9P1W8,Q9ULZ3	1.04391e-06	3.32506e-05	0.380952
GO:0012505	endomembrane system	C	314	2557	796	8032	0.394472	0.318352	O14524,O14880,O60238,P02545,P04839,P19086,P27361,Q12982,Q16873,Q9GZN7,Q9NQC3,O15400,O15511,O60664,O60749,O94832,P04083,P05023,P07355,P13498,P36897,Q03135,Q13393,Q687X5,Q8N3D4,Q92930,A6NCW0,O75298,O95197,P01009,P02649,P02768,P04004,P04156,P05090,P07996,P08123,P08648,P10619,P17655,P19320,P27105,P55157,P56557,P60903,P78381,P78539,Q14643,Q15392,Q16647,Q16853,Q6DD88,Q6NZI2,Q7L5N7,Q7Z304,Q8IWB9,Q8IWU6,…	O00165,O00299,O00499,O14524,O14656,O14657,O14880,O14967,O14980,O15118,O15173,O15397,O43633,O60238,O75531,O75694,O94901,O95373,P02545,P04839,P06703,P09874,P09884,P09917,P12270,P15153,P19086,P20073,P20292,P20700,P23921,P27361,P27797,P30622,P36969,P37198,P42166,P42167,P42345,P43034,P43487,P45973,P46060,P47712,P49454,P49585,P49792,P50402,P50995,P52948,P53990,P55060,P55735,P57088,P57740,P62826,P63165,…	1.0512e-06	3.33625e-05	0.1228
GO:0071813	lipoprotein particle binding	F	9	14	796	8032	0.0113065	0.00174303	P02647,P02652,P16671,P55058,P02743,P07996,Q5KU26,Q9NY15,P02649	P02647,P02652,P10809,P16671,P55058,Q9BQE5,P02743,P07996,P21757,P55290,Q5KU26,Q92673,Q9NY15,P02649	1.11731e-06	3.52072e-05	0.642857
GO:0071814	protein-lipid complex binding	F	9	14	796	8032	0.0113065	0.00174303	P02649,P16671,P02647,P02652,P55058,P02743,P07996,Q5KU26,Q9NY15	P02649,P16671,P55290,P02647,P02652,P10809,P55058,Q9BQE5,P02743,P07996,P21757,Q5KU26,Q92673,Q9NY15	1.11731e-06	3.52072e-05	0.642857
GO:0050871	positive regulation of B cell activation	P	22	73	796	8032	0.0276382	0.00908865	Q10588,P01137,A0A075B6Q5,A0A0B4J1U7,A0A0B4J1X8,A0A0B4J1Y9,A0A0C4DH29,A0A0C4DH31,A0A0C4DH34,A0A0C4DH35,A0A0C4DH36,A0A0C4DH41,A0A0J9YX35,B9A064,P01766,P01780,P01834,P01859,P01871,P01876,P0DOY2,P0DP01	O75995,P00813,P02786,P04233,P08575,P14174,P28907,P32249,P55160,P60033,Q10588,Q13469,Q9ULF5,Q9Y4H2,P43405,P50281,P51692,Q06187,Q5JVF3,Q8NB49,Q92835,Q92934,Q12888,Q5RKV6,Q5UIP0,Q6ZW49,Q96FZ2,Q9NQT5,P42226,O75888,P01137,P40692,P43246,A0A075B6Q5,A0A0A0MS14,A0A0B4J1U7,A0A0B4J1V0,A0A0B4J1V6,A0A0B4J1V7,A0A0B4J1X5,A0A0B4J1X8,A0A0B4J1Y9,A0A0C4DH29,A0A0C4DH30,A0A0C4DH31,A0A0C4DH32,A0A0C4DH34,A0A0C4DH35,A0A…	1.1641e-06	3.65512e-05	0.30137
GO:0050801	ion homeostasis	P	61	333	796	8032	0.0766332	0.0414592	P01019,P04899,P02649,P05026,P05771,P08246,P48061,Q03135,Q13488,Q15493,P02795,P04156,P00450,P02787,P02790,P02792,P02794,P80188,Q53TN4,P04731,P04732,P04733,P13640,P05023,P10643,P14415,Q93050,Q9GZN7,P01042,P08174,P16671,P25116,Q07954,Q9BXJ1,P11532,P27361,Q14643,P00918,P02788,P13498,P00734,P08133,Q8IVB4,Q92581,Q9NRI5,P48507,P07585,Q9UHI5,Q687X5,Q92629,Q96MK3,P02647,P05413,Q96CP7,O43497,P54289,Q16864,…	P01019,P04899,P16066,Q9Y5X3,P21964,P61769,Q13557,Q13642,Q96PU5,Q9HD47,P14625,P27797,P02730,O95292,P02649,P05026,P05771,P07686,P08246,P13693,P16615,P20020,P20073,P23634,P32246,P32418,P33151,P48061,P52823,P98194,Q01484,Q03135,Q13488,Q13586,Q15493,Q16627,Q8IWX8,Q93084,Q96TC7,Q9H7F0,Q9HC07,Q9HD20,Q9P246,Q9UJZ1,Q9Y639,Q9Y6M5,O95202,O00244,O15431,O43819,O60826,P02795,P04156,P05067,Q04656,Q49B96,O75027,…	1.20366e-06	3.76592e-05	0.183183
GO:0006022	aminoglycan metabolic process	P	22	74	796	8032	0.0276382	0.00921315	O75487,P98160,Q9Y625,P04066,P22304,O75594,Q96PD5,P20774,P51884,P51888,Q06828,Q11206,Q99983,P07585,P21810,Q9UL01,P15848,P19823,P19827,Q06033,Q14624,P01137	O00468,O60701,O75056,O75487,O94766,P06865,P09619,P18827,P34741,P35052,P98160,Q7LGA3,Q8TE99,Q93063,Q96L58,Q96MM7,Q9Y625,P04066,P08236,P15586,P16278,P22304,P35475,P51688,P54802,Q68CP4,P36222,Q01459,O75594,Q96PD5,O43505,O60513,P15291,P16112,P20774,P51884,P51888,Q06828,Q11206,Q99983,Q9NY97,Q9Y274,P07585,P21810,Q63HQ2,Q9NWW5,Q9NX62,Q9UL01,P13611,Q6UVK1,Q7LGC8,Q86X52,P07686,P15848,Q8NCH0,Q9Y2C2,O94923,…	1.50445e-06	4.69037e-05	0.297297
GO:0001523	retinoid metabolic process	P	16	43	796	8032	0.0201005	0.00535359	P47895,P00326,P02753,P02766,Q04828,O75487,P02647,P02649,P02652,P02655,P02656,P04114,P98160,Q07954,Q99969,Q9Y625	O94788,P09455,P47895,Q8IZV5,O43174,O75911,P00325,P00326,P00352,P02753,P02766,Q16678,Q6NUM9,Q8TC12,Q9BPW9,P29373,Q96SQ9,Q9HB40,P42330,Q04828,Q8NBN7,O00468,O60218,O75056,O75487,O95445,P02647,P02649,P02652,P02655,P02656,P04114,P06727,P11766,P15121,P18827,P34741,P35052,P98160,Q07954,Q99969,Q9BX79,Q9Y625	1.51139e-06	4.69543e-05	0.372093
GO:0002757	immune response-activating signal transduction	P	68	388	796	8032	0.0854271	0.0483068	P13598,P30273,Q9NNX6,P04114,P07711,P08571,P16671,P18428,Q9Y6Y9,P61077,O14966,Q6ZUJ8,O43164,P13498,Q5KU26,Q03135,P02788,Q9NQC3,A0A075B6P5,A0A075B6S6,A0A0C4DH25,A6NGB9,O00159,O15511,P01593,P01619,P01624,P01700,P01701,P01717,P01766,P01780,P01834,P01859,P06312,P08637,P0DOY2,P12314,P12318,P27361,P59998,P60709,P61160,Q92556,Q9NZQ3,A0A075B6Q5,A0A0B4J1U7,A0A0B4J1X8,A0A0B4J1Y9,A0A0C4DH29,A0A0C4DH31,A0A0C4…	O00231,O00232,O00233,O00487,O14818,O14920,O15111,O15530,O43242,O43318,O75582,O75832,O95999,P01111,P01116,P04049,P06241,P07948,P12931,P13598,P15941,P16885,P17612,P17980,P19838,P20618,P22694,P25786,P25787,P25788,P25789,P28062,P28065,P28066,P28070,P28072,P28074,P30273,P32942,P35998,P40306,P43405,P43686,P48556,P49720,P49721,P51665,P55036,P60900,P61289,P62191,P62195,P62333,P63208,P98088,Q04206,Q05655,…	1.53289e-06	4.74551e-05	0.175258
GO:0002764	immune response-regulating signaling pathway	P	70	405	796	8032	0.0879397	0.0504233	P13598,P30273,Q9NNX6,P04114,P07711,P08571,P16671,P18428,Q9Y6Y9,P61077,O14966,Q6ZUJ8,O43164,P13498,Q5KU26,Q03135,P02788,Q9NQC3,A0A075B6P5,A0A075B6S6,A0A0C4DH25,O95644,P01593,P01619,P01624,P01700,P01701,P01717,P01766,P01780,P01834,P05412,P06312,P0DOY2,P27361,A6NGB9,O00159,O15511,P01859,P08637,P12314,P12318,P59998,P60709,P61160,Q92556,Q9NZQ3,A0A075B6Q5,A0A0B4J1U7,A0A0B4J1X8,A0A0B4J1Y9,A0A0C4DH29,A0A…	O00231,O00232,O00233,O00487,O14818,O14920,O15111,O15530,O43242,O43318,O75582,O75832,O95999,P01111,P01116,P04049,P06241,P07948,P12931,P13598,P15941,P16885,P17612,P17980,P19838,P20618,P22694,P25786,P25787,P25788,P25789,P28062,P28065,P28066,P28070,P28072,P28074,P30273,P32942,P35998,P40306,P43405,P43686,P48556,P49720,P49721,P51665,P55036,P60900,P61289,P62191,P62195,P62333,P63208,P98088,Q04206,Q05655,…	1.80234e-06	5.5488e-05	0.17284
GO:0030020	extracellular matrix structural constituent conferring tensile strength	F	10	18	796	8032	0.0125628	0.00224104	P05997,P08123,P12109,P12110,P12111,P20908,P39059,Q05707,Q07092,Q99715	A8TX70,P02452,P02461,P02462,P05997,P08123,P08572,P12109,P12110,P12111,P20908,P25940,P39059,Q02388,Q03692,Q05707,Q07092,Q99715	1.80495e-06	5.5488e-05	0.555556
GO:0002440	production of molecular mediator of immune response	P	32	135	796	8032	0.040201	0.0168078	A0A075B6H7,A0A075B6K4,A0A075B6K5,A0A075B6P5,A0A075B6R9,A0A075B6S5,A0A075B6S6,A0A0C4DH25,A0A0C4DH67,P01593,P01619,P01624,P01700,P01701,P01717,P06312,Q13488,Q14314,P02790,P02647,P02652,P27361,Q9C030,P08246,P01137,P61812,P30273,P08174,P02753,O75326,P16671,Q9NQC3	P43246,Q06187,Q95460,P10809,P24390,Q12959,O60603,A0A075B6H7,A0A075B6J9,A0A075B6K4,A0A075B6K5,A0A075B6P5,A0A075B6R9,A0A075B6S2,A0A075B6S5,A0A075B6S6,A0A075B6S9,A0A087WSX0,A0A087WW87,A0A0A0MRZ8,A0A0A0MT36,A0A0B4J1U3,A0A0B4J2D9,A0A0C4DH25,A0A0C4DH67,A2NJV5,P01593,P01597,P01599,P01601,P01602,P01619,P01624,P01700,P01701,P01703,P01704,P01714,P01715,P01717,P01721,P04430,P06312,P80748,Q13315,Q13488,P0857…	1.96651e-06	6.02449e-05	0.237037
GO:0032371	regulation of sterol transport	P	11	22	796	8032	0.0138191	0.00273904	P02647,P02649,P27169,P55058,Q03135,Q07954,Q7L9B9,P02652,P02655,P02656,P07355	Q6IAA8,P02647,P02649,P23141,P27169,P45844,P55058,Q03135,Q07954,Q13227,Q15848,Q7L9B9,P02652,P06727,P02654,P30536,P02655,P19838,P22307,P02656,P07355,Q5SW96	2.1412e-06	6.51443e-05	0.5
GO:0032374	regulation of cholesterol transport	P	11	22	796	8032	0.0138191	0.00273904	P02647,P02649,P27169,P55058,Q03135,Q07954,Q7L9B9,P02652,P02655,P02656,P07355	Q6IAA8,P02647,P02649,P23141,P27169,P45844,P55058,Q03135,Q07954,Q13227,Q15848,Q7L9B9,P02652,P06727,P02654,P02655,P19838,P22307,P02656,P07355,Q5SW96,P30536	2.1412e-06	6.51443e-05	0.5
GO:0043269	regulation of ion transport	P	49	251	796	8032	0.0615578	0.03125	P05023,O75915,Q13488,Q03135,P07996,Q12860,P07093,P11532,O43707,P48061,P02787,O43497,P04839,Q9BVC6,Q4KMQ2,P00918,P13498,P00734,P25116,P01019,P04899,P54289,P05362,Q15746,O75083,P17931,Q9Y5S1,P05413,P05026,P14415,P04156,P08962,P21333,Q09666,O14775,Q9NZN3,P27105,Q15493,Q14BN4,A1A5B4,P02647,P02649,O00168,P61764,P17676,P53355,Q8N4C8,P14780,P78369	P05023,P29474,P29475,P32418,Q04917,Q99571,Q99572,Q9H4A3,O75915,P49768,Q15041,P35609,Q14289,Q13488,Q8TAD4,Q9Y4C2,Q9HD26,P29590,P55061,Q03135,Q12797,Q16611,P07996,P31749,P31751,Q9Y4H2,O43865,Q12860,Q12955,Q16651,Q8N335,Q99959,P07093,P46934,Q9Y3S1,P30405,O15247,P0DP23,P11532,P28161,P30626,P78417,Q13557,Q9P2D1,P17612,P50993,Q01484,P05089,P11362,P20396,P80404,O76070,P21579,P37840,Q96EV8,P27338,Q9Y4I1,…	2.18468e-06	6.62385e-05	0.195219
GO:1904724	tertiary granule lumen	C	17	49	796	8032	0.0213568	0.0061006	O00391,O75594,P02750,P02763,P02788,P02794,P04075,P09972,P14780,P16035,P22894,P26022,P36871,P54108,P61626,Q13813,Q99439	O00391,O75594,O75874,P00738,P01034,P02750,P02763,P02775,P02788,P02794,P04075,P04080,P07339,P09668,P09960,P09972,P14780,P16035,P20061,P22894,P25774,P26022,P27918,P29350,P32320,P36871,P49913,P54108,P57764,P61626,P61769,P62699,P68871,Q12905,Q13510,Q13813,Q16769,Q5D862,Q6UX06,Q7L576,Q7Z5G4,Q8IUR7,Q8WVQ1,Q92820,Q99439,Q9H8H3,Q9NQR4,Q9UJU6,Q9Y2Y8	2.21792e-06	6.70161e-05	0.346939
GO:0097529	myeloid leukocyte migration	P	26	99	796	8032	0.0326633	0.0123257	P04083,P17931,P26927,P07996,P27361,Q99969,P01031,P02776,P10720,P30273,P56199,P61812,Q08722,Q8IU85,P24158,Q10588,P18428,P48061,P55008,Q4KMQ2,P84095,Q9NQC3,P21926,Q9Y6C2,O75083,P14209	Q12774,O00585,P04083,P17931,P17948,P39019,P55774,Q16627,Q16827,O00329,P63000,P26927,Q14289,Q9ULD2,P07996,P21730,P21741,P27361,Q15046,Q16539,Q16581,Q99788,Q99969,P01031,P14174,P30046,O60331,P02775,P02776,P05107,P05109,P06702,P0DJI8,P10720,P15498,P16444,P30273,P43405,P55160,P56199,P61812,P78310,Q13797,Q86YT9,Q8TCU6,Q92538,Q9UBR5,P16284,P78324,Q08722,P20160,Q9BW27,P15153,Q9UH65,Q96F46,Q8IU85,P31151,…	2.37277e-06	7.14502e-05	0.262626
GO:1901700	response to oxygen-containing compound	P	124	847	796	8032	0.155779	0.105453	P02649,P05090,P22352,P04899,P51636,Q13488,Q16864,Q93050,Q99969,Q9Y5K8,P21926,P04114,P48163,P00338,P02652,P07996,P12110,P35680,Q8NBJ9,Q5KU26,P05362,P05164,P08294,P05997,P08123,P08253,P12109,P17655,P17676,Q07092,Q9HB90,Q9NRA1,Q9UHA4,P01137,P08571,P18428,P27361,P08174,P16671,P02788,Q9Y6Y9,O60895,P01019,P02511,P04083,P36269,P61764,P05412,P07585,P08246,P13716,P17181,P25116,Q01740,Q02952,Q08397,Q9C030,…	P02649,P04040,P05090,P09211,P31151,P62995,Q9NV35,P00441,P04179,P06241,Q9NNW7,P06727,P22352,O00468,O43665,P04899,P25098,P29992,P50148,P62873,Q9NQ66,O00443,O75348,O94964,O95670,P01344,P06213,P08069,P14735,P17706,P18031,P18433,P21281,P21283,P27449,P27986,P29353,P31749,P31751,P35568,P36543,P38606,P49840,P49841,P51636,P56945,P61421,P62993,P80108,Q07889,Q12778,Q13488,Q13541,Q13542,Q15043,Q15119,Q15904,…	2.38285e-06	7.15099e-05	0.146399
GO:1903319	positive regulation of protein maturation	P	9	15	796	8032	0.0113065	0.00186753	P01024,P13671,P00748,P03952,P05452,O95816,Q9HCB6,P06396,P35579	P01024,P13671,P00748,P03952,P05452,P06733,P08582,Q9HBL7,O95816,P12931,P50281,Q9HCB6,P35232,P06396,P35579	2.54777e-06	7.59426e-05	0.6
GO:0010954	positive regulation of protein processing	P	9	15	796	8032	0.0113065	0.00186753	P01024,P13671,P00748,P03952,P05452,P06396,P35579,O95816,Q9HCB6	P01024,P13671,P00748,P03952,P05452,P06733,P08582,Q9HBL7,P35232,P06396,P35579,O95816,P12931,P50281,Q9HCB6	2.54777e-06	7.59426e-05	0.6
GO:0032502	developmental process	P	337	2802	796	8032	0.423367	0.348855	P10909,P61812,Q01518,Q5TBA9,Q86YL7,Q8NBJ9,P17813,P02765,P05997,P08123,P14780,P35555,P36897,P51888,Q13103,P12107,O60462,O60687,O60895,P02751,P03950,P04196,P05090,P05412,P07355,P08253,P08648,P25067,P35579,P39059,P39060,P43121,P51817,P98160,Q03135,Q08431,Q13444,Q15582,Q8IVF7,Q99542,P05362,P17676,P26022,P20908,Q9H6X2,P01137,O75326,O95388,P12109,P17936,P28300,P67936,Q14192,Q9UBG0,Q9UKX5,P02753,Q13418,…	O75128,P35222,O00203,O00453,O75695,O94915,P07359,P10909,P12830,P16452,P19022,P22223,P33151,P35611,P38571,P40123,P40306,P46937,P47756,P48729,P55160,P55287,P55290,P61812,Q01518,Q13043,Q15020,Q15532,Q15648,Q15814,Q16539,Q16827,Q2M3G4,Q5TBA9,Q7L576,Q86YL7,Q8NBJ9,Q8NEZ3,Q8NI27,Q8TF72,Q8WVM8,Q92974,Q96F07,Q99572,Q9NZI6,Q9Y2A7,Q9Y5P4,P05121,P17813,O96017,P60602,Q14191,P04179,A1X283,O00238,O15119,O43252,…	2.63428e-06	7.82567e-05	0.120271
GO:0065007	biological regulation	P	574	5209	796	8032	0.721106	0.648531	O75943,Q15121,P60709,Q9UII4,O00712,O60504,P05412,P08246,P16671,P17676,P17813,P35680,P41212,P50548,P61077,Q01196,Q03135,Q04721,Q14192,Q14938,Q15906,Q86VZ6,Q8IUX7,Q8N6T7,Q96IZ0,Q99583,Q9H1B7,Q9NZU5,Q9UI15,P01137,P13591,P15056,P27361,Q01082,Q13813,Q9UHA4,O95382,P25116,P36897,P01019,P01031,P07996,P56199,O95365,P43003,O00559,O95278,P17936,Q16270,Q8N2S1,P04083,P01024,P30273,P02788,P46940,P10909,O00187,…	P52292,P52294,Q86V81,Q96FV9,Q9H4L7,P18074,P49959,Q92878,P40692,O75943,Q9UNS1,O60671,O60921,O60934,O75663,O96017,P16104,Q06124,Q12888,Q13315,Q13535,Q15121,Q16539,Q8WXE1,Q96RU2,Q9NRD1,Q9NVH2,Q9NYL2,Q9P2K8,Q96CF2,Q96GD4,Q96K21,Q9UN37,O60563,O60583,O75909,P14635,P31947,P32780,P42773,P46527,P50613,P51946,P51948,P60709,Q16543,Q96JB5,Q9BZE4,Q9P287,Q9UII4,O14867,O60885,P00374,P04818,P09884,P12004,P31350,…	2.69074e-06	7.96657e-05	0.110194
GO:0034378	chylomicron assembly	P	7	9	796	8032	0.00879397	0.00112052	P02647,P02649,P02652,P02655,P02656,P04114,P55157	P02647,P02649,P02652,P02655,P02656,P04114,P06727,P07237,P55157	2.75738e-06	8.10947e-05	0.777778
GO:2000258	negative regulation of protein activation cascade	P	7	9	796	8032	0.00879397	0.00112052	P01023,P05155,P13987,P08174,Q9Y279,P04003,P20851	P01023,P05155,P13987,P08174,P48740,Q9Y279,P04003,P20851,P02671	2.75738e-06	8.10947e-05	0.777778
GO:0005884	actin filament	C	21	71	796	8032	0.0263819	0.00883964	O00159,Q14195,Q53GG5,Q8IY33,Q8N3D4,Q96HC4,Q96JY6,Q9NR12,O75083,A6NGB9,O43293,P07951,P09493,P13797,P21333,P28289,P46940,P55008,P60709,P67936,Q9UBI6	O00151,O00159,O15145,O75112,O94851,P50479,P53814,P63261,Q14195,Q53GG5,Q5M775,Q5VZK9,Q69YQ0,Q7RTP6,Q8IY33,Q8N3D4,Q8N3F8,Q8NDI1,Q96HC4,Q96JY6,Q9BX67,Q9NR12,Q9NRW4,Q9UM54,Q9Y2A7,Q9Y5K6,O75083,A6NGB9,O00401,O43182,O43293,O43795,O75128,P06241,P06753,P07947,P07951,P09493,P12931,P13796,P13797,P15311,P21333,P28289,P29536,P31146,P35609,P42768,P46940,P55008,P60709,P67936,P68133,Q08495,Q12792,Q12802,Q13153,…	2.84936e-06	8.35211e-05	0.295775
GO:0034330	cell junction organization	P	42	204	796	8032	0.0527638	0.0253984	O00501,Q9Y490,P02751,P08648,Q9HBL0,P21926,P11047,P48509,Q15149,P21333,P50552,P60709,Q13418,Q7Z4I7,Q96AC1,Q96GC9,P03950,O60895,P18206,O75083,P01137,P61812,P24158,P25116,P12814,O43293,Q9ULV4,P04196,P46940,P60903,Q07092,P05090,P07996,Q07954,O43707,Q8IY33,Q15555,P01019,Q03135,P36897,O00159,Q01196	P14923,P17252,Q99959,Q9Y446,P15924,Q14126,Q15223,Q96FX8,O00192,O00501,O60716,P12830,P19022,P22223,P33151,P55287,P55290,Q02413,Q07157,Q16658,Q8NFG4,Q8WUI4,Q99569,Q9Y490,Q9Y4G6,P02751,P08648,P23229,Q9HBL0,P17302,P35221,O15228,O94856,P21926,P78357,Q01484,Q16880,Q9Y2J2,P02533,P11047,P13647,P16144,P48509,Q03001,Q13751,Q13753,Q15149,Q16787,B2RTY4,O60890,P21333,P48059,P50552,P52907,P60709,P60953,P61586,…	2.87181e-06	8.39006e-05	0.205882
GO:0031089	platelet dense granule lumen	C	8	12	796	8032	0.0100503	0.00149402	P02749,P05452,P29622,P49908,Q06033,Q13103,Q14624,Q99969	P02749,P05452,P29622,P35625,P49908,Q06033,Q08380,Q13103,Q14624,Q16610,Q92520,Q99969	3.09818e-06	8.99145e-05	0.666667
GO:0019865	immunoglobulin binding	F	8	12	796	8032	0.0100503	0.00149402	P01591,P02760,P17931,P30273,P08637,P12314,P12318,P04196	P01591,P02760,P17931,P30273,P08637,P12273,P12314,P12318,P31994,P55899,P04196,P04275	3.09818e-06	8.99145e-05	0.666667
GO:0051240	positive regulation of multicellular organismal process	P	119	809	796	8032	0.149497	0.100722	P01019,Q9NRI5,Q4KMQ2,P27361,Q9C030,P09493,P04899,P25116,P08567,P01024,P01031,P01137,P43694,Q8IWU6,O60462,P07996,P10301,P05412,P26006,P61812,Q9NQC3,O43294,P36897,Q86YL7,P02655,P02649,P11532,P14415,P15848,P36955,Q12860,Q14195,Q8IU85,Q9NZQ3,P55008,P00734,P00748,P02749,P16671,Q9Y6X5,Q01196,O75746,Q14118,P08571,P18428,P29466,P41218,P30273,Q9NPH3,P04083,P17676,P13498,P22894,P02776,P10909,Q9Y6Y9,P51884,…	P11362,P31270,A6NC98,O15120,O75955,O95760,P00441,P01019,P08913,P19525,P82094,Q16666,Q99943,O60341,P35222,Q6STE5,Q9NRI5,P13726,Q4KMQ2,Q8N423,P37173,P14902,P07766,O43318,O75995,P04439,P61769,Q12933,Q9UDY8,Q9Y4K3,P13747,P30511,O95786,Q7Z434,Q92499,Q9H2U1,Q9NR30,P19367,P27361,P41221,Q15046,Q16539,Q9C030,Q9NZQ7,P09493,P04899,P16066,Q9Y5X3,P17302,Q14393,Q13485,P00813,P17301,P25116,P35354,Q14247,P29972,…	3.10823e-06	8.99145e-05	0.147095
GO:0061061	muscle structure development	P	55	298	796	8032	0.0690955	0.0371016	P17813,P36897,P61812,Q8N6T7,O14807,O43556,P02511,P02545,P11532,P12111,Q01995,Q13643,Q16585,Q92629,Q9UKX5,O95425,P07585,P60660,Q03135,Q9Y281,P17655,P35579,P21926,Q9P2B2,P01137,P28300,P28289,Q15124,P35749,O75083,P09493,P21291,P00747,P17936,Q13418,P51636,P09936,Q12982,P35580,P12107,Q14192,P02753,Q15746,O94875,P01019,P43694,Q96HC4,O60895,Q9H4M9,Q9NZN4,O95644,O75084,Q53GG5,Q96JY6,Q9NR12	P58012,Q03167,Q14332,Q9ULK5,Q9UP38,O15119,Q13485,O95155,P17813,P36894,P36897,P61812,Q06330,Q15648,Q9P2D1,P15924,Q8N6T7,Q13207,O14647,O14807,O15014,O15230,O43556,O95183,P02511,P02545,P05019,P11532,P12111,P16401,P24043,P30626,P46939,P49454,P50402,P51114,P53778,P53814,P85037,Q01995,Q13642,Q13643,Q13683,Q14331,Q14814,Q16585,Q16619,Q92629,Q99081,Q9H3U1,Q9NQ92,Q9UKX5,Q9ULH7,Q9Y5B6,O15519,O60583,O75369,…	3.22845e-06	9.30108e-05	0.184564
GO:0007009	plasma membrane organization	P	20	66	796	8032	0.0251256	0.00821713	P08133,P35579,P35580,O15162,Q4KMQ2,Q9NRQ2,P10909,Q92597,P20908,P61812,A1A5B4,P51636,Q03135,O95810,Q9NZN4,Q9Y5X1,Q9ULH1,P06396,Q01082,Q96CP7	O75923,P08133,P35579,P35580,Q96C24,Q9NZM1,O15162,P02730,Q4KMQ2,Q99572,Q9NRQ2,Q9NRY6,P10909,P60484,P00441,P31749,P31751,Q8N3R9,Q92597,O00499,P16615,Q01484,O15121,P33897,Q9Y2J2,O75955,P08575,Q13286,P20908,P10275,P61812,A1A5B4,P51636,Q03135,Q9UNF0,O95810,Q5T0N5,Q8N3F8,Q8WV41,Q9BY11,Q9BY43,Q9NQY0,Q9NZN4,Q9UBW5,Q9UKS6,Q9Y5X1,Q05655,O00401,P50570,Q8IWE5,Q9ULH1,Q9Y371,P07602,P32856,Q12846,P06396,O14745,…	3.23635e-06	9.30108e-05	0.30303
GO:0005198	structural molecule activity	F	73	435	796	8032	0.0917085	0.0541584	P35555,P98095,Q9BXX0,Q9Y6C2,P46940,O15511,O60504,O94875,P09493,P11532,P26038,P59998,P60709,P61160,P68366,Q01082,Q13813,Q15149,Q9BUF5,Q9Y490,O95967,P02751,P04004,P05997,P07996,P08123,P11047,P12107,P20908,P21810,P22105,P23142,P25067,P39059,P39060,P51884,P51888,Q05707,Q07092,Q13361,Q14112,Q15582,Q16363,Q9GZM7,Q9HCB6,O14558,P02511,P07951,P13535,P21291,P24844,P35749,P60660,P67936,Q0ZGT2,Q14118,Q53GG5,…	P35555,P35556,P98095,Q13201,Q9BXX0,Q9NT22,Q9Y6C2,O15235,O60783,O75394,O95182,P05386,P05387,P05388,P08708,P08865,P09001,P15880,P18077,P18124,P18621,P23396,P25398,P26373,P27635,P30050,P32969,P35268,P36578,P39019,P39023,P40429,P42677,P42766,P46776,P46777,P46778,P46779,P46781,P46782,P46783,P47914,P49207,P49406,P50914,P51398,P52815,P60866,P61247,P61254,P61313,P61353,P61513,P62081,P62241,P62244,P62249,…	3.30905e-06	9.47914e-05	0.167816
GO:0071825	protein-lipid complex subunit organization	P	12	27	796	8032	0.0150754	0.00336155	P02655,P02647,P02652,P02656,P02649,P04114,P01019,P05164,P02768,P55058,P55157,Q9Y5X1	P02655,P02647,P02652,P02656,P02654,P02649,P04114,P06727,P01019,P05164,P08519,P14555,P45844,O95445,P02768,P55058,P55157,P07237,O75907,O95573,P35610,P55056,P13497,P17612,P22694,O00499,Q9Y5X1	3.52241e-06	0.000100577	0.444444
GO:0050764	regulation of phagocytosis	P	19	61	796	8032	0.0238693	0.00759462	P24158,P02647,P02652,P02765,P13498,P26022,P30273,Q07954,Q08431,Q08722,Q8IU85,P01024,P16671,Q4KMQ2,P04003,P20851,P06681,P0C0L4,P0C0L5	O60493,O60603,O75923,P24158,P31994,P41240,P60484,P63244,P78324,Q15848,Q9H1Y0,Q9NT62,P00441,P02647,P02652,P02765,P11226,P11274,P13498,P20160,P26022,P27797,P30273,P50570,P51159,Q07954,Q08431,Q08722,Q12907,Q12979,Q14393,Q8IU85,Q92608,Q9NX58,Q9P1W8,Q9ULZ3,P01024,P16671,P17301,P55160,Q13636,Q4KMQ2,Q8NEU8,P16050,P04003,P20851,Q92614,Q9UKG1,P08575,P62834,Q12913,Q13905,P09429,Q8TDQ1,P06681,P0C0L4,P0C0L5,…	3.60898e-06	0.000102716	0.311475
GO:0051246	regulation of protein metabolic process	P	192	1451	796	8032	0.241206	0.180652	P60709,Q9UII4,O95382,P15056,P25116,P27361,P36897,Q9UHA4,P01019,P01031,P07996,P56199,Q15121,Q03135,P01023,P05155,P02647,P02751,P28300,Q9ULV4,P01137,P04156,P17936,P23142,Q7Z2X4,Q9BZQ8,P00734,P01024,P07355,P14780,P17813,P25445,P55008,Q13418,Q96MK3,Q99969,P13671,P13987,P00748,P03952,Q15493,P29466,Q9P0U3,Q9NRA1,Q9BUZ4,P02787,O95278,P02649,P01040,O00168,P05452,P07093,P08697,Q96IY4,Q9C030,P61812,Q7Z4P5,…	O60563,O60583,O75909,P14635,P31947,P32780,P42773,P46527,P50613,P51946,P51948,P60709,Q16543,Q96JB5,Q9BZE4,Q9P287,Q9UII4,Q9NS73,P05067,Q15750,Q92918,O43318,O60674,O95382,P04049,P15056,P19525,P25116,P27361,P28482,P36897,P46108,P46109,P49768,Q13443,Q13905,Q7L7X3,Q99683,Q9H2K8,Q9NYL2,Q9UHA4,Q9UL54,Q9ULH0,Q9Y2Q5,Q9Y6R4,O43353,O95136,P00441,P01019,P01031,P04233,P05019,P06213,P06493,P07996,P08575,P09038,…	3.6636e-06	0.000103935	0.132323
GO:0048731	system development	P	267	2144	796	8032	0.335427	0.266932	P02765,P05997,P08123,P14780,P35555,P36897,P51888,P61812,Q13103,P12107,O60462,O60687,O60895,P02751,P03950,P04196,P05090,P05412,P07355,P08253,P08648,P25067,P35579,P39059,P39060,P43121,P51817,P98160,Q03135,Q08431,Q13444,Q15582,Q8IVF7,Q99542,P05362,P17676,P26022,P20908,Q9H6X2,P17813,P01137,P02753,Q13418,O75326,P08133,Q9ULV4,P26006,P35580,P48061,Q13976,Q9NRI5,P00918,P01019,P07585,P35680,P36955,Q15493,…	A1X283,O00238,O15119,O43252,O95340,P01344,P02452,P02461,P02765,P05019,P05186,P05997,P07686,P08123,P0DI81,P10915,P11117,P11362,P13497,P13611,P14780,P16112,P19883,P29317,P29992,P31260,P31270,P31271,P35555,P36897,P49747,P50281,P50749,P51690,P51812,P51888,P55287,P56178,P56179,P56524,P61812,P61964,P63173,Q03692,Q06830,Q08117,Q13103,Q13428,Q15125,Q7Z5J4,Q92765,Q92890,Q99788,Q9NX62,Q9NZJ5,Q9P2D1,Q9UMX1,…	3.91573e-06	0.000110636	0.124534
GO:0042581	specific granule	C	29	120	796	8032	0.0364322	0.0149402	P04839,P13498,P13987,P16671,P27105,Q08722,Q10588,Q13393,Q4KMQ2,Q969X1,Q9H3Z4,Q9UHA4,Q9Y5K8,O00391,O75594,P02750,P02763,P02788,P08246,P16035,P18206,P19652,P22894,P26022,P54108,P61626,P80188,Q13813,Q99439	O00161,O00264,O14672,O14975,O15120,O15121,O15126,O60784,O75907,O94804,O94886,P00749,P04839,P05107,P06756,P11169,P11215,P13498,P13688,P13987,P16671,P20138,P20701,P27105,P30519,P43353,P61225,P62834,P98196,Q03405,Q07065,Q08722,Q10588,Q12913,Q13303,Q13393,Q14165,Q16581,Q4KMQ2,Q5T4S7,Q68CP4,Q6GTX8,Q6IAA8,Q8IWA5,Q8N138,Q8N697,Q8NG11,Q8NHP6,Q969X1,Q96D96,Q9BV40,Q9BXS5,Q9H3Z4,Q9NPY3,Q9NV96,Q9NX76,Q9UHA4,…	3.92486e-06	0.000110636	0.241667
GO:0016101	diterpenoid metabolic process	P	16	46	796	8032	0.0201005	0.00572709	O75487,P02647,P02649,P02652,P02655,P02656,P02753,P02766,P04114,P98160,Q04828,Q07954,Q99969,Q9Y625,P47895,P00326	O00468,O60218,O75056,O75487,O75911,O95445,P00325,P00352,P02647,P02649,P02652,P02655,P02656,P02753,P02766,P04114,P06727,P09455,P11766,P15121,P18827,P34741,P35052,P42330,P98160,Q04828,Q07954,Q8IZV5,Q8TC12,Q99969,Q9BX79,Q9Y625,O94788,P47895,P51648,O43174,P00326,Q16678,Q6NUM9,Q9BPW9,P29373,Q96SQ9,Q9HB40,Q8NBN7,P00533,P49675	4.24663e-06	0.000119325	0.347826
GO:0051271	negative regulation of cellular component movement	P	36	166	796	8032	0.0452261	0.0206673	P02649,P02749,P07585,P07996,P36955,Q9ULV4,P01031,P17936,Q07954,Q13418,O00501,P09493,P10301,P17813,P18206,Q13444,Q14118,Q14195,Q7Z5L7,Q8IWU6,P01137,P04196,O75326,P51805,P55008,P01033,Q15493,P48061,P14415,Q13976,Q9Y6C2,P23142,P05090,O43707,P12814,P21926	O95760,P00813,P09601,P11274,Q12979,O00522,P02649,P02749,P07585,P07996,P23497,P24468,P28827,P36955,P52823,P57105,Q8WW22,Q9P2N4,P09758,P23470,P23508,P30039,P35080,Q9H3S7,Q9UI08,Q9ULV4,Q9Y3F4,P01031,P14174,P30046,P09038,P98171,Q8WWM9,P05121,P17936,P24593,P27695,P36894,Q07954,Q13418,O00501,O14745,O15296,O15551,O43295,O75044,O95980,P04216,P04233,P08779,P09493,P10114,P10301,P12830,P16444,P17813,P18206,…	4.26691e-06	0.000119514	0.216867
GO:0048856	anatomical structure development	P	316	2613	796	8032	0.396985	0.325324	P10909,P61812,Q01518,Q5TBA9,Q86YL7,Q8NBJ9,P02765,P05997,P08123,P14780,P35555,P36897,P51888,Q13103,P12107,O60462,O60687,O60895,P02751,P03950,P04196,P05090,P05412,P07355,P08253,P08648,P25067,P35579,P39059,P39060,P43121,P51817,P98160,Q03135,Q08431,Q13444,Q15582,Q8IVF7,Q99542,P05362,P17676,P26022,P20908,Q9H6X2,P17813,P01137,P02753,Q13418,P04114,P09493,P13671,P35580,Q03113,Q04721,Q16881,P35680,P60709,…	O75128,P35222,O00203,O00453,O75695,O94915,P07359,P10909,P12830,P16452,P19022,P22223,P33151,P35611,P38571,P40123,P40306,P46937,P47756,P48729,P55160,P55287,P55290,P61812,Q01518,Q13043,Q15020,Q15532,Q15648,Q15814,Q16539,Q16827,Q2M3G4,Q5TBA9,Q7L576,Q86YL7,Q8NBJ9,Q8NEZ3,Q8NI27,Q8TF72,Q8WVM8,Q92974,Q96F07,Q99572,Q9NZI6,Q9Y2A7,Q9Y5P4,A1X283,O00238,O15119,O43252,O95340,P01344,P02452,P02461,P02765,P05019,…	4.39375e-06	0.000122677	0.120934
GO:0001895	retina homeostasis	P	13	32	796	8032	0.0163317	0.00398406	P14415,Q8TC05,A5A3E0,P01591,P01834,P01876,P02768,P02787,P02788,P0CG38,P25311,P60709,P61626	O43490,P14415,Q15051,Q5TZA2,Q8NFJ9,Q8TC05,Q96RK4,Q9BXC9,A5A3E0,P00441,P01591,P01833,P01834,P01860,P01876,P01877,P02768,P02787,P02788,P04264,P04792,P0CG38,P0CG39,P12273,P22223,P25311,P60709,P61626,P61769,P63261,Q06830,Q8NI36	4.68084e-06	0.000130281	0.40625
GO:1905952	regulation of lipid localization	P	19	62	796	8032	0.0238693	0.00771912	P01019,P07996,P02647,P02649,P27169,P55058,Q03135,Q07954,Q7L9B9,P01024,P04114,P16671,Q9H4M9,P02652,P02655,P02656,P05413,P07355,Q9BXJ1	P01019,P07996,P31749,P31751,Q9Y4H2,Q6IAA8,P02647,P02649,P23141,P27169,P45844,P55058,Q03135,Q07954,Q13227,Q15848,Q7L9B9,Q5EB52,Q9BT30,Q9C0B1,P01024,P04114,P19838,Q00G26,P16671,P21757,Q9H4M9,P05106,P06756,P17706,P55056,Q9BXB4,Q9BZF1,P02652,P06727,O60488,P18859,P52564,Q99571,Q99572,P02654,P30536,P02655,P22307,Q06124,P02656,P14174,Q9NTI2,Q9Y2Q0,P43405,P07814,P05413,Q05655,P07355,Q5SW96,P82094,Q9BXJ1,…	4.72819e-06	0.000131185	0.306452
GO:2000147	positive regulation of cell motility	P	55	302	796	8032	0.0690955	0.0375996	Q9Y4H4,P05362,O60462,P01019,P07996,P10301,P05412,P26006,P61812,Q9NQC3,P27361,Q99969,P01137,O95388,P04004,O00159,O43293,O43707,O75326,P00742,P04899,P08648,P14780,P25116,P36897,P39060,P43121,P48061,P48509,P55008,Q03135,Q13418,Q15746,Q86YL7,Q9NRA1,P00747,P42229,Q15555,Q02952,P17931,P18428,Q8IU85,Q4KMQ2,O60687,P04083,Q07954,Q6ZW31,P08246,P02751,P23142,P46940,P14209,P21333,P02787,Q6NZI2	P08514,P17301,Q5JRA6,P08709,P21246,P21741,P78536,Q9Y4H4,P04216,P05362,Q9BX97,O14786,O60462,O75116,O75340,O94885,P00519,P01019,P05106,P06744,P07996,P09486,P10301,P12429,P17252,P27797,P28799,P41221,P56945,P62745,P80108,Q13630,Q13685,Q14289,Q15139,Q5UCC4,Q8WYP3,Q96PE1,Q9BZL6,Q9H3U7,Q9H6U6,O75122,P05412,P07737,P09668,P12931,P16885,P19174,P26006,P37173,P49593,P57735,P61812,Q02156,Q14185,Q7Z460,Q92766,…	4.91061e-06	0.000135819	0.182119
GO:0007275	multicellular organism development	P	290	2369	796	8032	0.364322	0.294945	P02765,P05997,P08123,P14780,P35555,P36897,P51888,P61812,Q13103,P12107,O60462,O60687,O60895,P02751,P03950,P04196,P05090,P05412,P07355,P08253,P08648,P25067,P35579,P39059,P39060,P43121,P51817,P98160,Q03135,Q08431,Q13444,Q15582,Q8IVF7,Q99542,P05362,P17676,P26022,P20908,Q9H6X2,P17813,P01137,P02753,Q13418,P04114,P09493,P13671,P35580,Q03113,Q04721,Q16881,P35680,O75326,P08133,Q9ULV4,P26006,P48061,Q13976,…	O75128,P35222,A1X283,O00238,O15119,O43252,O95340,P01344,P02452,P02461,P02765,P05019,P05186,P05997,P07686,P08123,P0DI81,P10915,P11117,P11362,P13497,P13611,P14780,P16112,P19883,P29317,P29992,P31260,P31270,P31271,P35555,P36897,P49747,P50281,P50749,P51690,P51812,P51888,P55287,P56178,P56179,P56524,P61812,P61964,P63173,Q03692,Q06830,Q08117,Q13103,Q13428,Q15125,Q7Z5J4,Q92765,Q92890,Q99788,Q9NX62,Q9NZJ5,…	5.24555e-06	0.00014463	0.122415
GO:1905954	positive regulation of lipid localization	P	14	37	796	8032	0.0175879	0.00460657	P02647,P02649,P27169,P55058,Q03135,Q07954,Q7L9B9,P01024,P04114,P16671,Q9H4M9,P05413,P07355,Q9BXJ1	P02647,P02649,P23141,P27169,P45844,P55058,Q03135,Q07954,Q13227,Q15848,Q7L9B9,P01024,P04114,P19838,Q00G26,P16671,P21757,Q9H4M9,P55056,Q9BXB4,P52564,Q99571,Q99572,P22307,P14174,Q9NTI2,Q9Y2Q0,P05413,Q05655,P07355,Q5SW96,P82094,Q9BXJ1,P10451,Q9HD89,O43715,P07108	5.45505e-06	0.000149009	0.378378
GO:0044364	disruption of cells of other organism	P	14	37	796	8032	0.0175879	0.00460657	O75594,P01042,P02776,P02788,P17931,P48061,P59665,P61626,O14791,P00734,P04196,Q03591,P08246,P08311	P02538,O00585,O60814,O75594,O95715,P01042,P02775,P02776,P02788,P04406,P05204,P17931,P22749,P39019,P48061,P55774,P59665,P60602,P61626,P62888,P81605,Q99572,P14222,P43405,O14791,P00734,P04196,P36980,P49913,Q03591,Q9BXR6,P11226,Q92934,P20160,P08246,P08311,P05089	5.45505e-06	0.000149009	0.378378
GO:0031640	killing of cells of other organism	P	14	37	796	8032	0.0175879	0.00460657	O14791,P00734,P04196,Q03591,P02776,P59665,P08246,P08311,O75594,P01042,P02788,P17931,P48061,P61626	P02538,Q99572,P14222,P43405,O14791,P00734,P04196,P36980,P49913,P60602,Q03591,Q9BXR6,P02776,P04406,P11226,P59665,P81605,Q92934,P20160,P08246,P08311,P05089,O00585,O60814,O75594,O95715,P01042,P02775,P02788,P05204,P17931,P22749,P39019,P48061,P55774,P61626,P62888	5.45505e-06	0.000149009	0.378378
GO:0034762	regulation of transmembrane transport	P	42	209	796	8032	0.0527638	0.0260209	O75915,Q13488,P07996,P05771,P01024,P15056,P11532,Q05823,P60709,O43707,O43497,P04839,Q9BVC6,Q4KMQ2,O75298,Q15121,Q7Z2X4,Q8N6T7,P13498,P00734,P25116,O75083,P54289,Q03135,P05026,P14415,P04156,P08962,P21333,Q09666,O14775,Q9NZN3,P27105,Q15493,Q14BN4,A1A5B4,O00168,P01019,P53355,Q8N4C8,P00918,P14780	O75915,P49768,Q15041,Q13488,Q8TAD4,Q9Y4C2,Q9HD26,P07996,P31749,P31751,Q9Y4H2,P05771,P07947,P11166,P25101,Q16625,Q6ZWJ1,P01024,P15056,Q86YS7,Q01469,Q9BT40,P30405,O15247,P0DP23,P11532,P28161,P30626,P78417,Q12797,Q13557,Q9P2D1,P17612,P32418,P50993,Q01484,P05019,P06213,P27986,P35568,P41743,P62834,Q05823,Q06124,Q15848,Q16539,Q9BX66,Q9BZF1,Q9UKG1,P17302,P37840,P60709,Q9Y4I1,P42858,Q13563,P16885,Q13586,…	5.48789e-06	0.000149443	0.200957
GO:0002429	immune response-activating cell surface receptor signaling pathway	P	54	296	796	8032	0.0678392	0.0368526	P13598,P30273,Q9NNX6,O14966,A0A075B6P5,A0A075B6S6,A0A0C4DH25,A6NGB9,O00159,O15511,P01593,P01619,P01624,P01700,P01701,P01717,P01766,P01780,P01834,P01859,P06312,P08637,P0DOY2,P12314,P12318,P27361,P59998,P60709,P61160,Q92556,Q9NZQ3,A0A075B6Q5,A0A0B4J1U7,A0A0B4J1X8,A0A0B4J1Y9,A0A0C4DH29,A0A0C4DH31,A0A0C4DH34,A0A0C4DH35,A0A0C4DH36,A0A0C4DH41,A0A0J9YX35,B9A064,P01871,P01876,P05771,P0DP01,P41218,Q01196,…	O00231,O00232,O00233,O00487,O14818,O14920,O15111,O15530,O43242,O43318,O75582,O75832,O95999,P01111,P01116,P04049,P06241,P07948,P12931,P13598,P15941,P16885,P17612,P17980,P19838,P20618,P22694,P25786,P25787,P25788,P25789,P28062,P28065,P28066,P28070,P28072,P28074,P30273,P32942,P35998,P40306,P43405,P43686,P48556,P49720,P49721,P51665,P55036,P60900,P61289,P62191,P62195,P62333,P63208,P98088,Q04206,Q05655,…	5.6892e-06	0.000154449	0.182432
GO:0002768	immune response-regulating cell surface receptor signaling pathway	P	56	311	796	8032	0.0703518	0.0387201	P13598,P30273,Q9NNX6,O14966,A0A075B6P5,A0A075B6S6,A0A0C4DH25,O95644,P01593,P01619,P01624,P01700,P01701,P01717,P01766,P01780,P01834,P05412,P06312,P0DOY2,P27361,A6NGB9,O00159,O15511,P01859,P08637,P12314,P12318,P59998,P60709,P61160,Q92556,Q9NZQ3,A0A075B6Q5,A0A0B4J1U7,A0A0B4J1X8,A0A0B4J1Y9,A0A0C4DH29,A0A0C4DH31,A0A0C4DH34,A0A0C4DH35,A0A0C4DH36,A0A0C4DH41,A0A0J9YX35,B9A064,P01871,P01876,P05771,P0DP01,…	O00231,O00232,O00233,O00487,O14818,O14920,O15111,O15530,O43242,O43318,O75582,O75832,O95999,P01111,P01116,P04049,P06241,P07948,P12931,P13598,P15941,P16885,P17612,P17980,P19838,P20618,P22694,P25786,P25787,P25788,P25789,P28062,P28065,P28066,P28070,P28072,P28074,P30273,P32942,P35998,P40306,P43405,P43686,P48556,P49720,P49721,P51665,P55036,P60900,P61289,P62191,P62195,P62333,P63208,P98088,Q04206,Q05655,…	5.75267e-06	0.000155693	0.180064
GO:0035376	sterol import	P	6	7	796	8032	0.00753769	0.000871514	P02652,P02656,P02647,P16671,Q9NSY2,Q07954	Q6IAA8,P02652,P02656,P02647,P16671,Q9NSY2,Q07954	5.96985e-06	0.000159389	0.857143
GO:0034371	chylomicron remodeling	P	6	7	796	8032	0.00753769	0.000871514	P02647,P02649,P02652,P02655,P02656,P04114	P02647,P02649,P02652,P02655,P02656,P04114,P06727	5.96985e-06	0.000159389	0.857143
GO:0070508	cholesterol import	P	6	7	796	8032	0.00753769	0.000871514	P02652,P02656,Q07954,P02647,P16671,Q9NSY2	Q6IAA8,P02652,P02656,Q07954,P02647,P16671,Q9NSY2	5.96985e-06	0.000159389	0.857143
GO:0034370	triglyceride-rich lipoprotein particle remodeling	P	6	7	796	8032	0.00753769	0.000871514	P02655,P02647,P02652,P02656,P02649,P04114	P02655,P02647,P02652,P02656,P02649,P04114,P06727	5.96985e-06	0.000159389	0.857143
GO:0022603	regulation of anatomical structure morphogenesis	P	89	570	796	8032	0.111809	0.0709661	A6NGB9,O14950,O43293,O60486,O75083,P00734,P02751,P04075,P04083,P05362,P09493,P26038,P35579,P35580,P51805,P84095,Q03113,Q86YL7,Q8IVF7,Q96AC1,Q9NVD7,Q14118,Q7Z2X4,Q99536,O00501,P01019,P02749,P02776,P04196,P07585,P07996,P36955,P61812,P98160,Q8IWU6,Q9NY15,Q9Y6C2,P02649,Q16555,Q9BZR6,Q9NQC3,P02647,O75084,O14558,O60895,P01024,P02750,P04839,P05771,P10301,P13671,P17813,P43694,Q01196,Q16647,O75326,Q13418,…	P11362,P31270,Q16512,P00813,P19544,Q13485,P35222,P42224,P41221,Q9ULK5,P16435,Q86X55,A6NGB9,O00401,O00453,O14613,O14745,O14950,O15031,O43157,O43293,O43822,O60486,O60610,O75083,O75400,O75781,O75844,O94955,O95466,P00734,P02549,P02751,P04075,P04083,P05107,P05362,P06241,P07332,P07333,P07686,P08134,P08631,P09493,P09769,P11171,P15153,P15311,P16452,P20073,P20936,P21246,P26038,P31146,P35241,P35579,P35580,…	5.97957e-06	0.000159389	0.15614
GO:0015850	organic hydroxy compound transport	P	23	86	796	8032	0.0288945	0.0107072	P01019,P30273,P02647,P02649,P27169,P55058,Q03135,Q07954,Q7L9B9,Q04828,Q9NSY2,P16671,P02652,P04114,P02655,P02656,Q86Y82,P48061,P02753,P10909,P60709,P07355,Q9BXJ1	P01019,P30273,P43405,P08913,Q6IAA8,P02647,P02649,P23141,P27169,P45844,P55058,Q03135,Q07954,Q13227,Q15848,Q7L9B9,O76070,P21579,P37840,Q96EV8,P27338,O15438,O94956,O95342,P13688,P19793,Q04828,Q15596,Q15788,Q9NSY2,P53985,P29972,Q75T13,Q05940,P22059,P61916,P16671,P19835,Q9UHB6,P02652,P06727,O15118,O75351,P04114,P21757,Q14849,Q5SW96,Q9H0X9,Q9H1P3,P49675,Q9P260,Q9UN37,P02654,P30536,P02655,P19838,P22307,…	6.47801e-06	0.000172155	0.267442
GO:0050864	regulation of B cell activation	P	24	92	796	8032	0.0301508	0.0114542	P41218,Q96IZ0,Q10588,P01137,A0A075B6Q5,A0A0B4J1U7,A0A0B4J1X8,A0A0B4J1Y9,A0A0C4DH29,A0A0C4DH31,A0A0C4DH34,A0A0C4DH35,A0A0C4DH36,A0A0C4DH41,A0A0J9YX35,B9A064,P01766,P01780,P01834,P01859,P01871,P01876,P0DOY2,P0DP01	P35869,Q8WU39,O43914,P07948,P31994,P41218,P42574,Q06187,Q13315,Q16512,Q92835,Q96IZ0,O75995,P00813,P02786,P04233,P08575,P14174,P28907,P32249,P55160,P60033,Q10588,Q13469,Q9ULF5,Q9Y4H2,Q7KZ85,P29350,P47974,Q9NQC7,O15347,P08476,Q8N474,P43405,P50281,P51692,Q5JVF3,Q8NB49,Q92934,Q12888,Q5RKV6,Q5UIP0,Q6ZW49,Q96FZ2,Q9NQT5,P42226,Q96FV9,O75888,P01137,P40692,P43246,Q8IV04,A0A075B6Q5,A0A0A0MS14,A0A0B4J1U7,A0…	6.55298e-06	0.000173624	0.26087
GO:0006508	proteolysis	P	131	925	796	8032	0.164573	0.115164	P01023,P05155,P01024,P13671,P13987,P08311,P00748,P03952,P24158,P35579,Q14118,Q8IUX7,P00747,P07711,P10619,P17655,Q9H3G5,A6NCW0,P49459,P61077,Q96PM5,P25116,P25445,P29466,Q9P0U3,O95278,P02649,P01040,P05452,P07093,P07996,P08697,Q96IY4,P01008,P01009,P01011,P01019,P01033,P01042,P02765,P04004,P04196,P05543,P05546,P08185,P16035,P29622,P30740,P36955,P50452,Q9UGM5,O95816,Q9HCB6,P04156,P09936,P36897,P60709,…	P05161,P41226,P62979,Q15843,O14656,P61201,Q13098,Q7L5N1,Q92905,Q99627,Q9BT78,Q9H9Q2,Q9UBW8,Q9UNS2,P01023,P05155,P01024,P13671,P13987,O75787,P08311,P08473,P12821,P15088,P23141,P23946,Q07075,Q9UBR2,P13726,P00748,P03952,O75503,P61009,P67812,Q15005,Q8TCT9,Q92824,Q9BY50,O14672,P24158,P35579,P38159,P49768,P78536,Q04759,Q13443,Q14118,Q8TCT7,Q8TCT8,Q92542,Q99572,Q9NZ08,Q9NZ42,O15294,O75976,P08709,P10124,…	7.00577e-06	0.000185066	0.141622
GO:0032496	response to lipopolysaccharide	P	34	157	796	8032	0.0427136	0.0195468	P01137,P08571,P18428,P27361,P08174,P16671,P02788,Q9Y6Y9,P02776,P05362,P08311,P10720,P17655,P17676,P22897,P29466,P59665,P80188,Q5EBM0,Q9NRQ2,P04114,P05164,P05412,P07585,P08246,P13716,P17181,P25116,P36269,Q01740,Q02952,Q08397,Q9C030,Q9UBI6	O43353,O95999,P01137,P07948,P08571,P08631,P17213,P18428,P27361,P28482,P29474,P31749,P51617,Q02156,Q14116,Q14653,Q16539,Q86UE4,Q9UDY8,P08174,P16671,Q9C035,P02788,P32119,Q6IA17,Q8WUQ7,Q9Y2G2,O94885,P14174,P17252,Q99467,Q9Y4K3,Q9Y6Y9,O15229,O43823,P00519,P00966,P02775,P02776,P05089,P05121,P05362,P08311,P08670,P09211,P09429,P10720,P11274,P11802,P12931,P17655,P17676,P19838,P22897,P26583,P29466,P30530,…	8.12174e-06	0.000213905	0.216561
GO:0002921	negative regulation of humoral immune response	P	7	10	796	8032	0.00879397	0.00124502	P01023,P05155,P13987,P08174,Q9Y279,P04003,P20851	P01023,P05155,P13987,P29350,P31994,P08174,P48740,Q9Y279,P04003,P20851	8.40278e-06	0.000219993	0.7
GO:0051918	negative regulation of fibrinolysis	P	7	10	796	8032	0.00879397	0.00124502	P00734,P00747,P02749,P04196,P07996,P08697,Q96IY4	P00734,P00747,P02749,P04196,P05121,P07204,P07996,P08697,P22415,Q96IY4	8.40278e-06	0.000219993	0.7
GO:0033993	response to lipid	P	72	439	796	8032	0.0904523	0.0546564	P59665,O43294,Q14192,P01137,P08571,P18428,P27361,P08174,P16671,P02788,Q9Y6Y9,P17813,O60895,P01019,P02511,P04083,P04114,P36269,P61764,P05164,P05412,P07585,P08246,P13716,P17181,P25116,Q01740,Q02952,Q08397,Q9C030,Q9UBI6,P02753,Q16270,Q9NX61,P07996,P61812,Q03135,Q969T9,Q01196,O75881,P43694,P00918,P28300,P02652,P55008,O95365,P05413,P27169,P36897,P02776,P05362,P08311,P10720,P17655,P17676,P22897,P29466,…	Q9NS86,O14494,P03372,Q15648,O14497,O43251,O75528,P17844,P59665,Q15424,Q15545,Q15650,Q86X55,Q8TDD1,Q92841,Q9Y2J8,O43294,O75556,O75925,P06400,P10275,P35222,P50613,P61586,P62826,Q02790,Q05086,Q14192,Q15788,Q92993,Q9H446,Q9ULJ6,Q9Y4C1,O43353,O95999,P01137,P07948,P08571,P08631,P17213,P18428,P27361,P28482,P29474,P31749,P51617,Q02156,Q14116,Q14653,Q16539,Q86UE4,Q9UDY8,P08174,P16671,Q9C035,P02788,P32119,…	8.95154e-06	0.000233667	0.164009
GO:0051272	positive regulation of cellular component movement	P	55	308	796	8032	0.0690955	0.0383466	Q9Y4H4,P05362,O60462,P01019,P07996,P10301,P05412,P26006,P61812,Q9NQC3,P27361,Q99969,P01137,O95388,P04004,O00159,O43293,O43707,O75326,P00742,P04899,P08648,P14780,P25116,P36897,P39060,P43121,P48061,P48509,P55008,Q03135,Q13418,Q15746,Q86YL7,Q9NRA1,P00747,P42229,Q15555,Q02952,P17931,P18428,Q8IU85,Q4KMQ2,O60687,P04083,Q07954,Q6ZW31,P08246,P02751,P23142,P46940,P02787,Q6NZI2,P14209,P21333	P08514,P17301,Q5JRA6,P08709,P21246,P21741,P78536,Q9Y4H4,P04216,P05362,Q9BX97,O14786,O60462,O75116,O75340,O94885,P00519,P01019,P05106,P06744,P07996,P09486,P10301,P12429,P17252,P27797,P28799,P41221,P56945,P62745,P80108,Q13630,Q13685,Q14289,Q15139,Q5UCC4,Q8WYP3,Q96PE1,Q9BZL6,Q9H3U7,Q9H6U6,O75122,P05412,P07737,P09668,P12931,P16885,P19174,P26006,P37173,P49593,P57735,P61812,Q02156,Q14185,Q7Z460,Q92766,…	9.01143e-06	0.000234536	0.178571
GO:0002237	response to molecule of bacterial origin	P	35	165	796	8032	0.0439698	0.0205428	P01137,P08571,P18428,P27361,P08174,P16671,P02788,Q9Y6Y9,P0C0L5,P04114,P05164,P05412,P07585,P08246,P13716,P17181,P25116,P36269,Q01740,Q02952,Q08397,Q9C030,Q9UBI6,P02776,P05362,P08311,P10720,P17655,P17676,P22897,P29466,P59665,P80188,Q5EBM0,Q9NRQ2	O43353,O95999,P01137,P07948,P08571,P08631,P17213,P18428,P27361,P28482,P29474,P31749,P51617,Q02156,Q14116,Q14653,Q16539,Q86UE4,Q9UDY8,P08174,P16671,Q9C035,P02788,P32119,Q6IA17,Q8WUQ7,Q9Y2G2,O94885,P14174,P17252,Q99467,Q9Y4K3,Q9Y6Y9,P0C0L5,P21730,Q13568,Q9H257,Q9Y616,A6NDB9,O00182,O15111,O60674,O95832,P01100,P03973,P04114,P05109,P05164,P05186,P05412,P07204,P07585,P08246,P09486,P09543,P10620,P10809,…	9.72415e-06	0.000252342	0.212121
GO:0030335	positive regulation of cell migration	P	53	294	796	8032	0.0665829	0.0366036	Q9Y4H4,P05362,O60462,P01019,P07996,P10301,P05412,P26006,P61812,Q9NQC3,P27361,Q99969,P01137,O95388,P04004,O00159,P00747,P42229,P14780,Q15555,Q02952,P55008,P17931,P18428,Q8IU85,P48061,Q4KMQ2,O60687,P04083,Q07954,Q6ZW31,P08246,P02751,P23142,P46940,P14209,P21333,O43293,O43707,O75326,P00742,P04899,P08648,P25116,P36897,P39060,P43121,P48509,Q03135,Q13418,Q15746,Q86YL7,Q9NRA1	P08514,P17301,Q5JRA6,P08709,P21246,P21741,P78536,Q9Y4H4,P04216,P05362,Q9BX97,O14786,O60462,O75116,O75340,O94885,P00519,P01019,P05106,P06744,P07996,P09486,P10301,P12429,P17252,P27797,P28799,P41221,P56945,P62745,P80108,Q13630,Q13685,Q14289,Q15139,Q5UCC4,Q8WYP3,Q96PE1,Q9BZL6,Q9H3U7,Q9H6U6,O75122,P05412,P07737,P09668,P12931,P16885,P19174,P26006,P37173,P49593,P57735,P61812,Q02156,Q14185,Q7Z460,Q92766,…	9.93174e-06	0.000256973	0.180272
GO:0090287	regulation of cellular response to growth factor stimulus	P	30	132	796	8032	0.0376884	0.0164343	P01137,P17813,P26006,P28300,Q8N2S1,O43294,P02750,P07996,O95365,P36897,P51636,Q03135,Q9Y6C2,A8MWY0,P43694,Q04721,Q13418,Q8IWU6,P04004,P05771,P08648,P35555,Q14766,Q92581,P01019,P08962,P04196,P07585,O00159,P11532	P01137,P15328,P17813,P26006,P28300,P37275,P84022,Q13485,Q15796,Q8N2S1,Q9H7S9,Q9HAU4,Q9UBP4,Q9UPN9,P19883,P98170,Q12841,Q6FHJ7,Q9GZX9,O00255,O00560,O14908,O43294,P02750,P07996,P08238,P17174,P53708,P78536,P98082,Q03167,Q09472,Q13573,Q15831,Q8NFG4,Q92793,O15530,O95365,P0DMV8,P10600,P11021,P30039,P35813,P36897,P37173,P50570,P51636,P62979,P83110,Q03135,Q13526,Q6EMK4,Q6YHK3,Q86UU0,Q92743,Q92896,Q9BXN1,…	1.01136e-05	0.000260914	0.227273
GO:0032963	collagen metabolic process	P	19	65	796	8032	0.0238693	0.00809263	P07711,P08253,P14780,P22894,P24158,P39059,Q13444,Q99542,Q9UBG0,P20908,Q9Y6C2,P00734,P01137,P08697,P17813,P25116,P08123,P22105,Q63HR2	P05556,Q12884,P01034,P55083,P07339,P07711,P07858,P08253,P09237,P09238,P12955,P14780,P22894,P24158,P24347,P25774,P39059,P39900,P43235,P50281,Q13444,Q8IU80,Q8IUZ5,Q99542,Q9NRE1,Q9UBG0,P02452,P05089,P20908,P50454,Q15035,Q8IVL6,Q92791,Q96D15,P17174,P62834,Q8WWM9,Q9Y6C2,P00734,P01137,P08670,P08697,P09619,P10600,P17301,P17813,P25116,P29279,P30044,P32121,P56705,Q92769,Q96BA8,Q9BRS8,Q9H4X1,Q9HC52,O60568,…	1.02079e-05	0.000262329	0.292308
GO:0071827	plasma lipoprotein particle organization	P	11	25	796	8032	0.0138191	0.00311255	P02655,P02647,P02652,P02656,P02649,P04114,P01019,P05164,P02768,P55058,P55157	P02655,P02647,P02652,P02656,P02654,P02649,P04114,P06727,P01019,P05164,P08519,P14555,P45844,O95445,P02768,P55058,P55157,P07237,O75907,O95573,P35610,P55056,P13497,P17612,P22694	1.02279e-05	0.000262329	0.44
GO:0050789	regulation of biological process	P	544	4930	796	8032	0.683417	0.613795	O75943,Q15121,P60709,Q9UII4,O00712,O60504,P05412,P08246,P16671,P17676,P17813,P35680,P41212,P50548,P61077,Q01196,Q03135,Q04721,Q14192,Q14938,Q15906,Q86VZ6,Q8IUX7,Q8N6T7,Q96IZ0,Q99583,Q9H1B7,Q9NZU5,Q9UI15,P01137,P13591,P15056,P27361,Q01082,Q13813,Q9UHA4,O95382,P25116,P36897,P01019,P01031,P07996,P56199,O95365,O00559,O95278,P17936,Q16270,Q8N2S1,P01024,P30273,P02788,P46940,P10909,O00187,O75636,P01023,…	P52292,P52294,Q86V81,Q96FV9,Q9H4L7,P18074,P49959,Q92878,P40692,O75943,Q9UNS1,O60671,O60921,O60934,O75663,O96017,P16104,Q06124,Q12888,Q13315,Q13535,Q15121,Q16539,Q8WXE1,Q96RU2,Q9NRD1,Q9NVH2,Q9NYL2,Q9P2K8,Q96CF2,Q96GD4,Q96K21,Q9UN37,O60563,O60583,O75909,P14635,P31947,P32780,P42773,P46527,P50613,P51946,P51948,P60709,Q16543,Q96JB5,Q9BZE4,Q9P287,Q9UII4,O14867,O60885,P00374,P04818,P09884,P12004,P31350,…	1.02684e-05	0.000262603	0.110345
GO:0070252	actin-mediated cell contraction	P	16	49	796	8032	0.0201005	0.0061006	P07951,P09493,P11532,P13535,P28289,P60660,P67936,O43497,P05023,P54289,Q92629,P43694,Q03135,Q86YL7,P21333,Q9NVD7	Q13464,Q96NE9,Q9HCM4,P05976,P06753,P07951,P08670,P09493,P11532,P12829,P13535,P14649,P17661,P28289,P35609,P60660,P67936,P68133,Q8WZ42,A0MZ66,Q9UPQ0,O43497,P05023,P54289,Q99959,P19634,Q13557,Q92629,P30626,P43694,P50993,P52823,P63165,Q01484,Q8N335,Q96PU5,O75694,P17302,P14923,P15924,Q02487,Q03135,Q12959,Q14126,Q8TD43,O00499,Q86YL7,P21333,Q9NVD7	1.078e-05	0.000274889	0.326531
GO:0031639	plasminogen activation	P	10	21	796	8032	0.0125628	0.00261454	P00748,P05452,P07093,P07996,P08697,Q96IY4,P02749,P03951,P03952,Q15392	P00748,P05452,P06733,P08582,Q9HBL7,P05121,P07093,P07996,P08697,Q96IY4,Q9UBR2,P00558,P00749,P00750,P02671,P02675,P02679,P02749,P03951,P03952,Q15392	1.1019e-05	0.000280175	0.47619
GO:0055001	muscle cell development	P	22	83	796	8032	0.0276382	0.0103337	P28289,Q15124,P35749,O75083,P09493,P21291,Q9Y281,Q92629,P51636,P09936,P11532,P28300,Q16585,P35580,Q14192,P02545,O94875,P01019,P43694,Q96HC4,O60895,P17813	O15519,P05019,Q13469,Q9H7B4,P28289,P29536,Q15124,Q9NYL9,Q9NZR1,P68133,Q8WZ42,P35749,O00499,O75923,P16615,Q01484,Q9NZM1,O75083,O75112,P05556,P05787,P08727,P09493,P10644,P21291,P35609,P63261,Q9Y281,O75844,P78310,Q92629,P07203,P51636,Q08209,Q86YM7,Q9NQY0,Q9NZV5,Q9Y4F9,P56524,Q8NEZ5,Q96TA1,P09936,P11532,P28300,P49747,Q14315,Q16585,Q9NY47,Q9Y4W6,P18827,O75147,P09619,P16234,P35580,P32418,P42345,Q00839,…	1.19915e-05	0.000304027	0.26506
GO:0006811	ion transport	P	91	598	796	8032	0.114322	0.0744522	P05023,O75915,P30273,Q86YL7,Q4KMQ2,O00168,O60895,O95278,P05771,P54289,Q03135,Q14643,A1A5B4,P51797,Q9HCE9,P00450,P02792,P02794,O75746,P43003,Q07837,Q9UHI5,Q13488,P07996,Q12860,P07093,P11532,O94925,P61764,Q687X5,P00918,P07451,Q04828,Q9NSY2,P12235,P14207,P02649,P05413,P55058,P55157,Q16864,Q9NRX3,O43707,P02787,Q07960,Q93050,Q9Y5K8,P48061,P02647,P02652,P02655,P02656,O00591,P05026,P08133,P14415,P34903,…	Q15545,Q6P1M0,Q6PCB7,P00813,P05023,P29474,P29475,P32418,Q04917,Q99571,Q99572,Q9H4A3,O75915,P49768,Q15041,Q13586,Q9BSW2,Q9P246,O00161,P07948,Q06187,P30273,P43405,O14745,Q86YL7,Q96QD8,Q9HBR0,Q9NVC3,P35609,Q14289,Q4KMQ2,Q5XXA6,Q92508,Q96RD7,Q9H7F0,Q9NW15,Q9NY26,Q9Y210,O00168,O75351,P24941,P29972,P46459,P46527,P50993,Q92574,Q99653,Q9Y257,O76082,Q01118,Q16795,Q96PU5,Q9P000,Q9UBI1,O00429,O60894,O60895,…	1.35459e-05	0.000342451	0.152174
GO:0040017	positive regulation of locomotion	P	56	320	796	8032	0.0703518	0.0398406	Q9Y4H4,P05362,O60462,P01019,P07996,P10301,P05412,P26006,P61812,Q9NQC3,P27361,Q99969,P01137,O95388,P04004,O00159,O43293,O43707,O75326,P00742,P04899,P08648,P14780,P25116,P36897,P39060,P43121,P48061,P48509,P55008,Q03135,Q13418,Q15746,Q86YL7,Q9NRA1,P00747,P42229,P51636,Q15555,Q02952,P17931,P18428,Q8IU85,Q4KMQ2,O60687,P04083,Q07954,Q6ZW31,P08246,P02751,P23142,P46940,P02787,Q6NZI2,P14209,P21333	P08514,P17301,Q5JRA6,P08709,P21246,P21741,P78536,Q9Y4H4,P04216,P05362,Q9BX97,O14786,O60462,O75116,O75340,O94885,P00519,P01019,P05106,P06744,P07996,P09486,P10301,P12429,P17252,P27797,P28799,P41221,P56945,P62745,P80108,Q13630,Q13685,Q14289,Q15139,Q5UCC4,Q8WYP3,Q96PE1,Q9BZL6,Q9H3U7,Q9H6U6,O75122,P05412,P07737,P09668,P12931,P16885,P19174,P26006,P37173,P49593,P57735,P61812,Q02156,Q14185,Q7Z460,Q92766,…	1.38666e-05	0.000349408	0.175
GO:0045807	positive regulation of endocytosis	P	25	102	796	8032	0.031407	0.0126992	P08962,P01024,P02787,P04004,P10909,O43707,P02647,P02652,P02765,P13498,P26022,P30273,Q07954,Q08431,Q08722,Q8IU85,P16671,Q4KMQ2,P07355,P06681,P0C0L4,P0C0L5,P02649,P08571,P48509	P06213,P08962,P16885,P32121,P43405,P49407,Q06787,Q6FHJ7,Q6P3W7,Q8NBU5,Q92609,Q9NRD5,O00291,O00585,O75146,O95782,P01024,P02787,P04004,P05121,P10909,P22681,P50897,P61769,P61978,Q02539,Q30201,Q5SW96,Q96G01,Q9UL25,O43707,P30530,P60953,Q13286,Q9P2R3,P00441,P02647,P02652,P02765,P11226,P11274,P13498,P20160,P26022,P27797,P30273,P31994,P50570,P51159,P78324,Q07954,Q08431,Q08722,Q12907,Q12979,Q14393,Q8IU85,…	1.39003e-05	0.000349408	0.245098
GO:1903510	mucopolysaccharide metabolic process	P	16	50	796	8032	0.0201005	0.0062251	P20774,P51884,P51888,Q06828,Q11206,Q99983,P07585,P21810,Q9UL01,P15848,P22304,P19823,P19827,Q06033,Q14624,P01137	O43505,O60513,P15291,P16112,P20774,P51884,P51888,Q06828,Q11206,Q99983,Q9NY97,Q9Y274,P07585,P21810,Q63HQ2,Q9NX62,Q9UL01,O60701,P13611,Q6UVK1,Q7LGC8,Q86X52,Q96L58,P06865,P07686,P15848,P22304,P35475,Q8NCH0,Q9Y2C2,O94923,P19823,P19827,P31749,Q06033,Q14624,Q86UX2,P01137,P08236,P09038,P16070,P19634,Q99653,Q9UHN6,P15586,P16278,P34059,O95782,Q00610,P19838	1.44155e-05	0.000361329	0.32
GO:0070527	platelet aggregation	P	15	45	796	8032	0.0188442	0.00560259	P07093,P21926,Q13976,Q9BXJ1,Q86YL7,P08567,P18206,P21291,P21333,P24844,P35579,P60709,P61764,Q13418,Q9Y490	P07948,P17252,P43405,Q04759,P02679,P07093,P13688,P21926,P80404,Q05655,Q13976,Q8TF42,Q9BXJ1,Q08495,Q86YL7,Q9Y624,O00186,O00299,O43427,P02671,P02675,P04792,P05106,P07359,P08514,P08567,P16234,P18206,P21291,P21333,P24844,P29350,P35579,P49747,P53582,P60709,P61225,P61764,P63092,P63261,P68871,Q13418,Q86UX7,Q9NUP1,Q9Y490	1.5323e-05	0.000382987	0.333333
GO:0032376	positive regulation of cholesterol transport	P	8	14	796	8032	0.0100503	0.00174303	P02647,P02649,P27169,P55058,Q03135,Q07954,Q7L9B9,P07355	P02647,P02649,P23141,P27169,P45844,P55058,Q03135,Q07954,Q13227,Q15848,Q7L9B9,P22307,P07355,Q5SW96	1.56725e-05	0.000389516	0.571429
GO:0032373	positive regulation of sterol transport	P	8	14	796	8032	0.0100503	0.00174303	P02647,P02649,P27169,P55058,Q03135,Q07954,Q7L9B9,P07355	P02647,P02649,P23141,P27169,P45844,P55058,Q03135,Q07954,Q13227,Q15848,Q7L9B9,P22307,P07355,Q5SW96	1.56725e-05	0.000389516	0.571429
GO:0050663	cytokine secretion	P	26	109	796	8032	0.0326633	0.0135707	P02647,P02652,P27361,Q9C030,P16671,O95388,P30740,P08571,P02763,P19652,P29466,Q04721,Q9NPH3,Q13488,P01031,P55008,Q01082,Q07954,P15260,P22894,Q02952,P04083,P25116,P02751,P23142,P01019	O60603,Q9H1Y0,P02647,P02652,P19367,P27361,P41221,Q15046,Q16539,Q9C030,O95786,Q08211,Q7Z434,P06756,P16671,Q96A25,Q96PP8,Q99584,P78540,O95388,P07948,Q9HCL2,O60927,P10124,P31994,Q9H4X1,Q14393,P29590,P30740,Q9Y2G2,P04406,P08571,P09769,P0DJI8,P12931,P14174,P43405,Q14653,Q92990,Q9BY67,P02763,P09429,P0DOX3,P19652,Q14005,Q96RD7,Q99572,O00182,O43353,O95361,P29466,P57764,Q9NR97,Q9NX02,Q9ULZ3,P00491,Q04721,…	1.5826e-05	0.000392228	0.238532
GO:0001906	cell killing	P	23	91	796	8032	0.0288945	0.0113297	P05362,O15400,P25311,O75594,P01042,P02776,P02788,P17931,P48061,P59665,P61626,O14791,P00734,P04196,Q03591,P08246,P08311,P01024,P08174,P08603,P13987,O43866,P02748	P31994,P13747,P02538,Q15833,P05362,P00492,P04439,P09668,P14222,P51124,P53634,Q13630,P08575,P13688,P16298,O15400,P01889,P01893,P25311,P30511,P55899,P61769,Q13158,Q30201,Q99572,Q9NUQ9,Q95460,Q92692,P07437,P10144,P29350,P68371,Q06830,Q14116,O00585,O60814,O75594,O95715,P01042,P02775,P02776,P02788,P04406,P05204,P17931,P22749,P39019,P48061,P55774,P59665,P60602,P61626,P62888,P81605,P50453,Q9BY67,P51159,…	1.78573e-05	0.00044133	0.252747
GO:0055080	cation homeostasis	P	53	300	796	8032	0.0665829	0.0373506	P01019,P04899,P02649,P05026,P05771,P08246,P48061,Q03135,Q13488,Q15493,P02795,P04156,P00450,P02787,P02790,P02792,P02794,P80188,Q53TN4,P04731,P04732,P04733,P13640,P05023,P10643,P14415,Q93050,Q9GZN7,P01042,P08174,P16671,P25116,Q07954,Q9BXJ1,P11532,P27361,Q14643,P00918,P02788,P13498,P00734,P08133,Q8IVB4,Q92581,Q9NRI5,Q9UHI5,Q687X5,Q92629,Q96MK3,P54289,Q16864,Q9Y5K8,Q8N3V7	P01019,P04899,P16066,Q9Y5X3,P21964,P14625,P27797,O95292,P02649,P05026,P05771,P07686,P08246,P13693,P16615,P20020,P20073,P23634,P32246,P32418,P33151,P48061,P52823,P98194,Q01484,Q03135,Q13488,Q13586,Q15493,Q16627,Q8IWX8,Q93084,Q96TC7,Q9H7F0,Q9HC07,Q9HD20,Q9P246,Q9UJZ1,Q9Y639,Q9Y6M5,O95202,O00244,O15431,O43819,O60826,P02795,P04156,P05067,Q04656,Q49B96,O75027,O75348,O76003,P00441,P00450,P02786,P02787,…	1.79754e-05	0.000443009	0.176667
GO:0035239	tube morphogenesis	P	69	424	796	8032	0.0866834	0.0527888	O60462,O60687,O60895,P02751,P03950,P04196,P05090,P05412,P07355,P08253,P08648,P25067,P35579,P39059,P39060,P43121,P51817,P98160,Q03135,Q08431,Q13444,Q15582,Q8IVF7,Q99542,P17813,P01137,Q13418,P11233,P50552,P61812,P43694,Q04721,P07996,Q9NVD7,O00501,P01019,P02749,P02776,P07585,P36955,Q8IWU6,Q9NY15,Q9Y6C2,Q7Z4P5,Q9NQC3,Q07954,O14558,P01024,P02750,P04839,P05771,P10301,P13671,Q01196,Q16647,P08697,P28300,…	O00470,O00522,O14786,O43447,O60462,O60687,O60894,O60895,O75340,O75923,P02751,P03950,P04196,P04216,P05090,P05121,P05412,P06576,P06756,P07355,P08253,P08572,P08648,P09601,P11362,P13688,P15104,P15144,P16284,P17252,P19338,P19971,P23381,P25067,P27658,P29279,P29323,P29353,P29474,P31151,P35354,P35579,P39059,P39060,P42336,P43121,P43405,P48745,P50281,P51178,P51817,P52735,P54753,P54760,P55347,P60484,P62745,…	1.81185e-05	0.000445291	0.162736
GO:0046658	anchored component of plasma membrane	C	9	18	796	8032	0.0113065	0.00224104	P04156,P08571,P13987,P14207,Q9BZR6,Q12860,O75487,Q7L9B9,Q9Y625	P04156,P04216,P07359,P08571,P13987,P14207,P15328,P22748,P52803,Q9BZR6,Q12860,O75487,Q14254,P08582,P35052,P54826,Q7L9B9,Q9Y625	1.87912e-05	0.000460542	0.5
GO:0006935	chemotaxis	P	52	293	796	8032	0.0653266	0.0364791	P18428,Q4KMQ2,P04083,P17931,Q9Y4H4,A4D126,O60462,P13591,P27361,P35580,P48061,P50552,Q01082,Q0ZGT2,Q13813,Q16555,Q7Z4P5,Q9HB63,Q9NR12,P84095,P26927,P07996,Q99969,P01031,P59665,P17677,P51805,P02776,P10720,P30273,P56199,P61812,O75881,O75326,P02647,P01137,P55008,P08246,P17813,P28300,P35542,Q07954,Q8IU85,Q9NVD7,O00712,Q14118,Q10588,O60486,P04196,P05546,P11233,Q13393	P09917,P18428,P21246,P21741,O00585,P09429,P32246,P32249,Q4KMQ2,Q8TD43,Q12774,P04083,P17931,P17948,P39019,P55774,Q16627,Q16827,O00329,P63000,P08709,P78536,Q9Y4H4,A4D126,O00339,O00451,O00533,O14786,O15020,O43155,O60282,O60462,O60496,O60890,O75094,O75582,O75962,O94856,O95372,P02549,P06241,P07333,P08138,P11277,P12931,P13591,P15311,P17252,P18433,P19174,P24043,P25391,P27361,P27986,P28482,P29317,P29323,…	1.89408e-05	0.000462923	0.177474
GO:0051702	interaction with symbiont	P	18	62	796	8032	0.0226131	0.00771912	P05412,P51636,P02743,P02788,P26022,P02649,P27105,O14791,P00734,P04196,Q03591,P02776,P59665,P07355,P08246,P08311,P00747,P02751	P17980,P05412,Q01664,Q13148,Q13547,Q9BT40,O14646,O60563,P51532,Q00403,Q09472,Q12824,Q13573,Q14684,Q9H1E3,Q9Y5B0,Q9Y2Z0,O95292,P11498,P51636,Q9P0L0,P02743,P02788,P26022,P02649,P07333,P11717,P23284,P23528,O75909,Q9P2K8,P11142,P27105,Q96BZ9,Q9H6S0,Q06787,O14791,P00734,P02538,P04196,P36980,P49913,P60602,Q03591,Q9BXR6,P02776,P04406,P11226,P59665,P81605,P07355,P51151,P20160,P08246,P08311,P05089,P29972,…	1.9309e-05	0.000470617	0.290323
GO:0042330	taxis	P	52	294	796	8032	0.0653266	0.0366036	P18428,Q4KMQ2,P04083,P17931,Q9Y4H4,P01031,P04196,P05546,P11233,P48061,P59665,Q13393,Q99969,A4D126,O60462,P13591,P27361,P35580,P50552,Q01082,Q0ZGT2,Q13813,Q16555,Q7Z4P5,Q9HB63,Q9NR12,P84095,P26927,P07996,P17677,P51805,P02776,P10720,P30273,P56199,P61812,O75881,O75326,P02647,P01137,P55008,P08246,P17813,P28300,P35542,Q07954,Q8IU85,Q9NVD7,O00712,Q14118,Q10588,O60486	Q09472,P09917,P18428,P21246,P21741,O00585,P09429,P32246,P32249,Q4KMQ2,Q8TD43,Q12774,P04083,P17931,P17948,P39019,P55774,Q16627,Q16827,O00329,P63000,P08709,P78536,Q9Y4H4,O00182,O00421,O00622,O95715,P00749,P01031,P04196,P05546,P07332,P09038,P10153,P11233,P16591,P19971,P21730,P28482,P48061,P51686,P55160,P59665,P60022,Q02750,Q03405,Q04941,Q13393,Q15311,Q16539,Q16581,Q8N5G2,Q8NHP6,Q92608,Q96DZ9,Q99788,…	2.08767e-05	0.000507424	0.176871
GO:0010875	positive regulation of cholesterol efflux	P	7	11	796	8032	0.00879397	0.00136952	P02647,P02649,P27169,P55058,Q03135,Q07954,Q7L9B9	P02647,P02649,P23141,P27169,P45844,P55058,Q03135,Q07954,Q13227,Q15848,Q7L9B9	2.11282e-05	0.000509327	0.636364
GO:0034375	high-density lipoprotein particle remodeling	P	7	11	796	8032	0.00879397	0.00136952	P02647,P02649,P02652,P02655,P02656,P02768,P55058	O95445,P02647,P02649,P02652,P02654,P02655,P02656,P02768,P06727,P45844,P55058	2.11282e-05	0.000509327	0.636364
GO:0042627	chylomicron	C	7	11	796	8032	0.00879397	0.00136952	P04114,P02647,P02649,P02652,P02655,P02656,P02749	P04114,P02647,P02649,P02652,P02654,P02655,P02656,P02749,P06727,Q0VD83,Q86X29	2.11282e-05	0.000509327	0.636364
GO:0006869	lipid transport	P	33	157	796	8032	0.0414573	0.0195468	P01019,P07996,P02647,P02649,P27169,P55058,Q03135,Q07954,Q7L9B9,Q04828,Q9NSY2,P05413,P55157,P18428,P16671,P02652,P04114,P02655,P02656,Q86Y82,P02749,P02753,P10909,P04083,P07355,Q9BXJ1,A0FGR8,O14791,P51636,Q13790,Q8IWB9,Q8N139,Q9BWW8	Q6P1M0,Q6PCB7,P01019,Q99572,O43741,O43772,P23786,P50416,Q13085,Q9UGJ0,P07996,P31749,P31751,Q9Y4H2,Q6IAA8,P02647,P02649,P23141,P27169,P45844,P55058,Q03135,Q07954,Q13227,Q15848,Q7L9B9,O15438,O94956,O95342,P13688,P19793,Q04828,Q15596,Q15788,Q9NSY2,O60488,P00505,Q9UKG9,P05413,P15090,Q99541,Q9Y2P4,P28288,P33897,P11166,O00562,O43715,P22307,P48739,P55157,P61916,Q00169,Q5GJ75,Q9BZF1,Q9H0X9,Q9H1P3,Q9UKF7,…	2.1227e-05	0.000510317	0.210191
GO:0032102	negative regulation of response to external stimulus	P	34	164	796	8032	0.0427136	0.0204183	P02743,P00734,P02649,Q9BXJ1,P01031,P01042,P02749,P04004,P07093,P02788,P00747,P00748,P03952,P04196,P05155,P07225,P07355,P08697,Q96IY4,Q9BZR6,O75326,P51805,Q14314,O75594,P02647,P08246,P36955,Q16647,P07996,P03951,P55008,P21926,Q13976,P05090	P31994,P02743,P09211,P01911,P07203,P25786,P28070,Q9BQE4,P00734,P02649,P07204,P16234,P29474,Q9BXJ1,P01031,P14174,P30046,P01042,P02749,P04004,P05121,P07093,P19075,P28906,P02788,P32119,Q6IA17,Q8WUQ7,Q9Y2G2,P80303,Q9UMX5,Q96RK4,Q9BXC9,O43657,Q07021,Q3LXA3,Q86UT6,Q8TAT6,Q92503,Q92890,P00747,P00748,P00749,P00750,P02671,P02675,P02679,P03952,P04196,P04264,P05155,P07225,P07355,P07359,P08697,Q03405,Q96IY4,…	2.16754e-05	0.000519678	0.207317
GO:0048878	chemical homeostasis	P	81	523	796	8032	0.101759	0.0651145	P01019,P04899,P02649,P05026,P05771,P08246,P48061,Q03135,Q13488,Q15493,P02795,P04156,P00450,P02787,P02790,P02792,P02794,P80188,Q53TN4,P04731,P04732,P04733,P13640,P05023,P10643,P14415,Q93050,Q9GZN7,P01042,P08174,P16671,P25116,Q07954,Q9BXJ1,P11532,P27361,Q14643,P00918,P02788,Q9BXF6,O95388,P02753,P06737,P35555,Q8N6T7,Q8NBJ9,O75881,P02647,P02652,P02655,P02656,P04114,P05413,P55157,Q04828,Q9H4M9,P13498,…	O00186,P08138,P19367,P27986,P52789,P52790,P85037,Q01167,Q12778,Q2TB90,Q9H1E3,P01019,P04899,P16066,Q9Y5X3,P21964,O43306,O60266,O60503,O76024,P10644,P13861,P15121,P17612,P22694,P29972,P31321,P31323,P63092,Q7L804,Q9UKA4,Q9ULV0,P61769,Q13557,Q13642,Q96PU5,Q9HD47,P14625,P27797,P02730,O95292,P02649,P05026,P05771,P07686,P08246,P13693,P16615,P20020,P20073,P23634,P32246,P32418,P33151,P48061,P52823,P98194,…	2.19528e-05	0.00052376	0.154876
GO:0034329	cell junction assembly	P	35	171	796	8032	0.0439698	0.0212898	O00501,Q9Y490,P02751,P08648,Q9HBL0,P21926,P11047,P48509,Q15149,O60895,P18206,P60709,O75083,P12814,Q96AC1,O43293,Q9ULV4,P04196,P46940,P60903,Q07092,P05090,P07996,Q07954,O43707,Q8IY33,P01019,Q03135,O00159,Q01196,P21333,P50552,Q13418,Q7Z4I7,Q96GC9	P14923,P17252,Q99959,Q9Y446,O00192,O00501,O60716,P12830,P19022,P22223,P33151,P55287,P55290,Q02413,Q07157,Q16658,Q8NFG4,Q8WUI4,Q99569,Q9Y490,Q9Y4G6,P02751,P08648,P23229,Q9HBL0,P17302,P35221,O15228,O94856,P21926,P78357,Q01484,Q16880,Q9Y2J2,P02533,P11047,P13647,P16144,P48509,Q03001,Q13751,Q13753,Q15149,Q16787,O60331,O60895,P18206,P35222,P60709,Q13177,Q9BTW9,Q9BX67,Q9H7S9,Q16827,O75083,P08134,P61586,…	2.19643e-05	0.00052376	0.204678
GO:0035821	modification of morphology or physiology of other organism	P	24	99	796	8032	0.0301508	0.0123257	Q14118,Q9NNX6,O75594,P01042,P02776,P02788,P17931,P48061,P59665,P61626,P05412,P51636,P02743,P26022,P02649,P27105,O14791,P00734,P04196,Q03591,P07355,P08246,P08311,P23142	P02538,P57764,Q2M385,O95292,P19793,Q14118,Q7L523,Q9NNX6,Q07817,Q92934,O00505,O00629,P52292,P52294,Q14974,P06213,P19525,Q14160,O00585,O60814,O75594,O95715,P01042,P02775,P02776,P02788,P04406,P05204,P17931,P22749,P39019,P48061,P55774,P59665,P60602,P61626,P62888,P81605,P50453,Q9P2K8,O95352,Q14790,P17980,P05412,Q01664,Q13148,Q13547,Q9BT40,O14646,O60563,P51532,Q00403,Q09472,Q12824,Q13573,Q14684,Q9H1E3,…	2.50342e-05	0.00059511	0.242424
GO:0006721	terpenoid metabolic process	P	16	52	796	8032	0.0201005	0.0064741	O75487,P02647,P02649,P02652,P02655,P02656,P02753,P02766,P04114,P98160,Q04828,Q07954,Q99969,Q9Y625,P47895,P00326	O00468,O60218,O75056,O75487,O75911,O95445,P00325,P00352,P02647,P02649,P02652,P02655,P02656,P02753,P02766,P04114,P06727,P09455,P11766,P15121,P18827,P34741,P35052,P42330,P98160,Q04828,Q07954,Q8IZV5,Q8TC12,Q99969,Q9BX79,Q9Y625,O94788,P47895,P51648,Q01581,P00533,P49675,P48449,O43464,O95749,P14324,O43174,P00326,Q16678,Q6NUM9,Q9BPW9,P29373,Q96SQ9,Q9HB40,Q8NBN7,P37268	2.50913e-05	0.00059511	0.307692
GO:0050839	cell adhesion molecule binding	F	66	405	796	8032	0.0829146	0.0504233	O14817,O43707,O75326,O95388,P02751,P04004,P05362,P07996,P08648,P12814,P13598,P16035,P19320,P20908,P21926,P22105,P23142,P26006,P35555,P35579,P48061,P48509,P98160,Q07092,Q08431,Q13418,Q13444,Q15582,Q8N2S1,Q9Y490,A0FGR8,O60664,O60749,O95817,P00338,P04075,P18206,P21333,P37802,P46940,P50552,Q01082,Q01813,Q05682,Q07960,Q09666,Q13813,Q15149,Q6WCQ1,Q86W92,Q8IYB1,Q92597,Q96C19,Q99439,Q9H223,Q9H4M9,Q9NQC3,…	O00214,O00622,O14495,O14672,O14817,O15230,O43707,O43854,O75326,O76076,O94769,O95136,O95388,P00533,P01344,P02461,P02751,P04004,P04216,P04275,P05019,P05067,P05106,P05107,P05161,P05362,P05556,P06756,P07237,P07942,P07948,P07996,P08648,P09038,P09429,P10451,P12814,P12931,P13598,P13796,P16035,P16144,P17252,P17301,P17706,P18084,P19075,P19320,P20073,P20908,P21246,P21926,P22105,P23142,P26006,P26012,P27797,…	2.64994e-05	0.000626822	0.162963
GO:0009888	tissue development	P	128	924	796	8032	0.160804	0.11504	P12107,P17813,Q13418,Q16881,P35680,P60709,O75326,P08133,Q9ULV4,P01137,P26447,P36897,P61812,P11233,P50552,P39060,P43694,Q04721,P00918,P18206,Q14118,O00712,Q01196,Q15582,Q93097,Q8IWU6,Q6UY14,P47895,Q8N6T7,Q8NBJ9,P49746,P12109,P12110,P12111,Q05707,Q6PCB0,Q99715,P11047,O95425,P07585,P60660,Q03135,Q9Y281,P21266,O43294,Q86YL7,Q15124,O75084,P04083,P21926,Q9P2B2,P28300,Q7Z4P5,Q9NQC3,P01040,P05452,P08123,…	O00238,P12107,P13497,P16112,P29279,Q01974,Q16539,O14786,P02462,P17813,P25101,P35222,P37173,Q04771,Q13043,Q14344,Q14934,Q96T37,Q9Y4D7,P04040,P11362,P16422,P18827,P19544,P78540,P84022,Q15796,Q15797,Q8N474,Q99717,Q9NSC2,O15230,P09038,P31270,P40424,P56705,Q02962,Q06710,Q12959,Q13418,Q13485,Q13563,Q6V0I7,Q8TE57,Q96JQ0,Q9NSA3,Q9H6I2,P10644,P17612,P35240,P36894,Q16881,Q5T9L3,Q93063,Q9GZX9,Q9Y2G5,Q6P1J9,…	2.73968e-05	0.000646316	0.138528
GO:0030003	cellular cation homeostasis	P	48	267	796	8032	0.0603015	0.033242	P02649,P05026,P05771,P08246,P48061,Q03135,Q13488,Q15493,P02795,P04156,P00450,P02787,P02790,P02792,P02794,P80188,Q53TN4,P04731,P04732,P04733,P13640,P01019,P05023,P10643,P14415,Q93050,Q9GZN7,P01042,P08174,P16671,P25116,Q07954,Q9BXJ1,P11532,P27361,Q14643,P00918,P02788,P13498,P00734,P08133,Q8IVB4,Q92581,Q9NRI5,P54289,Q16864,Q9Y5K8,Q8N3V7	P14625,P27797,O95292,P02649,P05026,P05771,P07686,P08246,P13693,P16615,P20020,P20073,P23634,P32246,P32418,P33151,P48061,P52823,P98194,Q01484,Q03135,Q13488,Q13586,Q15493,Q16627,Q8IWX8,Q93084,Q96TC7,Q9H7F0,Q9HC07,Q9HD20,Q9P246,Q9UJZ1,Q9Y639,Q9Y6M5,O95202,O00244,O15431,O43819,O60826,P02795,P04156,P05067,Q04656,Q49B96,O75027,O75348,O76003,P00441,P00450,P02786,P02787,P02790,P02792,P02794,P09601,P21399,…	2.81363e-05	0.00066199	0.179775
GO:0042632	cholesterol homeostasis	P	12	32	796	8032	0.0150754	0.00398406	O75881,P02647,P02649,P02652,P02655,P02656,P04114,P05413,P55157,Q03135,Q04828,Q9H4M9	O15118,O75881,O95445,O95486,P02647,P02649,P02652,P02655,P02656,P04114,P05413,P06727,P15090,P23141,P34913,P35610,P45844,P55157,P61916,Q03135,Q04828,Q14116,Q15067,Q53FZ2,Q5BJF2,Q5SW96,Q6IAA8,Q9H4M9,Q9NRY6,Q9P000,Q9UHB6,Q9UKM9	2.86436e-05	0.000672133	0.375
GO:0007160	cell-matrix adhesion	P	31	146	796	8032	0.0389447	0.0181773	Q10588,Q8N4C8,P07996,Q13444,P16671,Q13418,Q14118,Q9NRI5,P02751,P12814,Q96AC1,O43293,P18206,Q9ULV4,P04196,P46940,P60903,Q07092,P05090,Q07954,P04004,P10301,O43556,P08962,P19320,P26006,P49746,P56199,Q14112,Q9UKX5,Q9Y6C2	P04216,P21359,Q08345,Q10588,Q8N4C8,Q92574,O14936,O95819,P07996,P20936,P27986,P35240,Q13444,Q15063,O00585,P07766,P14923,P16671,P46939,P49841,P55290,Q00534,Q05513,Q13418,Q14118,Q14289,Q86WV1,Q8N474,Q99828,Q9HB19,Q9NRI5,P13612,P02751,P05556,Q5GFL6,P28906,O15530,O43182,P11274,P12814,P12931,P17301,P35609,Q14155,Q14247,Q15262,Q15654,Q96AC1,Q99755,Q9BX66,Q9H792,Q9P258,Q9UL54,Q9UQ03,O43293,O75116,P18206,…	3.04951e-05	0.000713682	0.212329
GO:0008289	lipid binding	F	66	407	796	8032	0.0829146	0.0506723	P00734,P02788,P08571,P18428,Q9Y6Y9,O95810,P07355,P07996,P08133,P17677,Q08431,Q9HCH5,Q9ULH1,Q9Y490,P04278,P08185,P02774,P02768,P43652,P00742,P02647,P02649,P02652,P02656,P02749,P04083,P04114,P27169,Q01082,A0FGR8,Q9Y5X1,O75084,Q969T3,Q96RF0,O94868,P46940,Q96AC1,P55058,Q96S99,Q9Y343,P02753,P05090,Q03135,Q13790,Q9NSY2,P07360,O14735,O60749,Q13393,Q14643,P05413,P14151,P08567,Q8WV24,Q9BZR6,P05023,O14791,…	O60603,O95218,P00734,P02788,P08571,P09429,P10809,P12724,P17213,P18428,P25786,P28070,P49913,Q99572,Q9BUD6,Q9NRR4,Q9UGM3,Q9Y6Y9,O95810,P07355,P07996,P08133,P08473,P11142,P17677,P21579,P27216,P30530,P57764,Q08431,Q0JRZ9,Q14108,Q14393,Q8NEU8,Q8TDQ1,Q99829,Q9BR39,Q9BXB5,Q9BZF1,Q9H0X9,Q9HCH5,Q9UKG1,Q9ULH1,Q9Y490,Q9Y6U3,O43174,P05154,P11717,P19793,P24468,P29373,Q01469,O00264,O15173,P03372,P04150,P04278,…	3.10889e-05	0.000725655	0.162162
GO:0048513	animal organ development	P	198	1555	796	8032	0.248744	0.193601	P12107,P03950,P05362,P17676,Q99542,P26022,P02753,P61812,P35555,Q13418,O75326,P08133,Q9ULV4,P00918,P01019,P07585,P35680,P36897,P36955,Q15493,Q63HR2,Q7LG56,Q8IWU6,P01137,P26447,P05412,P19484,P17813,P43694,Q04721,O00712,Q01196,Q15582,Q93097,P47895,P02511,P08567,P30273,P10301,P20908,O60462,Q9NVD7,O00501,O95644,Q9Y6C2,Q8N6T7,P35580,Q14766,Q8NBJ9,P49746,P12109,P12110,P12111,Q05707,Q6PCB0,Q99715,O14639,…	O00238,P12107,P13497,P16112,P29279,Q01974,Q16539,O00268,P00441,P03950,P05362,P08476,P17676,P35221,P49770,P50281,P58012,Q05086,Q07812,Q07817,Q13144,Q13315,Q13485,Q96NB3,Q99542,Q9UI10,P06401,P29474,P12931,P03372,P26022,O95470,P16234,P51692,Q9HB21,P11021,P42574,P42575,A1X283,O43819,P01034,P02753,P61812,Q5SZK8,Q6QNY0,Q8IWZ6,Q9H0W8,Q9NP72,Q9Y467,P09668,P21359,P31270,P35555,P53708,Q6KC79,Q8IZV5,Q8N2R0,…	3.25264e-05	0.000757205	0.127331
GO:0055002	striated muscle cell development	P	20	76	796	8032	0.0251256	0.00946215	P28289,Q15124,P35749,O75083,P09493,P21291,Q9Y281,Q92629,P51636,P09936,P11532,P28300,Q16585,P35580,Q14192,P02545,O94875,P01019,P43694,Q96HC4	O15519,P05019,Q13469,Q9H7B4,P28289,P29536,Q15124,Q9NYL9,Q9NZR1,P68133,Q8WZ42,P35749,O75083,O75112,P05556,P05787,P08727,P09493,P10644,P21291,P35609,P63261,Q9Y281,O75844,P78310,Q92629,P07203,P51636,Q08209,Q86YM7,Q9NQY0,Q9NZV5,Q9Y4F9,P56524,Q8NEZ5,Q96TA1,O75923,P09936,P11532,P28300,P49747,Q14315,Q16585,Q9NY47,Q9NZM1,Q9Y4W6,O75147,P09619,P16234,P35580,P32418,P42345,Q00839,Q14192,P02545,P06493,P14635,…	3.32595e-05	0.000771677	0.263158
GO:0048468	cell development	P	135	989	796	8032	0.169598	0.123132	P26022,P03950,O75326,P08133,Q9ULV4,P39060,Q9NRI5,P12107,Q8IWU6,Q6UY14,Q07954,Q8N6T7,Q8NBJ9,P12109,P12110,P12111,Q05707,Q6PCB0,Q99715,P60709,Q8WXF7,Q9BZR6,A4D126,O60462,P13591,P27361,P35580,P48061,P50552,Q01082,Q0ZGT2,Q13813,Q16555,Q7Z4P5,Q9HB63,Q9NR12,P09936,P61764,Q9NQ79,Q9NQC3,P84095,P21266,P01019,P02649,P11532,P14415,P15848,P26006,P36955,Q12860,Q14195,Q8IU85,Q9NZQ3,O14966,O60636,P06396,P21926,…	P35222,Q96NB3,O00238,P26022,P58012,P03950,P14635,Q12768,Q14289,Q14432,Q15645,Q5TAX3,Q5VYS8,Q9Y5A9,P43034,P48378,P52594,P62380,P82094,Q92692,Q96BZ9,O15230,O60315,O75326,P08133,P23528,P98172,Q04771,Q8IZ21,Q92854,Q99985,Q9C0C4,Q9NPR2,Q9ULV4,Q9H6I2,Q13618,P07203,Q14119,Q9BSQ5,O60568,P08581,P16284,P39060,P52823,Q9Y696,O60341,Q6STE5,Q9NRI5,P12107,P16112,P35548,P49747,Q13950,Q16610,Q86X52,Q8IWU5,Q8IWU6,…	3.3323e-05	0.000771677	0.136502
GO:0000904	cell morphogenesis involved in differentiation	P	65	400	796	8032	0.0816583	0.0498008	P39060,P12109,P12110,P12111,Q05707,Q6PCB0,Q99715,P60709,Q8WXF7,Q9BZR6,A4D126,O60462,P13591,P27361,P35580,P48061,P50552,Q01082,Q0ZGT2,Q13813,Q16555,Q7Z4P5,Q9HB63,Q9NR12,P09936,P61764,P84095,P17677,P51805,P21333,O00712,O75083,P12814,P35579,P02649,Q9NQC3,O43294,O75084,P02751,P11047,Q13418,Q8IY33,Q96AC1,Q9H6X2,Q9HBI1,Q9NVD7,O75326,Q9NRI5,Q9Y5S1,P43003,P18206,Q92581,Q07954,Q8N4C8,O60486,Q96HC4,P61160,…	Q9H6I2,Q13618,O60568,P08581,P16284,P39060,P52823,Q9Y696,Q9H5Y7,O15551,O75369,P10275,P57735,Q14517,Q5EBL4,Q8WX93,Q13464,Q96NE9,Q9HCM4,O00339,P11226,P12109,P12110,P12111,Q02388,Q05707,Q5GFL6,Q6AZY7,Q6PCB0,Q99715,A0MZ66,O00213,O75955,P05067,P06703,P09543,P11137,P12036,P16220,P16949,P26232,P46821,P49757,P60709,P61006,P61026,P78559,Q00169,Q00535,Q02880,Q02962,Q12955,Q13492,Q15334,Q15831,Q66K74,Q8TEW0,…	3.34585e-05	0.000772787	0.1625
GO:0098771	inorganic ion homeostasis	P	53	307	796	8032	0.0665829	0.0382221	P01019,P04899,P02649,P05026,P05771,P08246,P48061,Q03135,Q13488,Q15493,P02795,P04156,P00450,P02787,P02790,P02792,P02794,P80188,Q53TN4,P04731,P04732,P04733,P13640,P05023,P10643,P14415,Q93050,Q9GZN7,P01042,P08174,P16671,P25116,Q07954,Q9BXJ1,P11532,P27361,Q14643,P00918,P02788,P13498,P00734,P08133,Q8IVB4,Q92581,Q9NRI5,Q9UHI5,Q687X5,Q92629,Q96MK3,P54289,Q16864,Q9Y5K8,Q8N3V7	P01019,P04899,P16066,Q9Y5X3,P21964,P14625,P27797,O95292,P02649,P05026,P05771,P07686,P08246,P13693,P16615,P20020,P20073,P23634,P32246,P32418,P33151,P48061,P52823,P98194,Q01484,Q03135,Q13488,Q13586,Q15493,Q16627,Q8IWX8,Q93084,Q96TC7,Q9H7F0,Q9HC07,Q9HD20,Q9P246,Q9UJZ1,Q9Y639,Q9Y6M5,O95202,O00244,O15431,O43819,O60826,P02795,P04156,P05067,Q04656,Q49B96,O75027,O75348,O76003,P00441,P00450,P02786,P02787,…	3.47703e-05	0.000800989	0.172638
GO:0032989	cellular component morphogenesis	P	91	613	796	8032	0.114322	0.0763197	P10909,P61812,Q01518,Q5TBA9,Q86YL7,Q8NBJ9,P39060,P12109,P12110,P12111,Q05707,Q6PCB0,Q99715,P60709,Q8WXF7,Q9BZR6,A4D126,O60462,P13591,P27361,P35580,P48061,P50552,Q01082,Q0ZGT2,Q13813,Q16555,Q7Z4P5,Q9HB63,Q9NR12,P09936,P61764,P84095,A6NGB9,O14950,O43293,O60486,O75083,P00734,P02751,P04075,P04083,P05362,P09493,P26038,P35579,P51805,Q03113,Q8IVF7,Q96AC1,Q9NVD7,P17677,Q14118,P21333,O00712,P12814,P28289,…	O00203,O00453,O75695,O94915,P07359,P10909,P12830,P16452,P19022,P22223,P33151,P35611,P38571,P40123,P40306,P46937,P47756,P48729,P55160,P55287,P55290,P61812,Q01518,Q13043,Q15020,Q15532,Q15648,Q15814,Q16539,Q16827,Q2M3G4,Q5TBA9,Q7L576,Q86YL7,Q8NBJ9,Q8NEZ3,Q8NI27,Q8TF72,Q8WVM8,Q92974,Q96F07,Q99572,Q9NZI6,Q9Y2A7,Q9Y5P4,P35222,P43034,P48378,P52594,P62380,P82094,Q92692,Q96BZ9,Q9H6I2,Q13618,O60568,P08581,…	3.63048e-05	0.000834159	0.14845
GO:0071276	cellular response to cadmium ion	P	11	28	796	8032	0.0138191	0.00348606	P02795,P04731,P04732,P04733,P04839,P05412,P06396,P13640,P14780,P27361,P61077	O15111,P00441,P00533,P01100,P02795,P04731,P04732,P04733,P04839,P05412,P06396,P09601,P13640,P14598,P14780,P27361,P28482,P31749,P42330,P45983,P45984,P49675,P53041,P61077,P63165,P80297,Q00613,Q04656	3.72734e-05	0.000854191	0.392857
GO:0051336	regulation of hydrolase activity	P	82	539	796	8032	0.103015	0.0671066	P25116,P25445,P29466,Q9P0U3,P01019,P03950,P01040,P02655,P61812,Q15493,O94832,O95278,Q9HCH5,P08567,P01008,P01009,P01011,P01033,P01042,P02765,P04004,P04196,P05155,P05543,P05546,P07093,P08185,P08697,P16035,P29622,P30740,P36955,P50452,Q9UGM5,Q07954,P56199,P02788,P05026,P09493,P14415,O60486,P51805,Q13976,O14775,P05362,P24158,P51636,P60903,Q15404,Q15555,Q96RF0,Q9BZR6,Q9Y5X1,O60285,P02511,P07996,Q13075,…	O00291,O14727,O15519,O60674,O75146,O75340,O95831,P05109,P06239,P06702,P08138,P10809,P13726,P25116,P25445,P29466,P29590,P31944,P37840,P47989,P49281,P49662,P51397,P55072,P55211,P55957,P61604,P63244,P78560,P84022,Q07812,Q12933,Q13158,Q13546,Q14790,Q15628,Q16342,Q71UM5,Q92688,Q92851,Q92934,Q93084,Q969V5,Q96A26,Q96EY1,Q9BXK5,Q9NR28,Q9NWB7,Q9NZJ5,Q9NZJ7,Q9P0U3,Q9ULZ3,Q9UMX3,Q9Y2G2,Q9Y6N7,O43182,P00533,…	3.7728e-05	0.000862368	0.152134
GO:0097530	granulocyte migration	P	18	65	796	8032	0.0226131	0.00809263	P07996,P27361,Q99969,P02776,P10720,P17931,P30273,P56199,P61812,P04083,Q8IU85,P24158,Q10588,P18428,P84095,Q9NQC3,O75083,P14209	P07996,P21730,P21741,P27361,Q15046,Q16539,Q16581,Q99788,Q99969,O00329,O00585,O60331,P02775,P02776,P05107,P05109,P06702,P0DJI8,P10720,P15498,P16444,P17931,P30273,P43405,P55160,P55774,P56199,P61812,P78310,Q13797,Q16627,Q86YT9,Q8TCU6,Q92538,Q9UBR5,P04083,Q96F46,Q8IU85,P31151,P16284,P24158,P11678,Q00013,Q10588,Q9BX67,O00429,O75923,P04233,P15153,P18428,P35443,P63000,Q07021,Q8NE86,Q8NHP6,Q9Y4F9,P27487,…	3.90684e-05	0.000890699	0.276923
GO:0051216	cartilage development	P	22	89	796	8032	0.0276382	0.0110807	P12107,O00712,P01137,Q01196,Q15582,Q93097,Q8IWU6,P49746,P08133,P12109,P12110,P12111,Q05707,Q6PCB0,Q99715,O95388,P36897,Q12805,P21810,P01033,P27361,P51884	O00238,P12107,P13497,P16112,P29279,Q01974,Q16539,O00712,P01137,P11362,P36894,P48745,P80108,Q01196,Q13950,Q14814,Q15043,Q15582,Q8IVN3,Q8N2R0,Q93097,P35548,P49747,Q16610,Q86X52,Q8IWU5,Q8IWU6,Q9NX62,Q9NZJ5,Q15643,O75844,P49746,P08133,Q9P2H3,P16435,Q86X55,P52823,O00339,P11226,P12109,P12110,P12111,Q02388,Q05707,Q5GFL6,Q6AZY7,Q6PCB0,Q99715,P37173,P50454,P21741,Q92896,Q9C0E8,Q9Y6U3,O95388,P35222,P36897,…	3.92314e-05	0.00089211	0.247191
GO:0055092	sterol homeostasis	P	12	33	796	8032	0.0150754	0.00410857	O75881,P02647,P02649,P02652,P02655,P02656,P04114,P05413,P55157,Q03135,Q04828,Q9H4M9	O15118,O75881,O95445,O95486,P02647,P02649,P02652,P02655,P02656,P04114,P05413,P06727,P15090,P23141,P34913,P35610,P45844,P55157,P61916,Q03135,Q04828,Q14116,Q15067,Q53FZ2,Q5BJF2,Q5SW96,Q6IAA8,Q9H4M9,Q9NRY6,Q9P000,Q9UHB6,Q9UKM9,P33897	4.09946e-05	0.000929809	0.363636
GO:0050840	extracellular matrix binding	F	13	38	796	8032	0.0163317	0.00473108	P07996,P17931,P26006,Q9GZM7,Q14118,Q9HB63,P07355,P04004,P07585,P12107,P21810,P98095,Q15582	A1L4H1,O00468,P05556,P07996,P08865,P09382,P14543,P17301,P17931,P23229,P25774,P26006,P35052,P50895,Q13443,Q13797,Q16610,Q8TF66,Q9GZM7,Q9HB19,Q14118,Q9HB63,P07355,O00622,P04004,P05106,P06756,P07585,P08514,P09486,P10451,P12107,P15502,P21810,P98095,Q14515,Q15582,Q9HCU0	4.15008e-05	0.000938876	0.342105
GO:0051146	striated muscle cell differentiation	P	28	128	796	8032	0.0351759	0.0159363	P17655,P35579,P21926,Q9P2B2,P28289,Q15124,P35749,O75083,P09493,P21291,Q9Y281,Q92629,P51636,P09936,P11532,P28300,Q16585,P35580,Q14192,P02545,O94875,P01019,P43694,Q96HC4,Q9H4M9,Q9NZN4,O75084,P01137	O15119,P17655,P29475,P35579,P57087,Q53GL0,Q9C0D5,Q9NZM1,Q9UQL6,P42345,P50281,Q16539,P48745,P56524,Q4V9L6,Q9C0J9,O15519,Q8IV08,Q99523,Q9P2K5,P05019,Q13469,Q9H7B4,P21926,P60033,Q9P2B2,P28289,P29536,Q15124,Q9NYL9,Q9NZR1,P68133,Q8WZ42,P35749,O75083,O75112,P05556,P05787,P08727,P09493,P10644,P21291,P35609,P63261,Q9Y281,O75844,P78310,Q92629,P07203,P51636,Q08209,Q86YM7,Q9NQY0,Q9NZV5,Q9Y4F9,Q8NEZ5,Q96TA1,…	4.16971e-05	0.000940399	0.21875
GO:0007015	actin filament organization	P	48	271	796	8032	0.0603015	0.03374	O43707,P12814,P13797,P55008,Q14195,Q96IZ0,P06396,O75083,P60981,Q9Y281,P48061,P50552,Q01518,P03950,P59998,Q8IY33,Q9Y3C0,O94868,P08567,O00159,P05362,Q9Y5X1,P21333,Q8N3V7,O15511,P61160,A6NGB9,O60504,P02647,P08697,P09493,P36897,P60903,Q08722,Q01082,Q13813,P28289,O94832,O94875,P02787,P04075,P07951,P42331,P67936,P84095,Q53GG5,Q9UKN7,Q9ULV4	O43707,O43795,P08134,P12814,P13796,P13797,P15311,P29966,P35611,P35612,P55008,P61586,P61587,P62745,Q08495,Q12929,Q14195,Q14511,Q14651,Q16658,Q2M3G4,Q8TDZ2,Q96IZ0,Q9BQI0,Q9BR76,Q9HBH0,Q9UEY8,Q9UH65,Q9UHB6,Q9UHR4,Q9UQB8,P06396,P35241,P40121,P47755,P47756,P52907,Q12792,Q6IBS0,Q9H2D6,O75083,O94851,P23528,P60981,Q7RTP6,Q96SB3,Q9Y281,P62328,P63313,Q9Y6U3,P42768,P48061,Q8WUW1,Q9NRY4,O00401,P40123,P50552,…	4.17813e-05	0.000940399	0.177122
GO:0035580	specific granule lumen	C	16	54	796	8032	0.0201005	0.00672311	O00391,O75594,P02750,P02763,P02788,P08246,P16035,P18206,P19652,P22894,P26022,P54108,P61626,P80188,Q13813,Q99439	O00391,O00764,O15078,O75594,P00738,P02750,P02763,P02788,P03973,P05089,P07339,P08246,P09110,P14923,P16035,P17213,P18206,P19652,P19838,P20061,P22894,P26022,P27918,P29350,P36222,P42685,P49184,P49913,P51159,P54108,P57764,P61626,P61769,P80188,Q12905,Q13813,Q14974,Q16769,Q6UX06,Q7L576,Q8IUR7,Q8N2G8,Q8WVQ1,Q92608,Q92820,Q99439,Q99519,Q9BS26,Q9BSW2,Q9H0E2,Q9HD89,Q9NQR4,Q9UBR2,Q9Y2Y8	4.22444e-05	0.000948404	0.296296
GO:0035295	tube development	P	78	508	796	8032	0.0979899	0.063247	O60462,O60687,O60895,P02751,P03950,P04196,P05090,P05412,P07355,P08253,P08648,P25067,P35579,P39059,P39060,P43121,P51817,P98160,Q03135,Q08431,Q13444,Q15582,Q8IVF7,Q99542,P17813,P01137,Q13418,P11233,P50552,P61812,P43694,Q04721,P07996,Q9NVD7,O00501,P01019,P02749,P02776,P07585,P36955,Q8IWU6,Q9NY15,Q9Y6C2,Q7Z4P5,Q9NQC3,Q9BUZ4,P02753,P26006,P28300,Q86YL7,Q07954,P35680,O14558,P01024,P02750,P04839,P05771,…	O00470,O00522,O14786,O43447,O60462,O60687,O60894,O60895,O75340,O75923,P02751,P03950,P04196,P04216,P05090,P05121,P05412,P06576,P06756,P07355,P08253,P08572,P08648,P09601,P11362,P13688,P15104,P15144,P16284,P17252,P19338,P19971,P23381,P25067,P27658,P29279,P29323,P29353,P29474,P31151,P35354,P35579,P39059,P39060,P42336,P43121,P43405,P48745,P50281,P51178,P51817,P52735,P54753,P54760,P55347,P60484,P62745,…	4.27165e-05	0.000956567	0.153543
GO:0005515	protein binding	F	416	3663	796	8032	0.522613	0.456051	O14558,P02511,P02743,P10909,O15400,P61764,Q86Y82,O60504,O95644,P05412,P21333,P22352,P43694,Q01196,Q14192,Q9C030,O95365,Q9HC98,P04899,P19086,Q03113,Q96D09,P27361,P00751,P07357,P07360,P0C0L5,P13987,P0C0L4,P26022,Q9Y279,O00187,P25116,P49795,P07711,P07996,P17936,P23142,P24592,P26006,Q76M96,P01008,P01009,P01023,P01033,P01040,P02751,P04156,P07355,P08123,P08246,P08697,P14151,P16035,P80188,Q07954,Q6UY14,…	O00273,O14967,O60925,P04233,P04792,P08238,P0DMV8,P11021,P11142,P17066,P25685,P27797,P34931,P38646,P48723,P54652,P78371,Q0VDF9,Q14318,Q9H2J4,Q9UHV9,O00170,O14558,O14656,O15212,O15533,O43447,O43464,O60884,O75190,O75460,O75494,O75695,O76031,P02511,P02743,P06748,P07900,P0DJ07,P10809,P10909,P14625,P17987,P23284,P25686,P27824,P30405,P30414,P31689,P40227,P45877,P48643,P49257,P49368,P50454,P50502,P50990,…	4.29836e-05	0.000960113	0.113568
GO:0052547	regulation of peptidase activity	P	39	205	796	8032	0.048995	0.0255229	P25116,P25445,P29466,Q9P0U3,P01040,P01008,P01009,P01011,P01019,P01033,P01042,P02765,P04004,P04196,P05155,P05543,P05546,P07093,P08185,P08697,P16035,P29622,P30740,P36955,P50452,Q9UGM5,P02511,P07996,Q13075,Q15392,O75915,P53355,Q07954,P27361,Q9H6X2,P02788,P14780,P06396,Q03135	O00291,O14727,O15519,O60674,O75146,O75340,O95831,P05109,P06239,P06702,P08138,P10809,P13726,P25116,P25445,P29466,P29590,P31944,P37840,P47989,P49281,P49662,P51397,P55072,P55211,P55957,P61604,P63244,P78560,P84022,Q07812,Q12933,Q13158,Q13546,Q14790,Q15628,Q16342,Q71UM5,Q92688,Q92851,Q92934,Q93084,Q969V5,Q96A26,Q96EY1,Q9BXK5,Q9NR28,Q9NWB7,Q9NZJ5,Q9NZJ7,Q9P0U3,Q9ULZ3,Q9UMX3,Q9Y2G2,Q9Y6N7,P99999,Q16611,…	4.3877e-05	0.000977592	0.190244
GO:0006873	cellular ion homeostasis	P	48	272	796	8032	0.0603015	0.0338645	P02649,P05026,P05771,P08246,P48061,Q03135,Q13488,Q15493,P02795,P04156,P00450,P02787,P02790,P02792,P02794,P80188,Q53TN4,P04731,P04732,P04733,P13640,P01019,P05023,P10643,P14415,Q93050,Q9GZN7,P01042,P08174,P16671,P25116,Q07954,Q9BXJ1,P11532,P27361,Q14643,P00918,P02788,P13498,P00734,P08133,Q8IVB4,Q92581,Q9NRI5,P54289,Q16864,Q9Y5K8,Q8N3V7	P14625,P27797,O95292,P02649,P05026,P05771,P07686,P08246,P13693,P16615,P20020,P20073,P23634,P32246,P32418,P33151,P48061,P52823,P98194,Q01484,Q03135,Q13488,Q13586,Q15493,Q16627,Q8IWX8,Q93084,Q96TC7,Q9H7F0,Q9HC07,Q9HD20,Q9P246,Q9UJZ1,Q9Y639,Q9Y6M5,O95202,O00244,O15431,O43819,O60826,P02795,P04156,P05067,Q04656,Q49B96,O75027,O75348,O76003,P00441,P00450,P02786,P02787,P02790,P02792,P02794,P09601,P21399,…	4.60306e-05	0.00102281	0.176471
GO:0002062	chondrocyte differentiation	P	17	60	796	8032	0.0213568	0.00747012	P12107,Q8IWU6,P08133,P12109,P12110,P12111,Q05707,Q6PCB0,Q99715,O95388,P36897,Q12805,O00712,P01137,Q01196,Q15582,Q93097	O00238,P12107,P16112,P35548,P49747,Q13950,Q16610,Q86X52,Q8IWU5,Q8IWU6,Q9NX62,Q9NZJ5,Q15643,P08133,Q9P2H3,O00339,P11226,P12109,P12110,P12111,Q02388,Q05707,Q5GFL6,Q6AZY7,Q6PCB0,Q99715,P37173,P50454,P21741,P29279,Q92896,Q9C0E8,Q9Y6U3,O95388,P35222,P36897,Q12805,Q9NS15,Q9UKP4,P16435,P31270,P35711,P84022,Q04206,Q9Y4K0,Q8N5W9,O00712,P01137,P11362,P36894,P48745,P80108,Q01196,Q14814,Q15043,Q15582,Q16539,…	4.63194e-05	0.00102281	0.283333
GO:0010874	regulation of cholesterol efflux	P	7	12	796	8032	0.00879397	0.00149402	P02647,P02649,P27169,P55058,Q03135,Q07954,Q7L9B9	P02647,P02649,P23141,P27169,P45844,P55058,Q03135,Q07954,Q13227,Q15848,Q7L9B9,Q6IAA8	4.63701e-05	0.00102281	0.583333
GO:0046716	muscle cell cellular homeostasis	P	7	12	796	8032	0.00879397	0.00149402	O95817,P00747,P04075,P11532,P13473,P28300,Q9Y281	O95817,P00441,P00747,P04075,P08237,P10253,P11532,P13473,P28300,Q13049,Q13496,Q9Y281	4.63701e-05	0.00102281	0.583333
GO:0000902	cell morphogenesis	P	84	559	796	8032	0.105528	0.0695966	P39060,P12109,P12110,P12111,Q05707,Q6PCB0,Q99715,P60709,Q8WXF7,Q9BZR6,A4D126,O60462,P13591,P27361,P35580,P48061,P50552,Q01082,Q0ZGT2,Q13813,Q16555,Q7Z4P5,Q9HB63,Q9NR12,P09936,P61764,P84095,A6NGB9,O14950,O43293,O60486,O75083,P00734,P02751,P04075,P04083,P05362,P09493,P26038,P35579,P51805,Q03113,Q86YL7,Q8IVF7,Q96AC1,Q9NVD7,P17677,Q14118,P21333,O00712,P12814,P02649,Q9NQC3,O43294,O75084,P11047,Q13418,…	P35222,Q9H6I2,Q13618,O60568,P08581,P16284,P39060,P52823,Q9Y696,Q9H5Y7,O15551,O75369,P10275,P57735,Q14517,Q5EBL4,Q8WX93,Q13464,Q96NE9,Q9HCM4,O00339,P11226,P12109,P12110,P12111,Q02388,Q05707,Q5GFL6,Q6AZY7,Q6PCB0,Q99715,A0MZ66,O00213,O75955,P05067,P06703,P09543,P11137,P12036,P16220,P16949,P26232,P46821,P49757,P60709,P61006,P61026,P78559,Q00169,Q00535,Q02880,Q02962,Q12955,Q13492,Q15334,Q15831,Q66K74,…	4.76035e-05	0.00104739	0.150268
GO:0032368	regulation of lipid transport	P	15	49	796	8032	0.0188442	0.0061006	P01019,P07996,P02647,P02649,P27169,P55058,Q03135,Q07954,Q7L9B9,P02652,P02655,P02656,P05413,P07355,Q9BXJ1	P01019,P07996,P31749,P31751,Q9Y4H2,Q6IAA8,P02647,P02649,P23141,P27169,P45844,P55058,Q03135,Q07954,Q13227,Q15848,Q7L9B9,P02652,P06727,O60488,P18859,P52564,Q99571,Q99572,P05106,P06756,P02654,P30536,P02655,P19838,P22307,Q06124,P02656,P14174,Q9NTI2,Q9Y2Q0,P43405,P07814,P05413,Q05655,P07355,Q5SW96,P82094,Q9BXJ1,Q9UGL1,P10451,Q9HD89,O43715,P07108	4.79404e-05	0.00105218	0.306122
GO:0008283	cell proliferation	P	124	901	796	8032	0.155779	0.112176	P02647,P51817,P02649,P02749,P07996,P17813,P36897,P51636,Q03135,Q8IWU6,O60462,P02750,P03950,P05412,P13498,P42229,P48061,Q9NRI5,Q13488,O00501,P00734,P01033,P01137,P02751,P04899,P14207,P24158,P25116,P39060,P43490,P49459,P55008,P61812,P84095,Q08722,Q10588,Q13418,Q68CZ2,Q9GZN7,Q9NRA1,Q9ULG6,Q9Y240,O14879,O43294,P00747,P02545,P02794,P04196,P05413,P07093,P16035,P17936,P21926,P24592,P25311,P56199,Q15392,…	Q07812,O75312,P61201,Q14691,Q7Z7C8,Q86XI2,Q9BRT9,Q9BRX2,Q9UMS4,Q9Y3A5,O75460,P02647,P09601,P28906,P50281,P51817,Q12959,Q9Y4K0,O94788,O00522,P02649,P02749,P07996,P09486,P09917,P17302,P17813,P21359,P24468,P25705,P28827,P36897,P42224,P47989,P51636,P57105,Q03135,Q12904,Q8IWU6,Q9H4X1,O14786,O60462,O75340,O75923,P01111,P02750,P03950,P05089,P05106,P05412,P09038,P09544,P13498,P13726,P17252,P22736,P26583,…	5.07791e-05	0.00111172	0.137625
GO:0034363	intermediate-density lipoprotein particle	C	5	6	796	8032	0.00628141	0.000747012	P02647,P02649,P02655,P02656,P04114	P02647,P02649,P02655,P02656,P04114,P05067	5.20546e-05	0.00113123	0.833333
GO:0008329	signaling pattern recognition receptor activity	F	5	6	796	8032	0.00628141	0.000747012	Q9Y6Y9,O75594,P08571,Q96PD5,P16671	O60603,Q9Y6Y9,O75594,P08571,Q96PD5,P16671	5.20546e-05	0.00113123	0.833333
GO:0034372	very-low-density lipoprotein particle remodeling	P	5	6	796	8032	0.00628141	0.000747012	P02655,P02647,P02652,P02656,P02649	P02655,P02647,P02652,P02656,P02649,P06727	5.20546e-05	0.00113123	0.833333
GO:0008285	negative regulation of cell proliferation	P	56	335	796	8032	0.0703518	0.0417082	P02649,P02749,P07996,P17813,P36897,P51636,Q03135,Q8IWU6,P41218,Q96IZ0,P17676,Q9Y279,P04156,P02794,P03950,P05090,P17936,P20774,P55008,Q13418,P01137,P61812,Q15493,P02753,P78539,P36955,P02545,P09493,Q13976,Q7Z4I7,Q96IY4,P23142,O00712,O14879,O43294,P00747,P04196,P05412,P05413,P07093,P16035,P21926,P24592,P25116,P25311,P39060,P56199,Q15392,Q16270,Q63HR2,Q7Z5L7,Q86YL7,Q8N6T7,Q92597,Q96A58,Q99583	O00522,P02649,P02749,P07996,P09486,P09917,P17302,P17813,P21359,P24468,P25705,P28827,P36897,P42224,P47989,P51636,P57105,Q03135,Q12904,Q8IWU6,Q9H4X1,P21246,P35221,Q9UPY3,O14936,P31947,P52799,P58107,Q15262,Q15648,Q6YHK3,Q8NAX2,O43914,P07948,P31994,P41218,P42574,Q06187,Q13315,Q16512,Q92835,Q96IZ0,A2VDJ0,P04626,Q99623,Q9Y6N7,O43157,P19525,P84022,Q8N474,O76074,P01911,P05089,P14555,P14902,P17676,P29350,…	5.34196e-05	0.00115804	0.167164
GO:0001501	skeletal system development	P	42	229	796	8032	0.0527638	0.028511	P12107,O00712,P01137,Q01196,Q15582,Q93097,Q8IWU6,P49746,P08133,P12109,P12110,P12111,Q05707,Q6PCB0,Q99715,O95388,P36897,Q12805,Q4KMQ2,P07355,P02753,P01033,P27361,P51884,P08253,P13797,P17813,P21810,Q9NRA1,P02788,Q9ULC3,P28300,Q15493,Q04721,P35555,P02765,P05997,P08123,P14780,P51888,P61812,Q13103	O00238,P12107,P13497,P16112,P29279,Q01974,Q16539,O15357,P02452,P05186,P50281,P56178,Q13950,Q14814,Q15742,Q4V9L6,Q9NX62,Q9P2H3,O00712,P01137,P11362,P36894,P48745,P80108,Q01196,Q15043,Q15582,Q8IVN3,Q8N2R0,Q93097,P35548,P49747,Q16610,Q86X52,Q8IWU5,Q8IWU6,Q9NZJ5,Q15643,O75844,P49746,P08133,P16435,Q86X55,P52823,O00339,P11226,P12109,P12110,P12111,Q02388,Q05707,Q5GFL6,Q6AZY7,Q6PCB0,Q99715,P37173,P50454,…	5.51005e-05	0.00119155	0.183406
GO:0010811	positive regulation of cell-substrate adhesion	P	22	91	796	8032	0.0276382	0.0113297	P16671,Q13418,Q14118,Q9NRI5,P04196,P46940,P60903,Q07092,P02647,P21333,Q7Z4I7,P02751,P23142,P10301,P04004,P08648,P26006,P98095,Q15404,Q76M96,Q7Z7G0,Q9Y6C2	O00585,P07766,P14923,P16671,P46939,P49841,P55290,Q00534,Q05513,Q13418,Q14118,Q14289,Q86WV1,Q8N474,Q99828,Q9HB19,Q9NRI5,O14786,O95819,P00519,P04196,P04216,P46940,P48059,P49593,P56705,P60903,P63000,P84022,Q07092,Q12913,Q13464,Q92574,Q9HCM4,O15144,P02647,P02671,P02675,P02679,P07237,P21333,P21741,P27797,P46108,P46109,P50570,P60953,Q07021,Q08495,Q14155,Q14185,Q14511,Q5VZK9,Q6UX06,Q70J99,Q7Z4I7,Q8TCU6,…	5.65169e-05	0.00121919	0.241758
GO:0010876	lipid localization	P	35	179	796	8032	0.0439698	0.0222859	P01019,A0FGR8,O14791,P51636,P55058,Q03135,Q13790,Q8IWB9,Q8N139,Q9BWW8,P07996,P02647,P02649,P27169,Q07954,Q7L9B9,P01024,P04114,P16671,Q9H4M9,Q04828,Q9NSY2,P05413,P55157,P18428,P02652,P02655,P02656,Q86Y82,P02749,P02753,P10909,P04083,P07355,Q9BXJ1	Q6P1M0,Q6PCB7,P01019,Q99572,O43741,O43772,P23786,P50416,Q13085,Q9UGJ0,A0FGR8,O00746,O14791,O94911,P05154,P06727,P07602,P08519,P30536,P51636,P55058,Q00341,Q03135,Q0VD83,Q13790,Q8IWB9,Q8N139,Q8NEN9,Q99720,Q9BQE5,Q9BSJ8,Q9BUR5,Q9BWW8,Q9H2V7,Q9UBP9,Q9UBY8,Q9UID3,Q9Y2Q0,Q9Y365,P07996,P31749,P31751,Q9Y4H2,Q6IAA8,P02647,P02649,P23141,P27169,P45844,Q07954,Q13227,Q15848,Q7L9B9,P35610,Q5EB52,Q9BT30,Q9C0B1,…	5.9929e-05	0.00128901	0.195531
GO:0030169	low-density lipoprotein particle binding	F	6	9	796	8032	0.00753769	0.00112052	P02743,P07996,P16671,P55058,Q5KU26,Q9NY15	P02743,P07996,P16671,P21757,P55058,P55290,Q5KU26,Q92673,Q9NY15	6.00903e-05	0.00128901	0.666667
GO:0050793	regulation of developmental process	P	161	1233	796	8032	0.202261	0.153511	Q9NRI5,A6NGB9,O14950,O43293,O60486,O75083,P00734,P02751,P04075,P04083,P05362,P09493,P26038,P35579,P35580,P51805,P84095,Q03113,Q86YL7,Q8IVF7,Q96AC1,Q9NVD7,Q14118,Q7Z2X4,Q99536,P36897,O43294,P01137,P61812,Q9P0U3,P01019,P02776,P04114,P16671,P02649,P11532,P14415,P15848,P26006,P36955,Q12860,Q14195,Q8IU85,Q9NZQ3,O14966,Q07954,Q9BZR6,P28300,O00501,P02749,P04196,P07585,P07996,P98160,Q8IWU6,Q9NY15,Q9Y6C2,…	P11362,P31270,O60341,P35222,Q6STE5,Q9NRI5,Q16512,P00813,P09429,Q8N423,P37173,P14902,P01889,Q05315,P07766,P07948,P15531,P22392,Q9NZQ7,P19544,Q13485,Q9H6I2,P42224,P41221,Q9ULK5,P16435,Q86X55,P21246,P21359,P35221,A6NGB9,O00401,O00453,O14613,O14745,O14950,O15031,O43157,O43293,O43822,O60486,O60610,O75083,O75400,O75781,O75844,O94955,O95466,P00734,P02549,P02751,P04075,P04083,P05107,P05362,P06241,P07332,…	6.03243e-05	0.00128901	0.130576
GO:2000146	negative regulation of cell motility	P	31	151	796	8032	0.0389447	0.0187998	P02649,P02749,P07585,P07996,P36955,Q9ULV4,P01031,P17936,Q07954,Q13418,O00501,P09493,P10301,P17813,P18206,Q13444,Q14118,Q14195,Q7Z5L7,Q8IWU6,P01137,P04196,P55008,P01033,Q15493,P48061,P14415,Q13976,Q9Y6C2,P05090,P23142	O95760,P00813,P09601,P11274,Q12979,O00522,P02649,P02749,P07585,P07996,P23497,P24468,P28827,P36955,P52823,P57105,Q8WW22,Q9P2N4,P09758,P23470,P23508,P30039,P35080,Q9H3S7,Q9UI08,Q9ULV4,Q9Y3F4,P01031,P14174,P30046,P09038,P98171,Q8WWM9,P05121,P17936,P24593,P27695,P36894,Q07954,Q13418,O00501,O14745,O15296,O15551,O43295,O75044,O95980,P04216,P04233,P08779,P09493,P10114,P10301,P12830,P16444,P17813,P18206,…	6.03379e-05	0.00128901	0.205298
GO:0043202	lysosomal lumen	C	19	73	796	8032	0.0238693	0.00908865	P07711,P13473,O75487,P02774,P04066,P04114,P07585,P10619,P15848,P20774,P21810,P22304,P46976,P51884,P51888,P98160,Q06828,Q99983,Q9Y625	P07711,P07858,P25774,P43235,Q99538,P13473,O00462,O00468,O00584,O00754,O14773,O75056,O75487,P02774,P04062,P04066,P04114,P04233,P06280,P06865,P07339,P07585,P07602,P07686,P07900,P08236,P09619,P10253,P10619,P11117,P11142,P13284,P13611,P15289,P15586,P15848,P16112,P16278,P17405,P17900,P18827,P20774,P21810,P22304,P34059,P34741,P35052,P35475,P38571,P46976,P50897,P51688,P51884,P51888,P54802,P54803,P61916,…	6.13786e-05	0.00130807	0.260274
GO:0061024	membrane organization	P	84	563	796	8032	0.105528	0.0700946	P07355,P60903,P08133,P35579,P35580,O15400,P51636,Q86Y82,A0A075B6Q5,A0A0B4J1U7,A0A0B4J1X8,A0A0B4J1Y9,A0A0C4DH29,A0A0C4DH31,A0A0C4DH34,A0A0C4DH35,A0A0C4DH36,A0A0C4DH41,A0A0J9YX35,B9A064,P01766,P01780,P01834,P01859,P01871,P01876,P06396,P0DOY2,P0DP01,P12314,P16671,P30273,P42331,P55008,Q08431,Q92556,P02545,Q01082,Q96CP7,P05771,Q9HC98,P21926,O15162,Q4KMQ2,Q9NRQ2,P04083,P61764,P10909,Q92597,Q92599,Q96RF…	O75955,P07355,P60903,Q14254,Q14699,Q92608,O75923,P08133,P35579,P35580,Q96C24,Q9NZM1,Q07812,Q92934,O00429,Q9HCU5,Q9NR31,Q9Y6B6,O00161,O14662,O15400,O43752,O60499,O75558,O95249,O95721,P08754,P32856,P51636,P51809,P56962,P63027,Q12846,Q13190,Q15075,Q15836,Q86Y82,Q86YS7,Q9BV40,Q9UNK0,Q99572,O00401,Q13492,Q5T0N5,Q96CW1,Q9BY43,Q9UN37,A0A075B6Q5,A0A0A0MS14,A0A0B4J1U7,A0A0B4J1V0,A0A0B4J1V6,A0A0B4J1V7,A0A0…	6.1707e-05	0.00131191	0.149201
GO:0005773	vacuole	C	81	539	796	8032	0.101759	0.0671066	P78539,Q96CV9,Q9H0R8,Q9ULC3,O15400,O60749,O60895,P04066,P05164,P07711,P10619,P13473,P15848,P17181,P17655,P22304,Q15642,Q3ZAQ7,Q8NBJ9,Q96S99,Q9GZM7,Q9HB90,Q9NQG7,P02792,P02794,P04196,P04083,P00450,P07355,P08133,P08962,P12109,P19484,P51797,Q07954,Q09666,Q13393,Q13488,Q53TN4,Q86T03,Q93050,Q969X1,Q96F15,Q9H3Z4,Q9HAV0,Q9UHA4,Q9Y5K8,O75487,P02774,P04114,P07585,P20774,P21810,P46976,P51884,P51888,P98160,…	P60953,Q12846,Q9P2Y5,A6NCE7,C4AMC7,O75385,O95721,P11142,P19474,P42858,P48426,P56962,P60520,P78356,P78539,Q13137,Q13286,Q13501,Q14457,Q676U5,Q6IQ22,Q7Z3C6,Q86WV6,Q8IZQ1,Q8TBX8,Q92609,Q969Q5,Q96A57,Q96AJ9,Q96AX1,Q96CP6,Q96CV9,Q96LT7,Q99570,Q9BQS8,Q9C0C7,Q9GZU2,Q9H0R8,Q9H1Y0,Q9H269,Q9H270,Q9H492,Q9HA65,Q9HBF4,Q9NRR5,Q9P253,Q9UHD9,Q9ULC3,Q9UMX0,O00115,O00462,O00584,O14773,O14964,O15118,O15400,O43237,…	6.53493e-05	0.001386	0.150278
GO:0050707	regulation of cytokine secretion	P	22	92	796	8032	0.0276382	0.0114542	P02647,P02652,P27361,Q9C030,P30740,P08571,P02763,P19652,P29466,P01031,P55008,Q01082,Q07954,P15260,P22894,Q02952,P04083,P25116,Q9NPH3,P02751,P23142,O95388	Q9H1Y0,P02647,P02652,P19367,P27361,P41221,Q15046,Q16539,Q9C030,O95786,Q08211,Q7Z434,P78540,O60927,P10124,P31994,Q9H4X1,Q14393,P29590,P30740,Q9Y2G2,P04406,P08571,P09769,P0DJI8,P12931,P14174,P43405,Q14653,Q92990,Q9BY67,P02763,P09429,P0DOX3,P19652,Q14005,Q96RD7,Q99572,O00182,O43353,O95361,P29466,P57764,Q9NR97,Q9NX02,Q9ULZ3,O15296,O95760,P01031,P07333,P55008,Q9Y6D0,P14373,P15311,P28906,P32455,P00519,…	6.74828e-05	0.00142782	0.23913
GO:0048018	receptor ligand activity	F	21	86	796	8032	0.0263819	0.0107072	P01033,P01137,P43490,P61812,Q7Z4P5,P01019,P02766,P35555,P01031,P02776,P10720,P48061,P00734,P20774,Q12805,Q9NRA1,Q9Y240,P17931,P35542,O75326,P02647	O14613,O00292,O75888,O95760,P01033,P01137,P06744,P08476,P09038,P09429,P09544,P10451,P10600,P13497,P14174,P28799,P41221,P43490,P55103,P61812,Q12904,Q14005,Q14116,Q15848,Q16619,Q7Z4P5,Q92520,Q96DZ9,P01019,P01344,P02766,P05019,P35555,P52823,P53621,Q9HD89,O00585,O95715,P01031,P02775,P02776,P10720,P48061,P55774,Q16627,Q9UBR5,O60234,P00734,P19971,P20774,P21246,P21741,P29279,P35443,P48745,P51858,P55145,…	7.09323e-05	0.00149364	0.244186
GO:0002377	immunoglobulin production	P	21	86	796	8032	0.0263819	0.0107072	Q14314,P02790,P01137,P02753,A0A075B6H7,A0A075B6K4,A0A075B6K5,A0A075B6P5,A0A075B6R9,A0A075B6S5,A0A075B6S6,A0A0C4DH25,A0A0C4DH67,P01593,P01619,P01624,P01700,P01701,P01717,P06312,Q13488	P43246,Q06187,P08575,Q10471,Q9NSU2,P01911,P01920,Q14314,Q16512,Q8N884,P31994,P78527,O75995,P02790,Q8WU39,Q8WYA6,O60318,P06746,P40692,P52701,P54278,Q9Y3Z3,P20585,Q13426,O60934,Q5RKV6,Q9NQT5,Q9UH65,Q7KZ85,P02786,Q12888,Q5UIP0,Q6ZW49,Q96FZ2,P10809,P42226,Q96FV9,O75888,P01137,Q12933,Q9Y4K3,O95760,P02753,P06744,P13747,Q12846,P55061,A0A075B6H7,A0A075B6J9,A0A075B6K4,A0A075B6K5,A0A075B6P5,A0A075B6R9,A0A0…	7.09323e-05	0.00149364	0.244186
GO:0044437	vacuolar part	C	66	418	796	8032	0.0829146	0.0520418	Q13488,Q93050,Q07837,Q16864,Q9HB90,P13473,Q96GC9,Q9H0R8,P01011,P01024,P02766,P02792,P04066,P05164,P07355,P08246,P08311,P10619,P15848,P19652,P24158,P41218,P59665,P61160,P61626,Q01518,Q99536,O75487,P02774,P04114,P07585,P07711,P20774,P21810,P22304,P46976,P51884,P51888,P98160,Q06828,Q99983,Q9Y625,O15400,P00450,P08133,P08962,P12109,P19484,P51797,Q07954,Q09666,Q13393,Q53TN4,Q86T03,Q8NBJ9,Q969X1,Q96F15,…	Q13488,Q93050,Q9Y487,P21283,Q8NEY4,Q9UI12,Q08AM6,O00754,P07204,P31946,P38606,P54920,Q07837,Q13614,Q86WG5,Q96BM9,Q99747,Q9NP58,Q9NVJ2,Q9UN37,Q9Y2E5,O75348,O75787,O95670,P61421,Q16864,Q8N8Y2,Q96NT0,Q7L523,Q9HB90,P09622,P13473,P68104,Q05639,Q969J3,P11142,P51149,O75385,Q8IZQ1,A6NCE7,O15321,O95721,P04844,P56962,P60520,Q13137,Q15139,Q562E7,Q5MNZ9,Q676U5,Q86WV6,Q96GC9,Q9H0R8,Q9H492,Q9P2Y5,Q9Y371,Q9Y6I9,…	7.23678e-05	0.00152024	0.157895
GO:0007229	integrin-mediated signaling pathway	P	20	80	796	8032	0.0251256	0.00996016	P01033,Q10588,P08962,P21333,Q7Z4I7,O75326,P02647,P08567,P08648,P26006,P30273,P35579,P56199,Q07092,Q08722,Q13418,Q13444,Q96AC1,Q9UKX5,Q9Y490	P01033,Q10588,Q15139,P35221,Q8IZ21,P08962,P21333,P48059,Q08495,Q7Z4I7,O14495,O14672,O14786,O15117,O15230,O43914,O75326,O95866,P00519,P02461,P02647,P04216,P05106,P05107,P05161,P05556,P06756,P08514,P08567,P08631,P08648,P09769,P11215,P12931,P13612,P13688,P15498,P16144,P17301,P18084,P20701,P20702,P21246,P22392,P23229,P26006,P26012,P29279,P30273,P35579,P42680,P43405,P53708,P56199,P56945,P60953,Q03001,…	7.35668e-05	0.00154176	0.25
GO:0031638	zymogen activation	P	13	40	796	8032	0.0163317	0.00498008	P00748,P05452,P07093,P07996,P08697,Q96IY4,P02749,P03951,P03952,Q15392,O43866,P00736,P00740	P00748,P05452,P06733,P08582,Q9HBL7,P05121,P07093,P07996,P08697,Q96IY4,Q9UBR2,P00558,P00749,P00750,P02671,P02675,P02679,P02749,P03951,P03952,Q15392,O43353,Q12797,Q13158,Q14790,Q16611,Q16666,Q92934,Q96F07,Q96FX8,Q99538,Q9BXI6,Q9ULZ3,O43866,P00736,P00740,P09668,P19440,P50281,Q9NZP8	7.64451e-05	0.00159828	0.325
GO:0040013	negative regulation of locomotion	P	34	174	796	8032	0.0427136	0.0216633	P02649,P02749,P07585,P07996,P36955,Q9ULV4,P01031,P17936,Q07954,Q13418,O00501,P09493,P10301,P17813,P18206,Q13444,Q14118,Q14195,Q7Z5L7,Q8IWU6,P01137,P04196,O75326,P51805,P08246,P55008,P01033,Q15493,P48061,P14415,Q13976,Q9Y6C2,P23142,P05090	O95760,P00813,P09601,P11274,Q12979,O00522,P02649,P02749,P07585,P07996,P23497,P24468,P28827,P36955,P52823,P57105,Q8WW22,Q9P2N4,P09758,P23470,P23508,P30039,P35080,Q9H3S7,Q9UI08,Q9ULV4,Q9Y3F4,P01031,P14174,P30046,P09038,P98171,Q8WWM9,P05121,P17936,P24593,P27695,P36894,Q07954,Q13418,O00501,O14745,O15296,O15551,O43295,O75044,O95980,P04216,P04233,P08779,P09493,P10114,P10301,P12830,P16444,P17813,P18206,…	7.71833e-05	0.0016099	0.195402
GO:0061448	connective tissue development	P	26	119	796	8032	0.0326633	0.0148157	P12107,O00712,P01137,Q01196,Q15582,Q93097,Q8IWU6,P49746,P08133,P12109,P12110,P12111,Q05707,Q6PCB0,Q99715,O95388,P36897,Q12805,P20908,P01033,P27361,P51884,P21810,P62736,Q7Z4P5,P28300	O00238,P12107,P13497,P16112,P29279,Q01974,Q16539,O00712,P01137,P11362,P36894,P48745,P80108,Q01196,Q13950,Q14814,Q15043,Q15582,Q8IVN3,Q8N2R0,Q93097,P35548,P49747,Q16610,Q86X52,Q8IWU5,Q8IWU6,Q9NX62,Q9NZJ5,Q15643,O75844,P49746,P08133,Q9P2H3,P16435,Q86X55,P52823,O00339,P11226,P12109,P12110,P12111,Q02388,Q05707,Q5GFL6,Q6AZY7,Q6PCB0,Q99715,P37173,P50454,P21741,Q92896,Q9C0E8,Q9Y6U3,O95388,P35222,P36897,…	7.94279e-05	0.00165281	0.218487
GO:0061844	antimicrobial humoral immune response mediated by antimicrobial peptide	P	12	35	796	8032	0.0150754	0.00435757	P08246,O75594,P00734,P01042,P02776,P02788,P03950,P04196,P10720,P17931,P48061,P59665	P08246,O00585,O60814,O75594,O95715,P00734,P01042,P02538,P02775,P02776,P02788,P03950,P04196,P04406,P05067,P05204,P06702,P10720,P12724,P17213,P17931,P22749,P31151,P39019,P48061,P49913,P55774,P59665,P60022,P60602,P61769,P62888,P81605,Q93091,Q9UGM3	7.99868e-05	0.00166053	0.342857
GO:0001816	cytokine production	P	64	404	796	8032	0.080402	0.0502988	P02788,P46940,P01019,P02647,P02652,P27361,Q9C030,P01024,P01031,P01137,P43694,Q8IWU6,P61812,Q9UII4,P08571,P30273,Q08722,P25116,P04083,P17655,O75594,P04156,Q96PD5,P22894,P07996,Q9Y279,P02763,P18428,P29466,P41218,P16671,Q9NPH3,Q01196,P17676,P13498,P02776,P10909,Q9Y6Y9,P51884,P08174,Q96IZ0,P04839,Q02952,Q6P0Q8,P08246,O95388,P30740,P19652,O75326,Q9NQC3,P08697,P05090,Q04721,Q13488,P55008,P00734,Q9Y4H4,…	O00478,O00481,P02788,P07948,P32519,P46940,P78410,Q5ZPR3,Q9Y624,O75582,O75676,P20020,Q06187,Q14956,Q9GZX9,Q9UN36,Q9Y639,A6NC98,O15120,O75955,O95760,P00441,P01019,P08913,P19525,P82094,Q16666,Q99943,Q95460,P10809,P24390,Q12959,O60603,P14902,Q96EE3,Q05315,Q8TD43,P30511,Q30201,O43318,O75995,P04439,P61769,Q12933,Q9UDY8,Q9Y4K3,P13747,O15455,O95786,Q7Z434,Q92499,Q9H2U1,Q9NR30,Q10589,Q9H1Y0,P02647,P02652,…	8.44229e-05	0.00174851	0.158416
GO:0051716	cellular response to stimulus	P	378	3307	796	8032	0.474874	0.411728	O75943,Q15121,P01137,P13591,P15056,P27361,Q01082,Q13813,Q9UHA4,O95382,P25116,P36897,P01019,P01031,P07996,P56199,Q03135,P05412,P10909,Q01196,P04899,P13598,P30273,Q9NNX6,P04114,P07711,P08571,P16671,P18428,Q9Y6Y9,Q4KMQ2,P04083,P17931,Q9Y4H4,P61077,O43294,O75487,O95278,O95388,Q93097,Q96AC1,O95644,P59768,O00591,O14775,O60237,P01024,P05771,P11233,P12314,P15260,P24592,P25445,P27815,P29218,P29466,P34903,…	P18887,Q7Z2E3,Q9NUW8,O60671,O60921,O60934,O75663,O75943,O96017,P16104,Q06124,Q12888,Q13315,Q13535,Q15121,Q16539,Q8WXE1,Q96RU2,Q9NRD1,Q9NVH2,Q9NYL2,Q9P2K8,Q96T76,O00231,O00232,O00233,O00255,O00451,O00487,O14818,O14827,O15020,O43242,O43374,O60674,O75832,P00533,P01111,P01116,P01137,P02549,P04049,P04626,P06241,P08581,P09038,P09619,P0DP23,P10398,P11277,P11362,P13591,P15056,P16234,P17980,P18433,P20618,…	8.60456e-05	0.00177794	0.114303
GO:0051851	modification by host of symbiont morphology or physiology	P	16	57	796	8032	0.0201005	0.00709661	P05412,P51636,P02743,P02788,P26022,P02649,P27105,O14791,P00734,P04196,Q03591,P02776,P59665,P07355,P08246,P08311	P17980,P05412,Q01664,Q13148,Q13547,Q9BT40,O14646,O60563,P51532,Q00403,Q09472,Q12824,Q13573,Q14684,Q9H1E3,Q9Y5B0,Q9Y2Z0,O95292,P11498,P51636,Q9P0L0,P02743,P02788,P26022,P02649,P07333,P11717,P23284,P23528,O75909,Q9P2K8,P11142,P27105,Q96BZ9,Q9H6S0,Q06787,O14791,P00734,P02538,P04196,P36980,P49913,P60602,Q03591,Q9BXR6,P02776,P04406,P11226,P59665,P81605,P07355,P51151,P20160,P08246,P08311,P05089,P29972	8.72496e-05	0.00179861	0.280702
GO:0050867	positive regulation of cell activation	P	37	197	796	8032	0.0464824	0.0245269	P08567,Q10588,Q03135,P04083,P19320,P55008,Q9NNX6,P07996,P18428,P30273,P61764,Q01196,P01137,Q08722,A0A075B6Q5,A0A0B4J1U7,A0A0B4J1X8,A0A0B4J1Y9,A0A0C4DH29,A0A0C4DH31,A0A0C4DH34,A0A0C4DH35,A0A0C4DH36,A0A0C4DH41,A0A0J9YX35,B9A064,P01766,P01780,P01834,P01859,P01871,P01876,P0DOY2,P0DP01,Q86YL7,P22894,P08174	P08567,P47712,O75995,P00813,P02786,P04233,P08575,P14174,P28907,P32249,P55160,P60033,Q10588,Q13469,Q9ULF5,Q9Y4H2,O00585,O15530,O75791,P06127,P06239,P06241,P07766,P07947,P07948,P09382,P12931,P15498,P27487,P27986,P29350,P31749,P41240,P42336,P52799,P60953,P62993,P63000,P98172,Q03135,Q06124,Q13153,Q13177,Q9NZQ7,O43914,Q6QNY0,P13747,P51692,Q14116,P30530,Q14393,O00182,Q92692,O95497,O43353,A6NC98,O43639,…	9.07974e-05	0.00186738	0.187817
GO:0030863	cortical cytoskeleton	C	17	63	796	8032	0.0213568	0.00784363	O75083,P06396,P17655,P60981,Q01518,P18206,P35579,P05771,Q01082,Q13813,P61160,Q05682,Q9Y5X1,O43707,P21333,P28289,P60709	O75083,P06396,P11166,P14317,P17655,P23528,P31146,P35240,P35241,P35609,P40123,P46939,P60981,P68104,Q01518,Q14019,Q14247,Q14847,Q15334,Q16643,Q2M3G4,Q6P1M3,Q765P7,Q8TF72,Q96S97,Q96SB3,Q9H204,Q9NS86,Q9UJU6,Q9ULJ8,Q15691,Q7Z460,P08727,P18206,Q14651,Q30201,P35579,Q7L5Y9,O15020,O43491,P02549,P05771,P11277,Q01082,Q13813,O00401,P61160,Q05682,P22676,Q9Y5X1,Q14980,O75122,O43707,P02730,P11171,P15311,P16452,…	9.11096e-05	0.00186944	0.269841
GO:0051919	positive regulation of fibrinolysis	P	4	4	796	8032	0.00502513	0.000498008	P00747,P00748,P03951,P03952	P00747,P00748,P03951,P03952	9.58084e-05	0.00194774	1
GO:0016011	dystroglycan complex	C	4	4	796	8032	0.00502513	0.000498008	O43556,Q16585,Q92629,Q14118	O43556,Q16585,Q92629,Q14118	9.58084e-05	0.00194774	1
GO:0010901	regulation of very-low-density lipoprotein particle remodeling	P	4	4	796	8032	0.00502513	0.000498008	P02655,P02647,P02652,P02656	P02655,P02647,P02652,P02656	9.58084e-05	0.00194774	1
GO:1905907	negative regulation of amyloid fibril formation	P	4	4	796	8032	0.00502513	0.000498008	P02511,P02649,P10909,P98160	P02511,P02649,P10909,P98160	9.58084e-05	0.00194774	1
GO:0043034	costamere	C	8	17	796	8032	0.0100503	0.00211653	O95425,P11532,P18206,Q09666,Q13418,Q14118,Q15124,Q15149	O15061,O95425,P05787,P08727,P11532,P18206,P51114,Q01484,Q09666,Q12955,Q13418,Q14118,Q14315,Q15124,Q15149,Q86YM7,Q8IVF2	9.66846e-05	0.00195653	0.470588
GO:0034361	very-low-density lipoprotein particle	C	8	17	796	8032	0.0100503	0.00211653	O14791,P02647,P02649,P02652,P02655,P02656,P02749,P04114	O14791,O95445,P02647,P02649,P02652,P02654,P02655,P02656,P02749,P04114,P06727,P55056,Q0VD83,Q86X29,Q9BQE4,Q9BUR5,Q9UHG3	9.66846e-05	0.00195653	0.470588
GO:0019725	cellular homeostasis	P	71	463	796	8032	0.089196	0.0576444	O00391,P04839,P05164,P13498,Q16881,Q9H299,P02649,P05026,P05771,P08246,P48061,Q03135,Q13488,Q15493,P02795,P04156,P00450,P02787,P02790,P02792,P02794,P80188,Q53TN4,P04731,P04732,P04733,P13640,P01019,P05023,P10643,P14415,P51797,Q93050,Q9GZN7,P01042,P08174,P16671,P25116,Q07954,Q9BXJ1,P11532,Q9C030,P27361,Q14643,P00918,P02788,Q9BXF6,Q4KMQ2,O95817,P00747,P04075,P13473,P28300,Q9Y281,P00734,P08133,Q8IVB4,…	O00186,P08138,P19367,P27986,P52789,P52790,P85037,Q01167,Q12778,Q2TB90,Q9H1E3,P14625,P27797,O00391,O00522,O14530,O43396,O43819,O76003,O95881,P00390,P04839,P05164,P07203,P07237,P09622,P10599,P13498,P13667,P14598,P15153,P15559,P19878,P27695,P29474,P29475,P30041,P30044,P30048,P30101,P32119,P35754,P48506,P62341,Q06830,Q13162,Q13423,Q14554,Q15080,Q15084,Q16881,Q6DKJ4,Q6PKC3,Q6ZRP7,Q86SX6,Q86VQ6,Q8IXB1,…	9.95314e-05	0.00200953	0.153348
GO:0038023	signaling receptor activity	F	44	250	796	8032	0.0552764	0.0311255	O60895,P08571,Q9Y6Y9,Q9NPH3,P05362,P17813,P22897,P25445,P51805,P58335,Q9H6X2,O00591,P34903,P15260,P17181,O75084,P25116,Q96AM1,Q15198,Q12805,O60462,P36897,Q14766,Q8N2S1,Q96PQ0,Q07954,O75594,Q96PD5,O60486,P30273,Q9UKX5,Q9BZR6,Q5KU26,P00734,P16671,Q08722,O75487,Q9Y625,Q5T3F8,O95407,P04156,P14207,Q04721,Q9UBG0	O60895,Q16602,Q99571,Q99572,O95136,Q92633,O60894,P16066,P20594,P01833,P08571,O60603,Q9Y6Y9,Q9NPH3,O15173,P06401,P10588,P10589,P19793,P22736,P24468,P28702,P49116,Q92753,O00238,P36894,P37173,Q04771,P00533,P04626,P06213,P07333,P08069,P08581,P09619,P11362,P16234,P17948,P29317,P29323,P30530,P54753,P54760,Q01973,Q01974,Q08345,Q16832,P21730,Q16581,Q99788,P04150,O15118,O15455,O15551,O43157,O75023,P05362,…	0.000101269	0.0020367	0.176
GO:0050673	epithelial cell proliferation	P	37	198	796	8032	0.0464824	0.0246514	P02647,P51817,P02649,P02749,P07996,P17813,P36897,P51636,Q03135,Q8IWU6,O60462,P02750,P03950,P05412,P13498,P42229,P48061,Q04721,P17676,P26927,Q9NQC3,P17936,P30740,Q8NBJ9,O75881,P11047,P01137,P61812,Q15493,O75084,P36955,Q8N6T7,Q7Z4I7,Q96IY4,O00712,P25067,P35680	O75460,P02647,P09601,P28906,P50281,P51817,Q12959,Q9Y4K0,O94788,O00522,P02649,P02749,P07996,P09486,P09917,P17302,P17813,P21359,P24468,P25705,P28827,P36897,P42224,P47989,P51636,P57105,Q03135,Q12904,Q8IWU6,Q9H4X1,O14786,O60462,O75340,O75923,P01111,P02750,P03950,P05089,P05106,P05412,P09038,P09544,P13498,P13726,P17252,P22736,P26583,P27540,P31749,P35443,P41221,P42229,P42345,P48061,P55290,Q15139,Q16610,…	0.000101339	0.0020367	0.186869
GO:0031225	anchored component of membrane	C	15	52	796	8032	0.0188442	0.0064741	Q7L9B9,Q9Y625,Q9H3Z4,P04156,P08571,P13987,P14207,Q9BZR6,Q12860,O75487,O75326,O95498,P08174,P13591,Q10588	P08582,P35052,P54826,Q7L9B9,Q9Y625,O00194,P20337,P20338,P20339,P61020,Q15286,Q15907,Q9H3Z4,P04156,P04216,P07359,P08571,P13987,P14207,P15328,P22748,P52803,Q9BZR6,Q12860,O75487,Q14254,O00451,O43895,O75326,O95497,O95498,O95980,P05186,P08174,P09326,P13591,P14384,P16444,P21589,P40199,P55290,P56159,Q03405,Q10588,Q10589,Q13421,Q13449,Q6UWR7,Q6YHK3,Q7Z3B1,Q92485,Q9P121	0.000102697	0.00205931	0.288462
GO:0002694	regulation of leukocyte activation	P	47	273	796	8032	0.0590452	0.033989	P41218,Q96IZ0,Q10588,Q03135,O75594,Q96PD5,O15162,P04083,P19320,P55008,Q9NNX6,P17931,P17676,Q9Y279,O43164,P07996,P18428,P30273,P61764,Q01196,Q14314,P04156,P01137,Q08722,A0A075B6Q5,A0A0B4J1U7,A0A0B4J1X8,A0A0B4J1Y9,A0A0C4DH29,A0A0C4DH31,A0A0C4DH34,A0A0C4DH35,A0A0C4DH36,A0A0C4DH41,A0A0J9YX35,B9A064,P01766,P01780,P01834,P01859,P01871,P01876,P0DOY2,P0DP01,P06396,P22894,P08174	P41217,P35869,Q8WU39,O43914,P07948,P31994,P41218,P42574,Q06187,Q13315,Q16512,Q92835,Q96IZ0,O75995,P00813,P02786,P04233,P08575,P14174,P28907,P32249,P55160,P60033,Q10588,Q13469,Q9ULF5,Q9Y4H2,O00585,O15530,O75791,P06127,P06239,P06241,P07766,P07947,P09382,P12931,P15498,P27487,P27986,P29350,P31749,P41240,P42336,P52799,P60953,P62993,P63000,P98172,Q03135,Q06124,Q13153,Q13177,Q9NZQ7,P09769,Q8WXW3,Q9Y3P4,…	0.000103157	0.00206385	0.172161
GO:0010543	regulation of platelet activation	P	10	26	796	8032	0.0125628	0.00323705	P00734,P02649,Q9BXJ1,P08567,P07093,P21926,Q13976,Q86YL7,P04196,P30273	P00734,P02649,P07204,P16234,P29474,Q9BXJ1,P08567,P47712,P07948,P17252,P43405,Q04759,P02679,P07093,P13688,P21926,P80404,Q05655,Q13976,Q8TF42,Q08495,Q86YL7,Q9Y624,P04196,P30273,P42680	0.000104595	0.00208787	0.384615
GO:0035987	endodermal cell differentiation	P	12	36	796	8032	0.0150754	0.00448207	P35680,P05997,P20908,P02751,P04004,P08253,P08648,P12107,P12109,P14780,P22894,Q99715	P35222,Q6P1J9,Q6PD62,Q8N7H5,Q8WVC0,Q92541,P35680,Q92908,Q9H6I2,P05997,P20908,O75367,O75506,P02751,P04004,P05107,P06756,P07942,P08253,P08476,P08572,P08648,P12107,P12109,P13612,P14780,P18084,P22894,P27658,P50281,Q02388,Q13683,Q13751,Q16787,Q99715,Q9BYW2	0.000109295	0.00217187	0.333333
GO:0042246	tissue regeneration	P	12	36	796	8032	0.0150754	0.00448207	O75084,P04083,P21926,Q9P2B2,P13929,Q14118,P43694,P00747,P05090,P06396,P17677,Q13444	O75084,P05019,Q15910,P04083,Q9NQY0,P21926,P60033,Q9P2B2,O15519,O75923,P07203,P13929,P14618,P58546,Q08209,Q14118,Q15633,P37173,P43694,P46937,P58107,P46527,P48745,Q15063,P00747,P05090,P06396,P14635,P17677,P21246,P21741,P42680,Q05209,Q13444,Q8IVN3,Q9Y646	0.000109295	0.00217187	0.333333
GO:0030100	regulation of endocytosis	P	34	177	796	8032	0.0427136	0.0220369	Q8IZ07,P08962,P17931,P02649,P08571,P48509,Q07954,P01024,P02787,P04004,P10909,P02655,P02656,O43707,Q03135,P24158,P02647,P02652,P02765,P13498,P26022,P30273,Q08431,Q08722,Q8IU85,P16671,Q4KMQ2,P04003,P20851,P07355,P06681,P0C0L4,P0C0L5,Q9H223	O75955,Q9UL63,O00560,P30533,Q13614,Q86YJ7,Q8IZ07,Q99700,Q9H977,P06213,P08962,P16885,P32121,P43405,P49407,Q06787,Q6FHJ7,Q6P3W7,Q8NBU5,Q92609,Q9NRD5,P17931,Q15139,Q6UWE0,Q8WV41,Q9BY11,Q9UKS6,Q9UNF0,O00418,P02649,P08571,P37840,P41221,P48509,P63010,P98082,Q07954,Q08209,Q75N03,Q86YT6,Q96PU5,Q9Y5K6,O00291,O00585,O75146,O95782,P01024,P02787,P04004,P05121,P10909,P22681,P50897,P61769,P61978,Q02539,Q30201,…	0.000109889	0.00217876	0.19209
GO:0042113	B cell activation	P	29	142	796	8032	0.0364322	0.0176793	Q04721,O95365,P19320,Q13488,P41218,Q96IZ0,Q10588,P01137,A0A075B6Q5,A0A0B4J1U7,A0A0B4J1X8,A0A0B4J1Y9,A0A0C4DH29,A0A0C4DH31,A0A0C4DH34,A0A0C4DH35,A0A0C4DH36,A0A0C4DH41,A0A0J9YX35,B9A064,P01766,P01780,P01834,P01859,P01871,P01876,P0DOY2,P0DP01,P05771	Q9UDY8,P32249,P31994,P00813,Q969R8,Q04721,Q14289,Q5JSL3,Q96BY6,P16885,P09382,P00519,Q99467,Q9UPR0,P78527,Q7Z5L9,Q8IWT6,Q8NB49,Q13315,Q06187,Q07812,Q16611,O95365,P05556,P08575,P13612,P17706,P19320,P27986,P43246,P55327,P56524,P78536,Q02447,Q06330,Q09472,Q12913,Q13227,Q13488,Q3T8J9,Q9H9Q4,Q9UQL6,Q9Y4B6,P35869,Q8WU39,O43914,P07948,P41218,P42574,Q16512,Q92835,Q96IZ0,O75995,P02786,P04233,P14174,P28907,…	0.000114095	0.00225709	0.204225
GO:0007010	cytoskeleton organization	P	107	769	796	8032	0.134422	0.095742	A6NGB9,P35579,P68366,Q9BUF5,Q9NRI5,O43707,P12814,P13797,P55008,Q14195,Q96IZ0,P06396,O75083,P60981,Q9Y281,O14807,O15511,P21291,P22105,P50552,P53671,P84095,Q13643,Q13976,Q15642,Q53GG5,Q8IY33,Q8N3D4,Q92556,Q96HC4,Q96JY6,Q9NR12,O00159,O60504,O94832,O94875,P02787,P04075,P07951,P09493,P28289,P42331,P67936,Q9UKN7,Q9ULV4,Q14118,Q9Y490,Q86Y91,Q9ULW0,P48061,Q01518,P03950,P59998,Q9Y3C0,Q15124,P35749,O94868,…	Q02241,O14777,O43264,P05556,P17302,P42025,P42858,P43034,P61163,P63172,Q13257,Q14203,Q14980,Q92974,Q96SN8,Q9NXR1,Q9NZ32,Q9P287,Q9UNZ2,A6NGB9,O00401,P42768,Q8TF74,P23258,P35579,P46100,Q9NRH3,A6NHL2,O00139,O00423,O15344,O43237,O75122,O75147,O75312,O75379,O75410,O95613,O95834,P04350,P04406,P06493,P07437,P09543,P0DP23,P11137,P12036,P16591,P18583,P27448,P27816,P46821,P54252,P68363,P68366,P68371,P78559,…	0.000114936	0.00226864	0.139142
GO:0042127	regulation of cell proliferation	P	105	752	796	8032	0.13191	0.0936255	P02649,P02749,P07996,P17813,P36897,P51636,Q03135,Q8IWU6,O60462,P02750,P03950,P05412,P13498,P42229,P48061,Q9NRI5,O00501,P00734,P01033,P01137,P02751,P04899,P14207,P24158,P25116,P39060,P43490,P49459,P55008,P61812,P84095,Q08722,Q10588,Q13418,Q13488,Q68CZ2,Q9GZN7,Q9NRA1,Q9ULG6,Q9Y240,O14879,O43294,P00747,P02545,P02794,P04196,P05413,P07093,P16035,P17936,P21926,P24592,P25311,P56199,Q15392,Q16270,Q63HR2,…	O94788,O00522,P02649,P02749,P07996,P09486,P09917,P17302,P17813,P21359,P24468,P25705,P28827,P36897,P42224,P47989,P51636,P57105,Q03135,Q12904,Q8IWU6,Q9H4X1,O14786,O60462,O75340,O75923,P01111,P02750,P03950,P05089,P05106,P05412,P09038,P09544,P13498,P13726,P17252,P22736,P26583,P27540,P31749,P35443,P41221,P42229,P42345,P48061,P55290,Q15139,Q16610,Q5UCC4,Q6R327,Q8N122,Q969H8,Q9BZL6,Q9H2J4,Q9Y243,O60341,…	0.000116659	0.0022975	0.139628
GO:0002685	regulation of leukocyte migration	P	23	102	796	8032	0.0288945	0.0126992	Q9Y4H4,Q10588,P05362,P26927,P07996,P27361,Q99969,P01031,Q8IU85,P17931,P55008,P18428,P48061,Q4KMQ2,P84095,Q9NQC3,P08246,P21926,Q9Y6C2,P14209,P26038,P05090,P04083	O95760,P00813,P09601,P08514,P17301,Q5JRA6,P08709,P21246,P21741,P78536,Q9Y4H4,Q10588,P11274,Q12979,P04216,P05362,Q9BX97,P26927,Q14289,Q9ULD2,P07996,P21730,P27361,Q15046,Q16539,Q16581,Q99788,Q99969,P01031,P14174,P30046,O00585,O14672,O95747,P31151,P41221,Q9H4A3,Q9UEW8,P15153,Q9UH65,Q8IU85,P17931,P55008,Q00013,Q9BX67,O00429,O75923,P04233,P18428,P35443,P55160,P63000,Q07021,Q8NE86,Q8NHP6,Q9Y4F9,P27487,…	0.000122294	0.00240313	0.22549
GO:0051130	positive regulation of cellular component organization	P	105	753	796	8032	0.13191	0.09375	P08962,P01019,Q96IY4,P61160,Q8TDB4,P02655,P02649,P11532,P14415,P15848,P26006,P36955,Q12860,Q14195,Q8IU85,Q9NZQ3,O75083,P08567,P60981,Q9Y281,O00159,O94868,P05362,P50552,Q9Y5X1,P01137,P10909,P17931,P04083,P07355,P80188,Q92930,Q8N6T7,P27361,Q8TDX7,P21333,Q8N3V7,O15511,P59998,P06396,P61812,O75326,P02751,Q13418,Q9NRI5,Q9Y5S1,P08571,P48509,Q07954,P01024,P02787,P04004,O43707,P48061,P02647,P02652,P02765,…	Q6ZW49,P06213,P08962,P16885,P32121,P43405,P49407,Q06787,Q6FHJ7,Q6P3W7,Q8NBU5,Q92609,Q9NRD5,P01019,Q96IY4,Q9H4X1,P09874,P15927,P18074,P19447,P23025,P27694,P28715,P32780,P35244,P62877,Q13619,Q13620,Q13888,Q13889,Q16531,Q86WJ1,Q92466,Q92759,Q92889,O15144,P15153,P42345,P50570,P56524,P60953,P61158,P61160,P63000,Q04656,Q16625,Q16658,Q6IBS0,Q8WUW1,Q9Y2A7,Q9Y6W5,A5YKK6,Q504Q3,Q96LI5,Q9NZN8,O60313,O15260,…	0.000123031	0.00241223	0.139442
GO:0055065	metal ion homeostasis	P	45	260	796	8032	0.0565327	0.0323705	P01019,P04899,P02649,P05026,P05771,P08246,P48061,Q03135,Q13488,Q15493,P02795,P04156,P00450,P02787,P02790,P02792,P02794,P80188,Q53TN4,P04731,P04732,P04733,P13640,P05023,P10643,P14415,P01042,P08174,P16671,P25116,Q07954,Q9BXJ1,P11532,Q14643,P02788,P13498,P00734,P08133,Q9NRI5,Q687X5,Q92629,Q96MK3,P54289,Q8N3V7,Q9UHI5	P01019,P04899,P16066,Q9Y5X3,P21964,P14625,P27797,O95292,P02649,P05026,P05771,P07686,P08246,P13693,P16615,P20020,P20073,P23634,P32246,P32418,P33151,P48061,P52823,P98194,Q01484,Q03135,Q13488,Q13586,Q15493,Q16627,Q8IWX8,Q93084,Q96TC7,Q9H7F0,Q9HC07,Q9HD20,Q9P246,Q9UJZ1,Q9Y639,Q9Y6M5,O95202,O00244,O15431,O43819,O60826,P02795,P04156,P05067,Q04656,Q49B96,O75027,O75348,O76003,P00441,P00450,P02786,P02787,…	0.00012709	0.00248629	0.173077
GO:0001817	regulation of cytokine production	P	59	370	796	8032	0.0741206	0.0460657	P01019,P02647,P02652,P27361,Q9C030,P01024,P01031,P01137,P43694,Q8IWU6,P61812,Q9UII4,P08571,Q08722,P25116,P04083,P17655,P02788,O75594,P04156,Q96PD5,P22894,P07996,Q9Y279,P02763,P18428,P29466,P41218,P30273,P16671,Q9NPH3,Q01196,P17676,P13498,P02776,P10909,Q9Y6Y9,P51884,P04839,Q02952,Q6P0Q8,P08246,O95388,P30740,P19652,O75326,Q9NQC3,P08697,P05090,P55008,P00734,Q9Y4H4,Q01082,Q14766,Q07954,P15260,P02751,…	O75582,O75676,P20020,Q06187,Q14956,Q9GZX9,Q9UN36,Q9Y639,A6NC98,O15120,O75955,O95760,P00441,P01019,P08913,P19525,P82094,Q16666,Q99943,Q05315,Q8TD43,P30511,Q30201,O43318,O75995,P04439,P61769,Q12933,Q9UDY8,Q9Y4K3,P13747,O15455,O95786,Q7Z434,Q92499,Q9H2U1,Q9NR30,Q10589,Q9H1Y0,P02647,P02652,P19367,P27361,P41221,Q15046,Q16539,Q9C030,P01024,P01031,P01137,P21730,P27540,P35354,P40189,P43694,Q16581,Q16678,…	0.000133119	0.00259848	0.159459
GO:0034446	substrate adhesion-dependent cell spreading	P	19	77	796	8032	0.0238693	0.00958665	Q86YL7,Q9ULV4,O43707,P23142,P02647,P21333,P60903,Q7Z4I7,O43294,O75084,P02751,P11047,Q13418,Q8IY33,Q96AC1,Q9H6X2,Q9HB63,Q9HBI1,Q9NVD7	Q05397,Q86YL7,Q9ULV4,Q9Y4E1,O43707,P08582,P09758,P23142,P32455,P52803,Q08495,Q14678,Q15063,Q9P258,O14786,O15144,P00519,P02647,P02671,P02675,P02679,P07237,P21333,P21741,P27797,P46108,P46109,P48059,P50570,P60903,P60953,P63000,Q07021,Q14155,Q14185,Q14511,Q5VZK9,Q6UX06,Q70J99,Q7Z4I7,Q8TCU6,Q92766,Q96S97,Q99828,Q9H2D6,Q9H7D0,O15230,O43294,O75044,O75084,P02751,P05106,P06756,P07942,P11047,P12931,P13612,…	0.000133661	0.00260328	0.246753
GO:0000323	lytic vacuole	C	73	484	796	8032	0.0917085	0.060259	O15400,O60749,O60895,P04066,P05164,P07711,P10619,P13473,P15848,P17181,P17655,P22304,Q15642,Q3ZAQ7,Q8NBJ9,Q96S99,Q9GZM7,Q9HB90,Q9NQG7,P04196,P04083,P02792,P02794,P00450,P07355,P08133,P08962,P12109,P19484,P51797,Q07954,Q09666,Q13393,Q13488,Q53TN4,Q86T03,Q93050,Q969X1,Q96F15,Q9H3Z4,Q9HAV0,Q9UHA4,Q9Y5K8,O75487,P02774,P04114,P07585,P20774,P21810,P46976,P51884,P51888,P98160,Q06828,Q99983,Q9Y625,O43759,…	O00115,O00462,O00584,O14773,O14964,O15118,O15400,O43237,O43504,O60218,O60749,O60895,O75140,O75379,O75436,O75503,O75674,O75787,O95999,O96009,P00441,P00813,P00966,P01034,P01903,P04040,P04062,P04066,P05164,P06213,P06280,P07339,P07384,P07602,P07711,P07858,P08631,P08842,P09668,P10253,P10619,P11117,P11142,P11279,P12821,P12931,P13284,P13473,P13686,P15289,P15848,P17050,P17174,P17181,P17302,P17405,P17655,…	0.000135523	0.00262796	0.150826
GO:0005764	lysosome	C	73	484	796	8032	0.0917085	0.060259	O15400,P00450,P07355,P08133,P08962,P12109,P13473,P19484,P51797,Q07954,Q09666,Q13393,Q13488,Q53TN4,Q86T03,Q8NBJ9,Q93050,Q969X1,Q96F15,Q96S99,Q9H3Z4,Q9HAV0,Q9UHA4,Q9Y5K8,P04196,P04083,O75487,P02774,P04066,P04114,P07585,P07711,P10619,P15848,P20774,P21810,P22304,P46976,P51884,P51888,P98160,Q06828,Q99983,Q9Y625,P05164,P02792,P02794,O43759,P27105,P48060,Q7Z7N9,P01011,P01024,P02766,P08246,P08311,P19652,…	O00203,O14617,O14678,O15118,O15321,O15400,O15455,O43504,O43567,O43747,O60271,O60635,O75140,O75165,O75348,O75503,O75787,O75955,O94886,O95295,O95772,P00450,P01903,P01906,P01909,P01911,P01920,P04062,P04233,P04440,P07339,P07355,P07602,P08133,P08195,P08238,P08754,P08962,P10253,P11117,P11142,P11279,P11717,P12109,P13473,P13762,P15144,P15309,P19484,P20036,P20645,P21281,P21283,P22413,P27449,P27487,P28067,…	0.000135523	0.00262796	0.150826
GO:0043691	reverse cholesterol transport	P	6	10	796	8032	0.00753769	0.00124502	P02647,P02649,P02652,P02655,P02656,P10909	O95445,P02647,P02649,P02652,P02655,P02656,P06727,P10909,P23141,P45844	0.000137622	0.00265117	0.6
GO:0016460	myosin II complex	C	6	10	796	8032	0.00753769	0.00124502	P13535,P24844,P35749,O14950,P35579,P35580	P05976,P13535,P14649,P24844,P35749,Q13049,O14950,P35579,P35580,Q7Z406	0.000137622	0.00265117	0.6
GO:0008228	opsonization	P	6	10	796	8032	0.00753769	0.00124502	P04003,P20851,P0C0L5,P18428,P26022,Q08722	P04003,P20851,Q92614,P0C0L5,P11226,P18428,P26022,Q08722,Q15485,Q9BUD6	0.000137622	0.00265117	0.6
GO:0002698	negative regulation of immune effector process	P	17	65	796	8032	0.0213568	0.00809263	P01023,P05155,P13987,P02647,P02652,P01137,P61812,O75594,Q96PD5,Q14314,P04083,P08174,Q9Y279,P04003,P20851,Q08722,P17931	P31994,P01023,P05155,P08575,P13688,P16298,P13987,Q30201,P78527,Q9NRW4,P30511,Q10589,P02647,P02652,P29350,P01137,P10600,P61812,Q9Y616,P09601,O75594,Q96PD5,O14638,P16591,O43657,Q07021,Q3LXA3,Q86UT6,Q8TAT6,Q92503,Q92890,P01889,P04439,P13747,P50453,O00182,Q9UIB8,P11274,Q12979,Q14314,P04083,P08174,P48740,P32121,P46108,Q9Y279,P04003,P20851,Q96FV9,O00635,O75688,Q15366,Q8TDR0,Q92743,Q96J02,Q15633,Q969V5,…	0.000138945	0.00266503	0.261538
GO:0006720	isoprenoid metabolic process	P	17	65	796	8032	0.0213568	0.00809263	O75487,P02647,P02649,P02652,P02655,P02656,P02753,P02766,P04114,P98160,Q04828,Q07954,Q99969,Q9Y625,P47895,A4D126,P00326	O00468,O60218,O75056,O75487,O75911,O95445,P00325,P00352,P02647,P02649,P02652,P02655,P02656,P02753,P02766,P04114,P06727,P09455,P11766,P15121,P18827,P34741,P35052,P42330,P98160,Q04828,Q07954,Q8IZV5,Q8TC12,Q99969,Q9BX79,Q9Y625,O94788,P47895,P51648,A4D126,P04035,P53602,Q03426,Q13907,Q86YH6,Q01581,Q9H8P0,P00533,P49675,P48449,Q15126,O60762,Q9H3H5,O43464,P61916,O95749,P14324,O43174,P00326,Q16678,Q6NUM9,…	0.000138945	0.00266503	0.261538
GO:0070887	cellular response to chemical stimulus	P	203	1640	796	8032	0.255025	0.204183	Q01196,Q03135,P18428,Q4KMQ2,P04083,P17931,Q9Y4H4,O14880,P07099,Q01740,Q04828,Q16853,Q969Z3,P02545,Q93075,Q9Y490,O00501,O43294,P01137,P05412,P08123,P17813,P36897,P61812,Q14767,Q8N2S1,Q96AC1,Q06828,P04899,P51636,Q13488,Q16864,Q93050,Q99969,Q9Y5K8,P27361,P46940,O75915,Q5KU26,P26927,P07996,P01031,P02647,P48061,P59665,P26006,P28300,P01033,P02751,P02776,P05362,P08253,P14780,P15260,P16671,P17181,P19320,…	P22415,Q15853,Q15788,P32519,P51617,Q01196,Q13951,A6NDB9,P08575,Q03135,Q16610,Q6IA17,Q9Y616,O15120,O43353,P04233,P30530,P43034,Q14393,Q99943,Q15648,P42785,P09917,P18428,P21246,P21741,O00585,P09429,P32246,P32249,Q4KMQ2,Q8TD43,Q12774,P04083,P17931,P17948,P39019,P55774,Q16627,Q16827,O00329,P63000,P08709,P78536,Q9Y4H4,O00170,O14880,O15217,O43169,O43174,O43488,O75828,P00387,P07099,P08238,P08263,P09211,…	0.000147318	0.0028142	0.12378
GO:0001706	endoderm formation	P	12	37	796	8032	0.0150754	0.00460657	P35680,P02751,P04004,P08253,P08648,P12107,P12109,P14780,P22894,Q99715,P05997,P20908	P35222,Q6P1J9,Q6PD62,Q8N7H5,Q8WVC0,Q92541,P35680,Q92908,Q9H6I2,O75506,P02751,P04004,P05107,P06756,P07942,P08253,P08476,P08572,P08648,P12107,P12109,P13612,P14780,P18084,P22894,P27658,P50281,Q02388,Q13683,Q13751,Q16787,Q99715,Q9BYW2,P05997,P20908,O75367,Q15796	0.000147361	0.0028142	0.324324
GO:0030336	negative regulation of cell migration	P	29	144	796	8032	0.0364322	0.0179283	P02649,P02749,P07585,P07996,P36955,Q9ULV4,P01031,P17936,Q07954,Q13418,P01137,P04196,P55008,P01033,P48061,P14415,P09493,Q13976,Q9Y6C2,P05090,O00501,P10301,P17813,P18206,Q13444,Q14118,Q14195,Q7Z5L7,Q8IWU6	O95760,P00813,P09601,P11274,Q12979,O00522,P02649,P02749,P07585,P07996,P23497,P24468,P28827,P36955,P52823,P57105,Q8WW22,Q9P2N4,P09758,P23470,P23508,P30039,P35080,Q9H3S7,Q9UI08,Q9ULV4,Q9Y3F4,P01031,P14174,P30046,P09038,P98171,Q8WWM9,P05121,P17936,P24593,P27695,P36894,Q07954,Q13418,P01137,P04196,P09429,P14923,P23634,P51608,P67870,Q9H4X1,P58107,P60484,P09211,P55008,Q9BR76,P27487,P48745,O43474,P61586,…	0.000147736	0.00281527	0.201389
GO:0007492	endoderm development	P	14	48	796	8032	0.0175879	0.0059761	P35680,P02751,P04004,P08253,P08648,P12107,P12109,P14780,P22894,Q99715,P05997,P20908,P11047,P43694	Q15796,Q9H6I2,P35222,Q6P1J9,Q6PD62,Q8N7H5,Q8WVC0,Q92541,P35680,Q92908,O75506,P02751,P04004,P05107,P06756,P07942,P08253,P08476,P08572,P08648,P12107,P12109,P13612,P14780,P18084,P22894,P27658,P50281,Q02388,Q13683,Q13751,Q16787,Q99715,Q9BYW2,P36894,Q13485,Q9BWW4,P05997,P20908,O75367,P11047,P43694,P84022,Q12830,Q13547,Q93074,Q9BRX2,Q9HCM4	0.000152707	0.00290373	0.291667
GO:0098590	plasma membrane region	C	76	511	796	8032	0.0954774	0.0636205	O00159,P02787,P43003,O94832,P00918,P04083,P05023,P05026,P07355,P26006,P26038,P55157,Q03135,Q07954,Q13075,Q14118,Q86YL7,Q9UHI5,O00168,O94875,P02751,P07711,P13498,P14415,P16671,P21926,Q13393,Q13488,O00501,Q9ULH1,O95425,P11233,P13598,P35579,P35580,Q15746,P24158,O60687,P02511,P50552,Q96AC1,Q9H6X2,Q03113,Q07837,Q53TN4,P11532,P17677,P08567,P09493,P27815,P55008,Q9ULV4,Q9Y490,Q86UK5,O60906,O95810,P25116,…	O00159,P00533,P02787,P04626,P08581,P09758,P13688,P23229,P28906,P29972,P33527,P42566,P43003,P55011,Q01650,Q03001,Q12955,Q13563,Q13797,Q15758,Q5SW96,Q8WVF1,Q96RT1,O00186,O14495,O14910,O14936,O15439,O75781,O75955,O94832,O95471,O95782,O95832,P00918,P02730,P02786,P04083,P04920,P05023,P05026,P07355,P08238,P08913,P11166,P11171,P14735,P15291,P15311,P15328,P15428,P15924,P16070,P16157,P16422,P17900,P19022,…	0.000155832	0.00295678	0.148728
GO:0051852	disruption by host of symbiont cells	P	8	18	796	8032	0.0100503	0.00224104	O14791,P00734,P04196,Q03591,P02776,P59665,P08246,P08311	O14791,P00734,P02538,P04196,P36980,P49913,P60602,Q03591,Q9BXR6,P02776,P04406,P11226,P59665,P81605,P20160,P08246,P08311,P05089	0.000158999	0.00299754	0.444444
GO:0051873	killing by host of symbiont cells	P	8	18	796	8032	0.0100503	0.00224104	O14791,P00734,P04196,Q03591,P08246,P08311,P02776,P59665	O14791,P00734,P02538,P04196,P36980,P49913,P60602,Q03591,Q9BXR6,P20160,P08246,P08311,P05089,P02776,P04406,P11226,P59665,P81605	0.000158999	0.00299754	0.444444
GO:0034385	triglyceride-rich plasma lipoprotein particle	C	8	18	796	8032	0.0100503	0.00224104	O14791,P02647,P02649,P02652,P02655,P02656,P02749,P04114	O14791,O95445,P02647,P02649,P02652,P02654,P02655,P02656,P02749,P04114,P06727,P55056,Q0VD83,Q86X29,Q9BQE4,Q9BUR5,Q9UHG3,P05067	0.000158999	0.00299754	0.444444
GO:0007044	cell-substrate junction assembly	P	19	78	796	8032	0.0238693	0.00971116	P11047,P48509,Q15149,P12814,Q96AC1,O43293,P18206,Q9ULV4,P04196,P46940,P60903,Q07092,P05090,P07996,Q07954,P02751,P08648,Q9HBL0,Q9Y490	P02533,P11047,P13647,P16144,P23229,P48509,Q03001,Q13751,Q13753,Q15149,Q16787,O15530,O43182,P04216,P11274,P12814,P12931,P17301,P35609,Q14155,Q14247,Q14289,Q15262,Q15654,Q96AC1,Q99755,Q9BX66,Q9H792,Q9P258,Q9UL54,Q9UQ03,O43293,O75116,P18206,P19634,P51452,P52803,P61586,P63261,Q05397,Q13464,Q7Z460,Q86U70,Q9H2G2,Q9P1Y5,Q9ULV4,Q9UPN3,Q9UPQ0,O14786,O95819,P00519,P04196,P46940,P48059,P49593,P56705,P60903,…	0.000160636	0.00301551	0.24359
GO:0051817	modification of morphology or physiology of other organism involved in symbiotic interaction	P	19	78	796	8032	0.0238693	0.00971116	Q14118,Q9NNX6,P05412,P59665,P51636,P02743,P02788,P26022,P02649,P27105,O14791,P00734,P04196,Q03591,P02776,P07355,P08246,P08311,P23142	P02538,O95292,P19793,Q14118,Q7L523,Q9NNX6,Q07817,Q92934,O00505,O00629,P52292,P52294,Q14974,P06213,P19525,Q14160,P50453,Q9P2K8,O95352,Q14790,P17980,P05412,Q01664,Q13148,Q13547,Q9BT40,O14646,O60563,P51532,Q00403,Q09472,Q12824,Q13573,Q14684,Q9H1E3,Q9Y5B0,Q9Y2Z0,P59665,P11498,P51636,Q9P0L0,P02743,P02788,P26022,P02649,P07333,P11717,P23284,P23528,O75909,P11142,P27105,Q96BZ9,Q9H6S0,Q06787,O95639,Q86U42,…	0.000160636	0.00301551	0.24359
GO:0007178	transmembrane receptor protein serine/threonine kinase signaling pathway	P	32	166	796	8032	0.040201	0.0206673	O00501,O43294,P01137,P05412,P08123,P17813,P36897,P61812,Q14767,Q8N2S1,Q96AC1,Q06828,Q01082,Q7Z4P5,P26006,P28300,P27361,P61077,P02750,P07996,O95365,P51636,Q03135,Q9Y6C2,A8MWY0,P43694,Q04721,Q13418,Q8IWU6,P35555,Q14766,P02787	O00292,O00501,O43294,O43318,O95405,P01100,P01137,P02461,P05412,P08123,P09874,P10600,P12931,P15428,P16220,P17813,P18084,P22681,P29590,P32121,P33151,P36894,P36897,P37173,P49023,P49354,P61586,P61812,P62979,P84022,Q03167,Q04771,Q05397,Q05513,Q13443,Q13485,Q14767,Q15262,Q15750,Q15796,Q15797,Q15942,Q6ZSZ5,Q8N2S1,Q8NEU8,Q8TEW0,Q8WUH2,Q93008,Q96AC1,Q99717,Q9BYC5,Q9GZX9,Q9NRW4,Q9NS15,Q9P2M7,Q9UKG1,Q9ULJ6,…	0.000162142	0.00303732	0.192771
GO:1903557	positive regulation of tumor necrosis factor superfamily cytokine production	P	15	54	796	8032	0.0188442	0.00672311	P02776,P08571,P10909,P13498,P16671,P18428,P30273,Q9Y6Y9,P04839,P07996,Q02952,P02763,P15260,P19652,P22894	P13747,O15455,O43353,O60603,O60674,O75995,P02776,P08571,P08575,P09429,P10909,P13498,P14174,P16671,P18428,P27986,P30046,P30273,Q06124,Q12913,Q13158,Q13546,Q14934,Q7Z434,Q92769,Q92974,Q9BUD6,Q9H257,Q9HC78,Q9ULZ3,Q9Y6D0,Q9Y6D5,Q9Y6Y9,O43914,P04792,P04839,P05067,P07996,P20160,P43405,P49137,P49768,Q02952,O00182,O95786,P02763,P0DOX3,P10809,P15260,P19652,P22894,P41221,Q08211,Q9BZ67	0.000164213	0.00306312	0.277778
GO:0032760	positive regulation of tumor necrosis factor production	P	15	54	796	8032	0.0188442	0.00672311	P04839,P07996,P18428,Q02952,P02763,P15260,P19652,P22894,P02776,P08571,P10909,P13498,P16671,P30273,Q9Y6Y9	O43914,O60674,P04792,P04839,P05067,P07996,P18428,P20160,P43405,P49137,P49768,Q02952,O00182,O95786,P02763,P0DOX3,P10809,P15260,P19652,P22894,P41221,Q08211,Q7Z434,Q9BZ67,O15455,O43353,O60603,O75995,P02776,P08571,P08575,P09429,P10909,P13498,P13747,P14174,P16671,P27986,P30046,P30273,Q06124,Q12913,Q13158,Q13546,Q14934,Q92769,Q92974,Q9BUD6,Q9H257,Q9HC78,Q9ULZ3,Q9Y6D0,Q9Y6D5,Q9Y6Y9	0.000164213	0.00306312	0.277778
GO:0045765	regulation of angiogenesis	P	30	152	796	8032	0.0376884	0.0189243	O00501,P01019,P02749,P02776,P04196,P07585,P07996,P36955,P61812,P98160,Q8IWU6,Q9NY15,Q9Y6C2,O14558,O60895,P01024,P02750,P04839,P05771,P10301,P13671,P17813,P43694,Q01196,Q16647,Q9NQC3,O60687,P04083,P08648,Q8N6T7	O00501,O00522,O14964,O43474,O75116,P00558,P01019,P02749,P02776,P04196,P07585,P07996,P08572,P09486,P09917,P15336,P16066,P21246,P21359,P23634,P28827,P29317,P29353,P29590,P35222,P35442,P35443,P36955,P42224,P49591,P51608,P57105,P61812,P78347,P98160,Q13464,Q8IWU6,Q96TA1,Q9H4X1,Q9NY15,Q9P0K8,Q9UBX5,Q9UL18,Q9Y6C2,Q9H3U7,O14558,O15455,O15530,O60895,O75340,O94760,O94885,O96013,P01024,P02750,P04792,P04839,…	0.00016679	0.00308896	0.197368
GO:0019838	growth factor binding	F	18	72	796	8032	0.0226131	0.00896414	O95388,P17936,P35858,Q16270,P07996,P16671,P17813,P36897,Q14766,Q8N2S1,P01023,P24592,O60687,P08123,P12109,P20908,O60462,Q14767	P08138,Q99523,Q92626,O00622,O76076,O95388,P08069,P11717,P17936,P29279,P35858,P48745,P83110,Q16270,Q92743,P06756,P07996,P10600,P16671,P17813,P36897,P37173,Q03167,Q04771,Q14766,Q6EMK4,Q6YHK3,Q8N2S1,Q9GZX9,Q9NPY3,Q9NS15,O43427,P11362,P15880,P35052,P39019,Q86XR8,Q92896,Q99584,Q9BZZ5,O00165,O95361,P01023,P14778,P40189,P06213,P18065,P22692,P23229,P24592,P24593,O60687,O14786,P09619,P16234,P17948,P21246,…	0.000166852	0.00308896	0.25
GO:0009612	response to mechanical stimulus	P	23	104	796	8032	0.0288945	0.0129482	O95817,P01019,P05023,P13498,P17813,P25445,P27361,P29466,Q14118,Q5JVS0,Q99439,P43003,P05412,P11532,P12107,P48061,P07093,O60906,P05164,P07585,P07996,P43694,P51797	Q96SI9,P21246,P21741,P23025,P50993,Q01831,Q70EK8,Q8N2K0,Q9NTI2,O15455,O95817,O95999,P00533,P01019,P02452,P05023,P09237,P11166,P13498,P17174,P17301,P17302,P17813,P19634,P19838,P25445,P27361,P29466,P29972,P31749,P35354,P42575,P45983,P45985,P48506,P56524,P58546,P63000,P78560,Q06124,Q13158,Q14118,Q14790,Q16611,Q5JVS0,Q92508,Q92934,Q96QD8,Q99439,Q99836,Q9NR97,Q9Y2U5,Q9Y4F9,Q9Y624,P43003,Q9H5Y7,P01100,…	0.000166857	0.00308896	0.221154
GO:0097278	complement-dependent cytotoxicity	P	5	7	796	8032	0.00628141	0.000871514	P08174,P08603,P13987,O43866,P01024	P08174,P08603,P13987,P08238,O43866,P01024,P51159	0.000167266	0.00308896	0.714286
GO:0002696	positive regulation of leukocyte activation	P	35	188	796	8032	0.0439698	0.0234064	Q10588,Q03135,P04083,P19320,P55008,Q9NNX6,P07996,P18428,P30273,P61764,Q01196,P01137,Q08722,A0A075B6Q5,A0A0B4J1U7,A0A0B4J1X8,A0A0B4J1Y9,A0A0C4DH29,A0A0C4DH31,A0A0C4DH34,A0A0C4DH35,A0A0C4DH36,A0A0C4DH41,A0A0J9YX35,B9A064,P01766,P01780,P01834,P01859,P01871,P01876,P0DOY2,P0DP01,P22894,P08174	O75995,P00813,P02786,P04233,P08575,P14174,P28907,P32249,P55160,P60033,Q10588,Q13469,Q9ULF5,Q9Y4H2,O00585,O15530,O75791,P06127,P06239,P06241,P07766,P07947,P07948,P09382,P12931,P15498,P27487,P27986,P29350,P31749,P41240,P42336,P52799,P60953,P62993,P63000,P98172,Q03135,Q06124,Q13153,Q13177,Q9NZQ7,O43914,Q6QNY0,P13747,P51692,Q14116,P30530,Q14393,O00182,Q92692,O95497,O43353,A6NC98,O43639,P00491,P02549,…	0.00016735	0.00308896	0.18617
GO:0003418	growth plate cartilage chondrocyte differentiation	P	7	14	796	8032	0.00879397	0.00174303	P12109,P12110,P12111,Q05707,Q6PCB0,Q99715,P08133	O00339,P11226,P12109,P12110,P12111,Q02388,Q05707,Q5GFL6,Q6AZY7,Q6PCB0,Q99715,P37173,P08133,Q9P2H3	0.000168102	0.00309638	0.5
GO:0005319	lipid transporter activity	F	17	66	796	8032	0.0213568	0.00821713	P05413,P55157,P55058,A1A5B4,O15162,Q4KMQ2,Q9NRQ2,P02753,P02647,P02649,P02652,P04114,Q9NSY2,O95236,P05090,Q13790,Q8N139	O14975,P05413,P11166,P15090,P28288,P33897,Q5K4L6,Q6P1M0,Q6PCB7,Q9Y2P4,P55157,Q9BXB5,Q9BZF1,Q9H0X9,O00562,P48739,P55058,Q00169,P22307,Q5GJ75,Q9H1P3,Q9UKF7,O94956,P13688,O95342,Q9NTI2,Q9NV96,O15118,P22059,Q96SU4,Q9BXB4,Q9BXW6,Q9H4L5,O15438,A1A5B4,O15162,Q4KMQ2,Q9NRQ2,Q9NRY6,P33527,P45844,P02753,Q9BX79,P08183,Q9NZD2,Q9Y5P4,P02647,P02649,P02652,P04114,P06727,P49675,P61916,Q14849,Q96CP6,Q9NSY2,O94911,…	0.000170209	0.00312865	0.257576
GO:0006024	glycosaminoglycan biosynthetic process	P	13	43	796	8032	0.0163317	0.00535359	P20774,P51884,P51888,Q06828,Q11206,Q99983,P07585,P21810,Q9UL01,P01137,O75487,P98160,Q9Y625	O43505,O60513,P15291,P16112,P20774,P51884,P51888,Q06828,Q11206,Q99983,Q9NY97,Q9Y274,O60701,P07585,P13611,P21810,Q6UVK1,Q7LGC8,Q86X52,Q96L58,Q9UL01,Q8NCH0,Q9Y2C2,O94923,O95782,P01137,Q00610,P19838,O00468,O75056,O75487,O94766,P06865,P09619,P18827,P34741,P35052,P98160,Q7LGA3,Q8TE99,Q93063,Q96MM7,Q9Y625	0.000175439	0.00321808	0.302326
GO:0048660	regulation of smooth muscle cell proliferation	P	19	79	796	8032	0.0238693	0.00983566	O95388,P07996,P08246,P08697,P13498,P43490,P55008,P03950,P05090,P17936,P20774,Q13418,P09493,Q13976,P01019,P04899,P05412,P08253,P14780	O15439,O95388,P00533,P04035,P05019,P07996,P08246,P08697,P09601,P09619,P13498,P15121,P17301,P21980,P31749,P35354,P37173,P42224,P42345,P43490,P51617,P51948,P55008,P55290,P56524,Q14116,Q16602,Q9NWZ3,Q9UM47,Q9Y4K3,O43474,O95140,P03950,P05090,P16066,P17936,P20774,P21964,P24593,P29474,Q13418,Q15637,Q9NSA3,Q9UN36,P04179,P09211,P09493,P10600,P46527,P51911,P60484,Q13976,Q15848,Q53EL6,O60674,O75460,P01019,…	0.000192278	0.00351965	0.240506
GO:0030545	receptor regulator activity	F	21	92	796	8032	0.0263819	0.0114542	P01033,P01137,P43490,P61812,Q7Z4P5,P01019,P02766,P35555,P01031,P02776,P10720,P48061,P00734,P20774,Q12805,Q9NRA1,Q9Y240,P17931,P35542,O75326,P02647	O14613,O00292,O75888,O95760,P01033,P01137,P06744,P08476,P09038,P09429,P09544,P10451,P10600,P13497,P14174,P28799,P41221,P43490,P55103,P61812,Q12904,Q14005,Q14116,Q15848,Q16619,Q7Z4P5,Q92520,Q96DZ9,Q92626,P52803,P01019,P01344,P02766,P05019,P35555,P52823,P53621,Q9HD89,O00585,O95715,P01031,P02775,P02776,P10720,P48061,P55774,Q16627,Q9UBR5,O60234,P00734,P19971,P20774,P21246,P21741,P29279,P35443,P48745,…	0.000198869	0.00363275	0.228261
GO:0051093	negative regulation of developmental process	P	62	400	796	8032	0.0778894	0.0498008	Q99536,O14966,P02649,Q07954,Q14195,Q9BZR6,O00501,P01019,P02749,P02776,P04196,P07585,P07996,P36955,P61812,P98160,Q8IWU6,Q9NY15,Q9Y6C2,P02765,Q9NQC3,P02747,Q01196,Q03135,O95388,P36897,Q12805,O75594,Q96PD5,O75084,Q14314,P07355,P01137,Q9BPY8,O43294,P04083,P02743,P35555,P00734,O75326,P51805,A8MWY0,P02753,Q9ULH1,P35680,O43707,P23142,Q9ULV4,P01033,Q15493,P05997,P20908,P14415,O95644,Q7Z4I7,Q96IY4,P14780,…	P07948,P15531,P22392,Q9H6I2,P35222,P42224,P21246,P21359,P35221,Q9UPY3,O00429,Q86TW2,Q969V5,Q99536,P30039,P60484,P67775,Q6EMK4,Q8N474,Q9NX18,Q9Y3F4,Q92765,P05106,P06756,P45844,Q15848,P48745,P56524,Q4V9L6,Q9C0J9,Q9UQL6,O14966,O14976,O43306,O95295,P02649,P08670,P09382,P10589,P23470,P28907,P43034,P43378,P52799,P61769,Q02790,Q07954,Q13332,Q14194,Q14195,Q14678,Q16827,Q16854,Q6IQ26,Q8NI27,Q92574,Q92633,…	0.000204402	0.00372611	0.155
GO:0010959	regulation of metal ion transport	P	31	161	796	8032	0.0389447	0.0200448	P05023,Q03135,Q12860,P07093,P11532,O43707,P02787,P13498,P00734,P25116,P01019,P04899,P54289,P05362,Q15746,P17931,P48061,Q9Y5S1,P05026,P14415,P04156,P08962,P21333,Q09666,O14775,Q9NZN3,P27105,Q15493,Q14BN4,O00168,Q4KMQ2	P05023,P29474,P29475,P32418,Q04917,Q99571,Q99572,Q9H4A3,P35609,Q14289,P29590,P55061,Q03135,Q12797,Q16611,O43865,P31749,Q12860,Q12955,Q16651,Q8N335,Q99959,P07093,P46934,Q9Y3S1,O15247,P0DP23,P11532,P28161,P30626,P78417,Q13557,Q9P2D1,P17612,P50993,Q01484,Q9Y4I1,P42858,Q13563,P16885,Q13586,Q9BSW2,Q9P246,O14745,O43707,Q96BS2,Q99653,P02787,P61769,Q30201,Q04656,P08913,P33176,Q12959,Q13642,Q9UEW8,O60610,…	0.000208767	0.00379135	0.192547
GO:0044853	plasma membrane raft	C	16	61	796	8032	0.0201005	0.00759462	O00168,O60906,O95810,P05023,P05026,P25116,P27361,P51636,Q03135,Q16647,Q6NZI2,Q9NZN4,Q9ULV4,O94832,P24158,Q14118	O00168,O14494,O60674,O60906,O75955,O95810,P05023,P05026,P06213,P08631,P09601,P11166,P12931,P23634,P25116,P27361,P28482,P29474,P29475,P35354,P35568,P37173,P50993,P51636,P52803,P54709,P55290,Q03135,Q13286,Q14254,Q16647,Q6NZI2,Q969G5,Q9BX97,Q9HD47,Q9NZM1,Q9NZN4,Q9UBN7,Q9UNF0,P12830,P22681,P35221,P35222,Q9ULV4,O94832,P01732,P05107,P10644,P11215,P13861,P15311,P17612,P19022,P24158,P35611,P35612,Q13094,…	0.00020927	0.00379135	0.262295
GO:0034109	homotypic cell-cell adhesion	P	16	61	796	8032	0.0201005	0.00759462	P08567,P18206,P21291,P21333,P24844,P35579,P60709,P61764,Q13418,Q9Y490,P07093,P21926,Q13976,Q9BXJ1,Q86YL7,P14209	P35241,Q9H7S9,P23458,Q03405,Q12955,P09382,O00186,O00299,O43427,P02671,P02675,P02679,P04792,P05106,P07359,P08514,P08567,P16234,P18206,P21291,P21333,P24844,P29350,P35579,P49747,P53582,P60709,P61225,P61764,P63092,P63261,P68871,Q13418,Q86UX7,Q8TF42,Q9NUP1,Q9Y490,Q02487,P78310,P14923,P15924,Q14126,Q99959,P07948,P17252,P43405,Q04759,P07093,P13688,P21926,P80404,Q05655,Q13976,Q9BXJ1,Q08495,Q86YL7,Q9Y624,…	0.00020927	0.00379135	0.262295
GO:0007162	negative regulation of cell adhesion	P	29	147	796	8032	0.0364322	0.0183018	P07996,Q13444,O75084,P00747,P01137,P04196,P02647,P17676,Q96IZ0,Q9Y279,Q01196,Q14314,P04083,P04156,P05090,Q07954,Q9ULV4,P07093,P21926,Q13976,Q9BXJ1,O43707,P23142,P48061,P17931,O60486,P01042,P51805,Q15582	O14936,O95819,P07996,P20936,P21359,P27986,P35240,Q13444,Q15063,P06576,P08575,O00255,O75084,P00747,P02452,P09382,P61586,Q08495,Q16827,Q9BTW9,Q9UQ03,O00592,O43291,O60674,P00519,P01137,P12830,Q05397,Q9BZE4,Q9HCM4,A2VDJ0,P04626,P04196,P05121,P15941,Q06124,Q16678,Q9BX67,Q9H4A3,Q9UH65,P35241,Q9H7S9,O43474,P02647,Q13164,Q15848,Q96S97,O76074,P01911,P05089,P14555,P14902,P17676,P29350,Q12959,Q14956,Q8N423,…	0.000214897	0.00387884	0.197279
GO:0032370	positive regulation of lipid transport	P	10	28	796	8032	0.0125628	0.00348606	P02647,P02649,P27169,P55058,Q03135,Q07954,Q7L9B9,P05413,P07355,Q9BXJ1	P02647,P02649,P23141,P27169,P45844,P55058,Q03135,Q07954,Q13227,Q15848,Q7L9B9,P52564,Q99571,Q99572,P22307,P14174,Q9NTI2,Q9Y2Q0,P05413,Q05655,P07355,Q5SW96,P82094,Q9BXJ1,P10451,Q9HD89,O43715,P07108	0.000214978	0.00387884	0.357143
GO:0090092	regulation of transmembrane receptor protein serine/threonine kinase signaling pathway	P	23	106	796	8032	0.0288945	0.0131972	P01137,P17813,P36897,P61812,Q7Z4P5,P26006,P28300,Q8N2S1,O43294,P02750,P07996,O95365,P51636,Q03135,Q9Y6C2,A8MWY0,P43694,Q04721,Q13418,Q8IWU6,P35555,Q14766,Q01082	O00292,O00560,P01137,P08476,P10600,P17813,P36894,P36897,P55103,P61812,P67870,P98082,Q04771,Q13485,Q30201,Q7Z4P5,Q93062,Q9GZX9,P09874,P35813,P15328,P26006,P28300,P37275,P84022,Q15796,Q8N2S1,Q9H7S9,Q9HAU4,Q9UBP4,Q9UPN9,P19883,P98170,Q12841,Q6FHJ7,O00255,O14908,O43294,P02750,P07996,P08238,P17174,P53708,P78536,Q03167,Q09472,Q13573,Q15831,Q8NFG4,Q92793,O15530,O95365,P0DMV8,P11021,P30039,P37173,P50570,…	0.000225234	0.00405019	0.216981
GO:0055082	cellular chemical homeostasis	P	56	353	796	8032	0.0703518	0.0439492	P02649,P05026,P05771,P08246,P48061,Q03135,Q13488,Q15493,P02795,P04156,P00450,P02787,P02790,P02792,P02794,P80188,Q53TN4,P04731,P04732,P04733,P13640,P01019,P05023,P10643,P14415,Q93050,Q9GZN7,P01042,P08174,P16671,P25116,Q07954,Q9BXJ1,P11532,P27361,Q14643,P00918,P02788,Q9BXF6,P13498,P00734,P08133,Q8IVB4,Q92581,Q9NRI5,P54289,Q8NBJ9,P05362,P36955,P43694,P48507,Q96IY4,Q9NQC3,Q16864,Q9Y5K8,Q8N3V7	O00186,P08138,P19367,P27986,P52789,P52790,P85037,Q01167,Q12778,Q2TB90,Q9H1E3,P14625,P27797,P02730,O95292,P02649,P05026,P05771,P07686,P08246,P13693,P16615,P20020,P20073,P23634,P32246,P32418,P33151,P48061,P52823,P98194,Q01484,Q03135,Q13488,Q13586,Q15493,Q16627,Q8IWX8,Q93084,Q96TC7,Q9H7F0,Q9HC07,Q9HD20,Q9P246,Q9UJZ1,Q9Y639,Q9Y6M5,O95202,O00244,O15431,O43819,O60826,P02795,P04156,P05067,Q04656,Q49B96,…	0.000225871	0.00405019	0.15864
GO:0005901	caveola	C	13	44	796	8032	0.0163317	0.00547809	P51636,Q03135,Q9ULV4,O00168,O60906,O95810,P05023,P05026,P25116,P27361,Q16647,Q6NZI2,Q9NZN4	P51636,Q03135,O75955,P12830,P22681,P35221,P35222,Q14254,Q9ULV4,O00168,O14494,O60674,O60906,O95810,P05023,P05026,P06213,P08631,P09601,P11166,P12931,P23634,P25116,P27361,P28482,P29474,P29475,P35354,P35568,P37173,P50993,P52803,P54709,P55290,Q13286,Q16647,Q6NZI2,Q969G5,Q9BX97,Q9HD47,Q9NZM1,Q9NZN4,Q9UBN7,Q9UNF0	0.00022677	0.00405019	0.295455
GO:0006023	aminoglycan biosynthetic process	P	13	44	796	8032	0.0163317	0.00547809	O75487,P98160,Q9Y625,P20774,P51884,P51888,Q06828,Q11206,Q99983,P07585,P21810,Q9UL01,P01137	O00468,O60701,O75056,O75487,O94766,P06865,P09619,P18827,P34741,P35052,P98160,Q7LGA3,Q8TE99,Q93063,Q96L58,Q96MM7,Q9Y625,O43505,O60513,P15291,P16112,P20774,P51884,P51888,Q06828,Q11206,Q99983,Q9NY97,Q9Y274,P07585,P13611,P21810,Q6UVK1,Q7LGC8,Q86X52,Q9UL01,Q8NCH0,Q9Y2C2,O94923,Q6UX72,O95782,P01137,Q00610,P19838	0.00022677	0.00405019	0.295455
GO:0071230	cellular response to amino acid stimulus	P	13	44	796	8032	0.0163317	0.00547809	P48507,P04839,P13498,P05997,P08123,P08253,P12109,P17655,P17676,Q07092,Q9HB90,Q9NRA1,Q9UHA4	P42345,Q53GT1,Q8IWV7,Q8IWV8,Q8N122,Q9P2J5,P48506,P48507,A6NHX0,P04839,P13498,Q00613,O60313,P06241,Q9UQB8,O00410,O43504,P00533,P00966,P02452,P02461,P02462,P05997,P08123,P08253,P12109,P16234,P17655,P17676,P26358,P37275,Q04656,Q07092,Q07817,Q0VGL1,Q14103,Q6IAA8,Q7L523,Q9HB90,Q9NRA1,Q9P0V3,Q9UHA4,Q9Y2Q5,Q9Y6K1	0.00022677	0.00405019	0.295455
GO:0034765	regulation of ion transmembrane transport	P	32	169	796	8032	0.040201	0.0210408	O75915,Q13488,P07996,P11532,O43707,Q4KMQ2,P13498,P00734,P25116,O75083,P54289,Q03135,P05026,P14415,P04156,P08962,P21333,Q09666,O14775,Q9NZN3,P27105,Q15493,Q14BN4,A1A5B4,O00168,P01019,P53355,Q8N4C8,P14780,O43497,P04839,Q9BVC6	O75915,P49768,Q15041,Q13488,Q8TAD4,Q9Y4C2,Q9HD26,P07996,P31749,P31751,Q9Y4H2,P30405,O15247,P0DP23,P11532,P28161,P30626,P78417,Q12797,Q13557,Q9P2D1,P17612,P32418,P50993,Q01484,Q9Y4I1,P42858,Q13563,P16885,Q13586,Q9BSW2,Q9P246,O43865,Q5T2W1,Q9H4A3,Q9UEW8,Q9Y210,Q9Y3S1,O14745,O43707,Q96BS2,Q99653,Q04656,P27348,Q96SW2,Q4KMQ2,Q99572,O60610,P07948,P13498,P29350,P31146,Q02156,Q14289,Q8TF42,Q9H1Y0,O15530,…	0.000228663	0.00407575	0.189349
GO:0030154	cell differentiation	P	219	1802	796	8032	0.275126	0.224353	P26022,P03950,O60895,P01137,P17813,Q03135,O75326,O95388,P12109,P17936,P28300,P67936,Q14192,Q9UBG0,Q9UKX5,Q04721,P35680,P08133,Q9ULV4,P26006,P35580,P48061,Q13976,Q9NRI5,Q9BPY8,P26447,P36897,P61812,P39060,O00712,Q01196,Q15582,Q93097,P12107,Q8IWU6,Q6UY14,P08567,Q07954,P30273,P10301,Q8N6T7,Q8NBJ9,P12110,P12111,Q05707,Q6PCB0,Q99715,P60709,Q8WXF7,Q9BZR6,A4D126,O60462,P13591,P27361,P50552,Q01082,Q0ZGT2,…	P35222,Q96NB3,O00238,P26022,P58012,P03950,P14635,Q12768,Q14289,Q14432,Q15645,Q5TAX3,Q5VYS8,Q9Y5A9,O60895,O95470,P01137,P06756,P17813,P19544,P20936,P26012,P29317,P37173,P46937,Q03135,Q05397,Q12965,Q14999,Q5U651,Q6ZW49,Q8WUI4,Q92990,Q96PU8,Q9BSQ5,Q9H6I2,Q9UGM6,Q9ULJ6,O00622,O60506,O75165,O75326,O75643,O76021,O94874,O95388,P01344,P02452,P04040,P05186,P06576,P07910,P10451,P12109,P13611,P17936,P21359,…	0.000229423	0.00408105	0.121532
GO:0001934	positive regulation of protein phosphorylation	P	67	443	796	8032	0.0841709	0.0551544	O95382,P15056,P25116,P27361,P36897,Q9UHA4,P01019,P01031,P07996,P56199,Q15121,Q9NRA1,Q9BUZ4,P02787,P01137,Q9C030,P17813,P61812,Q7Z4P5,P04156,Q8N4C8,Q9ULW0,P03950,O75915,Q03135,P35555,P02790,P08246,P46940,Q13418,O60504,P16035,P17936,P22894,P51636,Q9BXJ1,Q14118,Q9Y5X1,O43164,O75084,P08697,P04004,P05362,P08648,P16671,Q12860,Q9H223,P12314,O75326,P02649,P04899,P05412,P43694,Q02952,Q04721,Q07954,P02788,…	P05067,Q15750,Q92918,O43318,O60674,O95382,P04049,P15056,P19525,P25116,P27361,P28482,P36897,P46108,P46109,P49768,Q13443,Q13905,Q7L7X3,Q99683,Q9H2K8,Q9NYL2,Q9UHA4,Q9UL54,Q9ULH0,Q9Y2Q5,Q9Y6R4,O43353,O95136,P00441,P01019,P01031,P04233,P05019,P06213,P06493,P07996,P08575,P09038,P0DJI8,P10600,P21730,P29353,P30040,P32119,P36507,P41221,P45985,P46734,P49137,P49407,P51617,P52564,P56199,P60033,P61088,P62979,…	0.00023671	0.0042022	0.151242
GO:0098772	molecular function regulator	F	106	775	796	8032	0.133166	0.096489	O95816,O95817,P05026,P14415,O60237,Q5TBA9,P17931,Q96A00,P01023,P01024,P01031,P01042,P02765,P04196,P05546,P07225,P08697,P0C0L4,P0C0L5,P19823,Q06033,Q13103,Q14624,Q9UGM5,P01008,P01009,P01011,P01019,P02760,P05155,P05543,P07093,P07355,P08185,P12111,P19827,P29622,P30740,P36955,P50452,P01040,P02788,Q15052,Q96PX9,Q9NQG7,Q9ULL1,P46940,O14775,P05412,P42331,P54922,Q07960,Q12982,Q6GYQ0,Q6ZW31,Q9ULH1,P01033,…	O95816,O95817,P07737,Q92598,Q99933,Q9H173,Q9HAV7,Q9NZL4,O14613,O60884,O75190,O95433,P05026,P14415,P20338,P25685,P25686,P31689,P54709,Q5JTV8,Q8IWL3,Q8IXB1,Q8NFQ8,Q92759,Q96DA6,Q96KC8,Q9UDY4,P51617,P60510,O14974,O60237,O60256,P30047,P49407,Q14558,Q5TBA9,Q8IXQ6,Q8N163,Q8N5D0,Q8TDB6,Q9BZL4,Q9H3M7,P02654,P08758,P09525,O60234,P06748,P16333,P37840,P46527,P47897,P60983,Q13217,Q7L8J4,Q8IWB1,Q8TEV9,Q96BS2,…	0.000244227	0.00431699	0.136774
GO:0006875	cellular metal ion homeostasis	P	40	229	796	8032	0.0502513	0.028511	P02649,P05026,P05771,P08246,P48061,Q03135,Q13488,Q15493,P02795,P04156,P00450,P02787,P02790,P02792,P02794,P80188,Q53TN4,P04731,P04732,P04733,P13640,P01019,P05023,P10643,P14415,P01042,P08174,P16671,P25116,Q07954,Q9BXJ1,P11532,Q14643,P02788,P13498,P00734,P08133,Q9NRI5,P54289,Q8N3V7	P14625,P27797,O95292,P02649,P05026,P05771,P07686,P08246,P13693,P16615,P20020,P20073,P23634,P32246,P32418,P33151,P48061,P52823,P98194,Q01484,Q03135,Q13488,Q13586,Q15493,Q16627,Q8IWX8,Q93084,Q96TC7,Q9H7F0,Q9HC07,Q9HD20,Q9P246,Q9UJZ1,Q9Y639,Q9Y6M5,O00244,O15431,O43819,O60826,P02795,P04156,P05067,Q04656,Q49B96,O75027,O75348,O76003,P00441,P00450,P02786,P02787,P02790,P02792,P02794,P09601,P21399,P30519,…	0.000244584	0.00431699	0.174672
GO:0042592	homeostatic process	P	120	898	796	8032	0.150754	0.111803	P04083,A5A3E0,P01591,P01834,P01876,P02768,P02787,P02788,P0CG38,P14415,P25311,P60709,P61626,P01019,P04899,O00391,P04839,P05164,P13498,Q16881,Q9H299,P02649,P05026,P05771,P08246,P48061,Q03135,Q13488,Q15493,P02795,P04156,P00450,P02790,P02792,P02794,P80188,Q53TN4,P04731,P04732,P04733,P13640,P05023,P10643,P51797,Q93050,Q9GZN7,P01042,P08174,P16671,P25116,Q07954,Q9BXJ1,Q9P0U3,P11532,Q9C030,Q63HR2,P01011,…	Q8IY18,Q92878,Q96SB8,Q99973,O60921,O60934,P09874,P12004,P12956,P13010,P15927,P23497,P27694,P27695,P28340,P35244,P49005,P49959,P78527,Q13315,Q13535,Q14191,Q15054,Q15185,Q15554,Q2NKJ3,Q5UIP0,Q92889,Q9NYB0,Q9UKT5,P07203,P28330,P40763,P49748,Q12778,Q9C0B1,O00186,P08138,P19367,P27986,P52789,P52790,P85037,Q01167,Q2TB90,Q9H1E3,Q07812,P04083,Q9BX67,P07948,P42574,P55160,Q07889,Q16512,Q16611,Q5JSL3,Q96BY6,…	0.000244644	0.00431699	0.13363
GO:0051883	killing of cells in other organism involved in symbiotic interaction	P	8	19	796	8032	0.0100503	0.00236554	O14791,P00734,P04196,Q03591,P02776,P59665,P08246,P08311	P02538,O14791,P00734,P04196,P36980,P49913,P60602,Q03591,Q9BXR6,P02776,P04406,P11226,P59665,P81605,Q92934,P20160,P08246,P08311,P05089	0.000250942	0.00441049	0.421053
GO:0051818	disruption of cells of other organism involved in symbiotic interaction	P	8	19	796	8032	0.0100503	0.00236554	O14791,P00734,P04196,Q03591,P02776,P59665,P08246,P08311	P02538,O14791,P00734,P04196,P36980,P49913,P60602,Q03591,Q9BXR6,P02776,P04406,P11226,P59665,P81605,Q92934,P20160,P08246,P08311,P05089	0.000250942	0.00441049	0.421053
GO:0048869	cellular developmental process	P	231	1918	796	8032	0.290201	0.238795	P10909,P61812,Q01518,Q5TBA9,Q86YL7,Q8NBJ9,P17813,P26022,P03950,O60895,P01137,Q03135,O75326,O95388,P12109,P17936,P28300,P67936,Q14192,Q9UBG0,Q9UKX5,Q04721,P35680,P08133,Q9ULV4,P26006,P35580,P48061,Q13976,Q9NRI5,Q9BPY8,P26447,P36897,P39060,O00712,Q01196,Q15582,Q93097,P12107,Q8IWU6,Q6UY14,P08567,Q07954,P30273,P10301,Q8N6T7,P12110,P12111,Q05707,Q6PCB0,Q99715,P60709,Q8WXF7,Q9BZR6,A4D126,O60462,P13591,…	O00203,O00453,O75695,O94915,P07359,P10909,P12830,P16452,P19022,P22223,P33151,P35611,P38571,P40123,P40306,P46937,P47756,P48729,P55160,P55287,P55290,P61812,Q01518,Q13043,Q15020,Q15532,Q15648,Q15814,Q16539,Q16827,Q2M3G4,Q5TBA9,Q7L576,Q86YL7,Q8NBJ9,Q8NEZ3,Q8NI27,Q8TF72,Q8WVM8,Q92974,Q96F07,Q99572,Q9NZI6,Q9Y2A7,Q9Y5P4,P35222,P05121,P17813,O96017,P60602,Q14191,Q96NB3,O00238,P26022,P58012,P03950,P14635,…	0.000253508	0.00444673	0.120438
GO:0031099	regeneration	P	23	107	796	8032	0.0288945	0.0133217	P02647,P05090,O75084,P04083,P21926,Q9P2B2,P02652,P40261,P48061,P05412,P17677,Q14118,P00747,P06396,Q13444,P13929,Q9BZR6,Q07954,P43694,P04004,P17676,Q15493,Q96IY4	P02647,P05090,P24821,P30536,P46821,O75084,P05019,Q15910,P04083,Q9NQY0,P21926,P60033,Q9P2B2,P00156,P02652,P06493,P08709,P09211,P11717,P11802,P12429,P13796,P14618,P21730,P27708,P30530,P31939,P37173,P40261,P48061,Q03167,Q05932,Q06203,Q14393,Q15648,Q16611,Q92729,Q9HAU5,O75385,P10586,O60674,P00374,P05412,P15328,P17677,P35221,Q14118,Q99707,Q9BX67,O00339,P21246,P00747,P06396,P14635,P21741,P42680,Q05209,…	0.000260674	0.00456334	0.214953
GO:0048659	smooth muscle cell proliferation	P	19	81	796	8032	0.0238693	0.0100847	O95388,P07996,P08246,P08697,P13498,P43490,P55008,P03950,P05090,P17936,P20774,Q13418,P09493,Q13976,P01019,P04899,P05412,P08253,P14780	P12956,P13010,P15502,P35222,P78527,O15439,O95388,P00533,P04035,P05019,P07996,P08246,P08697,P09601,P09619,P13498,P15121,P17301,P21980,P31749,P35354,P37173,P42224,P42345,P43490,P51617,P51948,P55008,P55290,P56524,Q14116,Q16602,Q9NWZ3,Q9UM47,Q9Y4K3,O43474,O95140,P03950,P05090,P16066,P17936,P20774,P21964,P24593,P29474,Q13418,Q15637,Q9NSA3,Q9UN36,P04179,P09211,P09493,P10600,P46527,P51911,P60484,Q13976,…	0.000272303	0.00475748	0.234568
GO:0010755	regulation of plasminogen activation	P	6	11	796	8032	0.00753769	0.00136952	P00748,P05452,P07093,P07996,P08697,Q96IY4	P00748,P05452,P06733,P08582,Q9HBL7,P05121,P07093,P07996,P08697,Q96IY4,Q9UBR2	0.000277414	0.00478987	0.545455
GO:0055102	lipase inhibitor activity	F	6	11	796	8032	0.00753769	0.00136952	P04083,P07355,P02647,P02652,P02655,P02656	P02654,P08758,P09525,P04083,P07355,P12429,P02647,P02652,P02655,P02656,Q96CS3	0.000277414	0.00478987	0.545455
GO:0090171	chondrocyte morphogenesis	P	6	11	796	8032	0.00753769	0.00136952	P12109,P12110,P12111,Q05707,Q6PCB0,Q99715	O00339,P11226,P12109,P12110,P12111,Q02388,Q05707,Q5GFL6,Q6AZY7,Q6PCB0,Q99715	0.000277414	0.00478987	0.545455
GO:1990000	amyloid fibril formation	P	6	11	796	8032	0.00753769	0.00136952	P02649,P02511,P10909,P98160,P06396,P16671	P02649,P05067,P02511,P10909,P98160,P49768,P06396,P16671,P61769,P62942,Q13546	0.000277414	0.00478987	0.545455
GO:0003414	chondrocyte morphogenesis involved in endochondral bone morphogenesis	P	6	11	796	8032	0.00753769	0.00136952	P12109,P12110,P12111,Q05707,Q6PCB0,Q99715	O00339,P11226,P12109,P12110,P12111,Q02388,Q05707,Q5GFL6,Q6AZY7,Q6PCB0,Q99715	0.000277414	0.00478987	0.545455
GO:0003429	growth plate cartilage chondrocyte morphogenesis	P	6	11	796	8032	0.00753769	0.00136952	P12109,P12110,P12111,Q05707,Q6PCB0,Q99715	O00339,P11226,P12109,P12110,P12111,Q02388,Q05707,Q5GFL6,Q6AZY7,Q6PCB0,Q99715	0.000277414	0.00478987	0.545455
GO:0098754	detoxification	P	13	45	796	8032	0.0163317	0.00560259	P02795,P04731,P04732,P04733,P13640,P05164,P08294,Q969Z3,P21266,P02100,P09105,Q15493,P16671	P09110,P02795,P04731,P04732,P04733,P13640,P80297,Q04656,Q99497,O14618,P00441,P04179,P05164,P06727,P08294,P29474,P32119,Q06830,P10768,P11766,Q969Z3,P21266,P28161,Q9Y6M5,P02008,P02042,P02100,P09105,P30041,P62341,P68871,P69891,P69892,P69905,Q13423,O60218,P14550,Q8TC12,Q5T011,Q15493,Q9NTG7,Q9UNQ0,P00374,P16671,Q9UBX5	0.000290433	0.00500486	0.288889
GO:0006821	chloride transport	P	10	29	796	8032	0.0125628	0.00361056	O14791,P34903,P43003,Q4KMQ2,P04156,A1A5B4,P00918,O00168,P51797,Q9HCE9	P55011,O14791,P34903,P43003,P43005,P51790,Q4KMQ2,Q5XXA6,Q9BXP2,Q9UHW9,Q9UP95,Q9Y666,P04156,A1A5B4,P00918,P08183,O00168,O00299,O95833,P02730,P30536,P51797,P54105,Q9C0H2,Q9H813,Q9HCE9,Q9NW15,Q9NZA1,Q9Y696	0.000299323	0.005148	0.344828
GO:0032103	positive regulation of response to external stimulus	P	29	150	796	8032	0.0364322	0.0186753	P01024,P30273,P00748,P03952,Q9Y4H4,P07996,P27361,Q99969,Q9Y6Y9,Q07954,P48061,O95388,P01019,P17676,Q08722,P01137,P55008,P00734,P00747,P02749,P04196,P08697,Q96IY4,P18428,Q8IU85,Q4KMQ2,P22894,P13498,Q96CV9	P01024,P30273,Q06187,P13747,P00748,P03952,P40189,Q99650,P14902,P08709,P21246,P21741,P78536,Q9Y4H4,P60033,Q99497,P07996,P21730,P27361,Q15046,Q16539,Q16581,Q99788,Q99969,O00585,O14672,O95747,P31151,P41221,Q9H4A3,Q9UEW8,P35354,O94885,P14174,P17252,Q99467,Q9Y4K3,Q9Y6Y9,P05121,P04792,Q15139,Q9BZL6,P28799,Q07954,O14786,P48061,O15264,O15455,O60603,O60674,O95388,O95760,P00533,P01019,P05109,P06702,P10809,…	0.000308	0.00528693	0.193333
GO:0043270	positive regulation of ion transport	P	24	115	796	8032	0.0301508	0.0143177	Q03135,Q12860,O43707,P48061,Q4KMQ2,P00734,P25116,Q15746,P17931,Q9Y5S1,P05413,P05026,P14415,P21333,Q9NZN3,P54289,Q15493,P02647,P02649,O00168,P61764,P01019,P17676,P11532	P49768,Q15041,Q03135,Q12797,Q16611,Q99571,Q99572,O43865,P31749,Q12860,Q12955,Q16651,Q8N335,Q99959,P20396,P42858,Q13563,P16885,Q13586,Q9BSW2,Q9P246,P52564,Q5T2W1,Q9H4A3,Q9UEW8,Q9Y210,Q9Y3S1,O43707,Q96BS2,Q99653,P21579,P48061,O14745,Q4KMQ2,P08913,P33176,P35609,Q01484,Q12959,Q13642,O15530,P00519,P00734,P04216,P19174,P25116,P30626,P37840,Q07812,P20337,O76024,P20020,P30536,P32121,P32246,Q15746,Q86YM7,…	0.000309187	0.00529701	0.208696
GO:0005903	brush border	C	15	57	796	8032	0.0188442	0.00709661	P16671,Q03113,Q07837,Q53TN4,O00159,O14950,O43707,O94832,P12814,P18206,P35579,P35580,P49795,P60660,Q15149	O14745,O76082,O95436,P08238,P15291,P15328,P16671,P22748,P29972,P40855,P49281,Q03113,Q04656,Q07837,Q14344,Q14728,Q53TN4,Q5T2W1,Q6P1M0,Q9UBM1,Q9UHB6,Q9UNQ0,Q9UPX8,Q9Y289,O00159,O00299,O00429,O14908,O14950,O43707,O43795,O75369,O94832,P08473,P12814,P15311,P18206,P35579,P35580,P46059,P47755,P49795,P60660,P61158,Q07075,Q12929,Q12965,Q13045,Q14573,Q14651,Q15149,Q7Z406,Q7Z4W1,Q96QD8,Q9UEY8,Q9Y5X3,Q9Y6U3	0.00031546	0.00539401	0.263158
GO:0043410	positive regulation of MAPK cascade	P	40	232	796	8032	0.0502513	0.0288845	O95382,P15056,P25116,P27361,P36897,Q9UHA4,P01019,P01031,P07996,P56199,Q15121,P02787,O75915,P61812,P01137,P08246,P46940,Q13418,Q9NRA1,O43164,O75084,P08697,P22894,Q8N4C8,Q9BUZ4,O75326,P02649,P04899,P05362,P05412,P16671,P43694,Q02952,Q04721,Q07954,O60504,P16035,P17936,P51636,Q9BXJ1	P05067,Q15750,Q92918,O43318,O60674,O95382,P04049,P15056,P19525,P25116,P27361,P28482,P36897,P46108,P46109,P49768,Q13443,Q13905,Q7L7X3,Q99683,Q9H2K8,Q9NYL2,Q9UHA4,Q9UL54,Q9ULH0,Q9Y2Q5,Q9Y6R4,O43353,O95136,P00441,P01019,P01031,P04233,P05019,P06213,P06493,P07996,P08575,P09038,P0DJI8,P10600,P21730,P29353,P30040,P32119,P36507,P41221,P45985,P46734,P49137,P49407,P51617,P52564,P56199,P60033,P61088,P62979,…	0.00032339	0.0055189	0.172414
GO:0052548	regulation of endopeptidase activity	P	34	187	796	8032	0.0427136	0.0232819	P25116,P25445,P29466,Q9P0U3,P01008,P01009,P01011,P01019,P01033,P01042,P02765,P04004,P04196,P05155,P05543,P05546,P07093,P08185,P08697,P16035,P29622,P30740,P36955,P50452,Q9UGM5,P02511,P07996,Q13075,Q15392,O75915,P53355,P02788,P14780,P06396	O00291,O14727,O15519,O60674,O75146,O75340,O95831,P05109,P06239,P06702,P08138,P10809,P13726,P25116,P25445,P29466,P29590,P31944,P37840,P47989,P49281,P49662,P51397,P55072,P55211,P55957,P61604,P63244,P78560,P84022,Q07812,Q12933,Q13158,Q13546,Q14790,Q15628,Q16342,Q71UM5,Q92688,Q92851,Q92934,Q93084,Q969V5,Q96A26,Q96EY1,Q9BXK5,Q9NR28,Q9NWB7,Q9NZJ5,Q9NZJ7,Q9P0U3,Q9ULZ3,Q9UMX3,Q9Y2G2,Q9Y6N7,P99999,Q16611,…	0.000328136	0.00558908	0.181818
GO:0010033	response to organic substance	P	204	1674	796	8032	0.256281	0.208416	Q01196,Q03135,P05362,P07996,P22352,P02545,Q93075,Q9Y490,O00501,O43294,P01137,P05412,P08123,P17813,P36897,P61812,Q14767,Q8N2S1,Q96AC1,Q06828,P04899,Q04828,P51636,Q13488,Q16864,Q93050,Q99969,Q9Y5K8,P27361,P46940,P01033,P03950,P16035,P48163,Q14192,Q15392,Q96A58,Q99542,P04114,P00338,P02652,P12110,P35680,Q8NBJ9,Q5KU26,O14880,P40261,P13716,P02647,P02100,P07099,P43490,P51884,Q7LG56,P26006,P28300,P02751,…	P32519,P51617,Q01196,Q13951,A6NDB9,P08575,Q03135,Q16610,Q6IA17,Q9Y616,O15120,O43353,P04233,P30530,P43034,Q14393,Q99943,O43665,P00441,P00492,P05362,P09172,P49792,Q01064,Q05940,Q08209,Q92769,Q96SB3,Q15648,P42785,Q15788,P61769,O14657,O95140,O95757,P04792,P07900,P07996,P08238,P0DMV8,P10809,P11021,P11142,P17066,P25685,P25686,P31689,P34931,P34932,P35443,P38646,P48723,P49747,P50454,P54652,P55145,P61604,…	0.000353814	0.00601483	0.121864
GO:0042692	muscle cell differentiation	P	32	173	796	8032	0.040201	0.0215388	P17655,P35579,P21926,Q9P2B2,P28289,Q15124,P35749,O75083,P09493,P21291,Q9Y281,Q92629,P51636,P09936,P11532,P28300,Q16585,Q12982,P35580,Q14192,P02545,O94875,P01019,P43694,Q96HC4,O60895,P17813,Q9H4M9,Q9NZN4,O95644,O75084,P01137	O15119,P17655,P29475,P35579,P57087,Q53GL0,Q9C0D5,Q9NZM1,Q13207,Q9UQL6,P42345,P50281,Q16539,P48745,P56524,Q4V9L6,Q9C0J9,O15519,Q8IV08,Q99523,Q9P2K5,P05019,Q13469,Q9H7B4,P21926,P60033,Q9P2B2,P28289,P29536,Q15124,Q9NYL9,Q9NZR1,P68133,Q8WZ42,P35749,O00499,O75923,P16615,Q01484,Q9H2F5,O75083,O75112,P05556,P05787,P08727,P09493,P10644,P21291,P35609,P63261,Q9Y281,O75844,P78310,Q92629,P07203,P51636,Q08209,…	0.000354838	0.00602065	0.184971
GO:0009887	animal organ morphogenesis	P	69	466	796	8032	0.0866834	0.0580179	P12107,Q13418,P17813,P43694,Q04721,P47895,P20908,P61812,O60462,Q9NVD7,O00501,P05412,P36897,Q8N6T7,P49746,P08133,P12109,P12110,P12111,Q05707,Q6PCB0,Q99715,P01137,P26038,Q7Z4P5,P35680,Q9UKN7,P27361,P00918,Q9GZN7,P08123,Q13488,Q96MK3,P35555,P55001,Q12805,P02753,P05997,P25067,P09493,Q03135,O75084,Q96CG8,Q13444,Q9NQC3,P08253,Q14192,P02788,Q15746,Q14118,Q93097,O00712,Q9HB63,Q8IWU6,O75881,P51817,P17676,…	O00238,P12107,P13497,P16112,P29279,Q01974,Q16539,O15230,P09038,P19544,P31270,P35222,P40424,P56705,Q02962,Q06710,Q12959,Q13418,Q13485,Q13563,Q6V0I7,Q8TE57,Q96JQ0,Q9NSA3,Q9NSC2,P40763,Q06190,Q9UPW5,P11362,O15119,O94851,P15328,P17813,P37173,P41221,P43694,P49768,P84022,Q04721,Q13207,Q15363,Q86YT6,Q8IWZ6,Q96RK4,Q9H6I2,Q9NWB7,Q9UG01,Q9ULK5,Q9UMX1,Q9Y366,O15357,P02452,P05186,P50281,P56178,Q13950,Q14814,…	0.000358877	0.00607749	0.148069
GO:0003013	circulatory system process	P	38	218	796	8032	0.0477387	0.0271414	P08311,P01019,P05023,P11532,P08697,Q03135,P09493,P61601,P17813,P25116,P13498,P05155,P48061,O00168,O60895,P08123,P62736,P05026,P43490,P01042,P02649,P56199,O00501,Q02952,P01137,P61812,P05362,Q9NZN3,Q92629,Q13976,P54289,O43497,P43694,P48507,P04899,P14415,Q14643,P21333	P51608,P61586,Q92824,O75787,P08311,P08473,P12821,P15088,P23141,P23946,Q07075,Q9UBR2,P01019,P80365,O76003,P05023,P10253,P12829,P16615,P32418,P50993,Q13557,P0DP23,P11532,P17612,Q01484,Q8N335,Q9HD47,P08697,Q9NSA3,P06241,P46937,Q9HAB8,Q9NSU2,P20020,P29474,Q03135,P62258,P09493,P04179,O94760,P10275,P49840,P61601,Q01970,Q15063,Q8TE57,P17813,P24468,P42785,Q96RK4,Q9Y257,Q16827,Q9UQ03,P42892,P17302,Q14393,…	0.00036223	0.00612252	0.174312
GO:0098609	cell-cell adhesion	P	60	392	796	8032	0.0753769	0.0488048	P05362,P08648,P19320,Q9NNX6,P61812,Q0ZGT2,P26038,P14151,O00501,P78369,P14415,Q8N4C8,P01137,Q08722,Q03135,P14209,Q9NVD7,P02647,P04083,P55008,P17676,Q96IZ0,Q9Y279,Q01196,Q14314,P04156,P08567,P18206,P21291,P21333,P24844,P35579,P60709,P61764,Q13418,Q9Y490,P50452,P07093,P21926,Q13976,Q9BXJ1,O75487,Q9NPH3,Q9Y625,Q86YL7,P48061,P08246,P00747,P08697,P08174,P17931,O60687,P01040,P13598,P25067,Q05707,Q07092,…	P05362,P08648,P19022,P19320,P20701,P40199,P47929,P78310,Q13740,Q15223,Q6N022,Q6V0I7,Q86YT9,Q8N2Q7,Q96JQ0,Q96RW7,Q9BY67,Q9NNX6,Q9P273,P37173,P61812,Q04771,O15031,O60245,O60487,O94985,P05556,P12830,P13688,P16284,P22223,P28827,P33151,P35613,P55287,P55290,Q02413,Q02487,Q08174,Q08554,Q0ZGT2,Q12816,Q14126,Q14517,Q58EX2,Q6PCB8,Q7Z5N4,Q8WX93,Q92692,Q96AP7,Q9HCL0,Q9HCU4,Q9NYQ6,Q9UIB8,Q9Y5E9,Q9Y5H1,Q9Y639,…	0.000363938	0.00613962	0.153061
GO:0019897	extrinsic component of plasma membrane	C	21	96	796	8032	0.0263819	0.0119522	P00747,P02787,P04083,P07093,A0FGR8,P46940,P51636,Q96AC1,Q96RF0,Q9Y5X1,O60262,P04899,P19086,P50150,P59768,Q03113,Q9UBI6,P07355,P60903,Q08431,Q9HCH5	O60716,P12830,P14923,P19022,P22223,P33151,P35221,P35222,P55287,P55290,O00602,P00747,P02787,P04083,P07093,P09544,A0FGR8,O00291,O43739,P01116,P06239,P06241,P06703,P07332,P07947,P07948,P08631,P09769,P0CAP1,P12931,P16050,P16591,P16615,P42685,P46940,P51636,P61586,Q00536,Q08188,Q13303,Q14289,Q96A49,Q96AC1,Q96CP6,Q96RF0,Q9BSJ8,Q9H0H5,Q9H1P3,Q9H4M7,Q9NQC7,Q9Y4F1,Q9Y4J8,Q9Y5X1,Q9Y5X3,P26232,Q5T5C0,P46109,…	0.000370855	0.00624437	0.21875
GO:0030234	enzyme regulator activity	F	81	568	796	8032	0.101759	0.0707171	O95816,O95817,P05026,P14415,O60237,Q5TBA9,P17931,Q96A00,P01023,P01024,P01031,P01042,P02765,P04196,P05546,P07225,P08697,P0C0L4,P0C0L5,P19823,Q06033,Q13103,Q14624,Q9UGM5,P01008,P01009,P01011,P01019,P02760,P05155,P05543,P07093,P07355,P08185,P12111,P19827,P29622,P30740,P36955,P50452,P01040,P02788,P46940,O14775,P05412,P42331,P54922,Q07960,Q12982,Q15052,Q6GYQ0,Q6ZW31,Q9ULH1,P00734,P10619,Q16873,P17936,…	O95816,O95817,P07737,Q92598,Q99933,Q9H173,Q9HAV7,Q9NZL4,O60884,O75190,O95433,P05026,P14415,P20338,P25685,P25686,P31689,P54709,Q5JTV8,Q8IWL3,Q8IXB1,Q8NFQ8,Q92759,Q96DA6,Q96KC8,Q9UDY4,P51617,P60510,O14974,O60237,O60256,P30047,P49407,Q14558,Q5TBA9,Q8IXQ6,Q8N163,Q8N5D0,Q8TDB6,Q9BZL4,Q9H3M7,P02654,P08758,P09525,O60234,P06748,P16333,P37840,P46527,P47897,P60983,Q13217,Q7L8J4,Q8IWB1,Q8TEV9,Q96BS2,Q99653,…	0.000381295	0.00638669	0.142606
GO:0065005	protein-lipid complex assembly	P	8	20	796	8032	0.0100503	0.00249004	P55157,P02647,P02649,P02652,P02655,P02656,P04114,Q9Y5X1	P55157,P02647,P02649,P02652,P02655,P02656,P04114,P06727,P07237,O75907,O95573,P02654,P35610,P55056,O95445,P13497,P17612,P22694,O00499,Q9Y5X1	0.000382203	0.00638669	0.4
GO:0003417	growth plate cartilage development	P	8	20	796	8032	0.0100503	0.00249004	P08133,P12109,P12110,P12111,Q05707,Q6PCB0,Q99715,P49746	P08133,Q9P2H3,P16435,Q86X55,P52823,O00339,P11226,P12109,P12110,P12111,Q02388,Q05707,Q5GFL6,Q6AZY7,Q6PCB0,Q99715,P37173,O75844,P49746,P49747	0.000382203	0.00638669	0.4
GO:0050832	defense response to fungus	P	8	20	796	8032	0.0100503	0.00249004	P02788,P03950,Q99969,P08246,P04196,P05164,P08311,P59665	P02788,P03950,P05067,P49913,Q99969,P08246,P05089,P04196,P04406,P05109,P05164,P06702,P08311,P22749,P59665,P81605,Q14019,Q8N5M9,Q96F46,Q9BUD6	0.000382203	0.00638669	0.4
GO:0060348	bone development	P	22	103	796	8032	0.0276382	0.0128237	P49746,P08133,P12109,P12110,P12111,Q05707,Q6PCB0,Q99715,Q4KMQ2,P07355,P02788,Q9ULC3,P28300,Q15493,Q04721,P35555,O95388,P13797,P17813,P21810,Q8IWU6,Q9NRA1	O15357,P02452,P05186,P50281,P56178,Q13950,Q14814,Q15742,Q4V9L6,Q9NX62,Q9P2H3,Q15643,O75844,P49746,P49747,P08133,P16435,Q86X55,P52823,O00339,P11226,P12109,P12110,P12111,Q02388,Q05707,Q5GFL6,Q6AZY7,Q6PCB0,Q99715,P37173,P50454,P05019,Q4KMQ2,O00470,O95866,P29350,P48426,Q01543,Q06124,Q09472,Q15648,Q8IZP0,Q9Y6W5,P07355,P12931,P43034,O43157,P61586,Q6V0I7,Q92854,Q96JQ0,P08575,Q2NKJ3,Q8N6Y2,Q9Y3A5,O75581,…	0.00038699	0.00645446	0.213592
GO:0060089	molecular transducer activity	F	46	281	796	8032	0.0577889	0.0349851	O60895,P08571,Q9Y6Y9,Q9NPH3,P51817,Q13976,P05362,P17813,P22897,P25445,P51805,P58335,Q9H6X2,O00591,P34903,P15260,P17181,O75084,P25116,Q96AM1,Q15198,Q12805,O60462,P36897,Q14766,Q8N2S1,O95407,P04156,P14207,Q04721,Q07954,Q9BZR6,Q9UBG0,Q96PQ0,O75594,Q96PD5,O60486,P30273,Q9UKX5,Q5KU26,P00734,P16671,Q08722,O75487,Q9Y625,Q5T3F8	O60895,Q16602,Q99571,Q99572,O95136,Q92633,O60894,P16066,P20594,P01833,P08571,O60603,Q9Y6Y9,Q9NPH3,O15173,P06401,P10588,P10589,P19793,P22736,P24468,P28702,P49116,Q92753,O00238,P36894,P37173,Q04771,O43741,P17612,P22694,Q13131,Q9UGJ0,Q9Y478,P51817,P54619,Q12802,Q13976,O75909,P06493,P11802,P21127,P24941,P49336,P50613,P50750,Q00534,Q00535,Q00536,Q07002,Q14004,Q9BWU1,Q9NYV4,Q9UQ88,P00533,P04626,P06213,…	0.000401051	0.00667637	0.163701
GO:0042582	azurophil granule	C	27	138	796	8032	0.0339196	0.0171813	O43759,P08962,P13473,P27105,P48060,Q7Z7N9,Q9H3Z4,P01011,P01024,P02766,P02792,P04066,P05164,P07355,P08246,P08311,P10619,P15848,P19652,P24158,P41218,P59665,P61160,P61626,Q01518,Q99536,O15400	O00462,O15260,O43759,O60784,O75131,O75165,O95298,O95415,O95497,O95716,O95721,P01833,P01893,P07602,P08962,P10253,P10620,P11279,P13473,P15291,P15309,P20160,P27105,P27449,P34810,P39656,P40199,P42785,P48060,P49768,P51148,P51809,P61224,Q07065,Q10589,Q16581,Q6IAA8,Q7Z7N9,Q8NF37,Q92542,Q96BM9,Q99829,Q9BV40,Q9H0U3,Q9H3Z4,Q9NV96,Q9NX76,Q9P0L0,Q9Y2G3,Q9Y2Q0,O00560,O00584,O00754,P00387,P01011,P01024,P02766,…	0.000402992	0.00668345	0.195652
GO:0005766	primary lysosome	C	27	138	796	8032	0.0339196	0.0171813	O15400,P05164,O43759,P08962,P13473,P27105,P48060,Q7Z7N9,Q9H3Z4,P01011,P01024,P02766,P02792,P04066,P07355,P08246,P08311,P10619,P15848,P19652,P24158,P41218,P59665,P61160,P61626,Q01518,Q99536	O00161,O15400,P05164,P06865,P07686,P20160,P50995,Q15833,O00462,O15260,O43759,O60784,O75131,O75165,O95298,O95415,O95497,O95716,O95721,P01833,P01893,P07602,P08962,P10253,P10620,P11279,P13473,P15291,P15309,P27105,P27449,P34810,P39656,P40199,P42785,P48060,P49768,P51148,P51809,P61224,Q07065,Q10589,Q16581,Q6IAA8,Q7Z7N9,Q8NF37,Q92542,Q96BM9,Q99829,Q9BV40,Q9H0U3,Q9H3Z4,Q9NV96,Q9NX76,Q9P0L0,Q9Y2G3,Q9Y2Q0,…	0.000402992	0.00668345	0.195652
GO:0010273	detoxification of copper ion	P	5	8	796	8032	0.00628141	0.000996016	P02795,P04731,P04732,P04733,P13640	P02795,P04731,P04732,P04733,P13640,P80297,Q04656,Q99497	0.000409597	0.00669258	0.625
GO:0034384	high-density lipoprotein particle clearance	P	5	8	796	8032	0.00628141	0.000996016	P02656,P02647,P02649,P02652,P02655	P80108,P02656,O95445,P02647,P02649,P02652,P02655,Q00341	0.000409597	0.00669258	0.625
GO:0034374	low-density lipoprotein particle remodeling	P	5	8	796	8032	0.00628141	0.000996016	P01019,P02649,P02652,P04114,P05164	P01019,P02649,P02652,P04114,P05164,P08519,P14555,P45844	0.000409597	0.00669258	0.625
GO:1990169	stress response to copper ion	P	5	8	796	8032	0.00628141	0.000996016	P02795,P04731,P04732,P04733,P13640	P02795,P04731,P04732,P04733,P13640,P80297,Q04656,Q99497	0.000409597	0.00669258	0.625
GO:0033700	phospholipid efflux	P	5	8	796	8032	0.00628141	0.000996016	P02647,P02649,P02652,P02655,P02656	P02647,P02649,P02652,P02654,P02655,P02656,P06727,P45844	0.000409597	0.00669258	0.625
GO:0086011	membrane repolarization during action potential	P	5	8	796	8032	0.00628141	0.000996016	P05023,P05026,P54289,Q03135,P21333	P05023,P05026,P62258,P54284,P54289,Q03135,Q12959,P21333	0.000409597	0.00669258	0.625
GO:0043277	apoptotic cell clearance	P	10	30	796	8032	0.0125628	0.00373506	P07996,P84095,O75636,P01024,P06681,P0C0L4,P0C0L5,P16671,Q07954,Q08431	O94955,P07996,P15153,P63000,P84095,O00602,O75636,Q15485,Q6NYC1,P61106,Q96JI7,P16050,P09429,Q8TDQ1,P01024,P06681,P0C0L4,P0C0L5,O43914,P05106,P06756,P16671,P21980,P30530,Q07954,Q08431,Q14393,Q8NBS9,Q9NSU2,Q9UEW3	0.000409611	0.00669258	0.333333
GO:0016459	myosin complex	C	10	30	796	8032	0.0125628	0.00373506	O14950,P35579,P35580,O00159,P60660,P13535,P35749,P24844,O94832,Q9UKN7	O14950,P35579,P35580,Q7Z406,B2RTY4,O00159,O00160,P14649,P60660,Q9UM54,Q9Y4I1,P13535,P35749,P63267,P05976,P24844,Q13049,B0I1T2,O43795,O94832,P12829,Q0VF96,Q12965,Q13459,Q92614,Q96A19,Q9NQX4,Q9P2M7,Q9UKN7,Q9ULV0	0.000409611	0.00669258	0.333333
GO:0016020	membrane	C	459	4176	796	8032	0.576633	0.51992	A0A075B6H7,A0A075B6K4,A0A075B6K5,A0A075B6P5,A0A075B6R9,A0A075B6S5,A0A075B6S6,A0A0C4DH25,A0A0C4DH67,A1A5B4,A8MWY0,O00159,O00168,O00501,O14735,O14775,O14807,O14817,O14966,O15162,O15400,O43164,O43294,O43497,O43556,O43759,O43866,O60262,O60462,O60486,O60895,O60906,O75083,O75084,O75326,O75487,O75915,O94832,O94868,O94875,O95197,O95278,O95425,O95498,O95810,O95817,P00326,P00450,P00734,P00740,P00742,P00747…	A0A075B6H7,A0A075B6J9,A0A075B6K4,A0A075B6K5,A0A075B6P5,A0A075B6R9,A0A075B6S2,A0A075B6S5,A0A075B6S6,A0A075B6S9,A0A087WSX0,A0A087WW87,A0A0A0MRZ8,A0A0A0MT36,A0A0B4J1U3,A0A0B4J2D9,A0A0C4DH25,A0A0C4DH67,A0M8Q6,A1A4S6,A1A5B4,A2NJV5,A2VDJ0,A6NDB9,A6NED2,A8MWY0,B0I1T2,O00159,O00161,O00165,O00168,O00186,O00192,O00194,O00213,O00238,O00264,O00273,O00299,O00329,O00401,O00421,O00443,O00451,O00462,O00468,O0047…	0.000413149	0.00673791	0.109914
GO:0030574	collagen catabolic process	P	9	25	796	8032	0.0113065	0.00311255	P07711,P08253,P14780,P22894,P24158,P39059,Q13444,Q99542,Q9UBG0	P05556,Q12884,P01034,P07339,P07711,P07858,P08253,P09237,P09238,P12955,P14780,P22894,P24158,P24347,P25774,P39059,P39900,P43235,P50281,Q13444,Q8IU80,Q8IUZ5,Q99542,Q9NRE1,Q9UBG0	0.000416664	0.00677022	0.36
GO:0019731	antibacterial humoral response	P	9	25	796	8032	0.0113065	0.00311255	P08246,P01591,P01619,P01871,P01876,P02788,P03950,P08311,P59665	P08246,P02671,P02675,P12724,Q9BUD6,Q9UGM3,O60814,P01591,P01619,P01871,P01876,P01877,P02788,P03950,P03973,P04439,P05067,P08311,P13747,P17213,P49913,P59665,P60022,P61769,Q93091	0.000416664	0.00677022	0.36
GO:0008015	blood circulation	P	37	212	796	8032	0.0464824	0.0263944	P08311,P01019,P05023,P11532,P08697,Q03135,P09493,P61601,P17813,P25116,P13498,O00168,O60895,P08123,P62736,P05026,P43490,P01042,P02649,P56199,O00501,Q02952,P01137,P61812,P05362,Q9NZN3,Q92629,Q13976,P54289,O43497,P43694,P48507,P14415,Q14643,P21333,P05155,P48061	P51608,P61586,Q92824,O75787,P08311,P08473,P12821,P15088,P23141,P23946,Q07075,Q9UBR2,P01019,P80365,O76003,P05023,P10253,P12829,P16615,P32418,P50993,Q13557,P0DP23,P11532,P17612,Q01484,Q8N335,Q9HD47,P08697,Q9NSA3,P20020,P29474,Q03135,P62258,P09493,P04179,O94760,P10275,P49840,P61601,Q01970,Q15063,Q8TE57,P17813,P24468,P42785,Q96RK4,Q9Y257,Q16827,Q9UQ03,P42892,P17302,Q14393,P25116,P13498,P25098,O00168,…	0.000420525	0.00682038	0.174528
GO:0002573	myeloid leukocyte differentiation	P	21	97	796	8032	0.0263819	0.0120767	O60636,P01137,P05412,P13640,P35579,P14780,O95388,P02787,P30273,Q13488,P02747,Q01196,P07355,Q04721,P02776,P02743,P17676,P35555,P00918,P24158,P02788	P07948,P15531,P22392,O60603,O60636,P05067,P01137,P49327,Q14739,Q6IAN0,Q8N5M9,O00625,P05412,P07333,P13640,P35579,Q01064,Q02447,Q13769,Q15648,Q16666,P01911,P09874,P14780,P60953,Q14790,Q96JM7,O43914,O94887,O95388,P02786,P02787,P29317,P30273,P32249,P35222,P48200,Q04760,Q13488,Q16539,Q86WC4,Q9Y4K3,P02747,P13688,Q01196,Q13619,Q15848,O00165,P14317,P34910,Q96BS2,P07355,P12931,P43034,P37173,P49768,Q04721,…	0.00043022	0.00696482	0.216495
GO:1903659	regulation of complement-dependent cytotoxicity	P	4	5	796	8032	0.00502513	0.00062251	O43866,P08174,P08603,P13987	P08238,O43866,P08174,P08603,P13987	0.000441234	0.00710403	0.8
GO:0017128	phospholipid scramblase activity	F	4	5	796	8032	0.00502513	0.00062251	A1A5B4,O15162,Q4KMQ2,Q9NRQ2	A1A5B4,O15162,Q4KMQ2,Q9NRQ2,Q9NRY6	0.000441234	0.00710403	0.8
GO:2000427	positive regulation of apoptotic cell clearance	P	4	5	796	8032	0.00502513	0.00062251	P01024,P06681,P0C0L4,P0C0L5	P01024,P06681,P0C0L4,P0C0L5,Q8TDQ1	0.000441234	0.00710403	0.8
GO:0035578	azurophil granule lumen	C	19	84	796	8032	0.0238693	0.0104582	P01011,P01024,P02766,P02792,P04066,P05164,P07355,P08246,P08311,P10619,P15848,P19652,P24158,P41218,P59665,P61160,P61626,Q01518,Q99536	O00560,O00584,O00754,P00387,P01011,P01024,P02766,P02792,P04066,P05089,P05164,P06280,P07355,P07437,P07686,P08236,P08246,P08311,P10153,P10619,P11216,P12724,P15289,P15586,P15848,P16278,P17213,P17900,P19652,P20160,P20839,P20933,P24158,P28482,P28676,P28799,P29508,P30041,P31151,P34059,P41218,P42685,P50395,P50990,P53396,P53634,P53990,P55072,P59665,P61160,P61626,P61916,P68371,P78371,Q01469,Q01518,Q05655,…	0.000446486	0.00717549	0.22619
GO:1901342	regulation of vasculature development	P	31	168	796	8032	0.0389447	0.0209163	O00501,P01019,P02749,P02776,P04196,P07585,P07996,P36955,P61812,P98160,Q8IWU6,Q9NY15,Q9Y6C2,O14558,O60895,P01024,P02750,P04839,P05771,P10301,P13671,P17813,P43694,Q01196,Q16647,Q9NQC3,O60687,P04083,P08648,O95644,Q8N6T7	O00501,O00522,O14964,O43474,O75116,P00558,P01019,P02749,P02776,P04196,P07585,P07996,P08572,P09486,P09917,P15336,P16066,P21246,P21359,P23634,P28827,P29317,P29353,P29590,P35222,P35442,P35443,P36955,P42224,P49591,P51608,P57105,P61812,P78347,P98160,Q13464,Q8IWU6,Q96TA1,Q9H4X1,Q9NY15,Q9P0K8,Q9UBX5,Q9UL18,Q9Y6C2,Q9H3U7,O95980,P04264,P04626,P09038,P09601,P13489,P23381,P23497,Q13164,Q14956,Q8N474,Q96PE1,…	0.000455784	0.00730733	0.184524
GO:0008360	regulation of cell shape	P	23	111	796	8032	0.0288945	0.0138197	Q14118,Q9HBI1,A6NGB9,O14950,O43293,O60486,O75083,P00734,P02751,P04075,P04083,P05362,P09493,P26038,P35579,P35580,P51805,P84095,Q03113,Q86YL7,Q8IVF7,Q96AC1,Q9NVD7	Q14118,Q16181,Q7KZI7,Q9HBI1,A6NGB9,O00401,O00453,O14613,O14745,O14950,O15031,O43157,O43293,O43822,O60486,O60610,O75083,O75400,O75781,O75844,O94955,O95466,P00734,P02549,P02751,P04075,P04083,P05107,P05362,P06241,P07332,P07333,P07686,P08134,P08631,P09493,P09769,P11171,P15153,P15311,P16452,P20073,P20936,P21246,P26038,P31146,P35241,P35579,P35580,P42768,P46108,P51805,P60953,P61586,P61587,P62745,P63000,…	0.000456346	0.00730733	0.207207
GO:0051249	regulation of lymphocyte activation	P	40	236	796	8032	0.0502513	0.0293825	P41218,Q96IZ0,Q10588,Q03135,O75594,Q96PD5,P04083,P19320,P55008,Q9NNX6,P17931,P17676,Q9Y279,Q01196,Q14314,P04156,P01137,Q08722,A0A075B6Q5,A0A0B4J1U7,A0A0B4J1X8,A0A0B4J1Y9,A0A0C4DH29,A0A0C4DH31,A0A0C4DH34,A0A0C4DH35,A0A0C4DH36,A0A0C4DH41,A0A0J9YX35,B9A064,P01766,P01780,P01834,P01859,P01871,P01876,P0DOY2,P0DP01,P06396,P08174	P35869,Q8WU39,O43914,P07948,P31994,P41218,P42574,Q06187,Q13315,Q16512,Q92835,Q96IZ0,O75995,P00813,P02786,P04233,P08575,P14174,P28907,P32249,P55160,P60033,Q10588,Q13469,Q9ULF5,Q9Y4H2,O00585,O15530,O75791,P06127,P06239,P06241,P07766,P07947,P09382,P12931,P15498,P27487,P27986,P29350,P31749,P41240,P42336,P52799,P60953,P62993,P63000,P98172,Q03135,Q06124,Q13153,Q13177,Q9NZQ7,P09769,Q8WXW3,Q9Y3P4,Q6QNY0,…	0.000463544	0.00740914	0.169492
GO:0086009	membrane repolarization	P	7	16	796	8032	0.00879397	0.00199203	O75083,P54289,P05023,P05026,Q03135,P21333,P14415	P62258,Q96PU5,Q99996,O75083,O75844,P54289,Q01484,P05023,P05026,P54284,Q03135,Q12959,P21333,P14415,P50993,P54709	0.000469049	0.0074432	0.4375
GO:0003413	chondrocyte differentiation involved in endochondral bone morphogenesis	P	7	16	796	8032	0.00879397	0.00199203	P08133,P12109,P12110,P12111,Q05707,Q6PCB0,Q99715	P08133,Q9P2H3,O00339,P11226,P12109,P12110,P12111,Q02388,Q05707,Q5GFL6,Q6AZY7,Q6PCB0,Q99715,P37173,P50454,Q15643	0.000469049	0.0074432	0.4375
GO:0030049	muscle filament sliding	P	7	16	796	8032	0.00879397	0.00199203	P07951,P09493,P11532,P13535,P28289,P60660,P67936	P05976,P06753,P07951,P08670,P09493,P11532,P12829,P13535,P14649,P17661,P28289,P35609,P60660,P67936,P68133,Q8WZ42	0.000469049	0.0074432	0.4375
GO:0033275	actin-myosin filament sliding	P	7	16	796	8032	0.00879397	0.00199203	P07951,P09493,P11532,P13535,P28289,P60660,P67936	P05976,P06753,P07951,P08670,P09493,P11532,P12829,P13535,P14649,P17661,P28289,P35609,P60660,P67936,P68133,Q8WZ42	0.000469049	0.0074432	0.4375
GO:0097006	regulation of plasma lipoprotein particle levels	P	14	53	796	8032	0.0175879	0.00659861	P02655,P02647,P02652,P02656,P02649,P04114,P01019,P05164,P02768,P55058,P55157,P16671,Q9H4M9,P07355	P02655,P02647,P02652,P02656,P02654,P30533,P80108,P61978,Q9Y2B0,P41240,Q92945,P02649,P04114,P06727,P01019,P05164,P08519,P14555,P45844,O95445,P02768,P55058,P55157,P07237,O75907,O95573,P35610,P55056,P13497,P17612,P22694,P16671,P21757,Q96S06,O15118,O94973,O95782,P09496,P09601,P38571,P53680,P61916,P63010,Q00610,Q15848,Q5SW96,Q6PIU2,Q96CW1,Q9H4M9,Q00341,Q0VD83,P07355,Q6P1A2	0.000476024	0.00752828	0.264151
GO:0043086	negative regulation of catalytic activity	P	53	339	796	8032	0.0665829	0.0422062	Q03135,Q13418,Q15493,P04899,P01040,P61812,O94832,O95278,Q9HCH5,P01008,P01009,P01011,P01019,P01033,P01042,P02765,P04004,P04196,P05155,P05543,P05546,P07093,P08185,P08697,P16035,P29622,P30740,P36955,P50452,Q9UGM5,P02788,P02511,P07996,Q13075,Q15392,P02649,P09936,Q9ULV4,P02743,P26022,Q96SZ6,P17813,P02656,P02647,P02652,Q14764,P04083,Q16853,P17931,O95816,Q07954,P14780,Q969X1	Q9NS73,P30153,P51452,P67775,Q03135,Q13098,Q13227,P22681,P49768,Q13191,Q8N5A5,Q8NFJ5,Q96FZ7,Q99816,Q9BRG1,Q9ULV8,Q9UNH7,O15530,O75581,O95684,P04216,P04792,P06400,P08575,P09211,P13688,P14373,P15090,P21359,P23381,P31749,P31947,P35240,P37840,P47897,P49593,P49815,P50148,P61981,Q03111,Q13177,Q13418,Q15493,Q15545,Q15633,Q16512,Q8TB45,Q8TEV9,Q8TF42,Q96B36,Q96EY1,Q99497,Q99653,Q9BT40,Q9H7B4,Q9P0R6,Q9UGJ0,…	0.000476117	0.00752828	0.156342
GO:0001935	endothelial cell proliferation	P	18	78	796	8032	0.0226131	0.00971116	P02649,P02749,P07996,P17813,P36897,P51636,Q03135,Q8IWU6,O60462,P02750,P03950,P05412,P13498,P42229,P48061,Q8N6T7,P02647,P51817	O94788,O00522,P02649,P02749,P07996,P09486,P09917,P17302,P17813,P21359,P24468,P25705,P28827,P36897,P42224,P47989,P51636,P57105,Q03135,Q12904,Q8IWU6,Q9H4X1,O14786,O60462,O75340,O75923,P01111,P02750,P03950,P05089,P05106,P05412,P09038,P09544,P13498,P13726,P17252,P22736,P26583,P27540,P31749,P35443,P41221,P42229,P42345,P48061,P55290,Q15139,Q16610,Q5UCC4,Q6R327,Q8N122,Q969H8,Q9BZL6,Q9H2J4,Q9Y243,P29317,…	0.000484135	0.00764137	0.230769
[truncated: 8,257 more rows]

## Sheet: Proteome_EC vs EU_GO_UP
GO_ID	Term	Category	Test	Ref	TestAll	RefAll	Test_per	Ref_per	TestSeqs	RefSeqs	P value	FDR	richFactor
[truncated: 7,718 more rows]

## Sheet: Proteome_EU vs NC_GO_UP
GO_ID	Term	Category	Test	Ref	TestAll	RefAll	Test_per	Ref_per	TestSeqs	RefSeqs	P value	FDR	richFactor
GO:0044060	regulation of endocrine process	P	4	13	140	8032	0.0285714	0.00161853	P08476,Q92930,P25116,Q9BXJ1	P01019,P08476,P58012,Q13485,P17302,Q92930,Q06124,Q6WKZ4,Q9BXF6,P25116,P11362,Q9BXJ1,Q9HD89	5.59558e-05	0.132257	0.307692
[truncated: 4,383 more rows]

## Sheet: Proteome_EC vs NC_GO_Down
GO_ID	Term	Category	Test	Ref	TestAll	RefAll	Test_per	Ref_per	TestSeqs	RefSeqs	P value	FDR	richFactor
[truncated: 10,600 more rows]

## Sheet: Proteome_EC vs EU_GO_Down
GO_ID	Term	Category	Test	Ref	TestAll	RefAll	Test_per	Ref_per	TestSeqs	RefSeqs	P value	FDR	richFactor
[truncated: 9,528 more rows]

## Sheet: Proteome_EU vs NC_GO_Down
GO_ID	Term	Category	Test	Ref	TestAll	RefAll	Test_per	Ref_per	TestSeqs	RefSeqs	P value	FDR	richFactor
[truncated: 4,019 more rows]

## Sheet: Proteome_EC vs NC_KEGG_UP
Level1	Level2	Map_ID	Map_Name	Test	TestAll	Ref	RefAll	Test_per	Ref_per	Test_Seq	Ref_Seq	P value	FDR	richFactor
[truncated: 291 more rows]

[truncated: 5 more sheets: Proteome_EC vs EU_KEGG_UP, Proteome_EU vs NC_KEGG_UP, Proteome_EC vs NC_KEGG_Down, Proteome_EC vs EU_KEGG_Down, Proteome_EU vs NC_KEGG_Down]
