# Supplementary material for: Multi-omics integration highlights the role of ubiquitination in endometriosis fibrosis
Source: J Transl Med. 2024 May 12;22:445. doi: 10.1186/s12967-024-05245-0 (PMC11089738; doi:10.1186/s12967-024-05245-0)
Supplement: Supplementary file 5 — Additional file 5. Integrated transcriptome and proteome analysis results (Table S4) [file 12967_2024_5245_MOESM5_ESM.xlsx]

## Sheet: EC_vs_NC
Protein	Gene	Pvalue_RNA	Pvalue_Protein	log2FC_Protein	log2FC_RNA	Type	part	sig	symbol
A0A024RBG1	ENSG00000177144	0.10005	0.0873548	-1.05438	1.2044	NDEPs_NDEGs	part5	no	NUDT4B
A0A075B6J9	ENSG00000211664	0.019967	0.0826666	1.17471	5.259	NDEPs_DEGs	part28	sig	IGLV2-18
A0A075B6K4	ENSG00000211669	0.47095	0.0406865	1.91754	1.5249	DEPs_NDEGs	part46	sig	IGLV3-10
A0A075B6K5	ENSG00000211670	0.95162	0.0204149	1.08211	-0.8446	DEPs_NDEGs	part46	sig	IGLV3-9
A0A075B6P5	ENSG00000244116	0.00028397	0.00908908	1.19541	4.7648	DEPs_DEGs	part1379	sig	IGKV2-28
A0A075B6Q5	ENSG00000223648	0.95162	0.0314741	2.62822	0.6864	DEPs_NDEGs	part46	sig	IGHV3-64
A0A075B6R9	ENSG00000241566	0.56226	0.00892865	2.11725	2.7305	DEPs_NDEGs	part46	sig	IGKV2D-24
A0A075B6S2	ENSG00000243264	0.0010065	0.302269	0.556342	5.7603	NDEPs_DEGs	part28	sig	IGKV2D-29
A0A075B6S5	ENSG00000244575	0.039008	0.0262965	1.65379	2.7754	DEPs_DEGs	part1379	sig	IGKV1-27
A0A075B6S6	ENSG00000239571	0.21705	0.0041507	0.819529	2.0871	DEPs_NDEGs	part46	sig	IGKV2D-30
A0A087WSX0	ENSG00000211650	0.25168	0.0732452	0.610266	2.2335	NDEPs_NDEGs	part5	no	IGLV5-45
A0A087WW87	ENSG00000273962	NA	0.189836	1.71779	5.4892	NDEPs_NDEGs	part5	no	IGKV2-40
A0A0A0MRZ8	ENSG00000211632	0.42296	0.172212	2.3656	3.1709	NDEPs_NDEGs	part5	no	IGKV3D-11
A0A0A0MS14	ENSG00000211961	0.95162	0.186124	0.844825	0.446	NDEPs_NDEGs	part5	no	IGHV1-45
A0A0A0MT36	ENSG00000225523	0.030504	0.186142	0.317964	5.0871	NDEPs_DEGs	part28	sig	IGKV6D-21
A0A0B4J1U3	ENSG00000211655	0.50986	0.983077	0.00797886	2.0485	NDEPs_NDEGs	part5	no	IGLV1-36
A0A0B4J1U7	ENSG00000211933	0.00074407	0.0267801	2.14046	4.341	DEPs_DEGs	part1379	sig	IGHV6-1
A0A0B4J1V0	ENSG00000211943	1.17e-08	0.168725	0.3576	5.76	NDEPs_DEGs	part28	sig	IGHV3-15
A0A0B4J1V6	ENSG00000211976	0.0027271	0.341056	0.503821	4.855	NDEPs_DEGs	part28	sig	IGHV3-73
A0A0B4J1V7	ENSG00000211979	0.77672	0.998187	0.00218316	-1.1576	NDEPs_NDEGs	part5	no	IGHV7-81
A0A0B4J1X5	ENSG00000224650	4.98e-06	0.257947	1.17202	4.0657	NDEPs_DEGs	part28	sig	IGHV3-74
A0A0B4J1X8	ENSG00000232216	0.028138	0.0138469	1.1029	4.7357	DEPs_DEGs	part1379	sig	IGHV3-43
A0A0B4J1Y9	ENSG00000225698	0.0076237	0.0159678	1.03698	3.9828	DEPs_DEGs	part1379	sig	IGHV3-72
A0A0B4J2D5	ENSG00000280071	0.9518	0.130698	-0.311557	-0.1061	NDEPs_NDEGs	part5	no	GATD3B
A0A0B4J2D9	ENSG00000276566	0.026953	0.54808	0.832333	4.5677	NDEPs_DEGs	part28	sig	IGKV1D-13
A0A0C4DH25	ENSG00000211625	0.031052	7.58e-08	1.83471	4.5277	DEPs_DEGs	part1379	sig	IGKV3D-20
A0A0C4DH29	ENSG00000211935	0.012031	0.0059128	2.08103	3.2849	DEPs_DEGs	part1379	sig	IGHV1-3
A0A0C4DH30	ENSG00000211944	0.95162	5.22e-05	0.564739	0.6864	NDEPs_NDEGs	part5	no	IGHV3-16
A0A0C4DH31	ENSG00000211945	0.083151	0.00779201	0.851709	3.5529	DEPs_NDEGs	part46	sig	IGHV1-18
A0A0C4DH32	ENSG00000211946	0.018732	0.0486436	0.532673	5.5838	NDEPs_DEGs	part28	sig	IGHV3-20
A0A0C4DH38	ENSG00000211966	0.0034746	0.0586061	0.953598	3.0802	NDEPs_DEGs	part28	sig	IGHV5-51
A0A0C4DH41	ENSG00000211970	0.0059267	0.0175802	2.22718	4.9842	DEPs_DEGs	part1379	sig	IGHV4-61
A0A0C4DH67	ENSG00000240671	0.53708	0.0331815	0.923538	2.1617	DEPs_NDEGs	part46	sig	IGKV1-8
A0A0J9YX35	ENSG00000282639	0.95162	0.0340922	4.87616	0.8407	DEPs_NDEGs	part46	sig	IGHV3-64D
A0A0J9YXQ4	ENSG00000214897	5.19e-10	0.17076	2.72813	5.8012	NDEPs_DEGs	part28	sig	PNMA6E
A0A5B9	ENSG00000211772	0.94171	0.558919	0.926387	0.2133	NDEPs_NDEGs	part5	no	TRBC2
A0AV96	ENSG00000163694	0.00051169	0.00494189	-0.408333	-1.8745	NDEPs_DEGs	part28	sig	RBM47
A0AVF1	ENSG00000105948	0.086611	0.00526776	-0.488504	-0.6975	NDEPs_NDEGs	part5	no	TTC26
A0AVT1	ENSG00000033178	0.070167	0.858049	0.0235446	-0.4992	NDEPs_NDEGs	part5	no	UBA6
A0FGR8	ENSG00000117868	0.00016783	0.000870384	0.915704	1.4588	DEPs_DEGs	part1379	sig	ESYT2
A0JNW5	ENSG00000111647	0.78055	0.475604	0.0874747	-0.1936	NDEPs_NDEGs	part5	no	UHRF1BP1L
A0M8Q6	ENSG00000211685	0.14353	0.112594	3.10266	2.6291	NDEPs_NDEGs	part5	no	IGLC7
A0MZ66	ENSG00000187164	1.05e-05	0.311294	-0.264638	-0.9525	NDEPs_NDEGs	part5	no	SHTN1
A0PJW6	ENSG00000168569	0.032661	0.00502916	-1.06067	-0.5977	DEPs_NDEGs	part46	sig	TMEM223
A0PK00	ENSG00000188735	3.83e-08	0.0405535	-0.381409	-2.4922	NDEPs_DEGs	part28	sig	TMEM120B
A1A4S6	ENSG00000071205	0.0094482	0.047954	0.336224	0.7323	NDEPs_NDEGs	part5	no	ARHGAP10
A1A5B4	ENSG00000185101	6.01e-12	0.0101875	0.656413	-2.7968	DEPs_DEGs	part1379	sig	ANO9
A1IGU5	ENSG00000183111	0.95162	0.626774	0.0764227	-0.155	NDEPs_NDEGs	part5	no	ARHGEF37
A1L020	ENSG00000254726	0.012903	6.75e-05	-2.24883	-1.211	DEPs_DEGs	part1379	sig	MEX3A
A1L0T0	ENSG00000105135	0.46547	0.12124	-0.251133	0.1983	NDEPs_NDEGs	part5	no	ILVBL
A1L157	ENSG00000110900	0.11338	0.155375	-0.301702	-0.8348	NDEPs_NDEGs	part5	no	TSPAN11
A1L390	ENSG00000126822	0.52079	0.00894745	-0.320874	-0.2782	NDEPs_NDEGs	part5	no	PLEKHG3
A1L4H1	ENSG00000179954	1.73e-08	0.0765121	2.21615	1.5984	NDEPs_DEGs	part28	sig	SSC5D
A1X283	ENSG00000174705	0.69876	0.236105	-0.195703	0.2301	NDEPs_NDEGs	part5	no	SH3PXD2B
A2NJV5	ENSG00000253998	0.00074551	0.306622	0.933981	5.0181	NDEPs_DEGs	part28	sig	IGKV2-29
A2RRD8	ENSG00000182986	7.14e-07	1.6e-07	-1.82474	-1.2312	DEPs_DEGs	part1379	sig	ZNF320
A2RRP1	ENSG00000151779	0.9247	0.00154501	-0.294348	-0.1403	NDEPs_NDEGs	part5	no	NBAS
A2RTX5	ENSG00000185418	0.79766	0.367751	0.230824	0.1666	NDEPs_NDEGs	part5	no	TARS3
A2RU48	ENSG00000179256	0.025201	0.249098	-0.239295	-3.5055	NDEPs_DEGs	part28	sig	SMCO3
A2RUB1	ENSG00000180336	0.34418	0.45815	-0.254486	-0.7605	NDEPs_NDEGs	part5	no	MEIOC
A2RUC4	ENSG00000162971	0.041463	0.746364	0.0816944	-0.5341	NDEPs_NDEGs	part5	no	TYW5
A2RUS2	ENSG00000105339	9.43e-05	0.818508	-0.0559038	1.5037	NDEPs_DEGs	part28	sig	DENND3
A2VDJ0	ENSG00000121210	0.00044018	0.654033	0.124057	1.1927	NDEPs_DEGs	part28	sig	TMEM131L
A3KMH1	ENSG00000102763	1.79e-14	6.26e-05	-1.11228	-1.8988	DEPs_DEGs	part1379	sig	VWA8
A3KN83	ENSG00000139697	0.0028454	1.34e-07	-0.857066	-0.4478	DEPs_NDEGs	part46	sig	SBNO1
A4D126	ENSG00000214960	0.59419	0.000241104	1.08363	-0.355	DEPs_NDEGs	part46	sig	CRPPA
A4D1E9	ENSG00000105793	0.14136	0.00147174	-0.401249	-0.4087	NDEPs_NDEGs	part5	no	GTPBP10
A4D1P6	ENSG00000105875	0.90165	0.125571	0.445312	0.1045	NDEPs_NDEGs	part5	no	WDR91
A5A3E0	ENSG00000196604	0.61964	0.0462382	1.59498	-2.1233	DEPs_NDEGs	part46	sig	POTEF
A5D8V6	ENSG00000167987	0.95162	0.0856324	0.430447	0.0593	NDEPs_NDEGs	part5	no	VPS37C
A5PLN9	ENSG00000113597	0.019568	0.370572	-0.167888	-0.5047	NDEPs_NDEGs	part5	no	TRAPPC13
A5YKK6	ENSG00000125107	0.10386	6.76e-08	-0.852192	-0.9602	DEPs_NDEGs	part46	sig	CNOT1
A5YM69	ENSG00000213214	3.72e-08	0.00623396	0.803983	-1.4325	DEPs_DEGs	part1379	sig	ARHGEF35
A6NC98	ENSG00000168071	0.37058	0.761785	-0.0599644	0.5401	NDEPs_NDEGs	part5	no	CCDC88B
A6NCE7	ENSG00000258102	0.49175	0.694155	-0.143566	0.4561	NDEPs_NDEGs	part5	no	MAP1LC3B2
A6NDB9	ENSG00000187867	0.0071741	0.412994	0.122135	-1.6746	NDEPs_DEGs	part28	sig	PALM3
A6NDG6	ENSG00000184207	0.014069	0.0158993	-0.826385	-0.8204	DEPs_NDEGs	part46	sig	PGP
A6NDU8	ENSG00000205765	0.99501	0.151022	-0.248973	0.0063	NDEPs_NDEGs	part5	no	C5orf51
A6NED2	ENSG00000166965	0.33054	0.0312829	-0.290777	-0.3688	NDEPs_NDEGs	part5	no	RCCD1
A6NFI3	ENSG00000205903	0.89732	0.858879	0.0272913	-0.1572	NDEPs_NDEGs	part5	no	ZNF316
A6NGB9	ENSG00000122574	5.62e-108	0.0430022	2.39296	5.1691	DEPs_DEGs	part1379	sig	WIPF3
A6NHL2	ENSG00000178462	0.95162	0.223975	0.251622	-1.363	NDEPs_NDEGs	part5	no	TUBAL3
A6NHQ2	ENSG00000188573	0.62755	0.034006	-0.768724	-0.7068	DEPs_NDEGs	part46	sig	FBLL1
A6NHR9	ENSG00000101596	0.87546	5.48e-05	-0.624485	-0.1481	DEPs_NDEGs	part46	sig	SMCHD1
A6NHX0	ENSG00000274070	0.0048773	0.0336863	0.452017	0.8088	NDEPs_NDEGs	part5	no	CASTOR2
A6NIH7	ENSG00000175970	0.92276	0.781076	0.0660641	-0.1679	NDEPs_NDEGs	part5	no	UNC119B
A6NJ78	ENSG00000169519	0.81607	0.853536	0.0330448	-0.1281	NDEPs_NDEGs	part5	no	METTL15
A6NK58	ENSG00000175536	0.29995	0.0504865	-1.41526	-0.7919	NDEPs_NDEGs	part5	no	LIPT2
A6NKD9	ENSG00000205476	0.37717	0.276885	-0.363034	-0.4097	NDEPs_NDEGs	part5	no	CCDC85C
A6NMZ7	ENSG00000206384	0.0032756	0.315658	0.485487	-2.1278	NDEPs_DEGs	part28	sig	COL6A6
A6QL63	ENSG00000151136	2.11e-18	0.974582	0.00563522	-4.0932	NDEPs_DEGs	part28	sig	BTBD11
A7E2V4	ENSG00000214655	0.63025	0.102262	0.280936	-0.2045	NDEPs_NDEGs	part5	no	ZSWIM8
A8K2U0	ENSG00000166535	0.987	0.00673415	-0.695612	0.0251	DEPs_NDEGs	part46	sig	A2ML1
A8MVW0	ENSG00000161682	0.00033737	0.0660417	-0.33449	-1.3723	NDEPs_DEGs	part28	sig	FAM171A2
A8MW92	ENSG00000129292	0.95162	0.38664	0.386619	-0.0452	NDEPs_NDEGs	part5	no	PHF20L1
A8MWD9	ENSG00000224543	0.88019	8.04e-05	-0.957894	-0.2078	DEPs_NDEGs	part46	sig	SNRPGP15
A8MWY0	ENSG00000164659	0.8138	0.00315929	4.12315	0.3291	DEPs_NDEGs	part46	sig	ELAPOR2
A8MXV4	ENSG00000213965	0.75137	0.00155198	-0.765296	-0.1484	DEPs_NDEGs	part46	sig	NUDT19
A8MYP8	ENSG00000177989	0.95162	0.200513	-0.816775	-0.1374	NDEPs_NDEGs	part5	no	ODF3B
A8TX70	ENSG00000172752	0.018684	0.3795	0.595171	2.4995	NDEPs_DEGs	part28	sig	COL6A5
A9UHW6	ENSG00000125457	0.79481	0.129183	0.404949	0.1979	NDEPs_NDEGs	part5	no	MIF4GD
B0I1T2	ENSG00000136286	0.54441	0.162685	0.527344	0.5523	NDEPs_NDEGs	part5	no	MYO1G
B2RTY4	ENSG00000066933	0.97046	0.522214	0.0973153	-0.0188	NDEPs_NDEGs	part5	no	MYO9A
B5ME19	ENSG00000205609	0.94487	7.56e-07	-0.31211	0.1397	NDEPs_NDEGs	part5	no	EIF3CL
B7ZAQ6	ENSG00000117262	0.024576	0.596669	-0.131802	-0.8443	NDEPs_NDEGs	part5	no	GPR89A
B9A064	ENSG00000254709	0.041521	0.00127546	0.934502	3.8242	DEPs_DEGs	part1379	sig	IGLL5
C4AMC7	ENSG00000185596	0.95162	0.156629	-0.226306	-0.1126	NDEPs_NDEGs	part5	no	WASH3P
C9J7I0	ENSG00000219545	0.21573	0.234841	-0.401297	0.4964	NDEPs_NDEGs	part5	no	UMAD1
C9JLW8	ENSG00000225663	8.1e-06	0.154322	-0.341748	0.9428	NDEPs_NDEGs	part5	no	MCRIP1
E9PAV3	ENSG00000196531	0.043701	0.0270328	-0.309973	0.5658	NDEPs_NDEGs	part5	no	NACA
E9PRG8	ENSG00000278615	0.46136	0.937753	-0.0186977	-2.922	NDEPs_NDEGs	part5	no	C11orf98
H7BZ55	ENSG00000226321	1.25e-21	0.238038	-0.662702	-4.8696	NDEPs_DEGs	part28	sig	CROCC2
L0R6Q1	ENSG00000176087	0.94681	0.117853	-0.445246	-0.0859	NDEPs_NDEGs	part5	no	SLC35A4
L0R819	ENSG00000286053	0.95162	0.0199649	-0.77486	-1.2078	DEPs_NDEGs	part46	sig	ASDURF
O00115	ENSG00000105612	0.025002	0.193537	1.08465	0.543	NDEPs_NDEGs	part5	no	DNASE2
O00116	ENSG00000018510	0.95162	0.489077	-0.310856	-0.0782	NDEPs_NDEGs	part5	no	AGPS
O00139	ENSG00000068796	0.053288	1.36e-07	-0.803066	-0.6079	DEPs_NDEGs	part46	sig	KIF2A
O00142	ENSG00000166548	0.0022499	0.0192866	0.802538	0.6005	DEPs_NDEGs	part46	sig	TK2
O00148	ENSG00000123136	0.11267	0.000388115	-1.29196	-0.5905	DEPs_NDEGs	part46	sig	DDX39A
O00151	ENSG00000107438	0.0017483	0.0713798	-0.332155	-0.79	NDEPs_NDEGs	part5	no	PDLIM1
O00154	ENSG00000097021	0.95162	0.00272347	-0.76797	-0.1058	DEPs_NDEGs	part46	sig	ACOT7
O00159	ENSG00000197879	0.15586	0.0213644	0.853343	0.3906	DEPs_NDEGs	part46	sig	MYO1C
O00160	ENSG00000142347	0.067631	0.0819352	1.20805	0.8293	NDEPs_NDEGs	part5	no	MYO1F
O00161	ENSG00000092531	0.9547	0.272067	-0.122047	0.0354	NDEPs_NDEGs	part5	no	SNAP23
O00165	ENSG00000143575	0.019919	0.0015985	-0.463377	0.5081	NDEPs_NDEGs	part5	no	HAX1
O00167	ENSG00000064655	1.52e-25	0.280424	-0.263501	-5.9327	NDEPs_DEGs	part28	sig	EYA2
O00168	ENSG00000266964	0.0005545	0.0160839	2.79651	2.6973	DEPs_DEGs	part1379	sig	FXYD1
O00170	ENSG00000110711	3.22e-07	0.153129	-0.107194	1.2335	NDEPs_DEGs	part28	sig	AIP
O00178	ENSG00000100226	0.45364	0.000262026	-0.465928	0.4666	NDEPs_NDEGs	part5	no	GTPBP1
O00182	ENSG00000168961	0.95162	0.652019	-0.148633	-0.0746	NDEPs_NDEGs	part5	no	LGALS9
O00186	ENSG00000116266	0.58413	0.956009	0.00708635	0.1976	NDEPs_NDEGs	part5	no	STXBP3
O00187	ENSG00000009724	0.5488	0.0170061	2.3996	-0.5469	DEPs_NDEGs	part46	sig	MASP2
O00192	ENSG00000099889	0.85388	0.0183965	-0.437948	-0.1712	NDEPs_NDEGs	part5	no	ARVCF
O00194	ENSG00000041353	0.026247	0.549778	0.390347	-1.7976	NDEPs_DEGs	part28	sig	RAB27B
O00203	ENSG00000132842	0.18219	0.13686	-0.127245	-0.4934	NDEPs_NDEGs	part5	no	AP3B1
O00213	ENSG00000166313	1.63e-15	0.056828	0.719625	1.3337	NDEPs_DEGs	part28	sig	APBB1
O00214	ENSG00000116977	0.00041585	0.23165	0.352456	0.6543	NDEPs_NDEGs	part5	no	LGALS8
O00217	ENSG00000110717	0.59047	0.0297542	-0.343798	-0.2556	NDEPs_NDEGs	part5	no	NDUFS8
O00221	ENSG00000146232	0.88529	0.26094	-0.252253	-0.1809	NDEPs_NDEGs	part5	no	NFKBIE
O00231	ENSG00000108671	0.95162	1.72e-05	-0.389584	-0.0307	NDEPs_NDEGs	part5	no	PSMD11
O00232	ENSG00000197170	0.56146	3.01e-05	-0.401044	-0.1665	NDEPs_NDEGs	part5	no	PSMD12
O00233	ENSG00000110801	0.95162	0.21285	-0.158917	0.0542	NDEPs_NDEGs	part5	no	PSMD9
O00238	ENSG00000138696	0.74683	0.354274	0.261611	-0.4084	NDEPs_NDEGs	part5	no	BMPR1B
O00244	ENSG00000177556	0.30923	0.643344	0.0862502	0.3687	NDEPs_NDEGs	part5	no	ATOX1
O00255	ENSG00000133895	0.31312	0.656743	0.12698	-0.3296	NDEPs_NDEGs	part5	no	MEN1
O00264	ENSG00000101856	0.00012014	6.62e-08	-1.33824	-1.638	DEPs_DEGs	part1379	sig	PGRMC1
O00267	ENSG00000196235	0.92276	0.00104563	-0.436435	-0.0789	NDEPs_NDEGs	part5	no	SUPT5H
O00268	ENSG00000130699	0.95162	0.0159207	-0.535629	-0.062	NDEPs_NDEGs	part5	no	TAF4
O00273	ENSG00000160049	0.95162	0.136422	-0.165268	-0.0259	NDEPs_NDEGs	part5	no	DFFA
O00287	ENSG00000133111	0.48714	0.550495	-0.135609	0.2843	NDEPs_NDEGs	part5	no	RFXAP
O00291	ENSG00000127946	0.95162	0.00657282	-0.298006	-0.0546	NDEPs_NDEGs	part5	no	HIP1
O00292	ENSG00000143768	6.17e-12	0.125781	1.31933	4.7045	NDEPs_DEGs	part28	sig	LEFTY2
O00299	ENSG00000213719	0.012483	0.143031	0.29917	0.4495	NDEPs_NDEGs	part5	no	CLIC1
O00303	ENSG00000175390	0.00028503	8.39e-05	-0.297706	0.5718	NDEPs_NDEGs	part5	no	EIF3F
O00308	ENSG00000198373	0.44936	0.025207	-0.929203	0.2035	DEPs_NDEGs	part46	sig	WWP2
O00329	ENSG00000171608	0.00035594	0.115366	0.716411	1.2375	NDEPs_DEGs	part28	sig	PIK3CD
O00330	ENSG00000110435	0.65	0.307489	-0.119813	-0.1335	NDEPs_NDEGs	part5	no	PDHX
O00338	ENSG00000198203	0.043692	0.278353	0.547969	-1.5931	NDEPs_DEGs	part28	sig	SULT1C2
O00339	ENSG00000132561	3.9e-05	0.0673021	2.53225	2.0393	NDEPs_DEGs	part28	sig	MATN2
O00391	ENSG00000116260	6.97e-08	0.000117327	1.42315	2.4076	DEPs_DEGs	part1379	sig	QSOX1
O00399	ENSG00000104671	0.23166	0.668525	0.0760169	0.377	NDEPs_NDEGs	part5	no	DCTN6
O00400	ENSG00000169359	0.0028905	0.000163487	-0.84926	-0.6952	DEPs_NDEGs	part46	sig	SLC33A1
O00401	ENSG00000106299	1e-06	0.218343	0.329268	1.1179	NDEPs_DEGs	part28	sig	WASL
O00410	ENSG00000065150	0.95162	5.89e-05	-0.436464	-0.0591	NDEPs_NDEGs	part5	no	IPO5
O00418	ENSG00000103319	0.56765	0.209249	0.159852	0.3045	NDEPs_NDEGs	part5	no	EEF2K
O00421	ENSG00000121797	0.00021856	0.323946	2.49854	1.7329	NDEPs_DEGs	part28	sig	CCRL2
O00422	ENSG00000150459	0.23019	0.0575229	-0.374656	0.2842	NDEPs_NDEGs	part5	no	SAP18
O00423	ENSG00000066629	0.0051028	2.02e-09	-1.52312	-0.9631	DEPs_NDEGs	part46	sig	EML1
O00429	ENSG00000087470	0.62008	0.927159	-0.00393121	-0.1665	NDEPs_NDEGs	part5	no	DNM1L
O00442	ENSG00000137996	0.87732	0.812878	0.0291698	-0.0912	NDEPs_NDEGs	part5	no	RTCA
O00443	ENSG00000011405	0.11395	0.000158432	-0.529243	-0.535	NDEPs_NDEGs	part5	no	PIK3C2A
O00451	ENSG00000168546	0.0078069	0.502479	-0.21909	-1.5466	NDEPs_DEGs	part28	sig	GFRA2
O00453	ENSG00000204482	0.053204	0.354735	1.095	1.1908	NDEPs_NDEGs	part5	no	LST1
O00461	ENSG00000173905	0.95162	0.505058	-0.103304	0.0712	NDEPs_NDEGs	part5	no	GOLIM4
O00462	ENSG00000109323	0.001727	0.540506	0.456896	0.7407	NDEPs_NDEGs	part5	no	MANBA
O00468	ENSG00000188157	0.00037949	0.294178	-0.245472	-1.4163	NDEPs_DEGs	part28	sig	AGRN
O00469	ENSG00000152952	3.56e-08	0.133176	1.43593	1.7691	NDEPs_DEGs	part28	sig	PLOD2
O00470	ENSG00000143995	1.33e-09	1.39e-05	-1.14338	-1.0056	DEPs_DEGs	part1379	sig	MEIS1
O00471	ENSG00000070367	0.63704	0.0441564	0.214522	-0.2514	NDEPs_NDEGs	part5	no	EXOC5
O00478	ENSG00000111801	0.65198	0.832339	0.0277125	0.2142	NDEPs_NDEGs	part5	no	BTN3A3
O00479	ENSG00000182952	0.16521	0.460265	-0.533709	0.2734	NDEPs_NDEGs	part5	no	HMGN4
O00481	ENSG00000026950	0.58989	0.288234	0.446696	0.2465	NDEPs_NDEGs	part5	no	BTN3A1
O00483	ENSG00000189043	0.0012604	0.59295	-0.0676147	0.5804	NDEPs_NDEGs	part5	no	NDUFA4
O00487	ENSG00000115233	0.08544	0.00760703	-0.200889	-0.5856	NDEPs_NDEGs	part5	no	PSMD14
O00499	ENSG00000136717	0.25004	0.000341341	-0.584266	-0.2657	NDEPs_NDEGs	part5	no	BIN1
O00501	ENSG00000184113	2.97e-09	0.0398943	2.49562	3.9976	DEPs_DEGs	part1379	sig	CLDN5
O00505	ENSG00000102753	0.45072	0.00262976	-0.431996	-0.2043	NDEPs_NDEGs	part5	no	KPNA3
O00506	ENSG00000115694	0.88037	0.333394	-0.235171	-0.1011	NDEPs_NDEGs	part5	no	STK25
O00515	ENSG00000159166	1.09e-06	0.0012617	-0.544403	-3.7005	NDEPs_DEGs	part28	sig	LAD1
O00519	ENSG00000117480	1.21e-16	0.000198124	-1.41843	-1.6063	DEPs_DEGs	part1379	sig	FAAH
O00522	ENSG00000001631	0.95162	0.889275	0.0259949	-0.0705	NDEPs_NDEGs	part5	no	KRIT1
O00533	ENSG00000134121	1.26e-16	0.0904043	1.6886	5.9213	NDEPs_DEGs	part28	sig	CHL1
O00534	ENSG00000110002	0.53174	0.00765467	0.853047	0.4266	DEPs_NDEGs	part46	sig	VWA5A
O00541	ENSG00000100029	0.40404	1.68e-10	-0.863181	0.1864	DEPs_NDEGs	part46	sig	PES1
O00559	ENSG00000147654	0.24216	0.00095213	1.06656	-0.4093	DEPs_NDEGs	part46	sig	EBAG9
O00560	ENSG00000137575	1.91e-10	0.063825	1.25744	0.9783	NDEPs_NDEGs	part5	no	SDCBP
O00562	ENSG00000110697	0.19955	0.0195307	-0.362507	-0.8146	NDEPs_NDEGs	part5	no	PITPNM1
O00566	ENSG00000124383	0.036713	0.00833356	-0.790898	-0.5035	DEPs_NDEGs	part46	sig	MPHOSPH10
O00567	ENSG00000101361	0.62408	2.1e-05	-0.713129	-0.216	DEPs_NDEGs	part46	sig	NOP56
O00571	ENSG00000215301	0.49206	0.000161363	-0.495489	0.4013	NDEPs_NDEGs	part5	no	DDX3X
O00584	ENSG00000026297	1.91e-16	0.00587862	-0.848207	-2.3037	DEPs_DEGs	part1379	sig	RNASET2
O00585	ENSG00000137077	0.30686	0.393769	0.442535	1.6582	NDEPs_NDEGs	part5	no	CCL21
O00591	ENSG00000094755	8.44e-06	0.00974124	0.663181	-5.363	DEPs_DEGs	part1379	sig	GABRP
O00592	ENSG00000128567	0.0011304	0.000260099	-0.743949	-1.6914	DEPs_DEGs	part1379	sig	PODXL
O00602	ENSG00000085265	0.0063795	0.337041	1.09002	1.7163	NDEPs_DEGs	part28	sig	FCN1
O00622	ENSG00000142871	2.19e-05	0.120772	2.40493	3.1692	NDEPs_DEGs	part28	sig	CCN1
O00623	ENSG00000108733	0.31676	0.127715	0.464578	0.4285	NDEPs_NDEGs	part5	no	PEX12
O00625	ENSG00000087842	0.17077	0.461429	-0.124971	0.5484	NDEPs_NDEGs	part5	no	PIR
O00629	ENSG00000186432	0.95162	0.727668	0.0508521	-0.055	NDEPs_NDEGs	part5	no	KPNA4
O00635	ENSG00000112343	0.95294	0.16758	0.217061	0.0327	NDEPs_NDEGs	part5	no	TRIM38
O00712	ENSG00000147862	4.97e-17	0.00361708	1.35634	1.8168	DEPs_DEGs	part1379	sig	NFIB
O00743	ENSG00000119414	0.16921	0.989291	-0.00246008	0.2961	NDEPs_NDEGs	part5	no	PPP6C
O00746	ENSG00000103202	0.52194	9.42e-06	-1.86555	-0.3984	DEPs_NDEGs	part46	sig	NME4
O00754	ENSG00000104774	0.61659	0.347228	-0.19064	0.2635	NDEPs_NDEGs	part5	no	MAN2B1
O00757	ENSG00000130957	0.15022	0.507141	1.0736	-3.0508	NDEPs_NDEGs	part5	no	FBP2
O00762	ENSG00000175063	0.2317	0.0535932	-0.858318	-2.4423	NDEPs_NDEGs	part5	no	UBE2C
O00764	ENSG00000160209	0.53186	0.0621499	0.501209	0.258	NDEPs_NDEGs	part5	no	PDXK
O14494	ENSG00000067113	4.13e-09	0.142253	-0.496965	-1.3426	NDEPs_DEGs	part28	sig	PLPP1
O14495	ENSG00000162407	0.25481	0.143108	-0.424174	0.6346	NDEPs_NDEGs	part5	no	PLPP3
O14497	ENSG00000117713	4.49e-05	2.53e-05	-1.08291	-0.5944	DEPs_NDEGs	part46	sig	ARID1A
O14498	ENSG00000129009	0.37084	0.126456	1.28984	0.6769	NDEPs_NDEGs	part5	no	ISLR
O14519	ENSG00000111328	0.016107	0.226309	0.328775	-0.8292	NDEPs_NDEGs	part5	no	CDK2AP1
O14521	ENSG00000204370	0.39046	0.864672	-0.0291623	0.2714	NDEPs_NDEGs	part5	no	SDHD
O14524	ENSG00000166881	0.23676	0.0335762	2.03237	-0.4442	DEPs_NDEGs	part46	sig	NEMP1
O14530	ENSG00000115514	0.17144	0.231665	-0.259892	-0.3544	NDEPs_NDEGs	part5	no	TXNDC9
O14531	ENSG00000151640	0.0029259	0.0107771	-0.313906	-1.6575	NDEPs_DEGs	part28	sig	DPYSL4
O14545	ENSG00000135148	0.95162	0.0343049	-0.71888	0.0764	DEPs_NDEGs	part46	sig	TRAFD1
O14548	ENSG00000115944	0.00066468	0.183834	-0.402219	0.6878	NDEPs_NDEGs	part5	no	COX7A2L
O14558	ENSG00000004776	8.24e-08	0.0424199	2.40114	2.4327	DEPs_DEGs	part1379	sig	HSPB6
O14561	ENSG00000004779	0.71957	0.00760344	-0.805983	0.1388	DEPs_NDEGs	part46	sig	NDUFAB1
O14562	ENSG00000103353	0.50291	4.61e-06	-0.993614	-0.3703	DEPs_NDEGs	part46	sig	UBFD1
O14569	ENSG00000114395	0.47502	0.941296	-0.0268057	-0.2856	NDEPs_NDEGs	part5	no	CYB561D2
O14569	ENSG00000271858	0.31007	0.941296	-0.0268057	1.5243	NDEPs_NDEGs	part5	no	CYB561D2
O14578	ENSG00000122966	0.036464	0.34423	-0.180176	-2.0081	NDEPs_DEGs	part28	sig	CIT
O14579	ENSG00000105669	0.27256	0.0104312	-0.27983	-0.4641	NDEPs_NDEGs	part5	no	COPE
O14593	ENSG00000064490	0.13877	0.0281745	0.586476	-0.3975	DEPs_NDEGs	part46	sig	RFXANK
O14613	ENSG00000149798	0.8554	0.258009	-0.18002	0.6626	NDEPs_NDEGs	part5	no	CDC42EP2
O14617	ENSG00000065000	0.3199	0.268494	-0.0987636	-0.2463	NDEPs_NDEGs	part5	no	AP3D1
O14618	ENSG00000173992	0.27035	0.0229452	0.397162	0.4271	NDEPs_NDEGs	part5	no	CCS
O14628	ENSG00000005801	2.61e-18	0.554807	0.19003	-1.5	NDEPs_DEGs	part28	sig	ZNF195
O14638	ENSG00000154269	0.0068898	0.00244924	0.220421	-3.3688	NDEPs_DEGs	part28	sig	ENPP3
O14639	ENSG00000099204	1.25e-13	0.0275019	1.8431	2.648	DEPs_DEGs	part1379	sig	ABLIM1
O14641	ENSG00000004975	0.014251	0.00193757	-0.423344	0.402	NDEPs_NDEGs	part5	no	DVL2
O14646	ENSG00000153922	0.95162	0.598755	-0.0602567	0.1028	NDEPs_NDEGs	part5	no	CHD1
O14647	ENSG00000173575	0.91223	0.000188183	-0.40949	0.0691	NDEPs_NDEGs	part5	no	CHD2
O14653	ENSG00000108433	0.71729	0.709041	-0.0620046	-0.1358	NDEPs_NDEGs	part5	no	GOSR2
O14656	ENSG00000136827	0.74467	0.0456364	-0.301238	0.1807	NDEPs_NDEGs	part5	no	TOR1A
O14657	ENSG00000136816	0.59593	0.00199692	-0.626532	0.1616	DEPs_NDEGs	part46	sig	TOR1B
O14662	ENSG00000124222	0.52416	0.207024	0.599983	-0.2771	NDEPs_NDEGs	part5	no	STX16
O14672	ENSG00000137845	0.49356	0.000254997	-0.365365	-0.3075	NDEPs_NDEGs	part5	no	ADAM10
O14678	ENSG00000119688	0.84934	0.152381	-0.428958	0.1185	NDEPs_NDEGs	part5	no	ABCD4
O14681	ENSG00000149547	0.00035426	0.0106012	-0.805775	-0.4861	DEPs_NDEGs	part46	sig	EI24
O14727	ENSG00000120868	0.93481	0.0798169	0.222204	-0.1546	NDEPs_NDEGs	part5	no	APAF1
O14734	ENSG00000101473	0.026815	0.267582	-0.271763	0.5439	NDEPs_NDEGs	part5	no	ACOT8
O14735	ENSG00000103502	5.22e-09	0.000227271	1.07895	1.433	DEPs_DEGs	part1379	sig	CDIPT
O14737	ENSG00000105185	0.95162	0.117731	-0.229924	0.0932	NDEPs_NDEGs	part5	no	PDCD5
O14744	ENSG00000100462	0.64122	2.12e-05	-0.485789	-0.3412	NDEPs_NDEGs	part5	no	PRMT5
O14745	ENSG00000109062	7.98e-10	1.29e-06	-1.51925	-2.4976	DEPs_DEGs	part1379	sig	SLC9A3R1
O14772	ENSG00000254685	0.95162	0.0834836	-0.29284	-0.083	NDEPs_NDEGs	part5	no	FPGT
O14773	ENSG00000166340	9.57e-05	0.141642	0.636185	1.1869	NDEPs_DEGs	part28	sig	TPP1
O14775	ENSG00000069966	0.001527	0.0457871	0.607749	0.6181	DEPs_NDEGs	part46	sig	GNB5
O14776	ENSG00000113649	0.00063321	7.73e-07	-0.729933	-0.7894	DEPs_NDEGs	part46	sig	TCERG1
O14777	ENSG00000080986	0.072664	0.480231	0.129466	-1.9695	NDEPs_NDEGs	part5	no	NDC80
O14782	ENSG00000084731	3.2e-17	0.447697	-0.635872	1.6676	NDEPs_DEGs	part28	sig	KIF3C
O14786	ENSG00000099250	0.99501	0.0482912	-0.292713	0.0132	NDEPs_NDEGs	part5	no	NRP1
O14787	ENSG00000105576	0.95162	0.00364287	-0.452971	-0.0408	NDEPs_NDEGs	part5	no	TNPO2
O14791	ENSG00000100342	0.74575	0.00138081	0.691571	0.2737	DEPs_NDEGs	part46	sig	APOL1
O14795	ENSG00000198722	0.00055332	0.947527	-0.0116372	-0.7517	NDEPs_NDEGs	part5	no	UNC13B
O14802	ENSG00000148606	0.23802	0.000422202	-0.510088	-0.261	NDEPs_NDEGs	part5	no	POLR3A
O14807	ENSG00000158186	1.43e-29	0.0019049	2.06836	2.1503	DEPs_DEGs	part1379	sig	MRAS
O14817	ENSG00000214063	7.02e-20	0.000436164	2.99528	2.2862	DEPs_DEGs	part1379	sig	TSPAN4
O14818	ENSG00000101182	0.71725	0.0285338	-0.238939	0.2085	NDEPs_NDEGs	part5	no	PSMA7
O14827	ENSG00000113319	2.29e-33	0.121772	0.947677	4.1781	NDEPs_DEGs	part28	sig	RASGRF2
O14828	ENSG00000116521	0.95162	0.630462	-0.106785	-0.0467	NDEPs_NDEGs	part5	no	SCAMP3
O14832	ENSG00000107537	0.0010871	0.493892	0.118112	0.9222	NDEPs_NDEGs	part5	no	PHYH
O14841	ENSG00000178814	0.029715	2.98e-05	-1.02624	-0.86	DEPs_NDEGs	part46	sig	OPLAH
O14867	ENSG00000156273	0.25753	0.343246	0.218657	0.4541	NDEPs_NDEGs	part5	no	BACH1
O14874	ENSG00000103507	0.055948	0.182499	0.362678	0.4297	NDEPs_NDEGs	part5	no	BCKDK
O14879	ENSG00000119917	5.77e-19	0.00479308	0.732346	1.3916	DEPs_DEGs	part1379	sig	IFIT3
O14880	ENSG00000143198	1.93e-18	0.000803129	1.37451	1.4424	DEPs_DEGs	part1379	sig	MGST3
O14893	ENSG00000092208	0.65226	0.026744	-0.54022	-0.1709	NDEPs_NDEGs	part5	no	GEMIN2
O14896	ENSG00000117595	1.43e-19	0.94074	0.0099064	-3.9253	NDEPs_DEGs	part28	sig	IRF6
O14907	ENSG00000213977	0.80161	0.161698	-0.220888	-0.4049	NDEPs_NDEGs	part5	no	TAX1BP3
O14908	ENSG00000123159	0.99865	0.000652409	-0.451366	-0.0006	NDEPs_NDEGs	part5	no	GIPC1
O14910	ENSG00000111052	0.95162	0.283656	0.298658	-0.101	NDEPs_NDEGs	part5	no	LIN7A
O14920	ENSG00000104365	0.95162	0.893014	-0.0280722	-0.0493	NDEPs_NDEGs	part5	no	IKBKB
O14925	ENSG00000265354	0.14572	0.00011783	-1.21998	-0.3839	DEPs_NDEGs	part46	sig	TIMM23
O14929	ENSG00000128708	0.95162	4.85e-08	-2.31975	0.0663	DEPs_NDEGs	part46	sig	HAT1
O14933	ENSG00000156587	0.0038022	0.235961	0.346778	0.6799	NDEPs_NDEGs	part5	no	UBE2L6
O14936	ENSG00000147044	0.0045407	0.406447	0.217216	0.835	NDEPs_NDEGs	part5	no	CASK
O14939	ENSG00000129219	0.0025931	0.598301	-0.117308	0.5888	NDEPs_NDEGs	part5	no	PLD2
O14949	ENSG00000164405	0.89701	0.557659	-0.0770042	-0.1125	NDEPs_NDEGs	part5	no	UQCRQ
O14950	ENSG00000118680	0.20101	0.00356348	1.30533	0.2863	DEPs_NDEGs	part46	sig	MYL12B
O14964	ENSG00000185359	0.71128	0.214422	0.11442	-0.1375	NDEPs_NDEGs	part5	no	HGS
O14966	ENSG00000117280	2.41e-26	1.88e-07	3.53853	2.4583	DEPs_DEGs	part1379	sig	RAB29
O14967	ENSG00000153132	0.0057222	0.377675	-0.434727	-1.9672	NDEPs_DEGs	part28	sig	CLGN
O14972	ENSG00000157538	0.49566	0.261053	0.221636	0.2973	NDEPs_NDEGs	part5	no	VPS26C
O14974	ENSG00000058272	0.070011	0.375491	0.175392	0.5583	NDEPs_NDEGs	part5	no	PPP1R12A
O14975	ENSG00000140284	7.41e-10	0.315662	-0.592682	-3.5966	NDEPs_DEGs	part28	sig	SLC27A2
O14976	ENSG00000178950	0.56344	9.92e-05	-0.783391	-0.2289	DEPs_NDEGs	part46	sig	GAK
O14979	ENSG00000152795	0.59084	0.0249742	-0.443422	0.2174	NDEPs_NDEGs	part5	no	HNRNPDL
O14980	ENSG00000082898	0.0032176	1.04e-05	-0.468812	-0.6725	NDEPs_NDEGs	part5	no	XPO1
O14981	ENSG00000095564	0.95162	1.11e-05	-0.401009	-0.1191	NDEPs_NDEGs	part5	no	BTAF1
O15013	ENSG00000104728	0.75635	0.792699	-0.0500404	0.2545	NDEPs_NDEGs	part5	no	ARHGEF10
O15014	ENSG00000180357	0.95162	0.348012	-0.179001	0.0675	NDEPs_NDEGs	part5	no	ZNF609
O15020	ENSG00000173898	3.28e-06	2.03e-06	-0.632839	-2.5003	DEPs_DEGs	part1379	sig	SPTBN2
O15027	ENSG00000148396	0.0053691	0.000354929	-0.721338	-0.6941	DEPs_NDEGs	part46	sig	SEC16A
O15031	ENSG00000196576	0.90165	0.221626	0.263661	-0.1085	NDEPs_NDEGs	part5	no	PLXNB2
O15037	ENSG00000100441	0.28143	0.64549	0.163065	0.3738	NDEPs_NDEGs	part5	no	KHNYN
O15040	ENSG00000196663	0.74986	0.000934649	-0.435342	0.1728	NDEPs_NDEGs	part5	no	TECPR2
O15042	ENSG00000163714	0.02742	8.43e-07	-0.910468	-0.4322	DEPs_NDEGs	part46	sig	U2SURP
O15047	ENSG00000099381	0.93843	0.0133641	-0.65153	-0.0788	DEPs_NDEGs	part46	sig	SETD1A
O15056	ENSG00000078269	9.89e-06	0.329005	0.152373	1.0321	NDEPs_DEGs	part28	sig	SYNJ2
O15061	ENSG00000182253	2.59e-08	0.201733	2.04679	3.3777	NDEPs_DEGs	part28	sig	SYNM
O15066	ENSG00000101350	0.95162	0.0236183	-0.406029	-0.0743	NDEPs_NDEGs	part5	no	KIF3B
O15067	ENSG00000178921	0.00083984	1.7e-06	-0.924724	-1.1063	DEPs_DEGs	part1379	sig	PFAS
O15075	ENSG00000133083	0.63398	0.0745613	1.17228	0.5171	NDEPs_NDEGs	part5	no	DCLK1
O15078	ENSG00000198707	0.26119	0.240167	0.709867	-0.3145	NDEPs_NDEGs	part5	no	CEP290
O15084	ENSG00000206560	0.53341	0.874764	0.0192192	0.2777	NDEPs_NDEGs	part5	no	ANKRD28
O15085	ENSG00000132694	0.9547	0.398126	-0.143072	-0.0288	NDEPs_NDEGs	part5	no	ARHGEF11
O15091	ENSG00000100890	0.0073755	0.00510995	-0.529523	-1.0294	NDEPs_DEGs	part28	sig	PRORP
O15111	ENSG00000213341	0.79378	0.291691	-0.180607	-0.162	NDEPs_NDEGs	part5	no	CHUK
O15116	ENSG00000175324	0.95162	0.021382	-0.707387	0.0334	DEPs_NDEGs	part46	sig	LSM1
O15117	ENSG00000082074	0.025077	0.682876	0.297925	1.1674	NDEPs_DEGs	part28	sig	FYB1
O15118	ENSG00000141458	0.93423	0.928557	-0.0178543	0.0895	NDEPs_NDEGs	part5	no	NPC1
O15119	ENSG00000135111	0.9399	0.562742	-0.0783916	-0.2694	NDEPs_NDEGs	part5	no	TBX3
O15120	ENSG00000169692	0.00029067	0.00421778	-1.2648	-1.0863	DEPs_DEGs	part1379	sig	AGPAT2
O15121	ENSG00000143753	0.28014	0.524237	-0.131079	0.3659	NDEPs_NDEGs	part5	no	DEGS1
O15126	ENSG00000085365	0.9547	0.000202791	-0.437675	0.0406	NDEPs_NDEGs	part5	no	SCAMP1
O15127	ENSG00000140497	0.36256	0.566645	0.218145	-0.3629	NDEPs_NDEGs	part5	no	SCAMP2
O15143	ENSG00000130429	0.9444	0.0557766	0.641145	0.2163	NDEPs_NDEGs	part5	no	ARPC1B
O15144	ENSG00000163466	3.54e-05	0.0148375	0.570273	0.7171	NDEPs_NDEGs	part5	no	ARPC2
O15145	ENSG00000111229	0.39122	0.228176	0.27282	-0.3474	NDEPs_NDEGs	part5	no	ARPC3
O15155	ENSG00000105829	0.82398	0.000108241	-0.616178	-0.1361	DEPs_NDEGs	part46	sig	BET1
O15160	ENSG00000171453	0.10811	1.22e-09	-1.26244	-0.3748	DEPs_NDEGs	part46	sig	POLR1C
O15162	ENSG00000188313	4.89e-11	0.00466986	1.58625	2.1317	DEPs_DEGs	part1379	sig	PLSCR1
O15164	ENSG00000122779	0.81206	3.1e-06	-1.02828	0.1548	DEPs_NDEGs	part46	sig	TRIM24
O15173	ENSG00000164040	0.95162	0.0282011	0.465764	-0.0766	NDEPs_NDEGs	part5	no	PGRMC2
O15182	ENSG00000153140	0.83934	0.383406	-0.306797	0.1611	NDEPs_NDEGs	part5	no	CETN3
O15194	ENSG00000144677	0.0068659	0.648221	0.621399	0.7106	NDEPs_NDEGs	part5	no	CTDSPL
O15211	ENSG00000237441	0.88019	0.889609	0.0218637	-0.1247	NDEPs_NDEGs	part5	no	RGL2
O15212	ENSG00000204220	0.28802	0.000997478	-0.396995	-0.4896	NDEPs_NDEGs	part5	no	PFDN6
O15213	ENSG00000227057	0.32431	1.39e-06	-1.68791	-0.2929	DEPs_NDEGs	part46	sig	WDR46
O15217	ENSG00000170899	0.68635	0.0880714	-0.755187	0.2297	NDEPs_NDEGs	part5	no	GSTA4
O15226	ENSG00000186416	0.23166	0.0085891	-0.286825	-0.3012	NDEPs_NDEGs	part5	no	NKRF
O15228	ENSG00000116906	0.96248	0.0129928	-0.465647	-0.0181	NDEPs_NDEGs	part5	no	GNPAT
O15229	ENSG00000117009	1.38e-46	1.25e-06	-2.92571	-6.4548	DEPs_DEGs	part1379	sig	KMO
O15230	ENSG00000130702	0.33316	0.142778	1.1416	-0.5935	NDEPs_NDEGs	part5	no	LAMA5
O15231	ENSG00000147394	6.73e-08	0.00258319	-0.730976	-2.0738	DEPs_DEGs	part1379	sig	ZNF185
O15234	ENSG00000108349	0.95162	0.924003	-0.0135165	0.0788	NDEPs_NDEGs	part5	no	CASC3
O15235	ENSG00000128626	0.32417	0.00938799	-0.662995	-0.2963	DEPs_NDEGs	part46	sig	MRPS12
O15247	ENSG00000155962	0.0028112	0.099674	0.567492	0.9823	NDEPs_NDEGs	part5	no	CLIC2
O15254	ENSG00000087008	0.012663	0.0552973	-0.403159	-0.6723	NDEPs_NDEGs	part5	no	ACOX3
O15258	ENSG00000157916	0.86528	0.199053	-0.160137	0.1016	NDEPs_NDEGs	part5	no	RER1
O15260	ENSG00000148248	0.74102	0.289296	-0.193563	-0.2486	NDEPs_NDEGs	part5	no	SURF4
O15264	ENSG00000156711	0.0090884	0.306293	-0.165795	-1.4611	NDEPs_DEGs	part28	sig	MAPK13
O15269	ENSG00000090054	0.42713	5.94e-06	-0.928871	-0.2457	DEPs_NDEGs	part46	sig	SPTLC1
O15270	ENSG00000100596	0.0069897	3.61e-06	-0.985474	-0.8896	DEPs_NDEGs	part46	sig	SPTLC2
O15294	ENSG00000147162	0.67556	3.69e-07	-1.07942	-0.2238	DEPs_NDEGs	part46	sig	OGT
O15296	ENSG00000179593	0.0040427	0.418112	1.97983	3.6305	NDEPs_DEGs	part28	sig	ALOX15B
O15305	ENSG00000140650	0.011886	0.0102453	-0.410428	-0.6534	NDEPs_NDEGs	part5	no	PMM2
O15321	ENSG00000100926	0.99998	0.00263489	-0.522521	-0.0001	NDEPs_NDEGs	part5	no	TM9SF1
O15327	ENSG00000109452	0.76582	0.0235498	-0.457278	-0.2781	NDEPs_NDEGs	part5	no	INPP4B
O15335	ENSG00000136457	0.044686	0.463567	0.137966	1.0036	NDEPs_DEGs	part28	sig	CHAD
O15344	ENSG00000101871	0.020139	0.71481	0.0536213	-0.5871	NDEPs_NDEGs	part5	no	MID1
O15347	ENSG00000029993	0.00021171	4.61e-11	-1.67646	-1.6481	DEPs_DEGs	part1379	sig	HMGB3
O15355	ENSG00000115241	0.19127	1.56e-06	-0.702247	-0.2587	DEPs_NDEGs	part46	sig	PPM1G
O15357	ENSG00000165458	0.87893	0.00418395	-0.331902	-0.1379	NDEPs_NDEGs	part5	no	INPPL1
O15371	ENSG00000100353	0.069053	0.00370783	-0.279397	0.3503	NDEPs_NDEGs	part5	no	EIF3D
O15372	ENSG00000147677	0.010845	0.195169	-0.124837	0.5119	NDEPs_NDEGs	part5	no	EIF3H
O15379	ENSG00000171720	0.93802	0.000652258	-0.505219	-0.0646	NDEPs_NDEGs	part5	no	HDAC3
O15381	ENSG00000143748	0.0011785	0.0508988	-0.254652	-0.5245	NDEPs_NDEGs	part5	no	NVL
O15382	ENSG00000105552	0.16368	5.32e-06	-0.854777	0.4242	DEPs_NDEGs	part46	sig	BCAT2
O15397	ENSG00000133704	0.63462	0.0129772	-0.316156	0.2932	NDEPs_NDEGs	part5	no	IPO8
O15400	ENSG00000079950	4.46e-07	0.000183186	1.07865	0.9212	DEPs_NDEGs	part46	sig	STX7
O15427	ENSG00000141526	0.92758	0.168168	0.700168	0.1719	NDEPs_NDEGs	part5	no	SLC16A3
O15431	ENSG00000136868	0.036045	0.280966	0.782764	-0.9135	NDEPs_NDEGs	part5	no	SLC31A1
O15438	ENSG00000108846	0.95162	0.809851	0.0548184	-0.1797	NDEPs_NDEGs	part5	no	ABCC3
O15439	ENSG00000125257	0.053139	0.468351	0.119491	0.8022	NDEPs_NDEGs	part5	no	ABCC4
O15446	ENSG00000117877	0.44847	0.141904	-0.270691	0.3641	NDEPs_NDEGs	part5	no	POLR1G
O15455	ENSG00000164342	0.91337	0.878847	-0.0197245	-0.2192	NDEPs_NDEGs	part5	no	TLR3
O15460	ENSG00000072682	5.75e-06	0.00124243	-1.33469	-1.5438	DEPs_DEGs	part1379	sig	P4HA2
O15484	ENSG00000149260	0.00074773	0.917641	-0.0305688	0.656	NDEPs_NDEGs	part5	no	CAPN5
O15498	ENSG00000106636	0.71916	0.9057	0.0140697	-0.1882	NDEPs_NDEGs	part5	no	YKT6
O15511	ENSG00000162704	0.10512	0.00383817	0.989688	0.4574	DEPs_NDEGs	part46	sig	ARPC5
O15514	ENSG00000144231	0.016443	0.0844559	-0.198192	-0.4653	NDEPs_NDEGs	part5	no	POLR2D
O15519	ENSG00000003402	0.39899	0.537652	0.4713	0.3237	NDEPs_NDEGs	part5	no	CFLAR
O15530	ENSG00000140992	0.8954	0.330995	-0.129012	-0.0804	NDEPs_NDEGs	part5	no	PDPK1
O15533	ENSG00000231925	0.95162	0.728754	0.104176	-0.0342	NDEPs_NDEGs	part5	no	TAPBP
O15541	ENSG00000125352	0.95162	0.618722	0.0865235	0.0904	NDEPs_NDEGs	part5	no	RNF113A
O15550	ENSG00000147050	0.71276	0.245491	-0.186828	-0.2052	NDEPs_NDEGs	part5	no	KDM6A
O15551	ENSG00000165215	0.00044086	1.38e-06	-2.94221	-4.6477	DEPs_DEGs	part1379	sig	CLDN3
O43143	ENSG00000109606	0.43662	6.77e-10	-0.791822	-0.3675	DEPs_NDEGs	part46	sig	DHX15
O43148	ENSG00000101654	0.83655	2.65e-05	-0.587069	-0.1593	DEPs_NDEGs	part46	sig	RNMT
O43149	ENSG00000074755	0.87904	0.85381	-0.0228795	-0.1106	NDEPs_NDEGs	part5	no	ZZEF1
O43155	ENSG00000185070	0.36801	0.553549	-0.0910046	0.3821	NDEPs_NDEGs	part5	no	FLRT2
O43156	ENSG00000101407	0.067012	0.0162099	-0.382112	-0.4811	NDEPs_NDEGs	part5	no	TTI1
O43157	ENSG00000164050	0.0083294	0.0816367	0.365721	-0.6346	NDEPs_NDEGs	part5	no	PLXNB1
O43159	ENSG00000132275	0.92674	9.98e-06	-0.792727	-0.1054	DEPs_NDEGs	part46	sig	RRP8
O43164	ENSG00000198961	0.25475	0.000182962	0.953054	0.5689	DEPs_NDEGs	part46	sig	PJA2
O43166	ENSG00000197555	0.2541	0.119893	-0.244581	-0.4315	NDEPs_NDEGs	part5	no	SIPA1L1
O43169	ENSG00000103018	0.15022	0.0725249	-0.185275	-0.3194	NDEPs_NDEGs	part5	no	CYB5B
O43172	ENSG00000136875	0.95162	0.00146701	-0.600082	-0.1206	DEPs_NDEGs	part46	sig	PRPF4
O43174	ENSG00000095596	0.23019	0.645304	0.134963	1.9164	NDEPs_NDEGs	part5	no	CYP26A1
O43175	ENSG00000092621	0.17532	0.191366	-0.386533	0.7173	NDEPs_NDEGs	part5	no	PHGDH
O43181	ENSG00000164258	1.18e-10	0.525513	-0.0759544	1.1827	NDEPs_DEGs	part28	sig	NDUFS4
O43182	ENSG00000047648	4.95e-12	0.141369	1.91302	3.0858	NDEPs_DEGs	part28	sig	ARHGAP6
O43189	ENSG00000112511	2.14e-07	0.0537631	0.361275	1.3657	NDEPs_DEGs	part28	sig	PHF1
O43236	ENSG00000108387	4.05e-15	0.438544	0.264721	3.6231	NDEPs_DEGs	part28	sig	SEPTIN4
O43237	ENSG00000135720	0.47895	0.154506	-0.183127	-0.3591	NDEPs_NDEGs	part5	no	DYNC1LI2
O43240	ENSG00000129451	0.95162	0.514467	-0.40859	0.1955	NDEPs_NDEGs	part5	no	KLK10
O43242	ENSG00000108344	0.038995	0.00010664	-0.307962	-0.4492	NDEPs_NDEGs	part5	no	PSMD3
O43251	ENSG00000100320	0.28561	2.62e-05	-0.621541	0.4156	DEPs_NDEGs	part46	sig	RBFOX2
O43252	ENSG00000138801	3.66e-15	1.3e-05	-0.720693	-2.2624	DEPs_DEGs	part1379	sig	PAPSS1
O43264	ENSG00000086827	0.22916	0.000106781	-0.427704	-0.4331	NDEPs_NDEGs	part5	no	ZW10
O43278	ENSG00000166145	0.020029	4e-05	-1.232	-2.178	DEPs_DEGs	part1379	sig	SPINT1
O43281	ENSG00000100842	0.36009	0.0537771	-0.400242	-0.4488	NDEPs_NDEGs	part5	no	EFS
O43290	ENSG00000175467	0.95162	3.06e-05	-0.788993	0.0496	DEPs_NDEGs	part46	sig	SART1
O43291	ENSG00000167642	9.1e-06	0.00863976	-0.459792	-1.7422	NDEPs_DEGs	part28	sig	SPINT2
O43292	ENSG00000197858	0.68581	0.000937314	-0.700887	0.1563	DEPs_NDEGs	part46	sig	GPAA1
O43293	ENSG00000167657	0.54276	0.00110411	0.802021	0.4657	DEPs_NDEGs	part46	sig	DAPK3
O43294	ENSG00000140682	0.0011644	0.0005871	1.89443	1.2786	DEPs_DEGs	part1379	sig	TGFB1I1
O43295	ENSG00000196220	3.85e-09	0.041221	-0.238541	-1.8267	NDEPs_DEGs	part28	sig	SRGAP3
O43299	ENSG00000242802	0.81151	0.332702	0.181705	0.224	NDEPs_NDEGs	part5	no	AP5Z1
O43301	ENSG00000165868	0.0035222	0.00755721	2.28905	0.7216	DEPs_NDEGs	part46	sig	HSPA12A
O43303	ENSG00000103540	0.55814	0.0669287	0.867387	-0.2726	NDEPs_NDEGs	part5	no	CCP110
O43306	ENSG00000174233	0.16238	0.671363	-0.0786525	-0.3806	NDEPs_NDEGs	part5	no	ADCY6
O43310	ENSG00000134030	5.61e-19	0.497421	0.100563	2.2816	NDEPs_DEGs	part28	sig	CTIF
O43314	ENSG00000145725	0.27576	0.0204193	-0.309766	-0.3196	NDEPs_NDEGs	part5	no	PPIP5K2
O43318	ENSG00000135341	0.95162	0.89648	0.019134	-0.046	NDEPs_NDEGs	part5	no	MAP3K7
O43324	ENSG00000124802	0.089094	0.000490918	-0.308185	-0.465	NDEPs_NDEGs	part5	no	EEF1E1
O43347	ENSG00000135097	0.01384	4.46e-07	-1.61439	-0.8497	DEPs_NDEGs	part46	sig	MSI1
O43353	ENSG00000104312	0.001089	0.159514	-0.213551	-0.9122	NDEPs_NDEGs	part5	no	RIPK2
O43374	ENSG00000105808	0.02854	0.963914	0.0112354	1.4443	NDEPs_DEGs	part28	sig	RASA4
O43379	ENSG00000075702	0.0038634	0.0196307	0.439231	-2.4206	NDEPs_DEGs	part28	sig	WDR62
O43390	ENSG00000125944	0.57377	9.52e-07	-1.10263	-0.318	DEPs_NDEGs	part46	sig	HNRNPR
O43395	ENSG00000117360	0.78205	5.75e-06	-1.49043	-0.1198	DEPs_NDEGs	part46	sig	PRPF3
O43396	ENSG00000091164	0.86412	3.06e-05	-0.536002	0.0897	NDEPs_NDEGs	part5	no	TXNL1
O43399	ENSG00000101150	0.71017	0.150538	0.264911	0.0998	NDEPs_NDEGs	part5	no	TPD52L2
O43402	ENSG00000131148	0.42255	0.0331326	-0.352572	-0.2424	NDEPs_NDEGs	part5	no	EMC8
O43414	ENSG00000117419	0.95162	0.427023	-0.0969248	-0.0322	NDEPs_NDEGs	part5	no	ERI3
O43422	ENSG00000137492	0.8855	0.000663132	-0.692748	0.1185	DEPs_NDEGs	part46	sig	THAP12
O43426	ENSG00000159082	0.95162	0.692933	0.0714508	0.0582	NDEPs_NDEGs	part5	no	SYNJ1
O43427	ENSG00000172500	0.86751	0.0900972	-0.390283	-0.1279	NDEPs_NDEGs	part5	no	FIBP
O43432	ENSG00000075151	0.1299	0.0100032	-0.377196	-0.5112	NDEPs_NDEGs	part5	no	EIF4G3
O43447	ENSG00000171960	0.070286	4.21e-07	-0.712142	-0.4183	DEPs_NDEGs	part46	sig	PPIH
O43464	ENSG00000115317	0.0016815	0.303693	0.217046	0.5973	NDEPs_NDEGs	part5	no	HTRA2
O43474	ENSG00000136826	8.37e-13	0.0398982	0.328409	4.2203	NDEPs_DEGs	part28	sig	KLF4
O43488	ENSG00000053371	0.57199	0.198111	-0.165904	0.2823	NDEPs_NDEGs	part5	no	AKR7A2
O43490	ENSG00000007062	0.63065	0.844518	0.0265838	-1.4399	NDEPs_NDEGs	part5	no	PROM1
O43491	ENSG00000079819	0.35919	0.97747	0.00741273	-0.4103	NDEPs_NDEGs	part5	no	EPB41L2
O43493	ENSG00000152291	0.72979	0.135289	-0.258692	0.197	NDEPs_NDEGs	part5	no	TGOLN2
O43497	ENSG00000006283	3.24e-07	0.0152967	7.04293	-2.5296	DEPs_DEGs	part1379	sig	CACNA1G
O43504	ENSG00000134248	0.29852	0.11131	0.270866	0.2578	NDEPs_NDEGs	part5	no	LAMTOR5
O43505	ENSG00000174684	1.3e-10	4.64e-06	-0.844147	1.1753	DEPs_DEGs	part1379	sig	B4GAT1
O43513	ENSG00000155868	0.82125	0.333179	-0.427483	-0.1339	NDEPs_NDEGs	part5	no	MED7
O43529	ENSG00000115526	0.18914	0.346049	-0.174053	-0.3766	NDEPs_NDEGs	part5	no	CHST10
O43556	ENSG00000127990	4.04e-16	0.0150828	1.88052	3.1848	DEPs_DEGs	part1379	sig	SGCE
O43566	ENSG00000169220	0.92946	0.641631	0.259736	-0.138	NDEPs_NDEGs	part5	no	RGS14
O43567	ENSG00000082996	0.0030611	0.397386	1.20716	0.7882	NDEPs_NDEGs	part5	no	RNF13
O43570	ENSG00000074410	2e-09	0.00144441	-0.444227	-5.3744	NDEPs_DEGs	part28	sig	CA12
O43583	ENSG00000139726	0.78847	0.0208305	-0.567906	-0.1466	NDEPs_NDEGs	part5	no	DENR
O43592	ENSG00000184575	0.78253	0.00446606	-0.329004	-0.1719	NDEPs_NDEGs	part5	no	XPOT
O43598	ENSG00000112667	0.5679	0.0559253	-0.532374	-0.2765	NDEPs_NDEGs	part5	no	DNPH1
O43602	ENSG00000077279	0.022983	0.216559	-0.429817	-2.9219	NDEPs_DEGs	part28	sig	DCX
O43615	ENSG00000104980	0.99501	7.48e-08	-0.852363	0.0048	DEPs_NDEGs	part46	sig	TIMM44
O43617	ENSG00000054116	0.86249	0.638394	-0.122334	0.0924	NDEPs_NDEGs	part5	no	TRAPPC3
O43633	ENSG00000130724	0.987	0.0306599	0.516709	-0.0147	NDEPs_NDEGs	part5	no	CHMP2A
O43639	ENSG00000071051	0.0018021	0.647338	-0.0493365	0.569	NDEPs_NDEGs	part5	no	NCK2
O43657	ENSG00000000003	0.071276	0.112228	-0.298254	0.5547	NDEPs_NDEGs	part5	no	TSPAN6
O43660	ENSG00000171566	0.47518	0.00113891	-0.536503	-0.1511	NDEPs_NDEGs	part5	no	PLRG1
O43665	ENSG00000148908	0.17052	0.521229	-0.103901	0.7049	NDEPs_NDEGs	part5	no	RGS10
O43670	ENSG00000010244	0.11146	2.77e-05	-1.4026	-0.3592	DEPs_NDEGs	part46	sig	ZNF207
O43674	ENSG00000136521	0.016384	0.00682826	-0.428226	0.635	NDEPs_NDEGs	part5	no	NDUFB5
O43676	ENSG00000119013	0.92366	0.569868	0.154997	-0.0973	NDEPs_NDEGs	part5	no	NDUFB3
O43677	ENSG00000109390	0.86088	0.188584	-0.518315	0.1285	NDEPs_NDEGs	part5	no	NDUFC1
O43678	ENSG00000131495	0.95162	0.114168	-0.240354	0.0387	NDEPs_NDEGs	part5	no	NDUFA2
O43681	ENSG00000198356	0.30375	0.0107229	-0.324397	-0.2324	NDEPs_NDEGs	part5	no	GET3
O43684	ENSG00000154473	0.54504	2.55e-07	-0.83025	-0.1837	DEPs_NDEGs	part46	sig	BUB3
O43692	ENSG00000137558	0.0012953	0.430054	1.17635	2.0174	NDEPs_DEGs	part28	sig	PI15
O43707	ENSG00000130402	0.0030118	0.0278464	0.736681	0.6414	DEPs_NDEGs	part46	sig	ACTN4
O43708	ENSG00000100577	3.35e-06	0.000566089	-1.01553	-1.1532	DEPs_DEGs	part1379	sig	GSTZ1
O43709	ENSG00000071462	0.028709	0.060184	-0.892789	-0.4237	NDEPs_NDEGs	part5	no	BUD23
O43715	ENSG00000170855	0.0083063	0.000541745	-0.864084	-0.5278	DEPs_NDEGs	part46	sig	TRIAP1
O43716	ENSG00000257218	0.20664	4.08e-05	-1.19112	-0.3846	DEPs_NDEGs	part46	sig	GATC
O43719	ENSG00000102241	0.50349	2.5e-07	-0.802401	0.259	DEPs_NDEGs	part46	sig	HTATSF1
O43731	ENSG00000100196	0.49516	0.107393	-1.03621	-0.4979	NDEPs_NDEGs	part5	no	KDELR3
O43739	ENSG00000008256	1.56e-05	0.177124	0.437157	0.8394	NDEPs_NDEGs	part5	no	CYTH3
O43741	ENSG00000131791	0.7828	0.00834556	0.32019	0.242	NDEPs_NDEGs	part5	no	PRKAB2
O43747	ENSG00000166747	0.00044882	7.31e-05	-0.70674	-0.7369	DEPs_NDEGs	part46	sig	AP1G1
O43752	ENSG00000135823	0.98197	0.360157	-0.1114	-0.0111	NDEPs_NDEGs	part5	no	STX6
O43759	ENSG00000100321	0.00042889	0.0168465	1.04865	1.1803	DEPs_DEGs	part1379	sig	SYNGR1
O43760	ENSG00000108639	0.029758	0.834524	-0.103102	-0.8244	NDEPs_NDEGs	part5	no	SYNGR2
O43765	ENSG00000104969	0.96936	2.28e-05	-0.658033	-0.0146	DEPs_NDEGs	part46	sig	SGTA
O43772	ENSG00000178537	0.64081	0.199135	0.174495	-0.2112	NDEPs_NDEGs	part5	no	SLC25A20
O43776	ENSG00000134440	0.28786	0.139735	-0.138746	-0.2481	NDEPs_NDEGs	part5	no	NARS1
O43790	ENSG00000170442	0.39381	0.00108289	0.590979	-1.731	DEPs_NDEGs	part46	sig	KRT86
O43795	ENSG00000128641	0.84408	0.0484672	-0.305411	0.2085	NDEPs_NDEGs	part5	no	MYO1B
O43805	ENSG00000176101	0.95162	0.733434	-0.148225	0.0444	NDEPs_NDEGs	part5	no	SSNA1
O43809	ENSG00000167005	0.2907	4.84e-06	-0.90794	-0.4006	DEPs_NDEGs	part46	sig	NUDT21
O43813	ENSG00000115365	0.73504	0.202075	0.214368	0.2019	NDEPs_NDEGs	part5	no	LANCL1
O43815	ENSG00000115808	0.99622	0.00786144	-0.376301	-0.0022	NDEPs_NDEGs	part5	no	STRN
O43818	ENSG00000114767	0.086865	2.12e-09	-1.58512	-0.481	DEPs_NDEGs	part46	sig	RRP9
O43819	ENSG00000284194	0.56475	0.00691551	-0.518927	0.9282	NDEPs_NDEGs	part5	no	SCO2
O43822	ENSG00000160226	0.73267	0.10455	-0.230919	-0.1634	NDEPs_NDEGs	part5	no	CFAP410
O43823	ENSG00000105127	0.46146	1.67e-07	-1.81992	-0.2641	DEPs_NDEGs	part46	sig	AKAP8
O43824	ENSG00000178605	0.41466	0.215257	-0.189837	0.2104	NDEPs_NDEGs	part5	no	GTPBP6
O43826	ENSG00000137700	5.59e-07	0.00954036	-0.518481	-1.1249	NDEPs_DEGs	part28	sig	SLC37A4
O43837	ENSG00000101365	0.3351	0.0180296	-0.263717	0.1996	NDEPs_NDEGs	part5	no	IDH3B
O43847	ENSG00000078618	0.90107	0.00302067	-0.688933	-0.0723	DEPs_NDEGs	part46	sig	NRDC
O43852	ENSG00000128595	0.99129	0.130737	-0.16437	-0.0177	NDEPs_NDEGs	part5	no	CALU
O43854	ENSG00000164176	1.29e-07	0.194282	0.959431	2.3501	NDEPs_DEGs	part28	sig	EDIL3
O43861	ENSG00000166377	0.68318	0.00372249	-0.361461	-0.1376	NDEPs_NDEGs	part5	no	ATP9B
O43865	ENSG00000168710	0.82983	0.230875	0.222628	-0.1874	NDEPs_NDEGs	part5	no	AHCYL1
O43866	ENSG00000073754	0.33669	0.0278034	0.923721	3.0547	DEPs_NDEGs	part46	sig	CD5L
O43895	ENSG00000122121	1.66e-05	0.104653	0.490202	2.5659	NDEPs_DEGs	part28	sig	XPNPEP2
O43896	ENSG00000129250	0.016351	0.146764	-0.512506	0.6079	NDEPs_NDEGs	part5	no	KIF1C
O43909	ENSG00000012232	0.66167	0.843809	-0.0451529	-0.2476	NDEPs_NDEGs	part5	no	EXTL3
O43913	ENSG00000164815	0.102	0.979417	0.00388288	-0.4677	NDEPs_NDEGs	part5	no	ORC5
O43914	ENSG00000011600	0.0019435	0.324108	1.39254	2.0231	NDEPs_DEGs	part28	sig	TYROBP
O43920	ENSG00000168653	0.95162	0.000223459	-0.824682	-0.0774	DEPs_NDEGs	part46	sig	NDUFS5
O43924	ENSG00000156973	0.45002	0.383666	0.410588	0.2136	NDEPs_NDEGs	part5	no	PDE6D
O43929	ENSG00000115947	0.93591	0.054309	-0.397775	0.1142	NDEPs_NDEGs	part5	no	ORC4
O43933	ENSG00000127980	0.065334	0.164757	0.200012	-0.6263	NDEPs_NDEGs	part5	no	PEX1
O60216	ENSG00000164754	0.53788	0.00102352	-0.868687	0.2355	DEPs_NDEGs	part46	sig	RAD21
O60218	ENSG00000198074	0.26492	0.00537152	0.441903	1.5565	NDEPs_NDEGs	part5	no	AKR1B10
O60220	ENSG00000126953	0.032555	0.737607	0.0654598	-0.7669	NDEPs_NDEGs	part5	no	TIMM8A
O60231	ENSG00000204560	0.48733	3.54e-06	-0.513819	-0.1806	NDEPs_NDEGs	part5	no	DHX16
O60232	ENSG00000173465	0.80332	1.48e-05	-1.08824	-0.1139	DEPs_NDEGs	part46	sig	ZNRD2
O60234	ENSG00000130755	0.0038762	0.0154102	0.577168	1.4874	NDEPs_DEGs	part28	sig	GMFG
O60237	ENSG00000077157	4.66e-31	0.000302516	0.799647	3.4516	DEPs_DEGs	part1379	sig	PPP1R12B
O60238	ENSG00000104765	1.55e-05	0.000438819	1.08963	1.0231	DEPs_DEGs	part1379	sig	BNIP3L
O60244	ENSG00000180182	0.93261	5.17e-07	-0.584062	-0.1253	NDEPs_NDEGs	part5	no	MED14
O60245	ENSG00000169851	0.46381	0.73745	-0.0766456	-0.6722	NDEPs_NDEGs	part5	no	PCDH7
O60256	ENSG00000141127	0.79106	0.0420074	-0.211885	-0.1034	NDEPs_NDEGs	part5	no	PRPSAP2
O60262	ENSG00000176533	1.27e-05	0.00133468	1.31381	1.2627	DEPs_DEGs	part1379	sig	GNG7
O60264	ENSG00000153147	0.81121	9.4e-07	-1.22061	-0.1583	DEPs_NDEGs	part46	sig	SMARCA5
O60266	ENSG00000138031	0.31312	0.0185102	-0.373226	0.586	NDEPs_NDEGs	part5	no	ADCY3
O60271	ENSG00000008294	0.95162	0.11295	-0.118736	0.0633	NDEPs_NDEGs	part5	no	SPAG9
O60279	ENSG00000173705	1.74e-05	0.0555402	1.95176	2.0119	NDEPs_DEGs	part28	sig	SUSD5
O60282	ENSG00000168280	2.03e-09	0.0626232	0.19781	3.3398	NDEPs_DEGs	part28	sig	KIF5C
O60285	ENSG00000074590	1.51e-09	0.028856	0.988756	2.8165	DEPs_DEGs	part1379	sig	NUAK1
O60287	ENSG00000142207	0.028259	1.74e-07	-0.521019	-0.8185	NDEPs_NDEGs	part5	no	URB1
O60291	ENSG00000102858	0.9519	0.156357	-0.302122	0.0298	NDEPs_NDEGs	part5	no	MGRN1
O60306	ENSG00000021776	0.019878	6.95e-07	-0.638371	-0.533	DEPs_NDEGs	part46	sig	AQR
O60313	ENSG00000198836	0.64522	0.287485	-0.0908825	-0.2116	NDEPs_NDEGs	part5	no	OPA1
O60315	ENSG00000169554	0.038568	0.429795	-0.0938302	0.8888	NDEPs_NDEGs	part5	no	ZEB2
O60318	ENSG00000160294	0.38222	8.82e-05	-0.611377	-0.3533	DEPs_NDEGs	part46	sig	MCM3AP
O60331	ENSG00000186111	0.90331	0.00306175	-0.462496	0.1479	NDEPs_NDEGs	part5	no	PIP5K1C
O60333	ENSG00000054523	0.71226	0.137914	-0.15954	0.1749	NDEPs_NDEGs	part5	no	KIF1B
O60341	ENSG00000004487	0.41396	1.64e-06	-1.23525	-0.2519	DEPs_NDEGs	part46	sig	KDM1A
O60343	ENSG00000136111	5.19e-18	0.0459896	0.308679	1.8875	NDEPs_DEGs	part28	sig	TBC1D4
O60361	ENSG00000123009	0.28729	0.165858	0.181698	0.8745	NDEPs_NDEGs	part5	no	NME2P1
O60427	ENSG00000149485	0.00012288	0.626769	0.0931892	0.9424	NDEPs_NDEGs	part5	no	FADS1
O60437	ENSG00000118898	0.31037	0.0276494	-0.307743	-0.6699	NDEPs_NDEGs	part5	no	PPL
O60443	ENSG00000105928	0.0014137	0.149123	0.588302	1.1176	NDEPs_DEGs	part28	sig	GSDME
O60449	ENSG00000054219	0.00067122	0.68285	-0.109103	-1.3789	NDEPs_DEGs	part28	sig	LY75
O60462	ENSG00000118257	5.9e-25	0.00789955	0.857552	4.0919	DEPs_DEGs	part1379	sig	NRP2
O60476	ENSG00000198162	0.05772	0.00609559	-0.438322	-0.4965	NDEPs_NDEGs	part5	no	MAN1A2
O60486	ENSG00000136040	0.00070458	0.0362496	0.623131	1.5864	DEPs_DEGs	part1379	sig	PLXNC1
O60487	ENSG00000149573	1.24e-07	2.87e-07	-1.60636	-2.0179	DEPs_DEGs	part1379	sig	MPZL2
O60488	ENSG00000068366	0.91337	0.502881	0.0515582	0.2008	NDEPs_NDEGs	part5	no	ACSL4
O60493	ENSG00000112335	1.35e-08	0.292864	0.0965617	0.7953	NDEPs_NDEGs	part5	no	SNX3
O60496	ENSG00000147443	0.030212	0.456558	0.532056	1.3548	NDEPs_DEGs	part28	sig	DOK2
O60499	ENSG00000104915	0.82153	0.000400654	-1.97069	-0.1456	DEPs_NDEGs	part46	sig	STX10
O60502	ENSG00000198408	0.93843	0.0253555	-0.217135	0.0738	NDEPs_NDEGs	part5	no	OGA
O60503	ENSG00000162104	0.00023806	0.403953	0.400373	0.9662	NDEPs_NDEGs	part5	no	ADCY9
O60504	ENSG00000120896	0.00015558	0.0142224	0.90995	1.1697	DEPs_DEGs	part1379	sig	SORBS3
O60506	ENSG00000135316	0.71997	3.8e-07	-0.73062	-0.1633	DEPs_NDEGs	part46	sig	SYNCRIP
O60507	ENSG00000169902	0.99501	9.61e-05	-1.42933	0.0067	DEPs_NDEGs	part46	sig	TPST1
O60508	ENSG00000168438	0.95162	3.83e-06	-1.67779	-0.0642	DEPs_NDEGs	part46	sig	CDC40
O60513	ENSG00000121578	0.95162	0.400218	-0.150771	0.0678	NDEPs_NDEGs	part5	no	B4GALT4
O60518	ENSG00000137040	0.026925	0.000592545	-0.404803	-0.7397	NDEPs_NDEGs	part5	no	RANBP6
O60524	ENSG00000165525	0.95939	0.353582	-0.0715463	-0.0378	NDEPs_NDEGs	part5	no	NEMF
O60547	ENSG00000112699	0.17434	0.0119303	-0.441027	-0.4623	NDEPs_NDEGs	part5	no	GMDS
O60551	ENSG00000152465	0.92276	0.234048	-0.184038	-0.1284	NDEPs_NDEGs	part5	no	NMT2
O60563	ENSG00000129315	0.95162	0.38321	0.0697714	0.1476	NDEPs_NDEGs	part5	no	CCNT1
O60568	ENSG00000106397	0.9733	0.0444236	-0.252	-0.0191	NDEPs_NDEGs	part5	no	PLOD3
O60573	ENSG00000135930	0.05306	0.0402924	-0.369999	-0.2317	NDEPs_NDEGs	part5	no	EIF4E2
O60583	ENSG00000082258	0.0021794	0.0393395	-0.358621	-0.5235	NDEPs_NDEGs	part5	no	CCNT2
O60603	ENSG00000137462	0.65146	0.157058	1.17926	0.3442	NDEPs_NDEGs	part5	no	TLR2
O60610	ENSG00000131504	0.1537	0.112593	-0.20372	-0.5628	NDEPs_NDEGs	part5	no	DIAPH1
O60613	ENSG00000183291	0.86054	0.014513	-0.3614	0.1728	NDEPs_NDEGs	part5	no	SELENOF
O60635	ENSG00000117472	7.12e-09	2.42e-05	-3.22357	-4.5113	DEPs_DEGs	part1379	sig	TSPAN1
O60636	ENSG00000134198	3.75e-28	0.0128502	1.25489	3.8413	DEPs_DEGs	part1379	sig	TSPAN2
O60637	ENSG00000140391	0.88019	0.0477004	-0.963352	-0.1009	DEPs_NDEGs	part46	sig	TSPAN3
O60645	ENSG00000180104	0.2195	0.161096	0.139992	0.3087	NDEPs_NDEGs	part5	no	EXOC3
O60658	ENSG00000073417	0.00098189	9.16e-06	-0.72182	-0.5846	DEPs_NDEGs	part46	sig	PDE8A
O60664	ENSG00000105355	0.096301	0.000948383	0.620019	0.6067	DEPs_NDEGs	part46	sig	PLIN3
O60671	ENSG00000113456	0.048014	0.353119	-0.236646	0.3916	NDEPs_NDEGs	part5	no	RAD1
O60673	ENSG00000009413	6.35e-33	0.686086	-0.0549438	-1.9948	NDEPs_DEGs	part28	sig	REV3L
O60674	ENSG00000096968	0.054787	0.543611	0.0798329	0.5955	NDEPs_NDEGs	part5	no	JAK2
O60678	ENSG00000185238	0.0054905	0.00244148	-0.511494	-0.5451	NDEPs_NDEGs	part5	no	PRMT3
O60684	ENSG00000025800	0.78285	2.15e-05	-0.398315	-0.1017	NDEPs_NDEGs	part5	no	KPNA6
O60687	ENSG00000102359	0.00075709	0.000838547	4.33794	1.7779	DEPs_DEGs	part1379	sig	SRPX2
O60701	ENSG00000109814	0.012587	3.51e-06	-0.832983	-1.0111	DEPs_DEGs	part1379	sig	UGDH
O60704	ENSG00000128294	0.43578	0.269717	0.662322	-0.4686	NDEPs_NDEGs	part5	no	TPST2
O60711	ENSG00000110031	0.36299	0.365897	0.582136	0.4103	NDEPs_NDEGs	part5	no	LPXN
O60716	ENSG00000198561	0.56756	0.000623498	-0.523958	-0.2065	NDEPs_NDEGs	part5	no	CTNND1
O60725	ENSG00000116237	0.12414	0.00326866	-0.439991	-0.5121	NDEPs_NDEGs	part5	no	ICMT
O60739	ENSG00000114784	1.08e-10	0.176393	-0.750651	1.4606	NDEPs_DEGs	part28	sig	EIF1B
O60749	ENSG00000205302	0.0014495	0.000340004	0.596317	0.6688	DEPs_NDEGs	part46	sig	SNX2
O60760	ENSG00000163106	0.49893	0.304443	2.57262	-0.5843	NDEPs_NDEGs	part5	no	HPGDS
O60762	ENSG00000000419	0.63271	0.00156784	-0.367043	0.2149	NDEPs_NDEGs	part5	no	DPM1
O60763	ENSG00000138768	0.78468	0.735937	-0.0453787	0.1515	NDEPs_NDEGs	part5	no	USO1
O60783	ENSG00000120333	0.91589	0.313769	0.227058	-0.1169	NDEPs_NDEGs	part5	no	MRPS14
O60784	ENSG00000100284	0.56835	0.796091	0.0538933	0.2902	NDEPs_NDEGs	part5	no	TOM1
O60814	ENSG00000197903	0.95162	0.0342804	-0.320729	-0.0542	NDEPs_NDEGs	part5	no	H2BC12
O60825	ENSG00000123836	0.010603	0.241028	-0.120147	-0.8603	NDEPs_NDEGs	part5	no	PFKFB2
O60826	ENSG00000101997	0.56998	0.0441975	0.371642	-0.1858	NDEPs_NDEGs	part5	no	CCDC22
O60828	ENSG00000102103	0.45447	0.0241861	-1.38679	0.3643	DEPs_NDEGs	part46	sig	PQBP1
O60830	ENSG00000126768	0.99501	0.00286871	-0.776279	-0.0029	DEPs_NDEGs	part46	sig	TIMM17B
O60831	ENSG00000243279	0.84262	0.161854	0.243938	-0.2518	NDEPs_NDEGs	part5	no	PRAF2
O60832	ENSG00000130826	0.059161	0.000339952	-0.678716	-0.3537	DEPs_NDEGs	part46	sig	DKC1
O60841	ENSG00000158417	0.93766	4.52e-05	-0.458369	-0.1076	NDEPs_NDEGs	part5	no	EIF5B
O60861	ENSG00000007237	0.6476	0.000979955	0.502659	0.366	NDEPs_NDEGs	part5	no	GAS7
O60869	ENSG00000107223	0.48805	0.793137	-0.0973811	0.3264	NDEPs_NDEGs	part5	no	EDF1
O60870	ENSG00000151657	0.12456	5.16e-05	-0.81637	-0.3946	DEPs_NDEGs	part46	sig	KIN
O60879	ENSG00000147202	0.71784	0.0695601	0.247612	0.2069	NDEPs_NDEGs	part5	no	DIAPH2
O60880	ENSG00000183918	0.68445	0.445935	1.13817	0.4183	NDEPs_NDEGs	part5	no	SH2D1A
O60884	ENSG00000069345	0.77029	0.0120653	-0.256716	-0.106	NDEPs_NDEGs	part5	no	DNAJA2
O60885	ENSG00000141867	0.12478	0.000378641	-0.567817	0.3281	NDEPs_NDEGs	part5	no	BRD4
O60888	ENSG00000112514	0.10014	0.15408	0.255739	0.4692	NDEPs_NDEGs	part5	no	CUTA
O60890	ENSG00000079482	0.41836	0.0318021	0.369771	-0.3236	NDEPs_NDEGs	part5	no	OPHN1
O60894	ENSG00000132329	0.098502	0.289796	0.350512	-1.1192	NDEPs_NDEGs	part5	no	RAMP1
O60895	ENSG00000131477	0.60441	0.000506156	0.810601	0.4389	DEPs_NDEGs	part46	sig	RAMP2
O60906	ENSG00000135587	1.26e-05	0.031336	0.586916	-1.2025	DEPs_DEGs	part1379	sig	SMPD2
O60907	ENSG00000101849	0.18184	0.00134133	-0.939075	-0.3752	DEPs_NDEGs	part46	sig	TBL1X
O60921	ENSG00000136273	0.1818	0.620574	0.0854482	-0.4045	NDEPs_NDEGs	part5	no	HUS1
O60925	ENSG00000113068	0.98168	0.962181	0.00973212	0.0139	NDEPs_NDEGs	part5	no	PFDN1
O60927	ENSG00000204619	0.78242	0.181675	0.49303	0.1469	NDEPs_NDEGs	part5	no	PPP1R11
O60934	ENSG00000104320	0.97791	0.000560339	-0.710683	-0.0238	DEPs_NDEGs	part46	sig	NBN
O60936	ENSG00000140939	0.76559	0.184055	0.644985	-0.2318	NDEPs_NDEGs	part5	no	NOL3
O60941	ENSG00000138101	7.75e-07	0.0343435	0.341671	-0.7511	NDEPs_NDEGs	part5	no	DTNB
O60942	ENSG00000111880	0.80308	0.0482078	-0.362431	-0.1917	NDEPs_NDEGs	part5	no	RNGTT
O75023	ENSG00000105609	0.0001907	0.0787247	0.281831	2.8024	NDEPs_DEGs	part28	sig	LILRB5
O75027	ENSG00000131269	0.67228	0.40062	-0.164415	0.1903	NDEPs_NDEGs	part5	no	ABCB7
O75044	ENSG00000266028	0.0015516	0.458351	0.110716	0.6772	NDEPs_NDEGs	part5	no	SRGAP2
O75056	ENSG00000162512	0.80926	0.0294211	-0.448458	-0.2204	NDEPs_NDEGs	part5	no	SDC3
O75063	ENSG00000116199	0.95162	0.111719	-0.237173	0.0497	NDEPs_NDEGs	part5	no	FAM20B
O75083	ENSG00000071127	0.00075064	0.000105896	0.609339	0.8626	DEPs_NDEGs	part46	sig	WDR1
O75084	ENSG00000155760	1.51e-21	0.0317348	1.33922	4.3472	DEPs_DEGs	part1379	sig	FZD7
O75094	ENSG00000184347	5.78e-07	0.491536	0.121707	2.3448	NDEPs_DEGs	part28	sig	SLIT3
O75110	ENSG00000054793	0.67933	0.00500393	-0.278031	-0.3324	NDEPs_NDEGs	part5	no	ATP9A
O75112	ENSG00000122367	4.69e-12	0.165616	1.71914	3.6701	NDEPs_DEGs	part28	sig	LDB3
O75113	ENSG00000102921	0.47169	0.0439128	0.148652	0.2205	NDEPs_NDEGs	part5	no	N4BP1
O75116	ENSG00000134318	0.0062373	0.00356442	0.418947	0.572	NDEPs_NDEGs	part5	no	ROCK2
O75122	ENSG00000163539	0.95162	0.0892267	-0.154473	-0.0844	NDEPs_NDEGs	part5	no	CLASP2
O75128	ENSG00000106078	5.43e-23	0.244366	0.239486	-3.7557	NDEPs_DEGs	part28	sig	COBL
O75131	ENSG00000085719	0.95007	0.172435	0.152173	0.1093	NDEPs_NDEGs	part5	no	CPNE3
O75140	ENSG00000100150	0.65928	0.481219	0.130589	0.2633	NDEPs_NDEGs	part5	no	DEPDC5
O75143	ENSG00000175224	0.51688	0.0561112	0.929241	0.2555	NDEPs_NDEGs	part5	no	ATG13
O75146	ENSG00000130787	0.13635	0.00026979	-0.839488	-0.685	DEPs_NDEGs	part46	sig	HIP1R
O75147	ENSG00000124006	0.13869	0.00115094	-0.510011	0.4966	NDEPs_NDEGs	part5	no	OBSL1
O75150	ENSG00000103549	0.95162	4.16e-08	-1.50056	-0.0995	DEPs_NDEGs	part46	sig	RNF40
O75151	ENSG00000197724	0.45617	2.63e-06	-0.462041	0.1283	NDEPs_NDEGs	part5	no	PHF2
O75152	ENSG00000058673	0.63573	0.0140859	-0.510127	-0.4364	NDEPs_NDEGs	part5	no	ZC3H11A
O75153	ENSG00000132361	0.2909	9.29e-05	-0.649541	-0.332	DEPs_NDEGs	part46	sig	CLUH
O75155	ENSG00000144712	0.13533	0.600721	0.0848156	0.6204	NDEPs_NDEGs	part5	no	CAND2
O75157	ENSG00000196428	0.36916	0.0986941	2.14882	0.6726	NDEPs_NDEGs	part5	no	TSC22D2
O75165	ENSG00000138246	0.95162	0.0809752	-0.141075	-0.0684	NDEPs_NDEGs	part5	no	DNAJC13
O75170	ENSG00000100239	0.93497	0.000287573	-0.598053	-0.0914	DEPs_NDEGs	part46	sig	PPP6R2
O75175	ENSG00000088038	0.027987	0.000745235	-0.552162	-0.4197	NDEPs_NDEGs	part5	no	CNOT3
O75179	ENSG00000132466	0.00020125	0.000119681	-0.558317	-0.4541	NDEPs_NDEGs	part5	no	ANKRD17
O75182	ENSG00000127511	0.93288	0.031458	-0.268517	-0.1076	NDEPs_NDEGs	part5	no	SIN3B
O75190	ENSG00000105993	0.0025423	0.00243987	-0.548128	0.5781	NDEPs_NDEGs	part5	no	DNAJB6
O75204	ENSG00000135956	0.036226	0.346609	-0.314776	0.4468	NDEPs_NDEGs	part5	no	TMEM127
O75208	ENSG00000088682	3.71e-05	0.11409	-0.392346	-0.5562	NDEPs_NDEGs	part5	no	COQ9
O75223	ENSG00000006625	0.5572	0.00451544	-0.584989	-0.1613	DEPs_NDEGs	part46	sig	GGCT
O75251	ENSG00000115286	0.49405	0.192244	-0.179307	0.2499	NDEPs_NDEGs	part5	no	NDUFS7
O75298	ENSG00000125744	0.89324	0.0228432	1.47512	-0.1902	DEPs_NDEGs	part46	sig	RTN2
O75306	ENSG00000158864	0.013714	7.23e-05	-0.55781	0.7515	NDEPs_NDEGs	part5	no	NDUFS2
O75312	ENSG00000109917	0.30249	0.0391751	-0.322731	0.3751	NDEPs_NDEGs	part5	no	ZPR1
O75317	ENSG00000152484	0.010991	0.97096	-0.0118851	0.8987	NDEPs_NDEGs	part5	no	USP12
O75319	ENSG00000144048	0.048884	0.00146245	1.02529	0.4975	DEPs_NDEGs	part46	sig	DUSP11
O75323	ENSG00000146729	0.10501	0.116366	-0.346852	-0.3741	NDEPs_NDEGs	part5	no	NIPSNAP2
O75326	ENSG00000138623	6.88e-27	0.00847309	0.673638	3.7201	DEPs_DEGs	part1379	sig	SEMA7A
O75339	ENSG00000138615	0.1256	0.262499	2.9128	-1.121	NDEPs_NDEGs	part5	no	CILP
O75340	ENSG00000249915	0.61307	0.320985	0.117056	-0.3328	NDEPs_NDEGs	part5	no	PDCD6
O75347	ENSG00000171530	0.064235	0.0336665	-0.28876	0.4793	NDEPs_NDEGs	part5	no	TBCA
O75348	ENSG00000136888	0.4411	0.2113	0.575953	0.2501	NDEPs_NDEGs	part5	no	ATP6V1G1
O75351	ENSG00000119541	0.93183	0.697368	-0.0469798	-0.1265	NDEPs_NDEGs	part5	no	VPS4B
O75352	ENSG00000129255	0.0091362	0.0492019	0.501827	-0.7974	NDEPs_NDEGs	part5	no	MPDU1
O75355	ENSG00000168032	0.5747	0.200196	0.461433	-0.7304	NDEPs_NDEGs	part5	no	ENTPD3
O75356	ENSG00000187097	0.046393	0.29816	0.203259	-0.6084	NDEPs_NDEGs	part5	no	ENTPD5
O75367	ENSG00000113648	0.0033905	0.0344681	-0.408262	-0.691	NDEPs_NDEGs	part5	no	MACROH2A1
O75368	ENSG00000131171	1.93e-07	2.32e-05	0.965481	1.0752	DEPs_DEGs	part1379	sig	SH3BGRL
O75369	ENSG00000136068	0.93363	0.112351	0.547287	-0.1674	NDEPs_NDEGs	part5	no	FLNB
O75376	ENSG00000141027	0.094569	0.0046725	-0.299278	-0.3995	NDEPs_NDEGs	part5	no	NCOR1
O75379	ENSG00000117533	0.14897	0.250545	0.519096	0.5271	NDEPs_NDEGs	part5	no	VAMP4
O75380	ENSG00000145494	0.8954	0.000569278	-0.721807	-0.1323	DEPs_NDEGs	part46	sig	NDUFS6
O75381	ENSG00000142655	0.98324	0.104867	-0.416373	0.0112	NDEPs_NDEGs	part5	no	PEX14
O75382	ENSG00000110171	0.95162	0.439081	-0.0774007	-0.0764	NDEPs_NDEGs	part5	no	TRIM3
O75385	ENSG00000177169	0.031874	0.00300158	-2.32801	0.5964	DEPs_NDEGs	part46	sig	ULK1
O75386	ENSG00000078246	0.48647	0.25598	-0.40066	-0.2073	NDEPs_NDEGs	part5	no	TULP3
O75387	ENSG00000149150	0.24962	0.0466308	-0.224168	-0.4749	NDEPs_NDEGs	part5	no	SLC43A1
O75390	ENSG00000062485	0.028548	1.34e-07	-0.918398	-0.5091	DEPs_NDEGs	part46	sig	CS
O75391	ENSG00000091640	0.25925	0.00130231	-1.3528	0.3903	DEPs_NDEGs	part46	sig	SPAG7
O75394	ENSG00000243147	0.93368	0.827625	0.0563482	0.1243	NDEPs_NDEGs	part5	no	MRPL33
O75396	ENSG00000265808	0.25787	0.249603	-0.113368	-0.362	NDEPs_NDEGs	part5	no	SEC22B
O75400	ENSG00000196504	0.042368	4.66e-08	-0.820679	-0.3688	DEPs_NDEGs	part46	sig	PRPF40A
O75410	ENSG00000147526	2.88e-08	0.223422	0.123132	1.4161	NDEPs_DEGs	part28	sig	TACC1
O75420	ENSG00000146830	0.47533	0.525755	0.122887	0.2877	NDEPs_NDEGs	part5	no	GIGYF1
O75427	ENSG00000077454	0.064403	0.776185	-0.0449991	0.5604	NDEPs_NDEGs	part5	no	LRCH4
O75431	ENSG00000128654	0.51693	0.00434069	-0.528397	0.1841	NDEPs_NDEGs	part5	no	MTX2
O75436	ENSG00000122958	0.81209	0.428516	0.0966391	0.1792	NDEPs_NDEGs	part5	no	VPS26A
O75438	ENSG00000183648	0.69876	0.903499	0.0315173	-0.2378	NDEPs_NDEGs	part5	no	NDUFB1
O75439	ENSG00000105819	0.24507	1.19e-07	-0.918345	0.2452	DEPs_NDEGs	part46	sig	PMPCB
O75446	ENSG00000164105	0.0017419	0.394032	-0.214627	0.8266	NDEPs_NDEGs	part5	no	SAP30
O75448	ENSG00000008838	2.48e-06	0.00153055	-0.631803	-0.7811	DEPs_NDEGs	part46	sig	MED24
O75449	ENSG00000186625	0.18766	0.00303095	-0.791058	0.381	DEPs_NDEGs	part46	sig	KATNA1
O75460	ENSG00000178607	0.57365	0.0195102	-0.488808	-0.4493	NDEPs_NDEGs	part5	no	ERN1
O75475	ENSG00000164985	0.12486	0.00255291	-0.699685	0.4242	DEPs_NDEGs	part46	sig	PSIP1
O75477	ENSG00000107566	0.61763	0.146701	-0.353434	-0.3599	NDEPs_NDEGs	part5	no	ERLIN1
O75487	ENSG00000076716	0.92276	0.00380951	0.92754	-0.2022	DEPs_NDEGs	part46	sig	GPC4
O75489	ENSG00000213619	0.37843	0.163728	-0.154526	-0.255	NDEPs_NDEGs	part5	no	NDUFS3
O75494	ENSG00000188529	0.1056	2.8e-07	-0.949782	-0.4432	DEPs_NDEGs	part46	sig	SRSF10
O75503	ENSG00000102805	0.17927	0.1894	-0.298829	0.4166	NDEPs_NDEGs	part5	no	CLN5
O75506	ENSG00000230989	0.95263	0.76071	0.075635	-0.032	NDEPs_NDEGs	part5	no	HSBP1
O75508	ENSG00000013297	9.8e-106	0.0789607	1.02445	7.78	NDEPs_DEGs	part28	sig	CLDN11
O75521	ENSG00000198721	0.080916	3.2e-06	-0.96895	-0.6989	DEPs_NDEGs	part46	sig	ECI2
O75525	ENSG00000131773	0.74683	0.000258316	-1.04583	0.1907	DEPs_NDEGs	part46	sig	KHDRBS3
O75528	ENSG00000171148	0.95162	0.0618889	-0.357946	-0.0395	NDEPs_NDEGs	part5	no	TADA3
O75529	ENSG00000135801	0.95162	0.000830719	-0.827736	-0.0397	DEPs_NDEGs	part46	sig	TAF5L
O75530	ENSG00000074266	0.28164	0.0029226	-0.567219	-0.2735	NDEPs_NDEGs	part5	no	EED
O75531	ENSG00000175334	0.95162	0.285421	-0.168846	-0.1228	NDEPs_NDEGs	part5	no	BANF1
O75533	ENSG00000115524	0.023482	1.25e-08	-0.835864	-0.4708	DEPs_NDEGs	part46	sig	SF3B1
O75534	ENSG00000009307	0.092571	0.00204173	-0.45172	0.5348	NDEPs_NDEGs	part5	no	CSDE1
O75554	ENSG00000120688	0.95162	0.0681725	-0.885338	0.0629	NDEPs_NDEGs	part5	no	WBP4
O75556	ENSG00000124939	0.00020715	0.0795601	-0.992525	-5.6297	NDEPs_DEGs	part28	sig	SCGB2A1
O75558	ENSG00000135604	1.41e-05	0.163912	0.962778	1.8509	NDEPs_DEGs	part28	sig	STX11
O75563	ENSG00000005020	9.72e-05	0.283092	0.942038	1.1925	NDEPs_DEGs	part28	sig	SKAP2
O75569	ENSG00000180228	0.042697	1.77e-06	-0.652759	-0.4583	DEPs_NDEGs	part46	sig	PRKRA
O75570	ENSG00000120662	0.23724	0.575915	-0.136001	-0.3274	NDEPs_NDEGs	part5	no	MTRF1
O75581	ENSG00000070018	0.51596	0.117963	0.290378	-0.3121	NDEPs_NDEGs	part5	no	LRP6
O75582	ENSG00000100784	0.018571	0.0216896	-0.30345	-1.1614	NDEPs_DEGs	part28	sig	RPS6KA5
O75586	ENSG00000133997	0.30026	0.91988	0.0362817	0.3161	NDEPs_NDEGs	part5	no	MED6
O75592	ENSG00000005810	0.016713	0.787472	0.0243985	0.4983	NDEPs_NDEGs	part5	no	MYCBP2
O75594	ENSG00000008438	0.95162	0.0325295	0.973585	0.2361	DEPs_NDEGs	part46	sig	PGLYRP1
O75602	ENSG00000077327	1.45e-16	0.0846085	-0.78346	-7.225	NDEPs_DEGs	part28	sig	SPAG6
O75607	ENSG00000107833	0.95162	0.0660206	-0.370826	-0.0323	NDEPs_NDEGs	part5	no	NPM3
O75608	ENSG00000120992	0.0221	0.0740729	-0.288654	-0.7626	NDEPs_NDEGs	part5	no	LYPLA1
O75616	ENSG00000132591	0.4307	0.125459	-0.295032	-0.1916	NDEPs_NDEGs	part5	no	ERAL1
O75628	ENSG00000088320	0.88019	0.60831	0.141155	-0.3039	NDEPs_NDEGs	part5	no	REM1
O75636	ENSG00000142748	0.31071	0.0043454	0.901628	1.1254	DEPs_NDEGs	part46	sig	FCN3
O75643	ENSG00000144028	0.51249	3e-08	-0.627125	-0.2469	DEPs_NDEGs	part46	sig	SNRNP200
O75663	ENSG00000143155	0.62903	0.799946	0.0256993	0.1971	NDEPs_NDEGs	part5	no	TIPRL
O75674	ENSG00000141198	5.57e-11	0.00131466	-1.67873	-1.8992	DEPs_DEGs	part1379	sig	TOM1L1
O75676	ENSG00000162302	0.95162	0.0605252	0.280393	-0.0933	NDEPs_NDEGs	part5	no	RPS6KA4
O75683	ENSG00000148296	0.99481	8.68e-05	-1.64986	-0.0066	DEPs_NDEGs	part46	sig	SURF6
O75688	ENSG00000138032	0.42518	0.0394843	0.203632	0.2766	NDEPs_NDEGs	part5	no	PPM1B
O75691	ENSG00000120800	0.002392	2.3e-05	-0.603353	-0.8364	DEPs_NDEGs	part46	sig	UTP20
O75694	ENSG00000113569	0.20582	0.000499994	-0.503896	-0.5608	NDEPs_NDEGs	part5	no	NUP155
O75695	ENSG00000102218	0.65626	0.0791889	0.428493	0.2487	NDEPs_NDEGs	part5	no	RP2
O75717	ENSG00000198554	0.024685	0.0111217	-0.289661	-1.153	NDEPs_DEGs	part28	sig	WDHD1
O75718	ENSG00000170275	2.87e-06	0.000929211	-1.02885	0.9994	DEPs_NDEGs	part46	sig	CRTAP
O75746	ENSG00000115840	3.12e-06	0.000215112	0.669228	0.6207	DEPs_NDEGs	part46	sig	SLC25A12
O75751	ENSG00000146477	0.95162	0.927473	0.0846554	0.146	NDEPs_NDEGs	part5	no	SLC22A3
O75781	ENSG00000099864	8.99e-08	0.269077	0.402613	1.2562	NDEPs_DEGs	part28	sig	PALM
O75787	ENSG00000182220	0.58693	0.626874	0.0761987	0.2309	NDEPs_NDEGs	part5	no	ATP6AP2
O75791	ENSG00000100351	0.93124	0.563207	0.107194	-0.1999	NDEPs_NDEGs	part5	no	GRAP2
O75792	ENSG00000104889	0.31807	0.0353196	-1.05336	-1.2699	DEPs_NDEGs	part46	sig	RNASEH2A
O75794	ENSG00000151465	0.59841	0.0029959	-0.675305	-0.1644	DEPs_NDEGs	part46	sig	CDC123
O75817	ENSG00000172336	0.76294	0.684137	0.178021	-0.138	NDEPs_NDEGs	part5	no	POP7
O75818	ENSG00000124787	0.00023153	0.0126439	-0.434972	-0.9538	NDEPs_NDEGs	part5	no	RPP40
O75821	ENSG00000130811	2.04e-08	0.0149234	-0.301452	0.6919	NDEPs_NDEGs	part5	no	EIF3G
O75822	ENSG00000104131	0.73404	0.0168319	-0.369717	-0.1474	NDEPs_NDEGs	part5	no	EIF3J
O75828	ENSG00000159231	0.51269	0.191236	0.227499	0.4624	NDEPs_NDEGs	part5	no	CBR3
O75832	ENSG00000101843	0.78452	0.0949061	-0.290556	-0.1372	NDEPs_NDEGs	part5	no	PSMD10
O75841	ENSG00000114638	0.00064767	0.0511291	0.511168	-3.4376	NDEPs_DEGs	part28	sig	UPK1B
O75843	ENSG00000213983	0.39046	0.378265	-0.143393	-0.2304	NDEPs_NDEGs	part5	no	AP1G2
O75844	ENSG00000084073	0.92884	0.00851996	-0.29524	0.1087	NDEPs_NDEGs	part5	no	ZMPSTE24
O75864	ENSG00000104866	0.83934	0.00526807	-0.748734	-0.1569	DEPs_NDEGs	part46	sig	PPP1R37
O75874	ENSG00000138413	0.95661	0.0521056	0.32619	0.0282	NDEPs_NDEGs	part5	no	IDH1
O75879	ENSG00000059691	0.9547	0.187643	-0.352775	0.0201	NDEPs_NDEGs	part5	no	GATB
O75881	ENSG00000172817	0.052693	0.00270994	0.941807	0.5921	DEPs_NDEGs	part46	sig	CYP7B1
O75882	ENSG00000088812	0.45619	0.794698	0.0256834	-0.3953	NDEPs_NDEGs	part5	no	ATRN
O75884	ENSG00000089050	0.88247	0.724934	-0.0411362	-0.1653	NDEPs_NDEGs	part5	no	RBBP9
O75886	ENSG00000115145	0.76627	0.588966	0.0940059	-0.1726	NDEPs_NDEGs	part5	no	STAM2
O75888	ENSG00000161955	0.33902	0.0743756	2.324	-0.4526	NDEPs_NDEGs	part5	no	TNFSF13
O75891	ENSG00000144908	0.95162	0.898005	0.0195351	-0.1327	NDEPs_NDEGs	part5	no	ALDH1L1
O75907	ENSG00000185000	0.55369	0.00103987	-0.592322	-0.3457	DEPs_NDEGs	part46	sig	DGAT1
O75909	ENSG00000090061	0.82201	0.00616632	-0.42981	-0.239	NDEPs_NDEGs	part5	no	CCNK
O75911	ENSG00000162496	0.0035527	0.138464	-0.243199	1.3259	NDEPs_DEGs	part28	sig	DHRS3
O75915	ENSG00000144746	0.071048	0.00187339	0.707622	0.6134	DEPs_NDEGs	part46	sig	ARL6IP5
O75923	ENSG00000135636	0.0024115	0.225203	0.40401	1.6728	NDEPs_DEGs	part28	sig	DYSF
O75925	ENSG00000033800	0.18204	0.512847	-0.0967276	0.2946	NDEPs_NDEGs	part5	no	PIAS1
O75934	ENSG00000116752	0.38752	4.69e-05	-0.676893	0.4862	DEPs_NDEGs	part46	sig	BCAS2
O75935	ENSG00000137100	0.023091	0.0784306	0.554271	0.3526	NDEPs_NDEGs	part5	no	DCTN3
O75937	ENSG00000126698	0.95162	0.291118	-0.103964	0.0309	NDEPs_NDEGs	part5	no	DNAJC8
O75940	ENSG00000119953	0.4869	0.00199917	-0.599462	0.1916	DEPs_NDEGs	part46	sig	SMNDC1
O75943	ENSG00000152942	0.53968	2.97e-05	0.763876	-0.1665	DEPs_NDEGs	part46	sig	RAD17
O75947	ENSG00000167863	0.98209	0.509493	0.0945977	0.0158	NDEPs_NDEGs	part5	no	ATP5PD
O75954	ENSG00000011105	1.86e-06	0.0255881	0.511661	0.737	NDEPs_NDEGs	part5	no	TSPAN9
O75955	ENSG00000137312	0.098105	0.00218541	0.561738	0.534	NDEPs_NDEGs	part5	no	FLOT1
O75962	ENSG00000038382	0.037145	0.84946	-0.0208754	0.5126	NDEPs_NDEGs	part5	no	TRIO
O75964	ENSG00000167283	0.049357	0.0230894	0.30208	0.4212	NDEPs_NDEGs	part5	no	ATP5MG
O75970	ENSG00000107186	4.66e-08	0.439738	-0.100165	1.3238	NDEPs_DEGs	part28	sig	MPDZ
O75976	ENSG00000108582	0.52765	0.000184113	-0.542171	-0.486	NDEPs_NDEGs	part5	no	CPD
O75995	ENSG00000122122	0.95162	0.262646	1.08632	0.1384	NDEPs_NDEGs	part5	no	SASH3
O76003	ENSG00000108010	0.78734	0.0647493	-0.249353	0.1221	NDEPs_NDEGs	part5	no	GLRX3
O76009	ENSG00000006059	0.99501	0.712354	-0.083229	-0.0349	NDEPs_NDEGs	part5	no	KRT33A
O76021	ENSG00000171490	0.0072593	9.66e-09	-0.910164	0.6007	DEPs_NDEGs	part46	sig	RSL1D1
O76024	ENSG00000109501	0.11985	0.572248	-0.169086	0.5657	NDEPs_NDEGs	part5	no	WFS1
O76031	ENSG00000166855	0.84198	2.27e-07	-1.23148	-0.1611	DEPs_NDEGs	part46	sig	CLPX
O76054	ENSG00000100003	0.045643	0.226775	0.194703	-0.7168	NDEPs_NDEGs	part5	no	SEC14L2
O76062	ENSG00000149809	0.95162	0.344159	0.834682	0.1443	NDEPs_NDEGs	part5	no	TM7SF2
O76070	ENSG00000173267	7.02e-17	0.0544716	3.58745	4.0654	NDEPs_DEGs	part28	sig	SNCG
O76071	ENSG00000144021	0.78156	0.167821	-0.480346	-0.0946	NDEPs_NDEGs	part5	no	CIAO1
O76074	ENSG00000138735	0.58736	0.000586907	-0.907058	-0.4192	DEPs_NDEGs	part46	sig	PDE5A
O76075	ENSG00000169598	0.91763	0.400122	-0.153381	-0.0972	NDEPs_NDEGs	part5	no	DFFB
O76076	ENSG00000064205	7.21e-05	0.44416	0.48894	3.4306	NDEPs_DEGs	part28	sig	CCN5
O76082	ENSG00000197375	1.61e-18	0.268309	0.319648	-2.1164	NDEPs_DEGs	part28	sig	SLC22A5
O76094	ENSG00000174780	0.73504	3.08e-05	-0.413351	-0.169	NDEPs_NDEGs	part5	no	SRP72
O94760	ENSG00000153904	0.95162	0.0188749	-0.634328	-0.1153	DEPs_NDEGs	part46	sig	DDAH1
O94762	ENSG00000108469	0.021323	0.0585086	0.421672	-0.4446	NDEPs_NDEGs	part5	no	RECQL5
O94763	ENSG00000105176	0.69161	0.0374682	-0.283389	0.1828	NDEPs_NDEGs	part5	no	URI1
O94766	ENSG00000149541	0.95162	0.00513475	-0.489652	0.0686	NDEPs_NDEGs	part5	no	B3GAT3
O94768	ENSG00000081320	0.38959	0.284991	1.24621	0.559	NDEPs_NDEGs	part5	no	STK17B
O94769	ENSG00000106823	1.82e-17	0.083026	0.562293	2.3464	NDEPs_DEGs	part28	sig	ECM2
O94776	ENSG00000149480	0.95162	2.33e-05	-0.578171	-0.0686	NDEPs_NDEGs	part5	no	MTA2
O94788	ENSG00000128918	9.05e-32	6.42e-10	-2.72001	-4.5557	DEPs_DEGs	part1379	sig	ALDH1A2
O94804	ENSG00000072786	0.062596	0.220752	0.562428	0.601	NDEPs_NDEGs	part5	no	STK10
O94806	ENSG00000115825	0.72774	0.813814	-0.0420607	-0.2242	NDEPs_NDEGs	part5	no	PRKD3
O94808	ENSG00000131459	0.00038785	0.345499	0.755542	1.5536	NDEPs_DEGs	part28	sig	GFPT2
O94819	ENSG00000176595	0.30357	0.21542	0.747488	0.7092	NDEPs_NDEGs	part5	no	KBTBD11
O94822	ENSG00000198862	0.13102	0.288789	-0.123114	-0.4655	NDEPs_NDEGs	part5	no	LTN1
O94826	ENSG00000154174	0.99161	0.0235389	-0.245873	0.0107	NDEPs_NDEGs	part5	no	TOMM70
O94827	ENSG00000171680	0.96905	0.00636738	-0.691147	-0.0293	DEPs_NDEGs	part46	sig	PLEKHG5
O94829	ENSG00000117408	0.66779	0.0159288	-0.362576	-0.1976	NDEPs_NDEGs	part5	no	IPO13
O94830	ENSG00000085788	0.0080146	0.242192	0.408794	0.4373	NDEPs_NDEGs	part5	no	DDHD2
O94832	ENSG00000176658	9.81e-07	7.31e-06	2.13633	1.5799	DEPs_DEGs	part1379	sig	MYO1D
O94842	ENSG00000092203	0.95162	2.7e-08	-2.03561	-0.0357	DEPs_NDEGs	part46	sig	TOX4
O94851	ENSG00000133816	0.0002596	0.27387	0.906745	1.4956	NDEPs_DEGs	part28	sig	MICAL2
O94855	ENSG00000150961	0.46008	0.116252	-0.315858	-0.4553	NDEPs_NDEGs	part5	no	SEC24D
O94856	ENSG00000163531	3.41e-29	0.0729271	1.40669	5.1081	NDEPs_DEGs	part28	sig	NFASC
O94864	ENSG00000119760	0.24912	0.000303962	-0.468008	-0.279	NDEPs_NDEGs	part5	no	SUPT7L
O94868	ENSG00000137478	1.35e-28	0.0135449	0.70334	1.8072	DEPs_DEGs	part1379	sig	FCHSD2
O94874	ENSG00000014123	0.63719	0.0265085	-0.177387	-0.1993	NDEPs_NDEGs	part5	no	UFL1
O94875	ENSG00000154556	0.033884	0.0359533	2.36884	0.5545	DEPs_NDEGs	part46	sig	SORBS2
O94876	ENSG00000172765	0.0067984	0.13887	0.453872	-0.7284	NDEPs_NDEGs	part5	no	TMCC1
O94880	ENSG00000106443	0.79532	0.000125207	-0.693617	0.1454	DEPs_NDEGs	part46	sig	PHF14
O94885	ENSG00000111961	0.038772	0.115122	0.218115	0.9584	NDEPs_NDEGs	part5	no	SASH1
O94886	ENSG00000196187	6.63e-05	0.425117	0.190032	-0.6258	NDEPs_NDEGs	part5	no	TMEM63A
O94887	ENSG00000006607	0.984	0.712258	-0.0407247	0.0096	NDEPs_NDEGs	part5	no	FARP2
O94888	ENSG00000163960	0.2426	8.65e-05	-0.615095	-0.2851	DEPs_NDEGs	part46	sig	UBXN7
O94898	ENSG00000198799	0.95162	0.001402	-0.838495	-0.066	DEPs_NDEGs	part46	sig	LRIG2
O94901	ENSG00000164828	0.52531	0.218582	0.65218	0.2998	NDEPs_NDEGs	part5	no	SUN1
O94903	ENSG00000147471	0.15468	0.0551345	0.233126	0.2728	NDEPs_NDEGs	part5	no	PLPBP
O94905	ENSG00000147475	0.95162	0.488637	0.173562	-0.045	NDEPs_NDEGs	part5	no	ERLIN2
O94906	ENSG00000101161	0.15676	2e-05	-0.736879	0.2979	DEPs_NDEGs	part46	sig	PRPF6
O94911	ENSG00000141338	8.53e-20	0.0544078	1.47662	3.2084	NDEPs_DEGs	part28	sig	ABCA8
O94913	ENSG00000165494	0.86189	0.156535	-0.262861	-0.1178	NDEPs_NDEGs	part5	no	PCF11
O94915	ENSG00000075539	0.14639	0.983366	0.00171246	-0.4353	NDEPs_NDEGs	part5	no	FRYL
O94916	ENSG00000102908	0.11395	0.589327	-0.061832	-0.7732	NDEPs_NDEGs	part5	no	NFAT5
O94919	ENSG00000149218	0.00035347	0.00032497	1.46321	1.3065	DEPs_DEGs	part1379	sig	ENDOD1
O94923	ENSG00000138604	0.8444	0.220968	-0.132442	0.21	NDEPs_NDEGs	part5	no	GLCE
O94925	ENSG00000115419	4.12e-08	0.00276681	1.00517	1.3885	DEPs_DEGs	part1379	sig	GLS
O94952	ENSG00000135108	1.93e-06	0.13183	0.541091	0.8649	NDEPs_NDEGs	part5	no	FBXO21
O94953	ENSG00000127663	0.00040445	0.00246903	0.820588	-0.8226	DEPs_NDEGs	part46	sig	KDM4B
O94955	ENSG00000164292	8.49e-06	0.232169	0.236295	1.9716	NDEPs_DEGs	part28	sig	RHOBTB3
O94956	ENSG00000137491	1.85e-12	0.0934843	1.94553	3.2894	NDEPs_DEGs	part28	sig	SLCO2B1
O94964	ENSG00000149639	0.78718	0.45122	0.0852569	-0.1665	NDEPs_NDEGs	part5	no	SOGA1
O94966	ENSG00000172046	0.5924	0.537908	-0.0682874	-0.186	NDEPs_NDEGs	part5	no	USP19
O94973	ENSG00000183020	0.82789	0.0499931	0.252596	0.1133	NDEPs_NDEGs	part5	no	AP2A2
O94979	ENSG00000138674	0.95162	0.085034	-0.26022	0.0535	NDEPs_NDEGs	part5	no	SEC31A
O94985	ENSG00000171603	0.29878	0.682695	0.15496	0.3463	NDEPs_NDEGs	part5	no	CLSTN1
O94992	ENSG00000186834	0.097992	9.05e-06	-1.23464	-0.4481	DEPs_NDEGs	part46	sig	HEXIM1
O95049	ENSG00000105289	1.36e-16	0.141043	0.172219	-3.9695	NDEPs_DEGs	part28	sig	TJP3
O95050	ENSG00000241644	1.86e-31	0.264019	1.33814	7.9832	NDEPs_DEGs	part28	sig	INMT
O95059	ENSG00000163684	0.17962	0.388014	-0.503257	-0.472	NDEPs_NDEGs	part5	no	RPP14
O95070	ENSG00000174851	0.94074	0.737795	0.061732	-0.0933	NDEPs_NDEGs	part5	no	YIF1A
O95071	ENSG00000104517	0.82666	0.000560204	-0.627292	-0.1698	DEPs_NDEGs	part46	sig	UBR5
O95081	ENSG00000106351	4.26e-13	0.0156253	0.329521	1.9596	NDEPs_DEGs	part28	sig	AGFG2
O95084	ENSG00000150687	0.95162	0.129439	0.901617	0.1403	NDEPs_NDEGs	part5	no	PRSS23
O95104	ENSG00000156304	0.15265	0.791069	-0.0480991	-0.2954	NDEPs_NDEGs	part5	no	SCAF4
O95136	ENSG00000267534	0.95162	0.777416	-0.0622849	0.0949	NDEPs_NDEGs	part5	no	S1PR2
O95139	ENSG00000165264	0.95162	0.0379021	-0.719407	0.0722	DEPs_NDEGs	part46	sig	NDUFB6
O95140	ENSG00000116688	0.56647	0.0651769	-0.192419	0.1939	NDEPs_NDEGs	part5	no	MFN2
O95149	ENSG00000169371	0.33359	2.01e-05	-1.24257	0.2711	DEPs_NDEGs	part46	sig	SNUPN
O95155	ENSG00000130939	0.31709	8.02e-06	-0.597049	-0.2494	DEPs_NDEGs	part46	sig	UBE4B
O95159	ENSG00000162300	0.63283	0.376907	-0.147724	0.3016	NDEPs_NDEGs	part5	no	ZFPL1
O95163	ENSG00000070061	0.19414	0.000505401	-0.748644	-0.3552	DEPs_NDEGs	part46	sig	ELP1
O95164	ENSG00000122042	0.43671	0.106345	0.589652	0.3581	NDEPs_NDEGs	part5	no	UBL3
O95167	ENSG00000170906	0.95162	0.305067	-0.297883	-0.1268	NDEPs_NDEGs	part5	no	NDUFA3
O95168	ENSG00000065518	0.93674	0.116037	-0.201512	0.0895	NDEPs_NDEGs	part5	no	NDUFB4
O95169	ENSG00000166136	0.54808	0.000334414	-0.622958	0.2256	DEPs_NDEGs	part46	sig	NDUFB8
O95182	ENSG00000267855	0.26492	0.0229218	-0.474269	-0.6912	NDEPs_NDEGs	part5	no	NDUFA7
O95183	ENSG00000168899	1.43e-06	0.264081	0.317284	1.5568	NDEPs_DEGs	part28	sig	VAMP5
O95197	ENSG00000133318	0.91699	0.00939368	1.36166	0.0886	DEPs_NDEGs	part46	sig	RTN3
O95199	ENSG00000136161	0.0076513	0.263113	-0.238227	0.518	NDEPs_NDEGs	part5	no	RCBTB2
O95202	ENSG00000168924	0.12481	0.000132693	-0.56232	-0.5045	NDEPs_NDEGs	part5	no	LETM1
O95208	ENSG00000072134	0.67399	0.0315672	-0.403944	0.3521	NDEPs_NDEGs	part5	no	EPN2
O95210	ENSG00000118804	0.033977	0.698057	0.128005	1.3654	NDEPs_DEGs	part28	sig	STBD1
O95218	ENSG00000132485	0.94902	6.19e-06	-1.5021	0.0979	DEPs_NDEGs	part46	sig	ZRANB2
O95219	ENSG00000114520	0.86284	0.176714	-0.231394	0.1067	NDEPs_NDEGs	part5	no	SNX4
O95232	ENSG00000108848	0.94246	3.25e-06	-0.67877	0.1246	DEPs_NDEGs	part46	sig	LUC7L3
O95235	ENSG00000112984	0.24266	0.518059	-0.0758609	-2.3602	NDEPs_NDEGs	part5	no	KIF20A
O95236	ENSG00000128284	4.18e-07	0.0117575	1.70134	2.1023	DEPs_DEGs	part1379	sig	APOL3
O95239	ENSG00000090889	0.13806	0.0013436	-0.357246	-2.3002	NDEPs_NDEGs	part5	no	KIF4A
O95248	ENSG00000100241	0.93806	0.276236	0.121229	0.1115	NDEPs_NDEGs	part5	no	SBF1
O95249	ENSG00000108587	0.34972	0.00383993	-0.589356	-0.2396	DEPs_NDEGs	part46	sig	GOSR1
O95251	ENSG00000136504	0.95162	0.0004161	-0.570165	-0.0531	NDEPs_NDEGs	part5	no	KAT7
O95260	ENSG00000107669	0.99998	0.103207	-0.389192	0	NDEPs_NDEGs	part5	no	ATE1
O95278	ENSG00000112425	0.0022519	0.0497944	1.71302	1.1041	DEPs_DEGs	part1379	sig	EPM2A
O95292	ENSG00000124164	0.79322	0.514548	0.0480507	0.1926	NDEPs_NDEGs	part5	no	VAPB
O95295	ENSG00000143553	0.55146	0.319524	0.145286	0.1903	NDEPs_NDEGs	part5	no	SNAPIN
O95297	ENSG00000197965	0.047778	0.429431	0.17996	0.6764	NDEPs_NDEGs	part5	no	MPZL1
O95298	ENSG00000151366	0.0005673	0.591684	0.0901466	-0.6776	NDEPs_NDEGs	part5	no	NDUFC2
O95299	ENSG00000130414	0.57854	0.0305566	-0.3135	-0.1324	NDEPs_NDEGs	part5	no	NDUFA10
O95302	ENSG00000122642	0.062321	0.54044	-0.114781	0.7707	NDEPs_NDEGs	part5	no	FKBP9
O95319	ENSG00000048740	7.62e-07	0.00761378	0.439664	1.7956	NDEPs_DEGs	part28	sig	CELF2
O95336	ENSG00000130313	0.88284	0.549477	-0.0777241	0.2055	NDEPs_NDEGs	part5	no	PGLS
O95340	ENSG00000198682	9.7e-11	0.0197921	0.520515	1.9871	NDEPs_DEGs	part28	sig	PAPSS2
O95342	ENSG00000073734	0.19391	0.00535322	-0.974265	-2.3786	DEPs_NDEGs	part46	sig	ABCB11
O95347	ENSG00000136824	0.0065159	0.00103185	-0.478553	-1.1428	NDEPs_DEGs	part28	sig	SMC2
O95352	ENSG00000197548	0.95162	0.379796	0.591666	0.0292	NDEPs_NDEGs	part5	no	ATG7
O95361	ENSG00000221926	0.023755	0.0254658	-0.963026	-0.7124	DEPs_NDEGs	part46	sig	TRIM16
O95363	ENSG00000145982	0.99501	0.00010168	-0.526603	-0.0054	NDEPs_NDEGs	part5	no	FARS2
O95365	ENSG00000178951	0.61543	0.00604936	0.793179	0.344	DEPs_NDEGs	part46	sig	ZBTB7A
O95372	ENSG00000011009	0.97427	0.0114291	-0.477062	-0.0194	NDEPs_NDEGs	part5	no	LYPLA2
O95373	ENSG00000205339	0.99501	0.0178072	-0.321821	0.0062	NDEPs_NDEGs	part5	no	IPO7
O95376	ENSG00000177479	0.082514	0.0189781	-0.371154	-0.2528	NDEPs_NDEGs	part5	no	ARIH2
O95379	ENSG00000145779	0.13508	0.0851021	1.45427	0.6414	NDEPs_NDEGs	part5	no	TNFAIP8
O95382	ENSG00000142733	0.39143	0.0308182	0.641113	0.5458	DEPs_NDEGs	part46	sig	MAP3K6
O95388	ENSG00000104415	7.32e-10	0.0364256	0.732974	2.9568	DEPs_DEGs	part1379	sig	CCN4
O95391	ENSG00000164609	0.36626	0.602081	0.107785	0.331	NDEPs_NDEGs	part5	no	SLU7
O95394	ENSG00000013375	0.43237	0.534016	-0.112782	-0.3673	NDEPs_NDEGs	part5	no	PGM3
O95396	ENSG00000124217	0.72018	0.358285	-0.0951222	-0.258	NDEPs_NDEGs	part5	no	MOCS3
O95400	ENSG00000169217	0.94731	0.000127592	-1.23591	0.0624	DEPs_NDEGs	part46	sig	CD2BP2
O95402	ENSG00000105085	0.95162	5.24e-09	-2.02123	-0.0873	DEPs_NDEGs	part46	sig	MED26
O95405	ENSG00000157077	0.95162	0.78393	-0.082626	-0.0556	NDEPs_NDEGs	part5	no	ZFYVE9
O95415	ENSG00000164713	1.51e-06	0.481898	0.417215	1.4793	NDEPs_DEGs	part28	sig	BRI3
O95425	ENSG00000197321	3.61e-18	0.018005	1.52556	2.0899	DEPs_DEGs	part1379	sig	SVIL
O95427	ENSG00000197563	0.010661	0.0179276	-0.732563	-0.8233	DEPs_NDEGs	part46	sig	PIGN
O95428	ENSG00000100767	0.35243	0.730794	-0.0460641	-0.6798	NDEPs_NDEGs	part5	no	PAPLN
O95433	ENSG00000100591	0.0030221	9.67e-07	-0.464262	-0.4339	NDEPs_NDEGs	part5	no	AHSA1
O95436	ENSG00000157765	0.32034	5.11e-07	-1.59506	-2.4332	DEPs_NDEGs	part46	sig	SLC34A2
O95445	ENSG00000204444	0.79118	0.0813942	1.11464	0.2536	NDEPs_NDEGs	part5	no	APOM
O95453	ENSG00000140694	0.33541	0.00131948	-0.729095	0.1898	DEPs_NDEGs	part46	sig	PARN
O95456	ENSG00000183527	0.018012	0.000328202	-0.826637	-0.5463	DEPs_NDEGs	part46	sig	PSMG1
O95466	ENSG00000184922	0.15573	0.132302	0.73395	0.8845	NDEPs_NDEGs	part5	no	FMNL1
O95470	ENSG00000166224	0.0046371	0.19367	-0.319035	-0.93	NDEPs_NDEGs	part5	no	SGPL1
O95471	ENSG00000181885	1.68e-06	0.145049	0.270476	-3.3257	NDEPs_DEGs	part28	sig	CLDN7
O95478	ENSG00000164346	0.019709	0.0100442	-1.01118	0.6099	DEPs_NDEGs	part46	sig	NSA2
O95479	ENSG00000049239	0.0073988	0.368502	0.116593	0.7117	NDEPs_NDEGs	part5	no	H6PD
O95486	ENSG00000113615	0.6473	0.182115	-0.189821	-0.2953	NDEPs_NDEGs	part5	no	SEC24A
O95487	ENSG00000138802	0.39188	0.0195805	-0.249165	0.3168	NDEPs_NDEGs	part5	no	SEC24B
O95490	ENSG00000117114	0.00018044	0.344793	0.169996	1.205	NDEPs_DEGs	part28	sig	ADGRL2
O95497	ENSG00000112299	NA	0.209211	0.785564	-0.2168	NDEPs_NDEGs	part5	no	VNN1
O95498	ENSG00000112303	7.44e-06	0.0335502	1.14132	2.3287	DEPs_DEGs	part1379	sig	VNN2
O95503	ENSG00000183741	0.012263	0.0328845	-0.445268	0.6417	NDEPs_NDEGs	part5	no	CBX6
O95528	ENSG00000197496	0.68295	0.184502	-1.18857	0.2218	NDEPs_NDEGs	part5	no	SLC2A10
O95544	ENSG00000008130	0.44726	0.322749	0.887987	0.2532	NDEPs_NDEGs	part5	no	NADK
O95562	ENSG00000213064	0.3452	0.00075781	0.572455	0.4471	NDEPs_NDEGs	part5	no	SFT2D2
O95563	ENSG00000143158	0.018383	0.899497	0.0336876	0.6666	NDEPs_NDEGs	part5	no	MPC2
O95571	ENSG00000105755	0.15237	0.233389	-0.28715	0.4807	NDEPs_NDEGs	part5	no	ETHE1
O95573	ENSG00000123983	0.95162	0.235319	-0.134277	-0.0527	NDEPs_NDEGs	part5	no	ACSL3
O95602	ENSG00000068654	0.035922	7.39e-06	-0.95394	-0.9071	DEPs_NDEGs	part46	sig	POLR1A
O95613	ENSG00000160299	0.10268	0.541342	0.0827465	-0.4865	NDEPs_NDEGs	part5	no	PCNT
O95619	ENSG00000127337	0.2493	0.00388543	-0.840041	-0.4485	DEPs_NDEGs	part46	sig	YEATS4
O95628	ENSG00000080802	0.68533	0.0866989	-0.731357	-0.1227	NDEPs_NDEGs	part5	no	CNOT4
O95630	ENSG00000124356	0.29072	0.716948	-0.0369318	-0.2391	NDEPs_NDEGs	part5	no	STAMBP
O95639	ENSG00000160917	0.060087	8.52e-07	-0.830193	0.4346	DEPs_NDEGs	part46	sig	CPSF4
O95644	ENSG00000131196	1.11e-06	0.000213879	1.82718	2.3384	DEPs_DEGs	part1379	sig	NFATC1
O95670	ENSG00000213760	0.95769	0.776907	0.129222	0.045	NDEPs_NDEGs	part5	no	ATP6V1G2
O95671	ENSG00000169093	0.038443	0.0880602	-0.183224	0.3875	NDEPs_NDEGs	part5	no	ASMTL
O95672	ENSG00000171551	4.44e-24	0.112001	2.11554	4.5916	NDEPs_DEGs	part28	sig	ECEL1
O95674	ENSG00000101290	0.31622	0.192245	0.530057	0.4075	NDEPs_NDEGs	part5	no	CDS2
O95684	ENSG00000213066	9.1e-11	0.0477311	-0.258165	-1.1055	NDEPs_DEGs	part28	sig	CEP43
O95685	ENSG00000132825	0.95162	0.0376202	0.361749	0.116	NDEPs_NDEGs	part5	no	PPP1R3D
O95696	ENSG00000100425	0.89006	2.03e-05	-0.61545	-0.0728	DEPs_NDEGs	part46	sig	BRD1
O95707	ENSG00000105171	0.47896	7.46e-07	-1.08318	-0.1413	DEPs_NDEGs	part46	sig	POP4
O95714	ENSG00000128731	0.63467	0.625471	-0.046105	-0.2328	NDEPs_NDEGs	part5	no	HERC2
O95715	ENSG00000145824	NA	0.758337	0.0896956	-0.9754	NDEPs_NDEGs	part5	no	CXCL14
O95716	ENSG00000105514	0.002226	0.000177766	-0.818988	-1.5059	DEPs_DEGs	part1379	sig	RAB3D
O95721	ENSG00000099940	0.76485	0.00175122	-0.669662	0.1263	DEPs_NDEGs	part46	sig	SNAP29
O95747	ENSG00000172939	0.95162	0.0732996	0.147761	-0.0986	NDEPs_NDEGs	part5	no	OXSR1
O95749	ENSG00000152904	0.98088	0.582175	-0.10118	-0.0143	NDEPs_NDEGs	part5	no	GGPS1
O95757	ENSG00000164070	0.62922	0.264752	-0.0670729	0.45	NDEPs_NDEGs	part5	no	HSPA4L
O95758	ENSG00000119314	0.11768	0.000690224	-0.596794	-0.5253	DEPs_NDEGs	part46	sig	PTBP3
O95759	ENSG00000204634	1.14e-05	0.48973	0.564039	-0.7318	NDEPs_NDEGs	part5	no	TBC1D8
O95760	ENSG00000137033	0.38313	0.0634118	-0.919053	-0.6432	NDEPs_NDEGs	part5	no	IL33
O95772	ENSG00000010270	0.9462	0.901205	-0.106362	-0.0898	NDEPs_NDEGs	part5	no	STARD3NL
O95777	ENSG00000128534	0.26961	0.0750934	-0.368479	-0.2793	NDEPs_NDEGs	part5	no	LSM8
O95782	ENSG00000196961	0.1041	0.781429	0.0234836	0.3855	NDEPs_NDEGs	part5	no	AP2A1
O95785	ENSG00000011451	0.77381	0.000441022	-0.751234	0.1555	DEPs_NDEGs	part46	sig	WIZ
O95786	ENSG00000107201	0.95162	0.253527	-0.102813	0.1098	NDEPs_NDEGs	part5	no	DDX58
O95793	ENSG00000124214	0.7707	5.81e-05	-0.638395	0.152	DEPs_NDEGs	part46	sig	STAU1
O95801	ENSG00000243725	0.943	0.122029	-0.280149	-0.1826	NDEPs_NDEGs	part5	no	TTC4
O95810	ENSG00000168497	1.25e-13	0.0305919	2.4348	3.6252	DEPs_DEGs	part1379	sig	CAVIN2
O95816	ENSG00000112208	2.24e-06	0.00145908	0.869023	1.2574	DEPs_DEGs	part1379	sig	BAG2
O95817	ENSG00000151929	0.017358	0.00254043	1.17969	0.6799	DEPs_NDEGs	part46	sig	BAG3
O95819	ENSG00000071054	0.24892	0.229756	-0.215652	0.3186	NDEPs_NDEGs	part5	no	MAP4K4
O95822	ENSG00000103150	0.36831	0.00429348	-0.563352	0.3728	NDEPs_NDEGs	part5	no	MLYCD
O95825	ENSG00000205758	0.45415	0.790672	-0.0229868	0.2629	NDEPs_NDEGs	part5	no	CRYZL1
O95831	ENSG00000156709	2.71e-22	2.94e-05	-0.9423	-1.6356	DEPs_DEGs	part1379	sig	AIFM1
O95832	ENSG00000163347	3.4e-09	0.112486	1.67928	2.9596	NDEPs_DEGs	part28	sig	CLDN1
O95833	ENSG00000169583	0.95162	0.975797	-0.0133093	0.1497	NDEPs_NDEGs	part5	no	CLIC3
O95834	ENSG00000125746	0.0036769	0.3337	0.19098	-0.6448	NDEPs_NDEGs	part5	no	EML2
O95837	ENSG00000156049	1.3e-09	0.177113	0.67875	1.7197	NDEPs_DEGs	part28	sig	GNA14
O95848	ENSG00000183828	0.45118	0.607917	-0.132463	-0.493	NDEPs_NDEGs	part5	no	NUDT14
O95857	ENSG00000106537	4.85e-12	3.06e-05	-2.24853	-2.3672	DEPs_DEGs	part1379	sig	TSPAN13
O95858	ENSG00000099282	0.054523	6.65e-07	-1.28025	-1.0322	DEPs_NDEGs	part46	sig	TSPAN15
O95861	ENSG00000162813	0.9473	0.725305	-0.0519267	0.1168	NDEPs_NDEGs	part5	no	BPNT1
O95864	ENSG00000134824	0.05294	5.94e-05	-1.4395	-0.6363	DEPs_NDEGs	part46	sig	FADS2
O95865	ENSG00000213722	0.95162	0.82176	-0.0603578	-0.1294	NDEPs_NDEGs	part5	no	DDAH2
O95866	ENSG00000204420	0.40725	0.198956	-0.97153	0.5501	NDEPs_NDEGs	part5	no	MPIG6B
O95870	ENSG00000204427	0.8996	0.0124073	-0.360345	-0.137	NDEPs_NDEGs	part5	no	ABHD16A
O95873	ENSG00000204439	0.95162	0.821265	0.0908353	0.0384	NDEPs_NDEGs	part5	no	C6orf47
O95881	ENSG00000117862	0.95162	0.000406509	-0.715536	0.0517	DEPs_NDEGs	part46	sig	TXNDC12
O95926	ENSG00000117614	0.0045716	0.222642	-0.258162	0.8746	NDEPs_NDEGs	part5	no	SYF2
O95967	ENSG00000172638	0.0028502	0.000834253	1.69079	1.0147	DEPs_DEGs	part1379	sig	EFEMP2
O95969	ENSG00000124935	0.093134	0.466055	0.699587	-4.8381	NDEPs_NDEGs	part5	no	SCGB1D2
O95980	ENSG00000122707	2.73e-10	0.511744	0.138111	1.3843	NDEPs_DEGs	part28	sig	RECK
O95983	ENSG00000071655	0.94987	1.46e-06	-1.53031	0.0941	DEPs_NDEGs	part46	sig	MBD3
O95985	ENSG00000100038	0.42228	0.104596	-0.185644	-0.7622	NDEPs_NDEGs	part5	no	TOP3B
O95989	ENSG00000272325	0.94844	0.146739	-0.253713	-0.1575	NDEPs_NDEGs	part5	no	NUDT3
O95994	ENSG00000106541	0.052636	1.5e-07	-2.36254	-4.0598	DEPs_NDEGs	part46	sig	AGR2
O95999	ENSG00000142867	0.89581	9.87e-05	-1.1865	-0.1196	DEPs_NDEGs	part46	sig	BCL10
O96000	ENSG00000140990	0.95587	0.000162454	-0.52352	-0.0301	NDEPs_NDEGs	part5	no	NDUFB10
O96005	ENSG00000104853	0.69084	7.48e-06	-1.21797	-0.1312	DEPs_NDEGs	part46	sig	CLPTM1
O96006	ENSG00000214717	0.92816	0.942709	-0.0169345	0.1087	NDEPs_NDEGs	part5	no	ZBED1
O96007	ENSG00000164172	0.29139	0.625418	-0.162416	0.2801	NDEPs_NDEGs	part5	no	MOCS2
O96008	ENSG00000130204	0.10474	0.00220913	-0.493061	-0.5525	NDEPs_NDEGs	part5	no	TOMM40
O96009	ENSG00000131400	0.39041	0.672168	0.218115	-0.9111	NDEPs_NDEGs	part5	no	NAPSA
O96011	ENSG00000131779	0.95162	0.21401	-0.488717	-0.0974	NDEPs_NDEGs	part5	no	PEX11B
O96013	ENSG00000130669	0.49923	3.37e-06	-0.917834	-0.2553	DEPs_NDEGs	part46	sig	PAK4
O96017	ENSG00000183765	0.84043	0.0010871	-1.46271	-0.1832	DEPs_NDEGs	part46	sig	CHEK2
O96019	ENSG00000136518	0.033704	8.45e-09	-0.926586	-0.5151	DEPs_NDEGs	part46	sig	ACTL6A
O96033	ENSG00000164172	0.29139	0.0190954	1.18232	0.2801	DEPs_NDEGs	part46	sig	MOCS2
P00156	ENSG00000198727	0.45969	0.138148	0.480465	-0.4368	NDEPs_NDEGs	part5	no	MT-CYB
P00167	ENSG00000166347	0.30686	0.0834726	0.674406	0.5163	NDEPs_NDEGs	part5	no	CYB5A
P00325	ENSG00000196616	1.16e-22	0.131942	2.25055	7.1015	NDEPs_DEGs	part28	sig	ADH1B
P00326	ENSG00000248144	5.29e-06	0.0448954	2.76746	2.2663	DEPs_DEGs	part1379	sig	ADH1C
P00338	ENSG00000134333	0.21033	0.000564319	0.68191	0.6879	DEPs_NDEGs	part46	sig	LDHA
P00352	ENSG00000165092	0.19611	0.0345113	-0.668701	-0.6118	DEPs_NDEGs	part46	sig	ALDH1A1
P00367	ENSG00000148672	2.63e-05	0.811229	0.0481638	0.8517	NDEPs_NDEGs	part5	no	GLUD1
P00374	ENSG00000228716	0.0065341	0.00587673	-2.34523	-1.4211	DEPs_DEGs	part1379	sig	DHFR
P00387	ENSG00000100243	2.95e-08	0.000863523	0.432254	1.2001	NDEPs_DEGs	part28	sig	CYB5R3
P00390	ENSG00000104687	0.20827	0.0854602	0.289794	0.5937	NDEPs_NDEGs	part5	no	GSR
P00395	ENSG00000198804	0.71451	0.137753	-0.330144	-0.3206	NDEPs_NDEGs	part5	no	MT-CO1
P00403	ENSG00000198712	0.5375	0.214216	-0.287017	-0.3915	NDEPs_NDEGs	part5	no	MT-CO2
P00414	ENSG00000198938	0.71017	0.0583721	0.315399	-0.3039	NDEPs_NDEGs	part5	no	MT-CO3
P00441	ENSG00000142168	0.0063639	0.0285011	0.544595	0.6619	NDEPs_NDEGs	part5	no	SOD1
P00450	ENSG00000047457	NA	1.88e-05	1.17457	-0.9944	DEPs_NDEGs	part46	sig	CP
P00488	ENSG00000124491	0.70368	0.0473076	0.540572	-0.3894	NDEPs_NDEGs	part5	no	F13A1
P00491	ENSG00000198805	0.97472	0.47874	0.238197	0.0245	NDEPs_NDEGs	part5	no	PNP
P00492	ENSG00000165704	0.19251	0.0788745	-0.273722	-0.4617	NDEPs_NDEGs	part5	no	HPRT1
P00505	ENSG00000125166	0.80295	0.00726739	-0.293665	-0.1493	NDEPs_NDEGs	part5	no	GOT2
P00519	ENSG00000097007	0.98029	0.73678	0.0270339	0.0193	NDEPs_NDEGs	part5	no	ABL1
P00533	ENSG00000146648	0.013036	2.52e-05	-0.992914	-1.0296	DEPs_DEGs	part1379	sig	EGFR
P00558	ENSG00000102144	0.85561	0.00615565	0.45636	-0.1972	NDEPs_NDEGs	part5	no	PGK1
P00568	ENSG00000106992	0.00033494	0.00773606	0.843664	1.6403	DEPs_DEGs	part1379	sig	AK1
P00734	ENSG00000180210	0.015962	7.64e-06	1.02633	2.2106	DEPs_DEGs	part1379	sig	F2
P00736	ENSG00000159403	7.65e-21	0.00119415	1.45219	3.0118	DEPs_DEGs	part1379	sig	C1R
P00738	ENSG00000257017	NA	0.00162551	0.569825	0.909	NDEPs_NDEGs	part5	no	HP
P00739	ENSG00000261701	0.00051595	0.0189035	0.73561	2.0754	DEPs_DEGs	part1379	sig	HPR
P00742	ENSG00000126218	0.87348	0.000619072	0.751834	0.2535	DEPs_NDEGs	part46	sig	F10
P00746	ENSG00000197766	0.01185	0.00120946	1.58157	1.7344	DEPs_DEGs	part1379	sig	CFD
P00747	ENSG00000122194	0.56109	5.53e-05	0.931291	-0.6338	DEPs_NDEGs	part46	sig	PLG
P00748	ENSG00000131187	0.039397	0.00341208	1.71048	-1.7119	DEPs_DEGs	part1379	sig	F12
P00749	ENSG00000122861	0.95162	0.251748	1.04754	0.1135	NDEPs_NDEGs	part5	no	PLAU
P00750	ENSG00000104368	0.020561	0.377295	0.19008	1.2593	NDEPs_DEGs	part28	sig	PLAT
P00751	ENSG00000243649	0.13189	3.14e-06	1.21797	0.9383	DEPs_NDEGs	part46	sig	CFB
P00813	ENSG00000196839	0.95162	0.456968	-0.124161	0.0547	NDEPs_NDEGs	part5	no	ADA
P00915	ENSG00000133742	0.16796	0.0556693	0.817046	-1.6117	NDEPs_NDEGs	part5	no	CA1
P00918	ENSG00000104267	0.099513	0.0359751	0.89566	-1.5721	DEPs_NDEGs	part46	sig	CA2
P00966	ENSG00000130707	1.01e-07	0.134326	0.266091	1.2889	NDEPs_DEGs	part28	sig	ASS1
P00973	ENSG00000089127	0.0013079	0.355514	1.30438	1.4052	NDEPs_DEGs	part28	sig	OAS1
P01008	ENSG00000117601	0.31467	0.0067314	1.85736	-1.3336	DEPs_NDEGs	part46	sig	SERPINC1
P01009	ENSG00000197249	0.0021661	5.97e-06	1.09493	-2.715	DEPs_DEGs	part1379	sig	SERPINA1
P01011	ENSG00000196136	2.78e-09	9.81e-07	1.17903	4.969	DEPs_DEGs	part1379	sig	SERPINA3
P01019	ENSG00000135744	0.6135	4.58e-06	1.44991	0.694	DEPs_NDEGs	part46	sig	AGT
P01023	ENSG00000175899	1.18e-07	0.00897224	0.969847	2.3949	DEPs_DEGs	part1379	sig	A2M
P01024	ENSG00000125730	7.57e-08	1.77e-06	1.00534	4.545	DEPs_DEGs	part1379	sig	C3
P01031	ENSG00000106804	0.15832	0.000186018	0.779751	-0.4429	DEPs_NDEGs	part46	sig	C5
P01033	ENSG00000102265	2.59e-15	0.0131941	1.50348	3.9702	DEPs_DEGs	part1379	sig	TIMP1
P01034	ENSG00000101439	0.38408	0.0378229	-0.384654	0.4754	NDEPs_NDEGs	part5	no	CST3
P01037	ENSG00000170373	0.28404	0.0490369	0.35401	-1.5094	NDEPs_NDEGs	part5	no	CST1
P01040	ENSG00000121552	7.19e-53	0.00029942	1.49432	5.966	DEPs_DEGs	part1379	sig	CSTA
P01042	ENSG00000113889	0.95162	1.29e-06	1.12115	-0.3263	DEPs_NDEGs	part46	sig	KNG1
P01100	ENSG00000170345	7.76e-11	0.238933	1.43778	5.2305	NDEPs_DEGs	part28	sig	FOS
P01111	ENSG00000213281	0.11081	0.169914	0.14592	-0.5233	NDEPs_NDEGs	part5	no	NRAS
P01116	ENSG00000133703	0.26501	0.0447581	0.51791	-0.4215	NDEPs_NDEGs	part5	no	KRAS
P01137	ENSG00000105329	0.31811	6.61e-05	1.19762	0.3712	DEPs_NDEGs	part46	sig	TGFB1
P01344	ENSG00000167244	6.97e-09	0.594021	0.147108	-2.5295	NDEPs_DEGs	part28	sig	IGF2
P01591	ENSG00000132465	3.66e-05	0.00458476	1.22033	3.0562	DEPs_DEGs	part1379	sig	JCHAIN
P01593	ENSG00000239975	0.245	0.0209113	1.29407	3.9007	DEPs_NDEGs	part46	sig	IGKV1D-33
P01597	ENSG00000242371	2.25e-07	0.36794	1.25794	3.3598	NDEPs_DEGs	part28	sig	IGKV1-39
P01599	ENSG00000240382	0.17349	0.371572	3.91237	3.251	NDEPs_NDEGs	part5	no	IGKV1-17
P01601	ENSG00000241244	0.0034975	0.296816	0.748408	5.1748	NDEPs_DEGs	part28	sig	IGKV1D-16
P01602	ENSG00000243466	0.0073036	0.416811	-0.626659	2.767	NDEPs_DEGs	part28	sig	IGKV1-5
P01619	ENSG00000239951	1.75e-08	0.000304888	1.31156	4.7332	DEPs_DEGs	part1379	sig	IGKV3-20
P01624	ENSG00000244437	6.45e-08	0.00344318	1.7233	3.6707	DEPs_DEGs	part1379	sig	IGKV3-15
P01700	ENSG00000211648	1.44e-05	0.0380508	1.31277	4.469	DEPs_DEGs	part1379	sig	IGLV1-47
P01701	ENSG00000211644	0.91178	0.0487741	0.788341	-1.3764	DEPs_NDEGs	part46	sig	IGLV1-51
P01703	ENSG00000211653	5.03e-07	0.371952	0.887311	4.1815	NDEPs_DEGs	part28	sig	IGLV1-40
P01704	ENSG00000211666	1.19e-09	0.0764245	2.05681	5.065	NDEPs_DEGs	part28	sig	IGLV2-14
P01714	ENSG00000211663	2.74e-05	0.128396	0.734029	4.4951	NDEPs_DEGs	part28	sig	IGLV3-19
P01715	ENSG00000211673	0.00034435	0.317052	2.28846	3.9951	NDEPs_DEGs	part28	sig	IGLV3-1
P01717	ENSG00000211659	0.015742	0.00941833	1.05507	4.3114	DEPs_DEGs	part1379	sig	IGLV3-25
P01721	ENSG00000211640	0.011101	0.111189	1.02488	3.3914	NDEPs_DEGs	part28	sig	IGLV6-57
P01732	ENSG00000153563	0.9881	0.221821	1.10785	0.0275	NDEPs_NDEGs	part5	no	CD8A
P01742	ENSG00000211973	0.019398	0.20677	1.92842	2.6664	NDEPs_DEGs	part28	sig	IGHV1-69
P01743	ENSG00000211962	6.68e-05	0.0849898	1.09506	4.0277	NDEPs_DEGs	part28	sig	IGHV1-46
P01766	ENSG00000211942	0.03119	0.00715379	1.69287	3.3144	DEPs_DEGs	part1379	sig	IGHV3-13
P01768	ENSG00000270550	0.020031	0.0569411	0.67563	3.9066	NDEPs_DEGs	part28	sig	IGHV3-30
P01780	ENSG00000211938	1.24e-08	3.67e-06	1.91535	5.9304	DEPs_DEGs	part1379	sig	IGHV3-7
P01833	ENSG00000162896	0.27386	0.0267609	-0.801584	-2.9277	DEPs_NDEGs	part46	sig	PIGR
P01834	ENSG00000211592	2.09e-08	0.00855087	1.70418	4.2275	DEPs_DEGs	part1379	sig	IGKC
P01848	ENSG00000277734	0.96115	0.533636	0.49637	0.0578	NDEPs_NDEGs	part5	no	TRAC
P01854	ENSG00000211891	NA	0.717245	0.262165	5.9463	NDEPs_NDEGs	part5	no	IGHE
P01859	ENSG00000211893	2.15e-08	0.00233375	0.922983	4.2886	DEPs_DEGs	part1379	sig	IGHG2
P01860	ENSG00000211897	1.47e-09	0.0856514	1.15609	5.1466	NDEPs_DEGs	part28	sig	IGHG3
P01861	ENSG00000211892	0.0014459	0.417369	0.541482	4.6211	NDEPs_DEGs	part28	sig	IGHG4
P01871	ENSG00000211899	8.7e-14	0.00331882	1.27571	4.8251	DEPs_DEGs	part1379	sig	IGHM
P01876	ENSG00000211895	1.1e-08	0.00703129	0.944066	4.7926	DEPs_DEGs	part1379	sig	IGHA1
P01877	ENSG00000211890	8.96e-08	0.460542	0.214245	4.5868	NDEPs_DEGs	part28	sig	IGHA2
P01889	ENSG00000234745	0.21724	0.215231	0.445571	0.5495	NDEPs_NDEGs	part5	no	HLA-B
P01893	ENSG00000206341	0.16273	0.079894	0.51403	0.5783	NDEPs_NDEGs	part5	no	HLA-H
P01903	ENSG00000204287	0.00012843	0.16335	1.96131	1.6906	NDEPs_DEGs	part28	sig	HLA-DRA
P01906	ENSG00000237541	0.87481	0.385564	2.1858	0.9004	NDEPs_NDEGs	part5	no	HLA-DQA2
P01909	ENSG00000196735	0.15172	0.217729	1.03731	2.12	NDEPs_NDEGs	part5	no	HLA-DQA1
P01911	ENSG00000196126	0.031794	0.116491	1.14017	1.8782	NDEPs_DEGs	part28	sig	HLA-DRB1
P01920	ENSG00000179344	0.70456	0.257017	2.57213	1.175	NDEPs_NDEGs	part5	no	HLA-DQB1
P02008	ENSG00000130656	0.82288	0.447598	2.21471	1.5284	NDEPs_NDEGs	part5	no	HBZ
P02042	ENSG00000223609	0.95162	0.0773757	0.683051	-1.363	NDEPs_NDEGs	part5	no	HBD
P02452	ENSG00000108821	0.95162	0.00124018	0.525945	0.1789	NDEPs_NDEGs	part5	no	COL1A1
P02461	ENSG00000168542	0.10537	0.0654739	-0.598414	-0.8886	NDEPs_NDEGs	part5	no	COL3A1
P02462	ENSG00000187498	0.42128	0.0853961	2.27706	0.5011	NDEPs_NDEGs	part5	no	COL4A1
P02511	ENSG00000109846	2.18e-17	0.0216586	2.53985	2.7948	DEPs_DEGs	part1379	sig	CRYAB
P02533	ENSG00000186847	0.81076	0.568457	0.211569	-1.7091	NDEPs_NDEGs	part5	no	KRT14
P02538	ENSG00000205420	NA	0.442404	0.168128	-2.2843	NDEPs_NDEGs	part5	no	KRT6A
P02545	ENSG00000160789	NA	0.00290804	1.05457	2.0507	DEPs_NDEGs	part46	sig	LMNA
P02549	ENSG00000163554	0.029095	0.0688323	0.419751	3.4443	NDEPs_DEGs	part28	sig	SPTA1
P02647	ENSG00000118137	4.11e-30	0.00054311	0.709203	5.0701	DEPs_DEGs	part1379	sig	APOA1
P02649	ENSG00000130203	0.028029	0.0356604	1.9737	1.881	DEPs_DEGs	part1379	sig	APOE
P02652	ENSG00000158874	0.82303	0.0388675	0.691065	1.4905	DEPs_NDEGs	part46	sig	APOA2
P02654	ENSG00000130208	NA	0.603339	0.198054	2.1808	NDEPs_NDEGs	part5	no	APOC1
P02655	ENSG00000234906	0.95162	0.0170102	0.856056	0.2493	DEPs_NDEGs	part46	sig	APOC2
P02656	ENSG00000110245	0.54589	0.0150375	0.617451	2.028	DEPs_NDEGs	part46	sig	APOC3
P02671	ENSG00000171560	NA	0.291572	0.368623	0.481	NDEPs_NDEGs	part5	no	FGA
P02675	ENSG00000171564	NA	0.448624	0.319527	-0.855	NDEPs_NDEGs	part5	no	FGB
P02679	ENSG00000171557	6.04e-06	0.184719	0.546973	8.7466	NDEPs_DEGs	part28	sig	FGG
P02730	ENSG00000004939	0.64642	0.0699635	0.536851	0.6889	NDEPs_NDEGs	part5	no	SLC4A1
P02743	ENSG00000132703	0.95162	0.0105277	2.57425	0.6864	DEPs_NDEGs	part46	sig	APCS
P02745	ENSG00000173372	6.63e-05	2.23e-05	1.32403	2.5837	DEPs_DEGs	part1379	sig	C1QA
P02746	ENSG00000173369	0.00171	0.000611201	1.17464	2.2145	DEPs_DEGs	part1379	sig	C1QB
P02747	ENSG00000159189	0.0027448	0.000153747	1.28336	2.0455	DEPs_DEGs	part1379	sig	C1QC
P02748	ENSG00000113600	0.94974	2.22e-05	1.63919	0.4307	DEPs_NDEGs	part46	sig	C9
P02749	ENSG00000091583	0.91328	1.73e-05	1.09479	-0.8061	DEPs_NDEGs	part46	sig	APOH
P02750	ENSG00000171236	0.0014303	0.000994659	1.53156	-1.8867	DEPs_DEGs	part1379	sig	LRG1
P02751	ENSG00000115414	0.00029714	0.0285817	2.45023	2.0467	DEPs_DEGs	part1379	sig	FN1
P02753	ENSG00000138207	NA	0.0212482	1.20395	5.6941	DEPs_NDEGs	part46	sig	RBP4
P02760	ENSG00000106927	0.94276	5.13e-05	0.949332	-0.3725	DEPs_NDEGs	part46	sig	AMBP
P02763	ENSG00000229314	1.69e-07	0.017016	1.9443	-5.8684	DEPs_DEGs	part1379	sig	ORM1
P02765	ENSG00000145192	0.95162	5.89e-05	1.13143	-0.6831	DEPs_NDEGs	part46	sig	AHSG
P02766	ENSG00000118271	0.13813	0.000937422	0.881036	-3.0339	DEPs_NDEGs	part46	sig	TTR
P02768	ENSG00000163631	NA	1.39e-06	0.972325	1.1055	DEPs_NDEGs	part46	sig	ALB
P02774	ENSG00000145321	0.56806	4.9e-06	0.735985	1.8857	DEPs_NDEGs	part46	sig	GC
P02775	ENSG00000163736	0.19203	0.242135	0.744177	1.7702	NDEPs_NDEGs	part5	no	PPBP
P02776	ENSG00000163737	0.95162	0.00856668	1.66396	0.4233	DEPs_NDEGs	part46	sig	PF4
P02786	ENSG00000072274	0.29129	0.195446	-0.405934	1.3258	NDEPs_NDEGs	part5	no	TFRC
P02787	ENSG00000091513	0.48808	2.81e-05	0.909126	0.593	DEPs_NDEGs	part46	sig	TF
P02788	ENSG00000012223	0.65984	0.0498937	3.21865	-1.7546	DEPs_NDEGs	part46	sig	LTF
P02790	ENSG00000110169	0.92674	0.00328718	0.918512	0.1351	DEPs_NDEGs	part46	sig	HPX
P02792	ENSG00000087086	2.06e-06	0.0408686	3.19533	2.0426	DEPs_DEGs	part1379	sig	FTL
P02794	ENSG00000167996	0.62778	0.0373757	1.39489	0.7811	DEPs_NDEGs	part46	sig	FTH1
P02795	ENSG00000125148	5.48e-09	0.000660816	1.84125	3.2534	DEPs_DEGs	part1379	sig	MT2A
P02812	ENSG00000121335	0.51842	0.0388869	1.94737	-2.3682	DEPs_NDEGs	part46	sig	PRB2
P03372	ENSG00000091831	2.92e-35	0.16245	-0.484703	-4.2832	NDEPs_DEGs	part28	sig	ESR1
P03891	ENSG00000198763	0.52185	0.662637	-0.0731886	-0.3537	NDEPs_NDEGs	part5	no	MT-ND2
P03897	ENSG00000198840	0.85385	0.873946	-0.0669793	0.2384	NDEPs_NDEGs	part5	no	MT-ND3
P03905	ENSG00000198886	0.77812	0.0107066	-0.425261	-0.2288	NDEPs_NDEGs	part5	no	MT-ND4
P03915	ENSG00000198786	0.057111	0.00631592	-0.448691	-0.7284	NDEPs_NDEGs	part5	no	MT-ND5
P03928	ENSG00000228253	0.15669	0.889112	-0.0879554	-0.646	NDEPs_NDEGs	part5	no	MT-ATP8
P03950	ENSG00000214274	2.62e-21	0.000293855	1.7772	3.8434	DEPs_DEGs	part1379	sig	ANG
P03951	ENSG00000088926	0.98613	0.036062	0.603542	0.0644	DEPs_NDEGs	part46	sig	F11
P03952	ENSG00000164344	0.35704	3.34e-05	1.08192	0.8211	DEPs_NDEGs	part46	sig	KLKB1
P03973	ENSG00000124107	0.19682	0.115386	0.965412	-3.1422	NDEPs_NDEGs	part5	no	SLPI
P04003	ENSG00000123838	0.10113	0.0304468	0.878226	1.4273	DEPs_NDEGs	part46	sig	C4BPA
P04004	ENSG00000109072	5.14e-08	0.00166695	1.42689	2.8179	DEPs_DEGs	part1379	sig	VTN
P04035	ENSG00000113161	0.0028842	0.983442	-0.00359238	-1.4676	NDEPs_DEGs	part28	sig	HMGCR
P04040	ENSG00000121691	0.00042294	0.379911	0.202128	-0.8892	NDEPs_NDEGs	part5	no	CAT
P04049	ENSG00000132155	0.95162	0.215341	-0.154931	-0.0642	NDEPs_NDEGs	part5	no	RAF1
P04062	ENSG00000177628	0.79306	0.00160759	-0.410043	0.1856	NDEPs_NDEGs	part5	no	GBA
P04066	ENSG00000179163	0.29577	0.0235118	0.715559	0.4679	DEPs_NDEGs	part46	sig	FUCA1
P04075	ENSG00000149925	0.040866	5.94e-07	0.666648	0.9292	DEPs_NDEGs	part46	sig	ALDOA
P04080	ENSG00000160213	0.06796	0.226259	1.12513	0.6404	NDEPs_NDEGs	part5	no	CSTB
P04083	ENSG00000135046	0.013723	2.95e-06	0.783257	0.8592	DEPs_NDEGs	part46	sig	ANXA1
P04114	ENSG00000084674	0.49081	0.00930403	0.689683	-0.4243	DEPs_NDEGs	part46	sig	APOB
P04150	ENSG00000113580	2.63e-05	0.704833	-0.0590667	1.1509	NDEPs_DEGs	part28	sig	NR3C1
P04156	ENSG00000171867	0.00036295	0.0253765	1.96161	1.2409	DEPs_DEGs	part1379	sig	PRNP
P04179	ENSG00000112096	0.00016951	0.11911	0.9147	1.6009	NDEPs_DEGs	part28	sig	SOD2
P04181	ENSG00000065154	0.81259	0.0353843	-0.29156	0.1668	NDEPs_NDEGs	part5	no	OAT
P04183	ENSG00000167900	0.26776	0.000350371	-1.14264	-1.9099	DEPs_NDEGs	part46	sig	TK1
P04196	ENSG00000113905	0.95162	5.55e-05	1.54356	1.3891	DEPs_NDEGs	part46	sig	HRG
P04216	ENSG00000154096	0.51298	0.149312	0.339398	-0.539	NDEPs_NDEGs	part5	no	THY1
P04217	ENSG00000121410	0.11014	0.000134691	0.854821	-1.0148	DEPs_NDEGs	part46	sig	A1BG
P04233	ENSG00000019582	0.012625	0.195935	1.40844	1.1357	NDEPs_DEGs	part28	sig	CD74
P04264	ENSG00000167768	0.80577	0.594435	0.203474	-1.1232	NDEPs_NDEGs	part5	no	KRT1
P04275	ENSG00000110799	4.19e-06	0.0395072	0.555186	2.9431	NDEPs_DEGs	part28	sig	VWF
P04278	ENSG00000129214	0.010978	0.0263752	1.15533	-1.5073	DEPs_DEGs	part1379	sig	SHBG
P04350	ENSG00000104833	0.11002	0.395486	1.09694	1.8763	NDEPs_NDEGs	part5	no	TUBB4A
P04406	ENSG00000111640	0.96958	0.321276	0.123695	0.0236	NDEPs_NDEGs	part5	no	GAPDH
P04424	ENSG00000126522	4.45e-08	0.00143453	-1.08156	-1.3154	DEPs_DEGs	part1379	sig	ASL
P04430	ENSG00000240864	1.58e-05	0.120902	0.973156	3.9766	NDEPs_DEGs	part28	sig	IGKV1-16
P04439	ENSG00000206503	0.64794	0.412078	0.203301	0.3083	NDEPs_NDEGs	part5	no	HLA-A
P04440	ENSG00000223865	0.0035589	0.229551	1.57091	1.5131	NDEPs_DEGs	part28	sig	HLA-DPB1
P04626	ENSG00000141736	0.18932	0.308039	-0.127625	-0.4424	NDEPs_NDEGs	part5	no	ERBB2
P04632	ENSG00000126247	0.89878	0.105156	0.197366	-0.0987	NDEPs_NDEGs	part5	no	CAPNS1
P04731	ENSG00000205362	0.01485	0.00184921	2.09465	2.8764	DEPs_DEGs	part1379	sig	MT1A
P04732	ENSG00000169715	3.97e-06	0.0431894	1.26862	2.1651	DEPs_DEGs	part1379	sig	MT1E
P04733	ENSG00000198417	0.097585	0.000113785	2.31497	-0.9062	DEPs_NDEGs	part46	sig	MT1F
P04746	ENSG00000243480	0.95162	0.0039151	0.634376	1.1673	DEPs_NDEGs	part46	sig	AMY2A
P04792	ENSG00000106211	0.95162	0.0532893	0.735071	0.1478	NDEPs_NDEGs	part5	no	HSPB1
P04818	ENSG00000176890	0.0082116	0.000464483	-0.783864	-1.2863	DEPs_DEGs	part1379	sig	TYMS
P04839	ENSG00000165168	0.03325	0.0144903	2.22772	1.2481	DEPs_DEGs	part1379	sig	CYBB
P04843	ENSG00000163902	0.00078165	0.0483044	-0.168518	-0.5682	NDEPs_NDEGs	part5	no	RPN1
P04844	ENSG00000118705	0.041694	0.0383079	-0.175616	-0.6295	NDEPs_NDEGs	part5	no	RPN2
P04899	ENSG00000114353	0.00013547	0.000698642	0.649126	0.6615	DEPs_NDEGs	part46	sig	GNAI2
P04920	ENSG00000164889	0.55097	0.443145	0.296336	0.2761	NDEPs_NDEGs	part5	no	SLC4A2
P05019	ENSG00000017427	0.0034043	0.000768516	-1.21273	-1.4671	DEPs_DEGs	part1379	sig	IGF1
P05023	ENSG00000163399	0.92276	0.0381953	0.642884	-0.2243	DEPs_NDEGs	part46	sig	ATP1A1
P05026	ENSG00000143153	0.92791	0.0497151	1.07487	-0.1438	DEPs_NDEGs	part46	sig	ATP1B1
P05067	ENSG00000142192	0.0048442	0.00282733	-0.466543	1.0299	NDEPs_DEGs	part28	sig	APP
P05089	ENSG00000118520	0.55992	0.568607	0.478831	0.8982	NDEPs_NDEGs	part5	no	ARG1
P05090	ENSG00000189058	0.0078442	9.63e-05	1.16987	1.2361	DEPs_DEGs	part1379	sig	APOD
P05091	ENSG00000111275	2.5e-07	0.251043	0.490081	0.7956	NDEPs_NDEGs	part5	no	ALDH2
P05106	ENSG00000259207	0.41711	0.735338	0.0948411	0.795	NDEPs_NDEGs	part5	no	ITGB3
P05107	ENSG00000160255	0.12008	0.13754	2.21775	1.1214	NDEPs_NDEGs	part5	no	ITGB2
P05108	ENSG00000140459	4.04e-16	0.0201966	1.80203	3.5837	DEPs_DEGs	part1379	sig	CYP11A1
P05109	ENSG00000143546	0.27877	0.111611	1.1727	2.1201	NDEPs_NDEGs	part5	no	S100A8
P05114	ENSG00000205581	0.0033644	0.000170186	-1.37865	-0.6486	DEPs_NDEGs	part46	sig	HMGN1
P05121	ENSG00000106366	5.05e-18	0.146672	1.60641	7.3513	NDEPs_DEGs	part28	sig	SERPINE1
P05141	ENSG00000005022	0.79474	0.0235369	-0.623602	-0.1874	DEPs_NDEGs	part46	sig	SLC25A5
P05154	ENSG00000188488	6.74e-11	0.0123417	0.440569	-1.7684	NDEPs_DEGs	part28	sig	SERPINA5
P05155	ENSG00000149131	5.43e-46	2.84e-07	1.21775	3.6638	DEPs_DEGs	part1379	sig	SERPING1
P05156	ENSG00000205403	0.25886	0.000606887	0.531604	0.6133	NDEPs_NDEGs	part5	no	CFI
P05160	ENSG00000143278	0.95162	0.515993	0.199751	-1.2743	NDEPs_NDEGs	part5	no	F13B
P05161	ENSG00000187608	0.16665	0.0150061	-0.643656	1.164	DEPs_NDEGs	part46	sig	ISG15
P05164	ENSG00000005381	0.50086	0.0156256	3.35976	0.9877	DEPs_NDEGs	part46	sig	MPO
P05165	ENSG00000175198	0.19398	0.00142172	-0.686156	-0.4176	DEPs_NDEGs	part46	sig	PCCA
P05166	ENSG00000114054	0.16817	0.01216	-0.482405	-0.5925	NDEPs_NDEGs	part5	no	PCCB
P05186	ENSG00000162551	0.0094283	0.414834	0.443784	-1.4075	NDEPs_DEGs	part28	sig	ALPL
P05198	ENSG00000134001	0.50549	0.0477013	-0.16949	-0.2939	NDEPs_NDEGs	part5	no	EIF2S1
P05204	ENSG00000198830	0.52361	0.110907	0.818648	-0.2531	NDEPs_NDEGs	part5	no	HMGN2
P05362	ENSG00000090339	3e-19	7.62e-06	2.99845	3.3089	DEPs_DEGs	part1379	sig	ICAM1
P05386	ENSG00000137818	6.96e-06	0.722742	-0.181056	1.1635	NDEPs_DEGs	part28	sig	RPLP1
P05387	ENSG00000177600	0.00043345	0.277622	-0.179222	1.0756	NDEPs_DEGs	part28	sig	RPLP2
P05388	ENSG00000089157	0.044126	0.990643	-0.000804872	0.3328	NDEPs_NDEGs	part5	no	RPLP0
P05412	ENSG00000177606	2.8e-09	0.0282958	0.62496	2.9208	DEPs_DEGs	part1379	sig	JUN
P05413	ENSG00000121769	1.16e-09	0.0107836	3.92831	2.6541	DEPs_DEGs	part1379	sig	FABP3
P05423	ENSG00000168495	0.91963	0.0634235	-0.328489	0.181	NDEPs_NDEGs	part5	no	POLR3D
P05452	ENSG00000163815	0.33079	0.000430227	1.92214	0.9057	DEPs_NDEGs	part46	sig	CLEC3B
P05455	ENSG00000138385	0.96967	1.74e-06	-0.631404	-0.0169	DEPs_NDEGs	part46	sig	SSB
P05546	ENSG00000099937	0.54764	2.8e-06	1.34851	0.7792	DEPs_NDEGs	part46	sig	SERPIND1
P05556	ENSG00000150093	0.45626	0.012031	0.430826	0.4266	NDEPs_NDEGs	part5	no	ITGB1
P05771	ENSG00000166501	0.1611	0.0301998	0.844785	0.7295	DEPs_NDEGs	part46	sig	PRKCB
P05783	ENSG00000111057	0.27934	9.4e-05	-1.89673	-0.8439	DEPs_NDEGs	part46	sig	KRT18
P05787	ENSG00000170421	9.39e-10	3.89e-05	-2.31241	-2.9917	DEPs_DEGs	part1379	sig	KRT8
P05976	ENSG00000168530	0.95162	0.265919	1.0808	0.6864	NDEPs_NDEGs	part5	no	MYL1
P05997	ENSG00000204262	0.95162	0.00192752	1.17733	-0.1175	DEPs_NDEGs	part46	sig	COL5A2
P06127	ENSG00000110448	0.95162	0.450916	0.918604	0.0769	NDEPs_NDEGs	part5	no	CD5
P06132	ENSG00000126088	0.071162	0.00719843	-0.545539	0.5038	NDEPs_NDEGs	part5	no	UROD
P06213	ENSG00000171105	2.07e-27	0.0561413	0.655843	2.2949	NDEPs_DEGs	part28	sig	INSR
P06239	ENSG00000182866	0.87341	0.457487	0.350102	0.3632	NDEPs_NDEGs	part5	no	LCK
P06241	ENSG00000010810	0.022126	0.10622	0.43711	0.5229	NDEPs_NDEGs	part5	no	FYN
P06280	ENSG00000102393	0.0018476	1.51e-06	-2.16346	-1.8675	DEPs_DEGs	part1379	sig	GLA
P06312	ENSG00000211598	2.4e-07	0.0151874	1.38758	4.3682	DEPs_DEGs	part1379	sig	IGKV4-1
P06396	ENSG00000148180	1.02e-07	1.15e-07	0.944275	1.3097	DEPs_DEGs	part1379	sig	GSN
P06400	ENSG00000139687	0.069732	2.09e-07	-1.1102	-0.4583	DEPs_NDEGs	part46	sig	RB1
P06401	ENSG00000082175	1.43e-09	4.6e-06	-2.45405	-3.4683	DEPs_DEGs	part1379	sig	PGR
P06454	ENSG00000187514	0.93544	0.000372099	-0.85224	-0.1063	DEPs_NDEGs	part46	sig	PTMA
P06493	ENSG00000170312	0.036901	0.00474438	-0.869255	-2.1618	DEPs_DEGs	part1379	sig	CDK1
P06576	ENSG00000110955	0.92276	0.27335	-0.0961603	-0.1389	NDEPs_NDEGs	part5	no	ATP5F1B
P06681	ENSG00000166278	3.57e-06	2.64e-05	1.31773	2.4972	DEPs_DEGs	part1379	sig	C2
P06702	ENSG00000163220	0.034381	0.162767	2.60284	2.3336	NDEPs_DEGs	part28	sig	S100A9
P06703	ENSG00000197956	2.45e-06	0.00219951	0.577349	1.5724	NDEPs_DEGs	part28	sig	S100A6
P06730	ENSG00000151247	0.39041	3.81e-06	-0.95633	-0.4039	DEPs_NDEGs	part46	sig	EIF4E
P06732	ENSG00000104879	0.47591	0.000491169	-1.90981	-0.5722	DEPs_NDEGs	part46	sig	CKM
P06733	ENSG00000074800	0.90055	0.00165273	0.387794	-0.1442	NDEPs_NDEGs	part5	no	ENO1
P06737	ENSG00000100504	0.070555	0.000182975	1.03425	0.4611	DEPs_NDEGs	part46	sig	PYGL
P06744	ENSG00000105220	0.04072	0.00171781	0.530722	0.3997	NDEPs_NDEGs	part5	no	GPI
P06746	ENSG00000070501	0.92378	0.000138483	-0.471143	-0.1115	NDEPs_NDEGs	part5	no	POLB
P06748	ENSG00000181163	0.015454	1.41e-05	-0.497304	0.5362	NDEPs_NDEGs	part5	no	NPM1
P06753	ENSG00000143549	0.15832	0.108221	0.33483	-0.4355	NDEPs_NDEGs	part5	no	TPM3
P06756	ENSG00000138448	0.9547	0.248399	0.187403	0.0431	NDEPs_NDEGs	part5	no	ITGAV
P06865	ENSG00000213614	0.83174	0.457266	-0.129794	0.1482	NDEPs_NDEGs	part5	no	HEXA
P07093	ENSG00000135919	2.6e-60	0.0346134	2.18009	5.6841	DEPs_DEGs	part1379	sig	SERPINE2
P07099	ENSG00000143819	3.55e-07	0.00948523	0.84193	1.0433	DEPs_DEGs	part1379	sig	EPHX1
P07108	ENSG00000155368	0.26274	0.204259	0.843934	0.2955	NDEPs_NDEGs	part5	no	DBI
P07195	ENSG00000111716	0.9235	0.00129295	-0.373568	0.1338	NDEPs_NDEGs	part5	no	LDHB
P07197	ENSG00000104722	0.24737	0.00375905	-0.577707	-2.2632	NDEPs_NDEGs	part5	no	NEFM
P07199	ENSG00000125817	0.090115	0.348477	-0.214373	0.4587	NDEPs_NDEGs	part5	no	CENPB
P07203	ENSG00000233276	0.042784	0.153987	0.922732	0.645	NDEPs_NDEGs	part5	no	GPX1
P07204	ENSG00000178726	1e-13	0.0809056	0.898502	3.6514	NDEPs_DEGs	part28	sig	THBD
P07225	ENSG00000184500	3.7e-48	0.000625012	1.02342	3.882	DEPs_DEGs	part1379	sig	PROS1
P07237	ENSG00000185624	0.25288	0.210776	-0.208219	-0.5385	NDEPs_NDEGs	part5	no	P4HB
P07305	ENSG00000189060	0.95162	0.496328	-0.211133	0.0519	NDEPs_NDEGs	part5	no	H1-0
P07311	ENSG00000119640	6.71e-11	0.358464	-0.160728	-1.3762	NDEPs_DEGs	part28	sig	ACYP1
P07332	ENSG00000182511	0.017238	0.00134488	0.412841	0.6486	NDEPs_NDEGs	part5	no	FES
P07333	ENSG00000182578	0.00012237	0.649026	0.11412	1.7978	NDEPs_DEGs	part28	sig	CSF1R
P07339	ENSG00000117984	0.076732	0.218775	1.39156	1.0155	NDEPs_NDEGs	part5	no	CTSD
P07355	ENSG00000182718	0.99501	1.57e-06	1.47194	-0.0073	DEPs_NDEGs	part46	sig	ANXA2
P07357	ENSG00000157131	0.96395	2.62e-05	1.8262	0.3026	DEPs_NDEGs	part46	sig	C8A
P07358	ENSG00000021852	0.63874	1.47e-05	1.62606	1.5665	DEPs_NDEGs	part46	sig	C8B
P07359	ENSG00000185245	0.99501	0.144723	0.599506	0.0134	NDEPs_NDEGs	part5	no	GP1BA
P07360	ENSG00000176919	0.95162	0.000135081	1.70035	0.1279	DEPs_NDEGs	part46	sig	C8G
P07384	ENSG00000014216	0.12618	0.678353	-0.037499	-0.4205	NDEPs_NDEGs	part5	no	CAPN1
P07437	ENSG00000196230	0.95162	0.298009	-0.137324	0.1222	NDEPs_NDEGs	part5	no	TUBB
P07451	ENSG00000164879	0.19658	0.00319741	1.09585	0.6133	DEPs_NDEGs	part46	sig	CA3
P07585	ENSG00000011465	3.2e-13	9.04e-06	2.70878	2.7618	DEPs_DEGs	part1379	sig	DCN
P07602	ENSG00000197746	0.0054069	0.302504	0.796349	1.0214	NDEPs_DEGs	part28	sig	PSAP
P07686	ENSG00000049860	0.17741	0.288813	0.379168	0.4492	NDEPs_NDEGs	part5	no	HEXB
P07711	ENSG00000135047	1.41e-07	0.029772	1.17776	1.3805	DEPs_DEGs	part1379	sig	CTSL
P07737	ENSG00000108518	0.95162	0.0192643	0.574652	-0.0544	NDEPs_NDEGs	part5	no	PFN1
P07738	ENSG00000172331	0.95162	0.0634315	0.69554	-0.0605	NDEPs_NDEGs	part5	no	BPGM
P07741	ENSG00000198931	0.54474	0.217548	0.160913	-0.3034	NDEPs_NDEGs	part5	no	APRT
P07766	ENSG00000198851	0.79105	0.240811	0.986559	0.3069	NDEPs_NDEGs	part5	no	CD3E
P07814	ENSG00000136628	0.067952	2.23e-05	-0.486133	-0.3645	NDEPs_NDEGs	part5	no	EPRS1
P07858	ENSG00000164733	0.27084	0.233147	1.00619	0.5508	NDEPs_NDEGs	part5	no	CTSB
P07900	ENSG00000080824	0.15049	6.9e-06	-0.5059	-0.4616	NDEPs_NDEGs	part5	no	HSP90AA1
P07902	ENSG00000213930	0.83723	0.666724	0.0522982	0.2003	NDEPs_NDEGs	part5	no	GALT
P07910	ENSG00000092199	0.62773	3.18e-06	-0.395606	-0.1523	NDEPs_NDEGs	part5	no	HNRNPC
P07919	ENSG00000173660	0.95162	0.706224	0.0671185	0.0382	NDEPs_NDEGs	part5	no	UQCRH
P07942	ENSG00000091136	0.447	0.0521867	0.728869	0.4632	NDEPs_NDEGs	part5	no	LAMB1
P07947	ENSG00000176105	0.75769	0.650994	0.0642844	-0.1957	NDEPs_NDEGs	part5	no	YES1
P07948	ENSG00000254087	0.59923	0.420566	0.142181	0.3077	NDEPs_NDEGs	part5	no	LYN
P07951	ENSG00000198467	7.84e-05	0.00772926	1.58013	1.9037	DEPs_DEGs	part1379	sig	TPM2
P07954	ENSG00000091483	3.05e-08	3.73e-06	-1.02042	-1.297	DEPs_DEGs	part1379	sig	FH
P07996	ENSG00000137801	3.97e-29	0.0130696	3.55314	4.6736	DEPs_DEGs	part1379	sig	THBS1
P07998	ENSG00000129538	2.04e-05	0.13716	2.11704	2.2869	NDEPs_DEGs	part28	sig	RNASE1
P08069	ENSG00000140443	0.10464	8.62e-05	-0.368202	-0.663	NDEPs_NDEGs	part5	no	IGF1R
P08123	ENSG00000164692	0.14412	0.00391415	0.70642	0.9325	DEPs_NDEGs	part46	sig	COL1A2
P08133	ENSG00000197043	1.14e-08	0.000105985	1.20425	1.679	DEPs_DEGs	part1379	sig	ANXA6
P08134	ENSG00000155366	0.012663	0.145425	0.278499	0.6227	NDEPs_NDEGs	part5	no	RHOC
P08138	ENSG00000064300	0.16388	0.926134	-0.0414074	-1.0992	NDEPs_NDEGs	part5	no	NGFR
P08174	ENSG00000196352	2.39e-08	0.0042395	3.06018	2.6546	DEPs_DEGs	part1379	sig	CD55
P08183	ENSG00000085563	0.017561	0.281909	-0.298627	1.1966	NDEPs_DEGs	part28	sig	ABCB1
P08185	ENSG00000170099	1.38e-15	0.000222263	0.806096	-5.8984	DEPs_DEGs	part1379	sig	SERPINA6
P08195	ENSG00000168003	0.074923	0.390142	0.34487	0.6277	NDEPs_NDEGs	part5	no	SLC3A2
P08236	ENSG00000169919	6.59e-09	5.14e-06	-1.36447	-1.7642	DEPs_DEGs	part1379	sig	GUSB
P08237	ENSG00000152556	1.03e-11	0.0502234	0.538947	0.9304	NDEPs_NDEGs	part5	no	PFKM
P08238	ENSG00000096384	0.5332	3.48e-07	-0.844285	0.2691	DEPs_NDEGs	part46	sig	HSP90AB1
P08240	ENSG00000182934	0.91844	0.00130535	-0.463207	-0.1012	NDEPs_NDEGs	part5	no	SRPRA
P08243	ENSG00000070669	0.4759	0.000474939	-0.465483	0.4292	NDEPs_NDEGs	part5	no	ASNS
P08246	ENSG00000197561	0.0088559	0.0265226	3.17351	2.0449	DEPs_DEGs	part1379	sig	ELANE
P08253	ENSG00000087245	1.93e-05	0.0142792	1.28661	1.6607	DEPs_DEGs	part1379	sig	MMP2
P08263	ENSG00000243955	0.026331	0.0681125	1.42849	3.226	NDEPs_DEGs	part28	sig	GSTA1
P08294	ENSG00000109610	1.14e-06	0.0226238	2.87155	2.783	DEPs_DEGs	part1379	sig	SOD3
P08311	ENSG00000100448	0.003781	0.000344576	3.58411	2.5175	DEPs_DEGs	part1379	sig	CTSG
P08397	ENSG00000256269	5.33e-06	0.0306945	-0.388228	-1.4216	NDEPs_DEGs	part28	sig	HMBS
P08473	ENSG00000196549	0.0054255	4.7e-05	-1.39243	-2.1182	DEPs_DEGs	part1379	sig	MME
P08476	ENSG00000122641	2.16e-10	0.0867505	2.18362	4.0817	NDEPs_DEGs	part28	sig	INHBA
P08514	ENSG00000005961	0.95162	0.25528	0.678569	-0.0535	NDEPs_NDEGs	part5	no	ITGA2B
P08519	ENSG00000198670	0.72412	0.913441	0.0313888	0.6627	NDEPs_NDEGs	part5	no	LPA
P08559	ENSG00000131828	0.026906	0.357144	-0.0931244	-0.4128	NDEPs_NDEGs	part5	no	PDHA1
P08567	ENSG00000115956	0.0062651	0.0494633	1.1661	1.2522	DEPs_DEGs	part1379	sig	PLEK
P08571	ENSG00000170458	0.00059638	0.00490326	1.81272	2.2473	DEPs_DEGs	part1379	sig	CD14
P08572	ENSG00000134871	0.54008	0.0654076	1.49507	0.3471	NDEPs_NDEGs	part5	no	COL4A2
P08574	ENSG00000179091	0.66326	0.495414	-0.126929	-0.1541	NDEPs_NDEGs	part5	no	CYC1
P08575	ENSG00000081237	0.95162	0.188113	1.05193	0.1709	NDEPs_NDEGs	part5	no	PTPRC
P08579	ENSG00000125870	0.95162	1.54e-07	-0.672663	0.0713	DEPs_NDEGs	part46	sig	SNRPB2
P08581	ENSG00000105976	0.00029663	0.505011	-0.122223	-2.2199	NDEPs_DEGs	part28	sig	MET
P08582	ENSG00000163975	0.84452	0.355037	-0.229186	-0.3229	NDEPs_NDEGs	part5	no	MELTF
P08603	ENSG00000000971	2.7e-11	1.68e-06	1.43034	4.1697	DEPs_DEGs	part1379	sig	CFH
P08621	ENSG00000104852	0.59621	1.12e-10	-1.15951	0.2558	DEPs_NDEGs	part46	sig	SNRNP70
P08631	ENSG00000101336	0.00046743	0.234095	1.16707	1.9814	NDEPs_DEGs	part28	sig	HCK
P08637	ENSG00000203747	2.75e-05	0.0070822	1.89128	2.7252	DEPs_DEGs	part1379	sig	FCGR3A
P08648	ENSG00000161638	1.34e-05	0.000290235	1.23935	1.7212	DEPs_DEGs	part1379	sig	ITGA5
P08651	ENSG00000141905	0.77555	1.77e-05	-0.872554	0.1137	DEPs_NDEGs	part46	sig	NFIC
P08670	ENSG00000026025	0.0055987	0.0128999	0.358991	0.8814	NDEPs_NDEGs	part5	no	VIM
P08697	ENSG00000167711	2.1e-08	1.5e-06	1.04312	2.9539	DEPs_DEGs	part1379	sig	SERPINF2
P08708	ENSG00000182774	0.95162	0.000421597	-0.272465	-0.088	NDEPs_NDEGs	part5	no	RPS17
P08709	ENSG00000057593	0.95162	0.00515093	0.3949	0.1171	NDEPs_NDEGs	part5	no	F7
P08727	ENSG00000171345	0.032452	0.000103214	-1.77367	-1.4788	DEPs_DEGs	part1379	sig	KRT19
P08729	ENSG00000135480	0.95963	0.0168447	-1.53779	0.1359	DEPs_NDEGs	part46	sig	KRT7
P08754	ENSG00000065135	0.99627	0.0760372	0.36347	0.0021	NDEPs_NDEGs	part5	no	GNAI3
P08758	ENSG00000164111	0.92946	0.0252747	0.293187	-0.1399	NDEPs_NDEGs	part5	no	ANXA5
P08779	ENSG00000186832	0.95162	0.146631	0.62417	0.3584	NDEPs_NDEGs	part5	no	KRT16
P08842	ENSG00000101846	0.028108	0.0354598	0.336381	0.9258	NDEPs_NDEGs	part5	no	STS
P08865	ENSG00000168028	0.018336	0.00124019	-0.497916	0.5544	NDEPs_NDEGs	part5	no	RPSA
P08913	ENSG00000150594	0.045165	0.2399	0.28578	1.029	NDEPs_DEGs	part28	sig	ADRA2A
P08962	ENSG00000135404	0.038596	0.0202212	0.79262	0.6951	DEPs_NDEGs	part46	sig	CD63
P09001	ENSG00000114686	0.54064	6.58e-05	-0.6468	-0.2475	DEPs_NDEGs	part46	sig	MRPL3
P09012	ENSG00000077312	0.42906	1.12e-07	-0.908471	-0.3356	DEPs_NDEGs	part46	sig	SNRPA
P09038	ENSG00000138685	4.04e-05	0.207056	-0.805996	1.1899	NDEPs_DEGs	part28	sig	FGF2
P09104	ENSG00000111674	3.03e-11	5.39e-06	1.50146	2.1413	DEPs_DEGs	part1379	sig	ENO2
P09105	ENSG00000086506	0.56517	0.0451652	0.797246	-2.7333	DEPs_NDEGs	part46	sig	HBQ1
P09110	ENSG00000060971	0.35333	0.289042	-0.297148	-0.337	NDEPs_NDEGs	part5	no	ACAA1
P09132	ENSG00000153037	0.034148	0.0942164	-0.208248	-0.5283	NDEPs_NDEGs	part5	no	SRP19
P09172	ENSG00000123454	0.97	0.621352	0.335323	0.0431	NDEPs_NDEGs	part5	no	DBH
P09211	ENSG00000084207	0.70504	0.154058	-0.148578	-0.1876	NDEPs_NDEGs	part5	no	GSTP1
P09234	ENSG00000124562	0.40426	2.89e-06	-0.745758	-0.1928	DEPs_NDEGs	part46	sig	SNRPC
P09237	ENSG00000137673	0.19763	0.00690866	-1.40404	-3.0179	DEPs_NDEGs	part46	sig	MMP7
P09238	ENSG00000166670	0.85136	0.179225	1.84496	-1.5552	NDEPs_NDEGs	part5	no	MMP10
P09326	ENSG00000117091	0.071534	0.143704	1.37378	1.1634	NDEPs_NDEGs	part5	no	CD48
P09382	ENSG00000100097	0.99664	0.162452	0.155138	0.0028	NDEPs_NDEGs	part5	no	LGALS1
P09417	ENSG00000151552	0.887	0.83605	-0.0237983	-0.1141	NDEPs_NDEGs	part5	no	QDPR
P09429	ENSG00000189403	0.019715	3.86e-08	-0.779415	-0.4315	DEPs_NDEGs	part46	sig	HMGB1
P09455	ENSG00000114115	0.0015223	0.402594	0.577518	1.9741	NDEPs_DEGs	part28	sig	RBP1
P09466	ENSG00000122133	NA	0.108764	0.226158	1.038	NDEPs_NDEGs	part5	no	PAEP
P09467	ENSG00000165140	0.00053902	0.394899	1.11885	-2.0646	NDEPs_DEGs	part28	sig	FBP1
P09471	ENSG00000087258	8.54e-09	0.000605721	-1.54455	-2.0699	DEPs_DEGs	part1379	sig	GNAO1
P09486	ENSG00000113140	0.054897	0.927546	0.0389927	0.9254	NDEPs_NDEGs	part5	no	SPARC
P09493	ENSG00000140416	1.63e-15	0.0281257	2.61318	2.1468	DEPs_DEGs	part1379	sig	TPM1
P09496	ENSG00000122705	0.001848	0.00875534	-0.491127	0.5469	NDEPs_NDEGs	part5	no	CLTA
P09497	ENSG00000175416	0.0087446	0.0057721	0.39129	0.8431	NDEPs_NDEGs	part5	no	CLTB
P09525	ENSG00000196975	0.30488	0.515246	-0.0947574	-0.6322	NDEPs_NDEGs	part5	no	ANXA4
P09543	ENSG00000173786	0.55008	0.715999	0.0451651	0.2088	NDEPs_NDEGs	part5	no	CNP
P09544	ENSG00000105989	0.0045048	0.0029633	-1.10916	-2.4205	DEPs_DEGs	part1379	sig	WNT2
P09564	ENSG00000173762	0.17574	0.593245	0.150524	0.9152	NDEPs_NDEGs	part5	no	CD7
P09601	ENSG00000100292	6.5e-08	0.0593224	2.22619	2.8321	NDEPs_DEGs	part28	sig	HMOX1
P09619	ENSG00000113721	0.0068371	0.969066	-0.0076801	0.7491	NDEPs_NDEGs	part5	no	PDGFRB
P09622	ENSG00000091140	0.99501	0.0518239	-0.242024	0.0069	NDEPs_NDEGs	part5	no	DLD
P09651	ENSG00000135486	0.88399	3.6e-09	-0.97957	0.1077	DEPs_NDEGs	part46	sig	HNRNPA1
P09661	ENSG00000131876	0.80903	6.15e-08	-0.667919	-0.1612	DEPs_NDEGs	part46	sig	SNRPA1
P09668	ENSG00000103811	0.20559	0.461471	-0.321314	-0.5059	NDEPs_NDEGs	part5	no	CTSH
P09669	ENSG00000164919	0.73364	0.0595529	0.559123	-0.2675	NDEPs_NDEGs	part5	no	COX6C
P09758	ENSG00000184292	0.00027249	0.0245779	-0.830344	-2.0154	DEPs_DEGs	part1379	sig	TACSTD2
P09769	ENSG00000000938	0.29557	0.179081	1.45811	0.8034	NDEPs_NDEGs	part5	no	FGR
P09871	ENSG00000182326	8.9e-30	6.32e-05	1.61586	2.8768	DEPs_DEGs	part1379	sig	C1S
P09874	ENSG00000143799	0.00084165	1.2e-09	-1.03083	-1.0132	DEPs_DEGs	part1379	sig	PARP1
P09884	ENSG00000101868	0.39371	0.0651122	-0.363524	-0.4193	NDEPs_NDEGs	part5	no	POLA1
P09914	ENSG00000185745	1.61e-05	0.280162	0.363075	1.8838	NDEPs_DEGs	part28	sig	IFIT1
P09917	ENSG00000012779	0.0752	0.115153	2.16647	1.199	NDEPs_NDEGs	part5	no	ALOX5
P09936	ENSG00000154277	6.42e-06	2.14e-05	2.58296	2.3817	DEPs_DEGs	part1379	sig	UCHL1
P09960	ENSG00000111144	1.35e-06	0.191507	0.983959	0.8351	NDEPs_NDEGs	part5	no	LTA4H
P09972	ENSG00000109107	2.5e-10	0.000149995	0.988506	1.7241	DEPs_DEGs	part1379	sig	ALDOC
P0C0L4	ENSG00000244731	5.3e-09	6.63e-05	1.24781	3.8426	DEPs_DEGs	part1379	sig	C4A
P0C0L5	ENSG00000224389	4.45e-12	0.000252513	1.52829	4.2313	DEPs_DEGs	part1379	sig	C4B
P0C0S5	ENSG00000164032	0.95162	0.0464153	-0.323674	-0.0712	NDEPs_NDEGs	part5	no	H2AZ1
P0C0S8	ENSG00000196787	0.00053954	0.251453	0.335709	-1.741	NDEPs_DEGs	part28	sig	H2AC11
P0C7P0	ENSG00000277972	0.040586	0.951566	0.0413761	0.4566	NDEPs_NDEGs	part5	no	CISD3
P0C7T5	ENSG00000224470	0.4293	0.910064	0.055654	-0.3462	NDEPs_NDEGs	part5	no	ATXN1L
P0C870	ENSG00000243789	0.14289	0.643173	0.0830536	-1.1779	NDEPs_NDEGs	part5	no	JMJD7
P0CAP1	ENSG00000263155	0.97179	0.670558	0.123331	-0.0358	NDEPs_NDEGs	part5	no	MYZAP
P0CG29	ENSG00000099984	0.74144	0.732039	-0.143599	0.5524	NDEPs_NDEGs	part5	no	GSTT2
P0CG38	ENSG00000196834	0.046181	0.00042303	1.10247	-3.9737	DEPs_DEGs	part1379	sig	POTEI
P0CG39	ENSG00000222038	0.61908	0.222361	2.87025	-2.5853	NDEPs_NDEGs	part5	no	POTEJ
P0CJ78	ENSG00000261221	0.87298	0.10807	0.316913	0.2295	NDEPs_NDEGs	part5	no	ZNF865
P0CJ79	ENSG00000213793	3.19e-26	0.00319796	0.375867	-2.8161	NDEPs_DEGs	part28	sig	ZNF888
P0CW19	ENSG00000256977	1.45e-05	0.0966748	-0.356465	-2.572	NDEPs_DEGs	part28	sig	LIMS3
P0DI81	ENSG00000196459	0.95162	0.000112071	-0.57174	0.0907	NDEPs_NDEGs	part5	no	TRAPPC2
P0DJ07	ENSG00000229833	0.36847	0.170362	-0.810525	-0.6569	NDEPs_NDEGs	part5	no	PET100
P0DJI8	ENSG00000173432	NA	0.434835	1.31748	0.1291	NDEPs_NDEGs	part5	no	SAA1
P0DMV8	ENSG00000204389	0.12248	0.165585	0.354725	0.9614	NDEPs_NDEGs	part5	no	HSPA1A
P0DN76	ENSG00000275895	0.049813	0.0016167	-0.585775	-1.3084	DEPs_DEGs	part1379	sig	U2AF1L5
P0DOY2	ENSG00000211677	1.24e-07	0.000189174	1.07267	4.5329	DEPs_DEGs	part1379	sig	IGLC2
P0DP23	ENSG00000198668	0.11402	0.0105557	0.226732	0.3845	NDEPs_NDEGs	part5	no	CALM1
P0DPB6	ENSG00000186184	0.016166	0.0834304	-0.400114	0.5639	NDEPs_NDEGs	part5	no	POLR1D
P0DPH7	ENSG00000198033	0.95162	0.814373	0.0918782	1.1673	NDEPs_NDEGs	part5	no	TUBA3C
P10109	ENSG00000137714	0.73575	0.443635	0.62581	0.2621	NDEPs_NDEGs	part5	no	FDX1
P10114	ENSG00000125249	0.070167	0.0770258	0.509063	0.5457	NDEPs_NDEGs	part5	no	RAP2A
P10124	ENSG00000122862	6.86e-34	0.0911942	1.74557	2.8991	NDEPs_DEGs	part28	sig	SRGN
P10144	ENSG00000100453	0.2368	0.0465733	-2.16213	1.1698	DEPs_NDEGs	part46	sig	GZMB
P10153	ENSG00000169385	0.86323	0.0622924	4.39174	-0.3539	NDEPs_NDEGs	part5	no	RNASE2
P10155	ENSG00000116747	0.96302	0.000113966	-0.448877	0.0195	NDEPs_NDEGs	part5	no	RO60
P10253	ENSG00000171298	0.86233	0.0650035	-0.354534	0.1726	NDEPs_NDEGs	part5	no	GAA
P10275	ENSG00000169083	0.55403	0.00195533	-0.606062	-0.3403	DEPs_NDEGs	part46	sig	AR
P10301	ENSG00000126458	0.06554	0.00640929	1.38235	0.9189	DEPs_NDEGs	part46	sig	RRAS
P10321	ENSG00000204525	0.47906	0.680865	0.235986	0.3938	NDEPs_NDEGs	part5	no	HLA-C
P10398	ENSG00000078061	0.1967	0.122625	-0.268231	0.3703	NDEPs_NDEGs	part5	no	ARAF
P10412	ENSG00000168298	0.95162	0.5586	0.426667	-0.425	NDEPs_NDEGs	part5	no	H1-4
P10451	ENSG00000118785	0.39871	0.188362	1.50977	1.6547	NDEPs_NDEGs	part5	no	SPP1
P10515	ENSG00000150768	0.25411	0.148962	-0.182564	-0.4053	NDEPs_NDEGs	part5	no	DLAT
P10586	ENSG00000142949	0.00011653	0.965341	0.00794002	-1.3578	NDEPs_DEGs	part28	sig	PTPRF
P10588	ENSG00000160113	0.024524	0.523212	-0.0648572	-0.7518	NDEPs_NDEGs	part5	no	NR2F6
P10589	ENSG00000175745	0.0040435	0.364257	-0.19407	0.9786	NDEPs_NDEGs	part5	no	NR2F1
P10599	ENSG00000136810	1.11e-06	0.000533287	-0.821671	-1.412	DEPs_DEGs	part1379	sig	TXN
P10600	ENSG00000119699	0.56898	0.168157	2.08083	-0.4441	NDEPs_NDEGs	part5	no	TGFB3
P10606	ENSG00000135940	0.9755	0.260098	-0.197487	-0.0244	NDEPs_NDEGs	part5	no	COX5B
P10619	ENSG00000064601	0.00050372	0.049281	1.10101	1.1557	DEPs_DEGs	part1379	sig	CTSA
P10620	ENSG00000008394	0.36419	0.497789	0.404317	-1.1051	NDEPs_NDEGs	part5	no	MGST1
P10643	ENSG00000112936	3.87e-93	9.75e-05	2.0113	9.7955	DEPs_DEGs	part1379	sig	C7
P10644	ENSG00000108946	0.079626	0.000277149	-0.405362	0.6877	NDEPs_NDEGs	part5	no	PRKAR1A
P10720	ENSG00000109272	0.99988	0.00652273	1.62335	-0.0022	DEPs_NDEGs	part46	sig	PF4V1
P10746	ENSG00000188690	0.66418	0.114257	-0.208858	0.1999	NDEPs_NDEGs	part5	no	UROS
P10768	ENSG00000139684	0.00012344	0.0552846	0.355934	0.7037	NDEPs_NDEGs	part5	no	ESD
P10809	ENSG00000144381	0.95162	4.95e-07	-0.419486	-0.098	NDEPs_NDEGs	part5	no	HSPD1
P10909	ENSG00000120885	0.00019039	0.000109948	1.59075	1.8447	DEPs_DEGs	part1379	sig	CLU
P10911	ENSG00000101977	1.19e-21	0.951774	0.0700396	4.8281	NDEPs_DEGs	part28	sig	MCF2
P10915	ENSG00000145681	0.92953	0.0152391	0.534627	-0.4538	NDEPs_NDEGs	part5	no	HAPLN1
P11021	ENSG00000044574	0.069843	0.0080439	-0.275077	-0.6781	NDEPs_NDEGs	part5	no	HSPA5
P11047	ENSG00000135862	0.30728	0.033491	1.41897	0.6051	DEPs_NDEGs	part46	sig	LAMC1
P11049	ENSG00000104894	0.23034	0.0708552	1.36226	0.7292	NDEPs_NDEGs	part5	no	CD37
P11117	ENSG00000134575	0.95162	0.499775	0.267338	-0.0455	NDEPs_NDEGs	part5	no	ACP2
P11137	ENSG00000078018	0.0024852	0.375644	0.689935	1.7821	NDEPs_DEGs	part28	sig	MAP2
P11142	ENSG00000109971	0.99501	0.0001	-0.378843	0.0186	NDEPs_NDEGs	part5	no	HSPA8
P11166	ENSG00000117394	1.55e-07	0.247733	0.229468	-2.0408	NDEPs_DEGs	part28	sig	SLC2A1
P11169	ENSG00000059804	1.63e-11	0.0375305	0.387391	4.4467	NDEPs_DEGs	part28	sig	SLC2A3
P11171	ENSG00000159023	0.94551	0.132136	0.294145	-0.1296	NDEPs_NDEGs	part5	no	EPB41
P11172	ENSG00000114491	0.25799	3.69e-06	-0.896935	-0.3725	DEPs_NDEGs	part46	sig	UMPS
P11177	ENSG00000168291	0.95162	0.029876	-0.270577	-0.031	NDEPs_NDEGs	part5	no	PDHB
P11182	ENSG00000137992	0.67436	0.0515451	-0.236955	-0.204	NDEPs_NDEGs	part5	no	DBT
P11215	ENSG00000169896	0.023843	0.0796321	2.11311	1.137	NDEPs_DEGs	part28	sig	ITGAM
P11216	ENSG00000100994	0.17482	0.971871	-0.00437208	0.3951	NDEPs_NDEGs	part5	no	PYGB
P11217	ENSG00000068976	0.76834	0.40264	0.210693	0.2479	NDEPs_NDEGs	part5	no	PYGM
P11233	ENSG00000006451	0.077171	0.0244056	0.592409	0.4092	DEPs_NDEGs	part46	sig	RALA
P11234	ENSG00000144118	0.30185	0.683127	0.0715061	0.3355	NDEPs_NDEGs	part5	no	RALB
P11274	ENSG00000186716	0.0028166	0.000633952	-0.374182	-0.7395	NDEPs_NDEGs	part5	no	BCR
P11277	ENSG00000070182	0.1953	0.102902	0.390501	0.8762	NDEPs_NDEGs	part5	no	SPTB
P11279	ENSG00000185896	0.31346	0.430175	0.164515	0.4064	NDEPs_NDEGs	part5	no	LAMP1
P11308	ENSG00000157554	0.00028793	0.79263	-0.113175	1.6086	NDEPs_DEGs	part28	sig	ERG
P11310	ENSG00000117054	0.95162	0.0596628	-0.323494	0.0774	NDEPs_NDEGs	part5	no	ACADM
P11362	ENSG00000077782	1.85e-11	0.152326	0.610175	1.2125	NDEPs_DEGs	part28	sig	FGFR1
P11387	ENSG00000198900	0.45747	6.16e-09	-1.10924	-0.2755	DEPs_NDEGs	part46	sig	TOP1
P11388	ENSG00000131747	0.21764	1.3e-05	-1.96966	-2.469	DEPs_NDEGs	part46	sig	TOP2A
P11413	ENSG00000160211	0.95162	0.105053	0.43555	-0.1087	NDEPs_NDEGs	part5	no	G6PD
P11441	ENSG00000102178	0.57365	0.000537355	-0.395775	0.2241	NDEPs_NDEGs	part5	no	UBL4A
P11498	ENSG00000173599	0.712	0.452644	0.129604	0.2175	NDEPs_NDEGs	part5	no	PC
P11532	ENSG00000198947	5.99e-21	0.0234575	1.81969	2.7888	DEPs_DEGs	part1379	sig	DMD
P11586	ENSG00000100714	0.77505	0.0106058	-0.314385	-0.1849	NDEPs_NDEGs	part5	no	MTHFD1
P11678	ENSG00000121053	0.95162	0.166201	4.70302	-0.2513	NDEPs_NDEGs	part5	no	EPX
P11717	ENSG00000197081	0.76691	0.186028	-0.164603	0.1975	NDEPs_NDEGs	part5	no	IGF2R
P11766	ENSG00000197894	0.75716	0.840589	-0.0347766	0.1456	NDEPs_NDEGs	part5	no	ADH5
P11802	ENSG00000135446	0.77987	0.145457	-0.42162	0.2163	NDEPs_NDEGs	part5	no	CDK4
P11908	ENSG00000101911	0.95162	0.000335423	-0.766604	-0.1192	DEPs_NDEGs	part46	sig	PRPS2
P11940	ENSG00000070756	0.5415	2.92e-05	-0.598593	0.2058	DEPs_NDEGs	part46	sig	PABPC1
P12004	ENSG00000132646	0.024265	2.19e-07	-0.777321	-0.9739	DEPs_NDEGs	part46	sig	PCNA
P12035	ENSG00000186442	0.89799	0.0267891	0.616976	1.6079	DEPs_NDEGs	part46	sig	KRT3
P12036	ENSG00000100285	4.22e-08	0.100703	0.584693	2.0743	NDEPs_DEGs	part28	sig	NEFH
P12074	ENSG00000111775	0.86582	0.762081	0.0822314	-0.1685	NDEPs_NDEGs	part5	no	COX6A1
P12081	ENSG00000170445	0.62317	0.13522	-0.145407	-0.1675	NDEPs_NDEGs	part5	no	HARS1
P12107	ENSG00000060718	0.0058604	0.0360736	1.93076	2.4503	DEPs_DEGs	part1379	sig	COL11A1
P12109	ENSG00000142156	0.32103	2.55e-05	3.14605	0.6492	DEPs_NDEGs	part46	sig	COL6A1
P12110	ENSG00000142173	0.0019763	6.09e-05	3.14065	1.1305	DEPs_DEGs	part1379	sig	COL6A2
P12111	ENSG00000163359	0.12517	7.38e-06	2.8477	1.001	DEPs_NDEGs	part46	sig	COL6A3
P12235	ENSG00000151729	1.94e-06	0.0316411	2.36837	1.3366	DEPs_DEGs	part1379	sig	SLC25A4
P12236	ENSG00000169100	1.62e-06	0.641623	-0.0507984	0.7309	NDEPs_NDEGs	part5	no	SLC25A6
P12259	ENSG00000198734	0.007835	0.108975	0.26946	2.1328	NDEPs_DEGs	part28	sig	F5
P12268	ENSG00000178035	0.031545	9.2e-09	-0.972339	0.5888	DEPs_NDEGs	part46	sig	IMPDH2
P12270	ENSG00000047410	0.026118	0.000142851	-0.435913	-0.4874	NDEPs_NDEGs	part5	no	TPR
P12273	ENSG00000159763	0.61161	0.257763	-0.966825	-2.6089	NDEPs_NDEGs	part5	no	PIP
P12277	ENSG00000166165	5.67e-06	4.31e-05	-1.75158	-2.1749	DEPs_DEGs	part1379	sig	CKB
P12314	ENSG00000150337	0.00025635	0.0294934	1.5739	2.7866	DEPs_DEGs	part1379	sig	FCGR1A
P12318	ENSG00000143226	3.73e-11	0.0197241	1.27034	2.9977	DEPs_DEGs	part1379	sig	FCGR2A
P12429	ENSG00000138772	0.0090176	0.268045	0.215483	-1.175	NDEPs_DEGs	part28	sig	ANXA3
P12532	ENSG00000223572	0.22377	0.0032692	0.298755	-2.2954	NDEPs_NDEGs	part5	no	CKMT1A
P12544	ENSG00000145649	0.31097	0.00645762	-1.90054	-0.7018	DEPs_NDEGs	part46	sig	GZMA
P12694	ENSG00000248098	0.66641	0.00164943	-0.636305	0.9519	DEPs_NDEGs	part46	sig	BCKDHA
P12724	ENSG00000169397	0.030547	0.234088	4.65031	-3.2419	NDEPs_DEGs	part28	sig	RNASE3
P12814	ENSG00000072110	0.00026967	0.000292136	1.55195	1.1293	DEPs_DEGs	part1379	sig	ACTN1
P12821	ENSG00000159640	9.23e-10	0.589262	-0.216188	-2.7411	NDEPs_DEGs	part28	sig	ACE
P12829	ENSG00000198336	0.037462	0.15294	1.90594	2.1119	NDEPs_DEGs	part28	sig	MYL4
P12830	ENSG00000039068	2.74e-10	1.35e-06	-2.44843	-3.83	DEPs_DEGs	part1379	sig	CDH1
P12931	ENSG00000197122	0.65932	0.120169	-0.259111	0.176	NDEPs_NDEGs	part5	no	SRC
P12955	ENSG00000124299	2.71e-05	0.313022	0.155228	0.7764	NDEPs_NDEGs	part5	no	PEPD
P12956	ENSG00000196419	0.99501	1.81e-07	-0.616306	0.0077	DEPs_NDEGs	part46	sig	XRCC6
P13010	ENSG00000079246	0.45938	6.08e-06	-0.590081	-0.3114	DEPs_NDEGs	part46	sig	XRCC5
P13073	ENSG00000131143	0.66663	0.00644921	-0.670401	0.2193	DEPs_NDEGs	part46	sig	COX4I1
P13284	ENSG00000216490	0.18209	0.116844	1.92558	1.77	NDEPs_NDEGs	part5	no	IFI30
P13378	ENSG00000175879	3.52e-22	0.547445	0.279077	2.4005	NDEPs_DEGs	part28	sig	HOXD8
P13473	ENSG00000005893	0.95162	0.0409802	0.640882	0.108	DEPs_NDEGs	part46	sig	LAMP2
P13489	ENSG00000023191	8.44e-07	0.0258893	0.418152	0.8711	NDEPs_NDEGs	part5	no	RNH1
P13497	ENSG00000168487	0.40653	0.0887755	0.161805	-0.4776	NDEPs_NDEGs	part5	no	BMP1
P13498	ENSG00000051523	0.70154	0.0368354	1.66895	-0.3965	DEPs_NDEGs	part46	sig	CYBA
P13535	ENSG00000133020	0.95162	1.03e-05	0.669682	-1.363	DEPs_NDEGs	part46	sig	MYH8
P13591	ENSG00000149294	1.4e-30	0.00393916	2.58763	4.6391	DEPs_DEGs	part1379	sig	NCAM1
P13598	ENSG00000108622	5.28e-05	0.00523414	2.5955	2.1406	DEPs_DEGs	part1379	sig	ICAM2
P13611	ENSG00000038427	0.0066169	0.0554401	0.902557	-1.8653	NDEPs_DEGs	part28	sig	VCAN
P13612	ENSG00000115232	0.016605	0.716602	-0.062837	-0.9434	NDEPs_NDEGs	part5	no	ITGA4
P13639	ENSG00000167658	0.0056615	0.0786356	-0.185877	0.662	NDEPs_NDEGs	part5	no	EEF2
P13640	ENSG00000125144	0.58153	0.000155881	1.27416	-1.2577	DEPs_NDEGs	part46	sig	MT1G
P13645	ENSG00000186395	0.96788	0.991382	0.00544774	0.0402	NDEPs_NDEGs	part5	no	KRT10
P13646	ENSG00000171401	0.51167	0.669541	-0.370635	-0.8109	NDEPs_NDEGs	part5	no	KRT13
P13647	ENSG00000186081	0.00096106	0.409128	-0.446024	-5.9822	NDEPs_DEGs	part28	sig	KRT5
P13667	ENSG00000155660	0.0075443	0.00226233	-0.444107	-1.1568	NDEPs_DEGs	part28	sig	PDIA4
P13671	ENSG00000039537	0.25308	4.02e-07	0.93141	0.953	DEPs_NDEGs	part46	sig	C6
P13674	ENSG00000122884	0.91592	0.0244508	-0.513678	-0.1754	NDEPs_NDEGs	part5	no	P4HA1
P13686	ENSG00000102575	7.97e-05	0.217064	2.97251	2.0207	NDEPs_DEGs	part28	sig	ACP5
P13688	ENSG00000079385	4.12e-19	0.0754359	-0.615965	-3.119	NDEPs_DEGs	part28	sig	CEACAM1
P13693	ENSG00000133112	6.73e-07	0.529147	0.136385	1.2484	NDEPs_DEGs	part28	sig	TPT1
P13716	ENSG00000148218	4.25e-06	0.000612761	1.02135	0.983	DEPs_NDEGs	part46	sig	ALAD
P13726	ENSG00000117525	0.23616	0.132029	-0.346213	0.8483	NDEPs_NDEGs	part5	no	F3
P13727	ENSG00000186652	0.097121	0.135609	3.9492	3.3054	NDEPs_NDEGs	part5	no	PRG2
P13747	ENSG00000204592	1.53e-06	0.525463	0.192953	1.4252	NDEPs_DEGs	part28	sig	HLA-E
P13796	ENSG00000136167	0.95162	0.159306	1.21238	0.1972	NDEPs_NDEGs	part5	no	LCP1
P13797	ENSG00000102024	3.59e-10	0.00060026	1.39532	1.8711	DEPs_DEGs	part1379	sig	PLS3
P13798	ENSG00000164062	0.30088	0.252625	-0.140743	-0.3465	NDEPs_NDEGs	part5	no	APEH
P13804	ENSG00000140374	0.95162	0.192909	-0.170622	0.0296	NDEPs_NDEGs	part5	no	ETFA
P13807	ENSG00000104812	0.066157	0.759606	-0.0353359	-0.3578	NDEPs_NDEGs	part5	no	GYS1
P13861	ENSG00000114302	0.95162	0.0426568	0.419446	0.0355	NDEPs_NDEGs	part5	no	PRKAR2A
P13928	ENSG00000265190	0.95162	0.314994	1.43483	0.4677	NDEPs_NDEGs	part5	no	ANXA8
P13929	ENSG00000108515	0.058555	0.000106441	1.40817	-0.8317	DEPs_NDEGs	part46	sig	ENO3
P13984	ENSG00000188342	0.96617	5.33e-08	-1.16402	0.0177	DEPs_NDEGs	part46	sig	GTF2F2
P13987	ENSG00000085063	2.11e-15	0.00364879	1.12565	1.6104	DEPs_DEGs	part1379	sig	CD59
P13995	ENSG00000065911	0.14357	0.507396	-0.193185	0.583	NDEPs_NDEGs	part5	no	MTHFD2
P14151	ENSG00000188404	9.01e-06	0.00888886	1.37926	2.1691	DEPs_DEGs	part1379	sig	SELL
P14174	ENSG00000240972	0.97826	0.819964	0.0297852	-0.1032	NDEPs_NDEGs	part5	no	MIF
P14207	ENSG00000165457	7.66e-05	0.00853046	1.57417	2.2811	DEPs_DEGs	part1379	sig	FOLR2
P14209	ENSG00000002586	2.36e-05	0.0123819	0.818987	1.0213	DEPs_DEGs	part1379	sig	CD99
P14222	ENSG00000180644	0.63068	0.0039503	-0.721073	0.4566	DEPs_NDEGs	part46	sig	PRF1
P14314	ENSG00000130175	0.93296	0.00412335	-0.216977	0.0666	NDEPs_NDEGs	part5	no	PRKCSH
P14317	ENSG00000180353	0.00012282	0.292154	0.493409	1.4688	NDEPs_DEGs	part28	sig	HCLS1
P14324	ENSG00000160752	0.0011402	0.000967556	-0.690963	-0.6092	DEPs_NDEGs	part46	sig	FDPS
P14373	ENSG00000204713	0.0035214	4.09e-05	-0.784527	-0.5383	DEPs_NDEGs	part46	sig	TRIM27
P14384	ENSG00000135678	1.39e-27	3.98e-06	-2.2	-4.9157	DEPs_DEGs	part1379	sig	CPM
P14406	ENSG00000112695	0.98844	0.430199	-0.214444	0.0086	NDEPs_NDEGs	part5	no	COX7A2
P14415	ENSG00000129244	0.95162	0.00446584	0.933941	0.1427	DEPs_NDEGs	part46	sig	ATP1B2
P14543	ENSG00000116962	0.87908	0.0901225	1.79797	0.1968	NDEPs_NDEGs	part5	no	NID1
P14550	ENSG00000117448	0.17904	0.453962	0.205459	-0.3242	NDEPs_NDEGs	part5	no	AKR1A1
P14555	ENSG00000188257	2.28e-30	0.895798	0.0425659	11.8907	NDEPs_DEGs	part28	sig	PLA2G2A
P14598	ENSG00000158517	0.062207	0.0966297	2.02443	1.4605	NDEPs_NDEGs	part5	no	NCF1
P14618	ENSG00000067225	0.18628	0.0549569	0.432965	-0.5785	NDEPs_NDEGs	part5	no	PKM
P14621	ENSG00000170634	0.96574	0.930272	0.0281571	0.025	NDEPs_NDEGs	part5	no	ACYP2
P14625	ENSG00000166598	0.0065679	0.0119997	-0.281082	-0.7774	NDEPs_NDEGs	part5	no	HSP90B1
P14635	ENSG00000134057	0.057966	0.0777948	0.331336	-1.6792	NDEPs_NDEGs	part5	no	CCNB1
P14649	ENSG00000196465	0.5628	0.257528	0.374066	0.2013	NDEPs_NDEGs	part5	no	MYL6B
P14678	ENSG00000125835	0.85005	7.22e-09	-0.904886	-0.1529	DEPs_NDEGs	part46	sig	SNRPB
P14735	ENSG00000119912	0.05435	0.00122746	-0.523037	-0.6653	NDEPs_NDEGs	part5	no	IDE
P14770	ENSG00000169704	0.95162	0.195924	0.80717	0.9676	NDEPs_NDEGs	part5	no	GP9
P14778	ENSG00000115594	0.0014402	0.333222	0.333961	1.255	NDEPs_DEGs	part28	sig	IL1R1
P14780	ENSG00000100985	0.62299	0.0374583	1.63508	1.1336	DEPs_NDEGs	part46	sig	MMP9
P14854	ENSG00000126267	0.95162	0.00119044	-0.632695	-0.0994	DEPs_NDEGs	part46	sig	COX6B1
P14859	ENSG00000143190	0.56087	0.00367681	-0.595367	-0.2047	DEPs_NDEGs	part46	sig	POU2F1
P14866	ENSG00000104824	0.6135	1.19e-08	-1.09852	-0.1852	DEPs_NDEGs	part46	sig	HNRNPL
P14868	ENSG00000115866	0.17621	1.26e-07	-0.613175	-0.4045	DEPs_NDEGs	part46	sig	DARS1
P14902	ENSG00000131203	0.87397	0.731752	-0.0508917	0.5259	NDEPs_NDEGs	part5	no	IDO1
P14923	ENSG00000173801	0.53911	0.00320826	-0.512956	0.3737	NDEPs_NDEGs	part5	no	JUP
P14927	ENSG00000156467	0.048173	0.00646285	-0.318152	0.6071	NDEPs_NDEGs	part5	no	UQCRB
P15056	ENSG00000157764	0.81683	0.00302994	0.664453	-0.1362	DEPs_NDEGs	part46	sig	BRAF
P15088	ENSG00000163751	0.91833	0.215612	5.22646	0.4242	NDEPs_NDEGs	part5	no	CPA3
P15090	ENSG00000170323	3.09e-18	0.112396	3.92675	7.0712	NDEPs_DEGs	part28	sig	FABP4
P15104	ENSG00000135821	4.84e-13	0.162205	0.929969	1.7147	NDEPs_DEGs	part28	sig	GLUL
P15121	ENSG00000085662	3.79e-19	0.147671	1.38843	1.1731	NDEPs_DEGs	part28	sig	AKR1B1
P15144	ENSG00000166825	0.13188	0.20814	-0.527869	-1.3285	NDEPs_NDEGs	part5	no	ANPEP
P15153	ENSG00000128340	0.14034	0.30947	0.366093	0.7872	NDEPs_NDEGs	part5	no	RAC2
P15169	ENSG00000120054	0.99501	0.290713	0.465058	-0.0349	NDEPs_NDEGs	part5	no	CPN1
P15170	ENSG00000103342	0.33196	0.00239793	-0.399925	-0.4208	NDEPs_NDEGs	part5	no	GSPT1
P15260	ENSG00000027697	0.010095	0.0118447	0.678482	0.7431	DEPs_NDEGs	part46	sig	IFNGR1
P15289	ENSG00000100299	0.44147	0.749007	0.0598329	-0.4352	NDEPs_NDEGs	part5	no	ARSA
P15291	ENSG00000086062	0.95162	0.00656481	-0.539547	-0.2012	NDEPs_NDEGs	part5	no	B4GALT1
P15309	ENSG00000014257	0.059291	0.121756	0.307408	-1.3779	NDEPs_NDEGs	part5	no	ACP3
P15311	ENSG00000092820	0.75549	0.55086	0.0854966	-0.258	NDEPs_NDEGs	part5	no	EZR
P15328	ENSG00000110195	1.95e-05	0.779793	0.0481585	-3.6411	NDEPs_DEGs	part28	sig	FOLR1
P15336	ENSG00000115966	0.049193	6.66e-07	-1.92605	-0.419	DEPs_NDEGs	part46	sig	ATF2
P15374	ENSG00000118939	0.79293	0.604517	0.0735815	0.223	NDEPs_NDEGs	part5	no	UCHL3
P15428	ENSG00000164120	7.86e-07	0.0132286	0.38335	-2.7553	NDEPs_DEGs	part28	sig	HPGD
P15498	ENSG00000141968	0.33643	0.137557	0.743116	0.735	NDEPs_NDEGs	part5	no	VAV1
P15502	ENSG00000049540	7.84e-07	0.192487	2.93497	2.6885	NDEPs_DEGs	part28	sig	ELN
P15529	ENSG00000117335	0.49856	0.844732	0.0429698	-0.2785	NDEPs_NDEGs	part5	no	CD46
P15531	ENSG00000239672	0.0020758	0.000317254	-0.575467	-1.2326	NDEPs_DEGs	part28	sig	NME1
P15559	ENSG00000181019	0.89972	0.868665	-0.115717	-0.2121	NDEPs_NDEGs	part5	no	NQO1
P15586	ENSG00000135677	0.061905	0.392671	0.0783671	0.7614	NDEPs_NDEGs	part5	no	GNS
P15735	ENSG00000156873	0.051497	0.300263	-0.111866	-0.6378	NDEPs_NDEGs	part5	no	PHKG2
P15814	ENSG00000128322	0.96202	0.869018	-0.0943686	0.2123	NDEPs_NDEGs	part5	no	IGLL1
P15848	ENSG00000113273	0.15321	0.0059276	0.842434	0.7266	DEPs_NDEGs	part46	sig	ARSB
P15880	ENSG00000140988	0.00096319	7.99e-06	-0.581562	0.5546	NDEPs_NDEGs	part5	no	RPS2
P15907	ENSG00000073849	0.57934	0.159049	0.228738	0.4753	NDEPs_NDEGs	part5	no	ST6GAL1
P15924	ENSG00000096696	7.24e-08	1.36e-08	-1.25247	-2.7852	DEPs_DEGs	part1379	sig	DSP
P15927	ENSG00000117748	0.020127	0.497929	-0.0650113	0.5555	NDEPs_NDEGs	part5	no	RPA2
P15941	ENSG00000185499	0.037886	0.000224532	-0.501882	-1.5551	NDEPs_DEGs	part28	sig	MUC1
P15954	ENSG00000127184	0.044378	0.089891	-2.83121	0.5539	NDEPs_NDEGs	part5	no	COX7C
P16035	ENSG00000035862	8.24e-59	0.00416438	1.83446	2.6419	DEPs_DEGs	part1379	sig	TIMP2
P16050	ENSG00000161905	NA	0.37013	1.73761	-3.2849	NDEPs_NDEGs	part5	no	ALOX15
P16066	ENSG00000169418	3.06e-16	0.0821937	1.54109	3.6558	NDEPs_DEGs	part28	sig	NPR1
P16070	ENSG00000026508	0.14335	0.854761	0.0716765	-0.621	NDEPs_NDEGs	part5	no	CD44
P16083	ENSG00000124588	0.38742	0.51972	0.443419	0.3289	NDEPs_NDEGs	part5	no	NQO2
P16104	ENSG00000188486	0.2464	0.801355	-0.193434	-0.8135	NDEPs_NDEGs	part5	no	H2AX
P16112	ENSG00000157766	1.71e-15	0.200271	0.352935	4.3932	NDEPs_DEGs	part28	sig	ACAN
P16144	ENSG00000132470	0.68416	0.00451279	-0.551652	-0.468	NDEPs_NDEGs	part5	no	ITGB4
P16152	ENSG00000159228	0.11052	0.0114473	0.431899	0.3309	NDEPs_NDEGs	part5	no	CBR1
P16157	ENSG00000029534	0.028654	0.0781224	0.485037	1.6576	NDEPs_DEGs	part28	sig	ANK1
P16219	ENSG00000122971	0.58694	0.0563289	-0.677721	-0.2676	NDEPs_NDEGs	part5	no	ACADS
P16220	ENSG00000118260	0.88651	0.140422	-0.353342	-0.1221	NDEPs_NDEGs	part5	no	CREB1
P16234	ENSG00000134853	3.93e-13	0.0896704	0.522748	2.1438	NDEPs_DEGs	part28	sig	PDGFRA
P16260	ENSG00000122912	0.84834	0.799019	0.0789485	0.1107	NDEPs_NDEGs	part5	no	SLC25A16
P16278	ENSG00000170266	0.79952	0.49042	-0.150215	-0.2443	NDEPs_NDEGs	part5	no	GLB1
P16284	ENSG00000261371	3.13e-08	0.0673306	0.634298	2.3438	NDEPs_DEGs	part28	sig	PECAM1
P16298	ENSG00000107758	0.00013951	0.000801319	0.390494	0.676	NDEPs_NDEGs	part5	no	PPP3CB
P16333	ENSG00000158092	0.19866	0.205154	0.13219	0.4507	NDEPs_NDEGs	part5	no	NCK1
P16383	ENSG00000005436	0.95162	0.00593097	-0.482854	-0.0698	NDEPs_NDEGs	part5	no	GCFC2
P16401	ENSG00000184357	0.34466	0.0124172	-1.1385	-2.675	DEPs_NDEGs	part46	sig	H1-5
P16402	ENSG00000124575	0.95162	0.0582367	-1.25557	-0.4056	NDEPs_NDEGs	part5	no	H1-3
P16403	ENSG00000187837	0.95162	0.961631	0.0148473	0.1478	NDEPs_NDEGs	part5	no	H1-2
P16422	ENSG00000119888	1.65e-08	5.36e-06	-3.35346	-4.7215	DEPs_DEGs	part1379	sig	EPCAM
P16435	ENSG00000127948	0.18766	0.872026	-0.0222002	0.4943	NDEPs_NDEGs	part5	no	POR
P16444	ENSG00000015413	0.80061	0.72014	-0.183327	-0.3545	NDEPs_NDEGs	part5	no	DPEP1
P16452	ENSG00000166947	0.79506	0.165214	0.400758	1.4461	NDEPs_NDEGs	part5	no	EPB42
P16455	ENSG00000170430	0.027239	0.322686	0.314621	0.6196	NDEPs_NDEGs	part5	no	MGMT
P16591	ENSG00000151422	0.14765	0.888142	0.0377001	0.444	NDEPs_NDEGs	part5	no	FER
P16615	ENSG00000174437	0.91121	0.407212	0.0777885	-0.171	NDEPs_NDEGs	part5	no	ATP2A2
P16671	ENSG00000135218	0.09572	0.0178199	2.00793	1.4053	DEPs_NDEGs	part46	sig	CD36
P16885	ENSG00000197943	0.99501	0.511849	0.243807	-0.0167	NDEPs_NDEGs	part5	no	PLCG2
P16930	ENSG00000103876	0.87893	0.0992055	0.462779	0.1305	NDEPs_NDEGs	part5	no	FAH
P16949	ENSG00000117632	0.95162	0.0023796	-0.999882	-0.117	DEPs_NDEGs	part46	sig	STMN1
P16989	ENSG00000060138	3.17e-08	0.0619976	-0.35112	1.541	NDEPs_DEGs	part28	sig	YBX3
P17026	ENSG00000165512	0.25413	0.27603	-0.166271	-0.2596	NDEPs_NDEGs	part5	no	ZNF22
P17028	ENSG00000172466	0.36256	1.16e-05	-1.6388	-0.3479	DEPs_NDEGs	part46	sig	ZNF24
P17029	ENSG00000106261	1.01e-08	0.00408579	-0.610051	-0.74	DEPs_NDEGs	part46	sig	ZKSCAN1
P17050	ENSG00000198951	0.9989	0.355521	-0.132897	-0.0005	NDEPs_NDEGs	part5	no	NAGA
P17066	ENSG00000173110	2.93e-10	0.273078	0.198922	3.2215	NDEPs_DEGs	part28	sig	HSPA6
P17096	ENSG00000137309	1.93e-05	0.0833897	-1.90021	-2.193	NDEPs_DEGs	part28	sig	HMGA1
P17152	ENSG00000178307	0.46326	0.734709	0.137695	-0.2648	NDEPs_NDEGs	part5	no	TMEM11
P17174	ENSG00000120053	0.77817	0.238783	-0.132044	-0.2222	NDEPs_NDEGs	part5	no	GOT1
P17181	ENSG00000142166	0.36847	0.00222227	0.748449	0.3936	DEPs_NDEGs	part46	sig	IFNAR1
P17213	ENSG00000101425	0.082727	0.0894389	1.80702	2.2805	NDEPs_NDEGs	part5	no	BPI
P17252	ENSG00000154229	0.053384	0.0407318	0.340084	0.5732	NDEPs_NDEGs	part5	no	PRKCA
P17301	ENSG00000164171	0.0026035	1.29e-05	-1.24582	-1.8122	DEPs_DEGs	part1379	sig	ITGA2
P17302	ENSG00000152661	0.079777	1.15e-06	-1.12842	-0.9155	DEPs_NDEGs	part46	sig	GJA1
P17405	ENSG00000166311	0.075927	0.555878	-0.27325	0.6484	NDEPs_NDEGs	part5	no	SMPD1
P17480	ENSG00000108312	0.014688	2.23e-07	-1.36468	-0.3267	DEPs_NDEGs	part46	sig	UBTF
P17509	ENSG00000108511	5.63e-10	0.000265427	-0.667115	-5.111	DEPs_DEGs	part1379	sig	HOXB6
P17535	ENSG00000130522	0.00049117	0.268574	-0.208889	2.3159	NDEPs_DEGs	part28	sig	JUND
P17540	ENSG00000131730	0.40673	0.700583	0.0541869	0.29	NDEPs_NDEGs	part5	no	CKMT2
P17544	ENSG00000170653	0.019064	0.101989	-0.499172	0.5267	NDEPs_NDEGs	part5	no	ATF7
P17568	ENSG00000099795	0.91637	0.00727924	-0.306385	0.1066	NDEPs_NDEGs	part5	no	NDUFB7
P17612	ENSG00000072062	2.42e-06	0.198128	0.600926	0.9386	NDEPs_NDEGs	part5	no	PRKACA
P17655	ENSG00000162909	3.62e-09	0.000139484	0.902828	1.1642	DEPs_DEGs	part1379	sig	CAPN2
P17661	ENSG00000175084	9.5e-27	0.0847467	3.68513	8.1179	NDEPs_DEGs	part28	sig	DES
P17676	ENSG00000172216	4.81e-05	0.00734324	0.60069	2.2872	DEPs_DEGs	part1379	sig	CEBPB
P17677	ENSG00000172020	1.48e-08	0.00121563	1.57584	5.9093	DEPs_DEGs	part1379	sig	GAP43
P17706	ENSG00000175354	0.44883	0.053166	-0.158316	0.1867	NDEPs_NDEGs	part5	no	PTPN2
P17812	ENSG00000171793	0.63019	0.000692751	-0.667842	-0.4159	DEPs_NDEGs	part46	sig	CTPS1
P17813	ENSG00000106991	5.26e-35	0.00703425	1.19119	2.0095	DEPs_DEGs	part1379	sig	ENG
P17844	ENSG00000108654	0.54648	8.36e-08	-0.968796	-0.2503	DEPs_NDEGs	part46	sig	DDX5
P17858	ENSG00000141959	3.47e-06	0.0662828	-0.223847	-0.9567	NDEPs_NDEGs	part5	no	PFKL
P17900	ENSG00000196743	0.0016749	0.132199	1.55279	0.7403	NDEPs_NDEGs	part5	no	GM2A
P17931	ENSG00000131981	0.015173	0.0438934	0.726909	0.8612	DEPs_NDEGs	part46	sig	LGALS3
P17936	ENSG00000146674	0.00032954	0.00625183	1.41558	1.9155	DEPs_DEGs	part1379	sig	IGFBP3
P17948	ENSG00000102755	0.0011827	0.0773483	1.64302	1.79	NDEPs_DEGs	part28	sig	FLT1
P17980	ENSG00000165916	0.76834	0.000626821	-0.228977	-0.1194	NDEPs_NDEGs	part5	no	PSMC3
P17987	ENSG00000120438	0.8954	7.3e-08	-0.436194	-0.1001	NDEPs_NDEGs	part5	no	TCP1
P18031	ENSG00000196396	0.0010712	0.0282316	0.263999	0.8893	NDEPs_NDEGs	part5	no	PTPN1
P18065	ENSG00000115457	0.0056634	0.92894	-0.0448503	1.582	NDEPs_DEGs	part28	sig	IGFBP2
P18074	ENSG00000104884	0.81853	0.0267747	-0.291596	-0.1662	NDEPs_NDEGs	part5	no	ERCC2
P18077	ENSG00000182899	5.93e-05	0.0263238	0.383028	0.8872	NDEPs_NDEGs	part5	no	RPL35A
P18084	ENSG00000082781	0.0097191	0.548032	-0.0618264	0.7805	NDEPs_NDEGs	part5	no	ITGB5
P18085	ENSG00000168374	0.56263	0.211845	0.253839	0.3851	NDEPs_NDEGs	part5	no	ARF4
P18124	ENSG00000147604	0.0010669	0.136526	-0.144723	0.8629	NDEPs_NDEGs	part5	no	RPL7
P18206	ENSG00000035403	0.18936	0.0219779	1.02367	0.5184	DEPs_NDEGs	part46	sig	VCL
P18428	ENSG00000129988	NA	0.0109271	0.751833	4.6374	DEPs_NDEGs	part46	sig	LBP
P18433	ENSG00000132670	0.95162	0.240644	-0.170183	-0.0611	NDEPs_NDEGs	part5	no	PTPRA
P18440	ENSG00000171428	1.12e-05	0.54314	-0.116074	-1.4342	NDEPs_DEGs	part28	sig	NAT1
P18577	ENSG00000188672	0.95162	0.0310963	0.764431	-0.1482	DEPs_NDEGs	part46	sig	RHCE
P18583	ENSG00000159140	0.28195	5.22e-07	-1.07436	-0.1895	DEPs_NDEGs	part46	sig	SON
P18615	ENSG00000204356	0.67438	0.000544627	-0.86637	0.1573	DEPs_NDEGs	part46	sig	NELFE
P18621	ENSG00000265681	0.56128	0.000335943	-0.613885	0.2241	DEPs_NDEGs	part46	sig	RPL17
P18669	ENSG00000171314	0.89334	0.00659882	0.272724	0.2098	NDEPs_NDEGs	part5	no	PGAM1
P18754	ENSG00000180198	0.070469	1.16e-06	-0.96841	-0.6164	DEPs_NDEGs	part46	sig	RCC1
P18827	ENSG00000115884	0.37526	0.0543854	0.639024	-0.8851	NDEPs_NDEGs	part5	no	SDC1
P18858	ENSG00000105486	0.044167	0.0115547	-0.540198	-0.7683	NDEPs_NDEGs	part5	no	LIG1
P18859	ENSG00000154723	0.097083	0.45542	-0.080783	0.3303	NDEPs_NDEGs	part5	no	ATP5PF
P18887	ENSG00000073050	0.92532	1.61e-08	-0.760708	-0.1089	DEPs_NDEGs	part46	sig	XRCC1
P19013	ENSG00000170477	0.95162	0.543148	0.47541	-1.1899	NDEPs_NDEGs	part5	no	KRT4
P19021	ENSG00000145730	0.14268	0.00410438	-0.464236	-0.7758	NDEPs_NDEGs	part5	no	PAM
P19022	ENSG00000170558	0.84865	0.0248864	-0.566032	0.2972	NDEPs_NDEGs	part5	no	CDH2
P19075	ENSG00000127324	3.79e-08	0.163367	4.42783	4.1635	NDEPs_DEGs	part28	sig	TSPAN8
P19086	ENSG00000128266	2.7e-24	0.0195486	2.24827	3.5865	DEPs_DEGs	part1379	sig	GNAZ
P19174	ENSG00000124181	0.35498	3.79e-05	-0.587359	-0.3157	DEPs_NDEGs	part46	sig	PLCG1
P19224	ENSG00000167165	0.78093	0.722279	0.0765099	1.959	NDEPs_NDEGs	part5	no	UGT1A6
P19256	ENSG00000116815	0.86528	0.080949	2.16835	0.1571	NDEPs_NDEGs	part5	no	CD58
P19320	ENSG00000162692	4.6e-43	0.0167767	1.66235	5.2401	DEPs_DEGs	part1379	sig	VCAM1
P19338	ENSG00000115053	0.88712	1.85e-09	-0.869101	-0.1122	DEPs_NDEGs	part46	sig	NCL
P19367	ENSG00000156515	0.68908	0.60181	-0.0684601	-0.2282	NDEPs_NDEGs	part5	no	HK1
P19387	ENSG00000102978	0.95162	0.0337218	-0.252582	0.0637	NDEPs_NDEGs	part5	no	POLR2C
P19388	ENSG00000099817	0.95744	1.2e-10	-1.08411	-0.0172	DEPs_NDEGs	part46	sig	POLR2E
P19404	ENSG00000178127	0.082378	0.0123762	-0.327955	-0.7953	NDEPs_NDEGs	part5	no	NDUFV2
P19419	ENSG00000126767	3.6e-05	0.912704	0.0267129	1.8778	NDEPs_DEGs	part28	sig	ELK1
P19440	ENSG00000100031	1.22e-06	0.456946	-0.280271	-1.6522	NDEPs_DEGs	part28	sig	GGT1
P19447	ENSG00000163161	0.74708	0.042658	-0.246753	0.0922	NDEPs_NDEGs	part5	no	ERCC3
P19474	ENSG00000132109	0.054897	0.811587	-0.0535441	0.5442	NDEPs_NDEGs	part5	no	TRIM21
P19484	ENSG00000112561	0.0014616	0.000667237	0.825819	1.1608	DEPs_DEGs	part1379	sig	TFEB
P19525	ENSG00000055332	0.88969	0.0015178	-0.369619	0.1582	NDEPs_NDEGs	part5	no	EIF2AK2
P19544	ENSG00000184937	0.76931	5.95e-07	-1.14482	0.21	DEPs_NDEGs	part46	sig	WT1
P19623	ENSG00000116649	0.98549	0.0130329	-0.36239	-0.0194	NDEPs_NDEGs	part5	no	SRM
P19634	ENSG00000090020	0.95162	0.00310692	-0.760917	0.0532	DEPs_NDEGs	part46	sig	SLC9A1
P19652	ENSG00000228278	NA	0.000154803	1.07693	-4.2317	DEPs_NDEGs	part46	sig	ORM2
P19784	ENSG00000070770	0.13328	0.00501113	-0.411583	0.3886	NDEPs_NDEGs	part5	no	CSNK2A2
P19793	ENSG00000186350	0.37237	0.220166	-0.426431	0.281	NDEPs_NDEGs	part5	no	RXRA
P19823	ENSG00000151655	2.11e-06	2.39e-06	1.17744	-1.8824	DEPs_DEGs	part1379	sig	ITIH2
P19827	ENSG00000055957	0.95162	0.00111176	1.144	0.4191	DEPs_NDEGs	part46	sig	ITIH1
P19835	ENSG00000170835	0.0035938	0.347772	-0.417762	-1.3543	NDEPs_DEGs	part28	sig	CEL
P19838	ENSG00000109320	0.87576	0.449291	-0.0770273	0.1383	NDEPs_NDEGs	part5	no	NFKB1
P19878	ENSG00000116701	9.31e-07	0.205609	1.67599	2.1613	NDEPs_DEGs	part28	sig	NCF2
P19883	ENSG00000134363	8.37e-16	0.0992155	0.434567	6.3372	NDEPs_DEGs	part28	sig	FST
P19971	ENSG00000025708	0.12847	0.0962363	1.75662	1.0935	NDEPs_NDEGs	part5	no	TYMP
P20020	ENSG00000070961	1.82e-05	8.52e-05	-0.631446	-0.8851	DEPs_NDEGs	part46	sig	ATP2B1
P20036	ENSG00000231389	0.00039145	0.336273	1.3882	1.4652	NDEPs_DEGs	part28	sig	HLA-DPA1
P20042	ENSG00000125977	0.67601	0.00820451	-0.325448	0.1991	NDEPs_NDEGs	part5	no	EIF2S2
P20061	ENSG00000134827	0.42058	0.391341	0.226616	-2.328	NDEPs_NDEGs	part5	no	TCN1
P20073	ENSG00000138279	0.23589	0.00490611	0.552292	0.2491	NDEPs_NDEGs	part5	no	ANXA7
P20132	ENSG00000135094	0.00010496	0.0113076	0.507097	2.3443	NDEPs_DEGs	part28	sig	SDS
P20138	ENSG00000105383	0.008889	0.0584013	1.1246	1.6796	NDEPs_DEGs	part28	sig	CD33
P20160	ENSG00000172232	0.65233	0.172627	1.98051	-0.6953	NDEPs_NDEGs	part5	no	AZU1
P20226	ENSG00000112592	0.95162	0.643448	0.147026	0.0721	NDEPs_NDEGs	part5	no	TBP
P20231	ENSG00000197253	0.10386	0.064581	1.69782	1.3013	NDEPs_NDEGs	part5	no	TPSB2
P20290	ENSG00000145741	3.69e-05	7.74e-05	-1.42497	0.6465	DEPs_NDEGs	part46	sig	BTF3
P20292	ENSG00000132965	0.00032626	0.0921688	1.77005	1.8672	NDEPs_DEGs	part28	sig	ALOX5AP
P20337	ENSG00000169213	3.4e-14	0.0047765	-1.06747	3.3835	DEPs_DEGs	part1379	sig	RAB3B
P20338	ENSG00000168118	0.046904	0.106494	-0.114929	0.4751	NDEPs_NDEGs	part5	no	RAB4A
P20339	ENSG00000144566	0.96488	0.0367221	-0.182711	0.0234	NDEPs_NDEGs	part5	no	RAB5A
P20340	ENSG00000175582	0.039199	0.364927	0.108919	0.4942	NDEPs_NDEGs	part5	no	RAB6A
P20396	ENSG00000170893	8.53e-08	0.918232	0.021289	-7.6338	NDEPs_DEGs	part28	sig	TRH
P20585	ENSG00000113318	0.38118	7.8e-05	-0.816384	-0.2563	DEPs_NDEGs	part46	sig	MSH3
P20591	ENSG00000157601	1.71e-10	0.121075	-0.654138	1.9236	NDEPs_DEGs	part28	sig	MX1
P20592	ENSG00000183486	1.1e-07	0.264492	-0.472464	1.5918	NDEPs_DEGs	part28	sig	MX2
P20594	ENSG00000159899	3.42e-07	2.13e-05	-1.43128	-1.9256	DEPs_DEGs	part1379	sig	NPR2
P20618	ENSG00000008018	0.95162	0.00137853	-0.406442	0.0218	NDEPs_NDEGs	part5	no	PSMB1
P20645	ENSG00000003056	0.5383	0.824132	-0.0703174	-0.4283	NDEPs_NDEGs	part5	no	M6PR
P20674	ENSG00000178741	0.092958	0.584619	0.0472874	-0.5756	NDEPs_NDEGs	part5	no	COX5A
P20700	ENSG00000113368	0.0047434	4.14e-07	-0.832238	-2.1797	DEPs_DEGs	part1379	sig	LMNB1
P20701	ENSG00000005844	0.81076	0.404457	0.526919	-0.3505	NDEPs_NDEGs	part5	no	ITGAL
P20702	ENSG00000140678	0.95162	0.223606	1.7343	0.1975	NDEPs_NDEGs	part5	no	ITGAX
P20742	ENSG00000126838	1.37e-06	0.273873	-0.274703	-2.8925	NDEPs_DEGs	part28	sig	PZP
P20774	ENSG00000106809	0.021047	0.0331868	1.91093	1.5757	DEPs_DEGs	part1379	sig	OGN
P20810	ENSG00000153113	0.001122	0.240647	0.136051	0.6845	NDEPs_NDEGs	part5	no	CAST
P20839	ENSG00000106348	0.23556	0.350684	-0.164908	0.5089	NDEPs_NDEGs	part5	no	IMPDH1
P20851	ENSG00000123843	1.32e-20	0.012965	1.01178	5.5524	DEPs_DEGs	part1379	sig	C4BPB
P20908	ENSG00000130635	0.55279	0.0393479	0.670699	-0.6435	DEPs_NDEGs	part46	sig	COL5A1
P20933	ENSG00000038002	0.9547	0.774963	-0.045539	0.0375	NDEPs_NDEGs	part5	no	AGA
P20936	ENSG00000145715	0.55181	0.0194793	-0.307463	0.4281	NDEPs_NDEGs	part5	no	RASA1
P20962	ENSG00000159335	0.95162	0.0606472	-0.731043	0.1348	NDEPs_NDEGs	part5	no	PTMS
P21127	ENSG00000248333	0.7869	0.115974	-0.983251	0.2144	NDEPs_NDEGs	part5	no	CDK11B
P21246	ENSG00000105894	0.44506	0.422281	0.182015	-0.6597	NDEPs_NDEGs	part5	no	PTN
P21266	ENSG00000134202	6.18e-08	0.0095107	0.937039	1.6331	DEPs_DEGs	part1379	sig	GSTM3
P21281	ENSG00000147416	0.014979	0.118015	0.787218	0.6878	NDEPs_NDEGs	part5	no	ATP6V1B2
P21283	ENSG00000155097	0.081425	0.778474	0.126737	0.5912	NDEPs_NDEGs	part5	no	ATP6V1C1
P21291	ENSG00000159176	3.49e-27	0.00166658	2.43894	2.2596	DEPs_DEGs	part1379	sig	CSRP1
P21333	ENSG00000196924	1.45e-05	0.000802845	1.36466	1.2439	DEPs_DEGs	part1379	sig	FLNA
P21359	ENSG00000196712	0.3349	0.879778	0.0165954	-0.2677	NDEPs_NDEGs	part5	no	NF1
P21397	ENSG00000189221	0.046678	0.00722028	-1.25172	0.9231	DEPs_NDEGs	part46	sig	MAOA
P21399	ENSG00000122729	0.20602	0.0104854	0.519572	0.4487	NDEPs_NDEGs	part5	no	ACO1
P21579	ENSG00000067715	0.87131	0.756414	0.064195	0.3149	NDEPs_NDEGs	part5	no	SYT1
P21589	ENSG00000135318	0.61464	0.22888	0.364549	-0.4629	NDEPs_NDEGs	part5	no	NT5E
P21675	ENSG00000147133	0.36626	0.155146	0.301027	-0.3453	NDEPs_NDEGs	part5	no	TAF1
P21695	ENSG00000167588	0.59646	0.106075	1.22005	-0.6766	NDEPs_NDEGs	part5	no	GPD1
P21730	ENSG00000197405	6.35e-06	0.0762908	4.03497	1.7953	NDEPs_DEGs	part28	sig	C5AR1
P21741	ENSG00000110492	0.35659	0.704627	-0.153644	-0.4149	NDEPs_NDEGs	part5	no	MDK
P21757	ENSG00000038945	1.84e-12	0.0913792	1.43362	2.9578	NDEPs_DEGs	part28	sig	MSR1
P21796	ENSG00000213585	0.63705	0.0566755	-0.3273	-0.2761	NDEPs_NDEGs	part5	no	VDAC1
P21810	ENSG00000182492	4.48e-18	0.000104377	3.78819	3.2904	DEPs_DEGs	part1379	sig	BGN
P21912	ENSG00000117118	0.94528	0.10093	-0.177443	0.0567	NDEPs_NDEGs	part5	no	SDHB
P21926	ENSG00000010278	0.93766	0.00615369	0.60515	-0.1981	DEPs_NDEGs	part46	sig	CD9
P21953	ENSG00000083123	0.89624	0.00505182	-0.756949	-0.1849	DEPs_NDEGs	part46	sig	BCKDHB
P21964	ENSG00000093010	0.00012198	0.119226	0.342933	0.9712	NDEPs_NDEGs	part5	no	COMT
P21980	ENSG00000198959	0.10118	0.0523794	-0.74306	-1.242	NDEPs_NDEGs	part5	no	TGM2
P22033	ENSG00000146085	0.25368	0.052928	-0.281826	0.348	NDEPs_NDEGs	part5	no	MMUT
P22059	ENSG00000110048	0.1891	1.05e-06	-0.448769	-0.4061	NDEPs_NDEGs	part5	no	OSBP
P22061	ENSG00000120265	0.95116	0.21545	0.122784	0.0969	NDEPs_NDEGs	part5	no	PCMT1
P22083	ENSG00000196371	0.061911	0.0453122	-0.495657	0.5137	NDEPs_NDEGs	part5	no	FUT4
P22087	ENSG00000105202	0.0041563	0.00045718	-0.559701	0.4742	NDEPs_NDEGs	part5	no	FBL
P22102	ENSG00000159131	0.030655	1.25e-06	-0.834453	-0.6224	DEPs_NDEGs	part46	sig	GART
P22105	ENSG00000168477	7.34e-07	0.00567273	1.98733	2.3099	DEPs_DEGs	part1379	sig	TNXB
P22223	ENSG00000062038	2.19e-41	0.19123	0.521274	5.0975	NDEPs_DEGs	part28	sig	CDH3
P22234	ENSG00000128050	0.0019631	2.96e-07	-1.15681	-1.0837	DEPs_DEGs	part1379	sig	PAICS
P22304	ENSG00000010404	0.0014007	0.0480894	1.53955	1.2131	DEPs_DEGs	part1379	sig	IDS
P22307	ENSG00000116171	0.99085	0.0152851	-0.490127	0.0097	NDEPs_NDEGs	part5	no	SCP2
P22314	ENSG00000130985	0.0098419	4.55e-05	-0.393495	-0.6422	NDEPs_NDEGs	part5	no	UBA1
P22352	ENSG00000211445	1.25e-16	2.67e-05	4.19034	4.5278	DEPs_DEGs	part1379	sig	GPX3
P22392	ENSG00000243678	0.050299	0.0471943	-0.270232	-1.0142	NDEPs_NDEGs	part5	no	NME2
P22413	ENSG00000197594	0.23351	0.129047	1.09483	0.9859	NDEPs_NDEGs	part5	no	ENPP1
P22415	ENSG00000158773	0.95162	0.767846	-0.193199	0.0808	NDEPs_NDEGs	part5	no	USF1
P22570	ENSG00000161513	0.091065	0.93993	-0.0290519	0.9974	NDEPs_NDEGs	part5	no	FDXR
P22626	ENSG00000122566	0.19521	6.65e-11	-0.802026	-0.3876	DEPs_NDEGs	part46	sig	HNRNPA2B1
P22670	ENSG00000132005	0.71233	3.79e-05	-0.583236	-0.1892	NDEPs_NDEGs	part5	no	RFX1
P22676	ENSG00000172137	0.0051398	0.27357	1.36783	3.0415	NDEPs_DEGs	part28	sig	CALB2
P22681	ENSG00000110395	0.78044	0.25079	-0.15949	-0.2064	NDEPs_NDEGs	part5	no	CBL
P22692	ENSG00000141753	0.00015828	0.604354	-0.138313	1.1983	NDEPs_DEGs	part28	sig	IGFBP4
P22694	ENSG00000142875	0.33662	0.0365323	0.581418	0.3516	NDEPs_NDEGs	part5	no	PRKACB
P22695	ENSG00000140740	0.95162	0.0242004	-0.345455	-0.0938	NDEPs_NDEGs	part5	no	UQCRC2
P22736	ENSG00000123358	3.62e-40	0.124686	1.56272	7.6464	NDEPs_DEGs	part28	sig	NR4A1
P22748	ENSG00000167434	0.24896	0.735945	-0.548252	2.0497	NDEPs_NDEGs	part5	no	CA4
P22749	ENSG00000115523	0.15345	0.00786874	-1.94245	-1.0139	DEPs_NDEGs	part46	sig	GNLY
P22792	ENSG00000178772	0.91328	0.000468968	0.69592	1.7681	DEPs_NDEGs	part46	sig	CPN2
P22830	ENSG00000066926	0.95162	0.411813	-0.239107	-0.0833	NDEPs_NDEGs	part5	no	FECH
P22891	ENSG00000126231	0.17287	0.0279185	2.15179	-1.1451	DEPs_NDEGs	part46	sig	PROZ
P22894	ENSG00000118113	0.17139	0.0438327	1.78526	3.64	DEPs_NDEGs	part46	sig	MMP8
P22897	ENSG00000260314	4.32e-16	0.00478779	1.46445	3.177	DEPs_DEGs	part1379	sig	MRC1
P23025	ENSG00000136936	0.57138	0.505908	0.284043	0.2607	NDEPs_NDEGs	part5	no	XPA
P23141	ENSG00000198848	9.36e-05	0.141026	1.49553	2.4795	NDEPs_DEGs	part28	sig	CES1
P23142	ENSG00000077942	0.0026471	0.0279169	1.44259	-1.3199	DEPs_DEGs	part1379	sig	FBLN1
P23193	ENSG00000187735	0.95162	1.78e-05	-0.799377	0.0981	DEPs_NDEGs	part46	sig	TCEA1
P23219	ENSG00000095303	0.18383	0.65714	0.185186	-1.3727	NDEPs_NDEGs	part5	no	PTGS1
P23229	ENSG00000091409	0.0079019	5.42e-09	-1.62658	-1.5077	DEPs_DEGs	part1379	sig	ITGA6
P23246	ENSG00000116560	0.011526	6.32e-06	-0.571773	-0.5734	NDEPs_NDEGs	part5	no	SFPQ
P23258	ENSG00000131462	1.55e-05	0.00140332	-0.756712	-1.3108	DEPs_DEGs	part1379	sig	TUBG1
P23284	ENSG00000166794	0.020892	0.72855	-0.02889	-0.6905	NDEPs_NDEGs	part5	no	PPIB
P23297	ENSG00000160678	0.94855	0.0165712	-1.8778	-0.1706	DEPs_NDEGs	part46	sig	S100A1
P23368	ENSG00000082212	0.35119	0.810955	0.0623744	-0.193	NDEPs_NDEGs	part5	no	ME2
P23381	ENSG00000140105	0.28306	0.568668	-0.115421	-0.4279	NDEPs_NDEGs	part5	no	WARS1
P23396	ENSG00000149273	0.0001242	1.81e-05	-0.373743	0.7308	NDEPs_NDEGs	part5	no	RPS3
P23434	ENSG00000140905	0.00040951	0.842002	-0.0381229	-1.0771	NDEPs_DEGs	part28	sig	GCSH
P23443	ENSG00000108443	0.95162	0.0217367	-0.921403	0.0683	DEPs_NDEGs	part46	sig	RPS6KB1
P23458	ENSG00000162434	0.041641	0.256782	0.111073	0.5431	NDEPs_NDEGs	part5	no	JAK1
P23469	ENSG00000132334	3.59e-06	0.0844335	1.27772	1.4717	NDEPs_DEGs	part28	sig	PTPRE
P23470	ENSG00000144724	0.95162	0.536612	-0.108733	-0.0837	NDEPs_NDEGs	part5	no	PTPRG
P23497	ENSG00000067066	3.6e-09	0.20755	0.224927	1.1123	NDEPs_DEGs	part28	sig	SP100
P23508	ENSG00000171444	0.1294	0.95657	-0.00713244	0.8681	NDEPs_NDEGs	part5	no	MCC
P23511	ENSG00000001167	0.0018999	0.0135816	0.523546	-0.9509	NDEPs_NDEGs	part5	no	NFYA
P23526	ENSG00000101444	0.07812	1.07e-07	-0.633241	-0.4763	DEPs_NDEGs	part46	sig	AHCY
P23528	ENSG00000172757	0.98778	0.63135	-0.0617776	0.0144	NDEPs_NDEGs	part5	no	CFL1
P23588	ENSG00000063046	0.0040348	0.0032751	-0.352843	0.8204	NDEPs_NDEGs	part5	no	EIF4B
P23610	ENSG00000288722	0.84874	0.158326	-0.341369	-0.2657	NDEPs_NDEGs	part5	no	F8A1
P23634	ENSG00000058668	0.015131	0.0017244	-0.560298	-0.6633	NDEPs_NDEGs	part5	no	ATP2B4
P23743	ENSG00000065357	0.70952	0.0150728	0.319559	0.2046	NDEPs_NDEGs	part5	no	DGKA
P23786	ENSG00000157184	0.37073	0.321254	-0.284603	-0.2878	NDEPs_NDEGs	part5	no	CPT2
P23919	ENSG00000168393	0.00182	5.82e-08	-1.14647	-0.7575	DEPs_NDEGs	part46	sig	DTYMK
P23921	ENSG00000167325	0.20128	1.57e-06	-1.63666	-0.6171	DEPs_NDEGs	part46	sig	RRM1
P23946	ENSG00000092009	2.69e-05	0.291752	3.44095	4.1507	NDEPs_DEGs	part28	sig	CMA1
P24043	ENSG00000196569	0.00010928	0.371571	0.824417	1.3544	NDEPs_DEGs	part28	sig	LAMA2
P24158	ENSG00000196415	0.99501	0.0401936	2.64566	0.0421	DEPs_NDEGs	part46	sig	PRTN3
P24310	ENSG00000161281	0.39795	0.359153	0.31743	0.7572	NDEPs_NDEGs	part5	no	COX7A1
P24347	ENSG00000099953	1.37e-07	0.00511405	-1.64452	-3.9549	DEPs_DEGs	part1379	sig	MMP11
P24386	ENSG00000188419	0.77431	0.387163	0.155087	0.2092	NDEPs_NDEGs	part5	no	CHM
P24390	ENSG00000105438	0.59192	0.103539	0.358226	0.2068	NDEPs_NDEGs	part5	no	KDELR1
P24468	ENSG00000185551	0.0034876	0.00173555	-0.863256	0.7163	DEPs_NDEGs	part46	sig	NR2F2
P24534	ENSG00000114942	5.68e-05	0.285301	-0.149779	0.7478	NDEPs_NDEGs	part5	no	EEF1B2
P24539	ENSG00000116459	0.062647	0.224477	-0.12243	-0.3761	NDEPs_NDEGs	part5	no	ATP5PB
P24557	ENSG00000059377	0.0053691	0.149237	1.62871	1.5366	NDEPs_DEGs	part28	sig	TBXAS1
P24592	ENSG00000167779	0.00021894	0.0438609	2.03645	2.2808	DEPs_DEGs	part1379	sig	IGFBP6
P24593	ENSG00000115461	0.77319	0.184432	0.448804	0.4147	NDEPs_NDEGs	part5	no	IGFBP5
P24666	ENSG00000143727	0.73071	0.0316238	0.243167	-0.1606	NDEPs_NDEGs	part5	no	ACP1
P24723	ENSG00000027075	0.19229	0.123285	-0.245745	0.8341	NDEPs_NDEGs	part5	no	PRKCH
P24752	ENSG00000075239	0.0016749	0.311806	0.163814	0.7489	NDEPs_NDEGs	part5	no	ACAT1
P24821	ENSG00000041982	2.61e-08	0.563269	0.508725	-4.1528	NDEPs_DEGs	part28	sig	TNC
P24844	ENSG00000101335	3.79e-15	0.000792287	2.93019	3.0744	DEPs_DEGs	part1379	sig	MYL9
P24928	ENSG00000181222	0.057092	3.15e-05	-0.581187	-0.7465	NDEPs_NDEGs	part5	no	POLR2A
P24941	ENSG00000123374	0.95162	4.71e-05	-0.823693	-0.0623	DEPs_NDEGs	part46	sig	CDK2
P25067	ENSG00000171812	1.15e-12	0.015947	4.18147	4.0997	DEPs_DEGs	part1379	sig	COL8A2
P25098	ENSG00000173020	0.24912	0.716121	0.0775022	0.2882	NDEPs_NDEGs	part5	no	GRK2
P25101	ENSG00000151617	0.00018813	2.11e-06	-2.37238	-1.7091	DEPs_DEGs	part1379	sig	EDNRA
P25116	ENSG00000181104	0.0023417	0.0490512	0.735024	0.97	DEPs_NDEGs	part46	sig	F2R
P25205	ENSG00000112118	0.014373	1.85e-06	-2.03406	-0.8123	DEPs_NDEGs	part46	sig	MCM3
P25311	ENSG00000160862	6.3e-05	2.03e-05	1.34972	-3.5001	DEPs_DEGs	part1379	sig	AZGP1
P25325	ENSG00000128309	0.47709	0.0181672	-0.515526	-0.3126	NDEPs_NDEGs	part5	no	MPST
P25391	ENSG00000101680	0.8677	0.885861	0.0827798	0.404	NDEPs_NDEGs	part5	no	LAMA1
P25398	ENSG00000112306	6.88e-13	0.000140327	-0.320877	1.2585	NDEPs_DEGs	part28	sig	RPS12
P25440	ENSG00000204256	0.25739	0.000204859	-0.492322	-0.2734	NDEPs_NDEGs	part5	no	BRD2
P25445	ENSG00000026103	8.44e-08	0.0037241	0.899065	1.483	DEPs_DEGs	part1379	sig	FAS
P25490	ENSG00000100811	0.95162	0.0134268	-0.564806	-0.0192	NDEPs_NDEGs	part5	no	YY1
P25685	ENSG00000132002	0.030315	0.000584642	-0.57731	1.0329	NDEPs_DEGs	part28	sig	DNAJB1
P25686	ENSG00000135924	0.018973	0.0468799	0.295892	0.4508	NDEPs_NDEGs	part5	no	DNAJB2
P25705	ENSG00000152234	0.75949	0.0875853	-0.153171	-0.1628	NDEPs_NDEGs	part5	no	ATP5F1A
P25774	ENSG00000163131	0.26589	0.229777	2.35948	0.8271	NDEPs_NDEGs	part5	no	CTSS
P25786	ENSG00000129084	0.61666	0.000147649	-0.415139	-0.2696	NDEPs_NDEGs	part5	no	PSMA1
P25787	ENSG00000106588	0.010826	0.0301684	-0.328169	-0.7051	NDEPs_NDEGs	part5	no	PSMA2
P25788	ENSG00000100567	0.1136	0.0175799	-0.257519	-0.3202	NDEPs_NDEGs	part5	no	PSMA3
P25789	ENSG00000041357	0.10935	0.0273557	-0.268272	-0.3735	NDEPs_NDEGs	part5	no	PSMA4
P25815	ENSG00000163993	0.38209	0.0636584	2.70052	-1.1155	NDEPs_NDEGs	part5	no	S100P
P25940	ENSG00000080573	0.5818	0.204059	1.61028	-0.4547	NDEPs_NDEGs	part5	no	COL5A3
P26006	ENSG00000005884	1.12e-07	0.00706736	1.48558	1.4801	DEPs_DEGs	part1379	sig	ITGA3
P26012	ENSG00000105855	8.71e-09	0.0567059	0.420116	-1.9417	NDEPs_DEGs	part28	sig	ITGB8
P26022	ENSG00000163661	9.21e-07	0.0451047	2.99621	2.8338	DEPs_DEGs	part1379	sig	PTX3
P26038	ENSG00000147065	0.00062488	0.000851233	0.703505	0.8161	DEPs_NDEGs	part46	sig	MSN
P26196	ENSG00000110367	0.74293	4.04e-05	-0.56065	-0.149	NDEPs_NDEGs	part5	no	DDX6
P26232	ENSG00000066032	2.91e-06	0.00112767	-1.31765	-4.1297	DEPs_DEGs	part1379	sig	CTNNA2
P26358	ENSG00000130816	0.00016748	1.1e-06	-0.931909	-1.1762	DEPs_DEGs	part1379	sig	DNMT1
P26368	ENSG00000063244	0.48275	3.73e-05	-1.01961	-0.2196	DEPs_NDEGs	part46	sig	U2AF2
P26373	ENSG00000167526	0.00016904	0.0163902	-0.410951	1.1192	NDEPs_DEGs	part28	sig	RPL13
P26440	ENSG00000128928	0.95162	0.00436614	-0.39768	-0.0477	NDEPs_NDEGs	part5	no	IVD
P26447	ENSG00000196154	0.19973	0.0197687	1.13295	0.7487	DEPs_NDEGs	part46	sig	S100A4
P26572	ENSG00000131446	6.85e-05	0.0508134	0.758971	0.8519	NDEPs_NDEGs	part5	no	MGAT1
P26583	ENSG00000164104	0.38786	0.00420245	-0.665909	-0.5736	DEPs_NDEGs	part46	sig	HMGB2
P26599	ENSG00000011304	0.52265	0.000219317	-0.516533	-0.2937	NDEPs_NDEGs	part5	no	PTBP1
P26639	ENSG00000113407	0.28555	0.103963	-0.188244	-0.3452	NDEPs_NDEGs	part5	no	TARS1
P26640	ENSG00000204394	0.092529	0.374184	-0.0635516	-0.5374	NDEPs_NDEGs	part5	no	VARS1
P26715	ENSG00000134545	0.05872	0.840653	-0.0361702	-1.1142	NDEPs_NDEGs	part5	no	KLRC1
P26885	ENSG00000173486	0.54561	0.0144687	-0.418408	-0.4919	NDEPs_NDEGs	part5	no	FKBP2
P26927	ENSG00000173531	0.95162	0.0133711	1.01999	-0.0603	DEPs_NDEGs	part46	sig	MST1
P27105	ENSG00000148175	3.03e-07	8.47e-07	1.51925	1.7321	DEPs_DEGs	part1379	sig	STOM
P27144	ENSG00000162433	0.36926	0.111927	-0.265172	-0.5244	NDEPs_NDEGs	part5	no	AK4
P27169	ENSG00000005421	0.00075247	8.61e-06	0.911787	2.2987	DEPs_DEGs	part1379	sig	PON1
P27216	ENSG00000104537	0.81272	0.22485	1.67527	-0.6702	NDEPs_NDEGs	part5	no	ANXA13
P27338	ENSG00000069535	1.26e-13	0.0715325	1.04946	2.339	NDEPs_DEGs	part28	sig	MAOB
P27348	ENSG00000134308	0.86208	0.346295	-0.102959	0.1836	NDEPs_NDEGs	part5	no	YWHAQ
P27361	ENSG00000102882	4.58e-08	0.00271127	0.585764	0.9525	DEPs_NDEGs	part46	sig	MAPK3
P27448	ENSG00000075413	0.63463	0.0493456	-0.205641	-0.1446	NDEPs_NDEGs	part5	no	MARK3
P27449	ENSG00000185883	0.80815	0.265502	0.441719	0.3078	NDEPs_NDEGs	part5	no	ATP6V0C
P27487	ENSG00000197635	0.00043665	0.0714071	1.90776	2.0763	NDEPs_DEGs	part28	sig	DPP4
P27540	ENSG00000143437	0.038981	0.0108625	-0.515284	0.4666	NDEPs_NDEGs	part5	no	ARNT
P27635	ENSG00000147403	7.1e-07	0.000615533	-0.4128	0.8915	NDEPs_NDEGs	part5	no	RPL10
P27658	ENSG00000144810	1.04e-46	0.0644012	2.72245	8.0891	NDEPs_DEGs	part28	sig	COL8A1
P27694	ENSG00000132383	0.90224	0.000713421	-0.395285	0.1449	NDEPs_NDEGs	part5	no	RPA1
P27695	ENSG00000100823	0.82276	7.79e-05	-0.79426	-0.094	DEPs_NDEGs	part46	sig	APEX1
P27701	ENSG00000085117	0.067644	0.0492903	1.54513	1.0726	DEPs_NDEGs	part46	sig	CD82
P27707	ENSG00000156136	0.22257	0.18389	0.248185	0.5504	NDEPs_NDEGs	part5	no	DCK
P27708	ENSG00000084774	0.32373	0.000612373	-0.46607	-0.4421	NDEPs_NDEGs	part5	no	CAD
P27797	ENSG00000179218	0.075817	0.739179	0.0453675	-0.5188	NDEPs_NDEGs	part5	no	CALR
P27815	ENSG00000065989	0.0021532	0.023782	1.54832	-1.0001	DEPs_DEGs	part1379	sig	PDE4A
P27816	ENSG00000047849	0.95162	0.0221807	-0.403559	-0.0622	NDEPs_NDEGs	part5	no	MAP4
P27824	ENSG00000127022	0.091126	0.285071	-0.116816	-0.5461	NDEPs_NDEGs	part5	no	CANX
P27918	ENSG00000126759	0.032593	0.114107	0.937643	1.7255	NDEPs_DEGs	part28	sig	CFP
P27986	ENSG00000145675	2.23e-05	0.37214	0.223466	-1.4417	NDEPs_DEGs	part28	sig	PIK3R1
P28062	ENSG00000204264	0.982	0.0283866	-0.363891	-0.0137	NDEPs_NDEGs	part5	no	PSMB8
P28065	ENSG00000240065	0.27788	0.201526	0.341488	0.5256	NDEPs_NDEGs	part5	no	PSMB9
P28066	ENSG00000143106	0.22102	0.0134319	-0.367371	-0.3046	NDEPs_NDEGs	part5	no	PSMA5
P28067	ENSG00000204257	0.448	0.254076	0.767263	0.5558	NDEPs_NDEGs	part5	no	HLA-DMA
P28068	ENSG00000242574	0.95162	0.192195	1.37873	-0.1773	NDEPs_NDEGs	part5	no	HLA-DMB
P28070	ENSG00000159377	0.77266	0.00898497	-0.346799	0.1502	NDEPs_NDEGs	part5	no	PSMB4
P28072	ENSG00000142507	0.95162	0.0111988	-0.695345	0.0447	DEPs_NDEGs	part46	sig	PSMB6
P28074	ENSG00000100804	0.95162	0.00158884	-0.539444	0.0281	NDEPs_NDEGs	part5	no	PSMB5
P28161	ENSG00000213366	0.0050345	0.307551	0.331618	0.913	NDEPs_NDEGs	part5	no	GSTM2
P28288	ENSG00000117528	0.050409	9.99e-05	-0.644604	-0.7111	DEPs_NDEGs	part46	sig	ABCD3
P28289	ENSG00000136842	0.006311	0.0460684	0.842135	1.3483	DEPs_DEGs	part1379	sig	TMOD1
P28290	ENSG00000138434	0.42213	0.102913	-0.203946	-0.3994	NDEPs_NDEGs	part5	no	ITPRID2
[truncated: 5,980 more rows]

## Sheet: EC_vs_EU
Gene	Protein	Pvalue_Protein	Pvalue_RNA	log2FC_Protein	log2FC_RNA	Type	part	sig	symbol
ENSG00000000003	O43657	0.799849	0.0068591	-0.049987	1.1581	NDEPs_DEGs	part28	sig	TSPAN6
ENSG00000000419	O60762	0.00124517	0.66596	-0.397694	0.1317	NDEPs_NDEGs	part5	no	DPM1
ENSG00000000457	Q8IZE3	0.306067	0.44773	-0.203095	-0.267	NDEPs_NDEGs	part5	no	SCYL3
ENSG00000000938	P09769	0.222832	0.61456	1.23989	-0.6041	NDEPs_NDEGs	part5	no	FGR
ENSG00000000971	P08603	0.000723802	8.4e-15	0.967469	4.1535	DEPs_DEGs	part1379	sig	CFH
ENSG00000001036	Q9BTY2	0.650749	0.79725	0.0480871	-0.1211	NDEPs_NDEGs	part5	no	FUCA2
ENSG00000001084	P48506	0.000787703	4.02e-09	-1.05253	-3.1664	DEPs_DEGs	part1379	sig	GCLC
ENSG00000001167	P23511	0.0158539	0.023466	0.453952	-0.6954	NDEPs_NDEGs	part5	no	NFYA
ENSG00000001497	Q9Y4W2	8.77e-07	0.96055	-0.948439	-0.035	DEPs_NDEGs	part46	sig	LAS1L
ENSG00000001561	Q9Y6X5	0.0508874	7.13e-05	0.684535	-1.2476	NDEPs_DEGs	part28	sig	ENPP4
ENSG00000001630	Q16850	0.0903889	0.40654	-0.521887	-0.5223	NDEPs_NDEGs	part5	no	CYP51A1
ENSG00000001631	O00522	0.164433	0.49077	0.287512	0.1539	NDEPs_NDEGs	part5	no	KRIT1
ENSG00000002330	Q92934	0.912581	0.001606	-0.0188961	0.6999	NDEPs_NDEGs	part5	no	BAD
ENSG00000002549	P28838	0.0950165	0.96055	0.678393	0.0653	NDEPs_NDEGs	part5	no	LAP3
ENSG00000002586	P14209	0.073092	0.0001463	0.538788	0.8317	NDEPs_NDEGs	part5	no	CD99
ENSG00000002822	Q9Y6D9	0.00324039	0.96055	-0.367253	-0.1148	NDEPs_NDEGs	part5	no	MAD1L1
ENSG00000002834	Q14847	0.109705	0.18425	1.46631	0.3943	NDEPs_NDEGs	part5	no	LASP1
ENSG00000002933	Q96HP8	0.0127493	7.2e-45	1.14534	4.2745	DEPs_DEGs	part1379	sig	TMEM176A
ENSG00000003056	P20645	0.155091	0.00038178	0.553325	-0.5681	NDEPs_NDEGs	part5	no	M6PR
ENSG00000003096	Q9P2N7	0.830383	1.82e-06	-0.0979725	-1.8817	NDEPs_DEGs	part28	sig	KLHL13
ENSG00000003147	Q05084	0.176017	1.16e-08	-0.722137	-1.9783	NDEPs_DEGs	part28	sig	ICA1
ENSG00000003400	Q92851	0.58116	0.30958	0.115664	-0.4975	NDEPs_NDEGs	part5	no	CASP10
ENSG00000003402	O15519	0.366837	0.34418	0.758397	-0.3755	NDEPs_NDEGs	part5	no	CFLAR
ENSG00000003509	Q7L592	0.00157284	0.12183	-0.527719	0.2661	NDEPs_NDEGs	part5	no	NDUFAF7
ENSG00000003756	P52756	0.0378122	0.117	-0.52578	-0.3049	NDEPs_NDEGs	part5	no	RBM5
ENSG00000004059	P84085	0.000340291	0.74607	-0.538808	0.1348	NDEPs_NDEGs	part5	no	ARF5
ENSG00000004139	Q6SZW1	0.76936	0.91034	0.0489152	-0.1151	NDEPs_NDEGs	part5	no	SARM1
ENSG00000004142	Q9Y2S7	0.000469832	0.71098	-0.863887	-0.1292	DEPs_NDEGs	part46	sig	POLDIP2
ENSG00000004399	Q9Y4D7	0.96997	0.94926	0.0133775	-0.1122	NDEPs_NDEGs	part5	no	PLXND1
ENSG00000004455	P54819	0.00178065	0.010771	-0.434582	-0.2823	NDEPs_NDEGs	part5	no	AK2
ENSG00000004468	P28907	0.679935	0.0083018	0.343977	-2.3295	NDEPs_DEGs	part28	sig	CD38
ENSG00000004478	Q02790	9.66e-06	0.012725	-1.44599	-0.7831	DEPs_NDEGs	part46	sig	FKBP4
ENSG00000004487	O60341	4.73e-06	0.17015	-1.13451	-0.2939	DEPs_NDEGs	part46	sig	KDM1A
ENSG00000004534	P78332	0.0764299	0.18621	-0.220701	-0.2968	NDEPs_NDEGs	part5	no	RBM6
ENSG00000004700	P46063	0.967091	0.081077	0.00454538	-0.4935	NDEPs_NDEGs	part5	no	RECQL
ENSG00000004766	Q96JG6	0.772229	0.3803	0.0325993	-0.1592	NDEPs_NDEGs	part5	no	VPS50
ENSG00000004776	O14558	0.0645096	0.0006099	1.94466	2.3624	NDEPs_DEGs	part28	sig	HSPB6
ENSG00000004779	O14561	0.223722	0.43483	-0.430929	0.1893	NDEPs_NDEGs	part5	no	NDUFAB1
ENSG00000004799	Q16654	0.308555	0.038881	0.232285	2.1965	NDEPs_DEGs	part28	sig	PDK4
ENSG00000004848	Q96QS3	0.435416	2.15e-40	2.78927	11.4869	NDEPs_DEGs	part28	sig	ARX
ENSG00000004864	Q9UJS0	0.000364265	0.0017171	-0.919407	-0.5273	DEPs_NDEGs	part46	sig	SLC25A13
ENSG00000004866	Q9NRC1	0.891508	0.70523	0.0197457	-0.2121	NDEPs_NDEGs	part5	no	ST7
ENSG00000004897	P30260	0.249249	0.74417	-0.216562	-0.1355	NDEPs_NDEGs	part5	no	CDC27
ENSG00000004939	P02730	0.77218	0.038105	-0.109449	-2.2221	NDEPs_DEGs	part28	sig	SLC4A1
ENSG00000004961	P53701	0.0108227	0.33771	-0.783473	-0.2972	DEPs_NDEGs	part46	sig	HCCS
ENSG00000004975	O14641	0.754449	0.026214	-0.044135	0.4518	NDEPs_NDEGs	part5	no	DVL2
ENSG00000005007	Q92900	2.5e-05	0.040919	-0.58509	-0.6841	DEPs_NDEGs	part46	sig	UPF1
ENSG00000005020	O75563	0.40741	0.00087793	0.673474	0.9019	NDEPs_NDEGs	part5	no	SKAP2
ENSG00000005022	P05141	0.0139606	0.38513	-0.779247	-0.243	DEPs_NDEGs	part46	sig	SLC25A5
ENSG00000005073	P31270	0.000188173	1.33e-06	-1.10998	-4.5773	DEPs_DEGs	part1379	sig	HOXA11
ENSG00000005075	P52435	0.00802165	0.07855	-0.6776	0.4301	DEPs_NDEGs	part46	sig	POLR2J
ENSG00000005100	Q9H6R0	0.822368	0.0057606	0.02143	-0.4631	NDEPs_NDEGs	part5	no	DHX33
ENSG00000005108	Q9UPZ6	0.577364	0.94666	-0.380671	-0.2138	NDEPs_NDEGs	part5	no	THSD7A
ENSG00000005156	P49916	0.000924116	2.99e-06	-0.663648	-0.9904	DEPs_NDEGs	part46	sig	LIG3
ENSG00000005175	Q9H6T3	0.508387	0.12217	-0.1037	0.4203	NDEPs_NDEGs	part5	no	RPAP3
ENSG00000005187	Q53FZ2	0.0899394	0.069252	-1.09952	1.1831	NDEPs_NDEGs	part5	no	ACSM3
ENSG00000005194	Q6FI81	2.73e-05	0.15386	-0.742499	-0.2651	DEPs_NDEGs	part46	sig	CIAPIN1
ENSG00000005206	Q8TCT7	0.013203	0.52769	-0.433824	-0.1917	NDEPs_NDEGs	part5	no	SPPL2B
ENSG00000005249	P31323	0.101903	1.64e-13	1.96335	3.266	NDEPs_DEGs	part28	sig	PRKAR2B
ENSG00000005302	Q8N5Y2	0.00555129	0.020599	-1.04125	-0.3774	DEPs_NDEGs	part46	sig	MSL3
ENSG00000005339	Q92793	0.0265974	0.44216	-0.3192	-0.1538	NDEPs_NDEGs	part5	no	CREBBP
ENSG00000005381	P05164	0.042107	0.15794	2.08375	1.225	DEPs_NDEGs	part46	sig	MPO
ENSG00000005421	P27169	0.0586655	0.027078	0.307085	1.6279	NDEPs_DEGs	part28	sig	PON1
ENSG00000005436	P16383	0.214481	0.43976	-0.190245	0.2362	NDEPs_NDEGs	part5	no	GCFC2
ENSG00000005448	Q9H977	0.329781	0.22553	-0.294108	0.2766	NDEPs_NDEGs	part5	no	WDR54
ENSG00000005469	Q9UKG9	0.457879	0.96055	-0.181541	0.0411	NDEPs_NDEGs	part5	no	CROT
ENSG00000005700	Q9P2D0	0.115458	0.10106	-0.214914	-0.5179	NDEPs_NDEGs	part5	no	IBTK
ENSG00000005801	O14628	0.981949	1.86e-07	-0.0060513	-1.0833	NDEPs_DEGs	part28	sig	ZNF195
ENSG00000005810	O75592	0.834305	0.43183	-0.0168421	0.1913	NDEPs_NDEGs	part5	no	MYCBP2
ENSG00000005844	P20701	0.863337	0.063003	0.1087	-1.564	NDEPs_NDEGs	part5	no	ITGAL
ENSG00000005882	Q15119	0.0588782	7.86e-08	0.293547	1.1772	NDEPs_DEGs	part28	sig	PDK2
ENSG00000005884	P26006	0.019918	0.718	1.14011	0.4198	DEPs_NDEGs	part46	sig	ITGA3
ENSG00000005893	P13473	0.118539	0.35218	0.548362	-0.2365	NDEPs_NDEGs	part5	no	LAMP2
ENSG00000005961	P08514	0.753471	0.94471	0.184675	-0.0983	NDEPs_NDEGs	part5	no	ITGA2B
ENSG00000006007	Q9NZC3	0.61609	0.96055	-0.0940663	-0.0242	NDEPs_NDEGs	part5	no	GDE1
ENSG00000006059	O76009	0.051415	0.98352	-2.48555	0.1096	NDEPs_NDEGs	part5	no	KRT33A
ENSG00000006125	P63010	0.40129	0.14287	-0.0541462	-0.3509	NDEPs_NDEGs	part5	no	AP2B1
ENSG00000006282	Q8TB22	0.00580311	0.3779	-0.381483	0.2987	NDEPs_NDEGs	part5	no	SPATA20
ENSG00000006283	O43497	0.0165197	0.00086691	5.53483	-1.8249	DEPs_DEGs	part1379	sig	CACNA1G
ENSG00000006377	P56179	0.220435	4.58e-18	-0.567275	-6.1865	NDEPs_DEGs	part28	sig	DLX6
ENSG00000006451	P11233	0.0648909	0.98685	0.494352	0.0053	NDEPs_NDEGs	part5	no	RALA
ENSG00000006453	Q9UHR4	0.81317	1.41e-05	-0.0366552	-1.5333	NDEPs_DEGs	part28	sig	BAIAP2L1
ENSG00000006530	Q53H12	0.000179981	0.021116	-0.756745	-0.4001	DEPs_NDEGs	part46	sig	AGK
ENSG00000006534	P43353	0.380993	0.96055	0.45766	-0.0986	NDEPs_NDEGs	part5	no	ALDH3B1
ENSG00000006607	O94887	0.0307626	0.77708	-0.159814	-0.0865	NDEPs_NDEGs	part5	no	FARP2
ENSG00000006625	O75223	0.019166	0.56312	-0.609813	-0.2583	DEPs_NDEGs	part46	sig	GGCT
ENSG00000006712	Q8N7H5	3.15e-06	0.027591	-1.13991	0.4236	DEPs_NDEGs	part46	sig	PAF1
ENSG00000006715	P49754	0.662687	0.98352	0.0624146	0.0152	NDEPs_NDEGs	part5	no	VPS41
ENSG00000006744	Q9BQ52	0.00778759	0.17138	-0.327473	-0.279	NDEPs_NDEGs	part5	no	ELAC2
ENSG00000006747	Q9Y6U3	0.994873	0.20387	-0.00385565	-1.1308	NDEPs_NDEGs	part5	no	SCIN
ENSG00000006756	P51689	0.812599	1.46e-10	-0.0470975	-1.3915	NDEPs_DEGs	part28	sig	ARSD
ENSG00000006757	P41247	0.215786	0.20654	0.307133	0.2631	NDEPs_NDEGs	part5	no	PNPLA4
ENSG00000007062	O43490	0.187767	0.68903	-1.43576	-0.9385	NDEPs_NDEGs	part5	no	PROM1
ENSG00000007080	Q96CT7	0.00351747	0.1577	-0.593916	0.3184	DEPs_NDEGs	part46	sig	CCDC124
ENSG00000007168	P43034	0.551432	0.04623	0.0596403	-0.4403	NDEPs_NDEGs	part5	no	PAFAH1B1
ENSG00000007202	Q14667	0.49209	0.0052795	-0.0854965	-0.6596	NDEPs_NDEGs	part5	no	KIAA0100
ENSG00000007237	O60861	0.336399	0.033532	0.114021	0.6602	NDEPs_NDEGs	part5	no	GAS7
ENSG00000007350	P51854	0.614575	0.34362	0.346891	1.8417	NDEPs_NDEGs	part5	no	TKTL1
ENSG00000007392	Q9NQ29	3.16e-05	0.41808	-0.965943	0.1437	DEPs_NDEGs	part46	sig	LUC7L
ENSG00000007402	Q9NY47	0.241423	0.0051268	0.669055	1.3366	NDEPs_DEGs	part28	sig	CACNA2D2
ENSG00000007923	Q9NVH1	0.614989	0.010282	0.0564734	-0.4721	NDEPs_NDEGs	part5	no	DNAJC11
ENSG00000008018	P20618	0.185653	0.68128	-0.215744	-0.111	NDEPs_NDEGs	part5	no	PSMB1
ENSG00000008128	Q9UQ88	3.9e-05	0.36355	-0.59395	0.4208	DEPs_NDEGs	part46	sig	CDK11A
ENSG00000008130	O95544	0.394843	0.98352	0.722718	0.0093	NDEPs_NDEGs	part5	no	NADK
ENSG00000008256	O43739	0.109938	0.00049104	0.519405	0.7821	NDEPs_NDEGs	part5	no	CYTH3
ENSG00000008277	Q9P0K1	0.771801	0.96654	-0.0930071	0.049	NDEPs_NDEGs	part5	no	ADAM22
ENSG00000008282	Q16563	0.100611	0.008041	0.619134	0.4122	NDEPs_NDEGs	part5	no	SYPL1
ENSG00000008283	P49447	0.000229364	8.8e-08	-1.46737	-1.7272	DEPs_DEGs	part1379	sig	CYB561
ENSG00000008294	O60271	0.41518	0.31575	0.103512	-0.3256	NDEPs_NDEGs	part5	no	SPAG9
ENSG00000008311	Q9UDR5	0.0739656	0.37725	-0.398208	0.3595	NDEPs_NDEGs	part5	no	AASS
ENSG00000008394	P10620	0.221234	0.00062988	-0.844151	-2.9689	NDEPs_DEGs	part28	sig	MGST1
ENSG00000008438	O75594	0.231523	0.96055	0.559538	-0.1624	NDEPs_NDEGs	part5	no	PGLYRP1
ENSG00000008441	Q14938	0.0282921	7.24e-18	0.963629	1.9969	DEPs_DEGs	part1379	sig	NFIX
ENSG00000008838	O75448	7.04e-06	0.32444	-0.693447	-0.2158	DEPs_NDEGs	part46	sig	MED24
ENSG00000008869	Q9P2D3	0.0191415	0.0027387	-0.388205	-0.5023	NDEPs_NDEGs	part5	no	HEATR5B
ENSG00000008952	Q99442	0.0481337	0.72588	-0.315054	0.1456	NDEPs_NDEGs	part5	no	SEC62
ENSG00000008988	P60866	0.000590499	1.91e-11	-0.540517	1.432	NDEPs_DEGs	part28	sig	RPS20
ENSG00000009307	O75534	0.00400935	0.015634	-0.349688	0.316	NDEPs_NDEGs	part5	no	CSDE1
ENSG00000009335	Q15386	0.429466	0.37786	-0.0722997	-0.2653	NDEPs_NDEGs	part5	no	UBE3C
ENSG00000009413	O60673	0.0503376	8.49e-15	-0.344814	-2.6261	NDEPs_DEGs	part28	sig	REV3L
ENSG00000009724	O00187	0.0396465	0.1521	1.68692	-0.8137	DEPs_NDEGs	part46	sig	MASP2
ENSG00000009780	Q8TAV0	0.00777019	0.92773	-0.998383	0.0774	DEPs_NDEGs	part46	sig	FAM76A
ENSG00000009790	Q9Y228	0.602211	0.079127	0.398729	-1.5034	NDEPs_NDEGs	part5	no	TRAF3IP3
ENSG00000009830	Q9UKY4	0.00630585	0.002831	-0.690539	-0.6078	DEPs_NDEGs	part46	sig	POMT2
ENSG00000009844	Q9NP79	0.295365	0.35807	-0.113011	-0.1726	NDEPs_NDEGs	part5	no	VTA1
ENSG00000009954	Q9UIG0	8.91e-05	0.96055	-0.742334	-0.0168	DEPs_NDEGs	part46	sig	BAZ1B
ENSG00000010017	Q96S59	0.208574	0.45285	-0.171381	0.2404	NDEPs_NDEGs	part5	no	RANBP9
ENSG00000010165	Q8N6R0	0.00997845	0.053223	-0.32359	-0.6152	NDEPs_NDEGs	part5	no	EEF1AKNMT
ENSG00000010244	O43670	5.97e-05	0.00063519	-1.04844	-0.4376	DEPs_NDEGs	part46	sig	ZNF207
ENSG00000010256	P31930	0.271913	0.083554	-0.139014	-0.3299	NDEPs_NDEGs	part5	no	UQCRC1
ENSG00000010270	O95772	0.372927	0.91034	0.984944	-0.1233	NDEPs_NDEGs	part5	no	STARD3NL
ENSG00000010278	P21926	0.0413171	0.023568	0.527891	-1.2716	NDEPs_DEGs	part28	sig	CD9
ENSG00000010292	Q15021	0.509725	0.027925	-0.0795743	-1.0246	NDEPs_DEGs	part28	sig	NCAPD2
ENSG00000010322	Q9Y2I1	0.139939	0.13789	0.219679	0.3488	NDEPs_NDEGs	part5	no	NISCH
ENSG00000010327	Q9NY15	0.000482989	1.54e-05	0.879656	2.084	DEPs_DEGs	part1379	sig	STAB1
ENSG00000010404	P22304	0.256681	0.48332	0.666676	0.3461	NDEPs_NDEGs	part5	no	IDS
ENSG00000010671	Q06187	0.281568	0.40934	0.828697	0.7357	NDEPs_NDEGs	part5	no	BTK
ENSG00000010704	Q30201	0.0717696	8.56e-08	1.03938	1.1407	NDEPs_DEGs	part28	sig	HFE
ENSG00000010810	P06241	0.844427	0.9382	-0.0440747	0.1618	NDEPs_NDEGs	part5	no	FYN
ENSG00000010932	Q01740	0.0159297	2.16e-11	2.13165	5.9907	DEPs_DEGs	part1379	sig	FMO1
ENSG00000011007	Q14241	0.166952	0.39928	0.241293	-0.1469	NDEPs_NDEGs	part5	no	ELOA
ENSG00000011009	O95372	0.030899	0.94381	-0.392393	-0.0865	NDEPs_NDEGs	part5	no	LYPLA2
ENSG00000011021	P51797	0.0126751	0.63795	0.433468	0.1421	NDEPs_NDEGs	part5	no	CLCN6
ENSG00000011028	Q9UBG0	0.0068805	0.00054136	0.749134	1.3292	DEPs_DEGs	part1379	sig	MRC2
ENSG00000011105	O75954	0.788035	0.1996	0.0526807	0.4405	NDEPs_NDEGs	part5	no	TSPAN9
ENSG00000011243	Q9ULX6	0.0198785	0.01206	-0.362237	-0.3116	NDEPs_NDEGs	part5	no	AKAP8L
ENSG00000011258	Q05BQ5	0.461244	0.96055	0.137682	-0.0592	NDEPs_NDEGs	part5	no	MBTD1
ENSG00000011260	Q9Y5J1	0.000297866	0.96055	-1.17849	-0.0235	DEPs_NDEGs	part46	sig	UTP18
ENSG00000011295	Q6DKK2	0.0443097	0.90581	-0.651236	-0.1125	DEPs_NDEGs	part46	sig	TTC19
ENSG00000011304	P26599	9.23e-06	0.42666	-0.580889	-0.2455	NDEPs_NDEGs	part5	no	PTBP1
ENSG00000011376	Q15031	1.28e-08	1.06e-05	-1.23165	-1.0077	DEPs_DEGs	part1379	sig	LARS2
ENSG00000011405	O00443	0.000581102	0.00036713	-0.426221	-0.7173	NDEPs_NDEGs	part5	no	PIK3C2A
ENSG00000011422	Q03405	0.223626	0.96055	0.28371	-0.2204	NDEPs_NDEGs	part5	no	PLAUR
ENSG00000011451	O95785	0.00448271	0.27605	-0.436555	0.2538	NDEPs_NDEGs	part5	no	WIZ
ENSG00000011454	Q9Y3P9	0.0257949	0.96055	-0.260389	-0.0355	NDEPs_NDEGs	part5	no	RABGAP1
ENSG00000011465	P07585	9.25e-06	1.56e-09	2.6677	2.2472	DEPs_DEGs	part1379	sig	DCN
ENSG00000011478	Q9NXS2	0.108087	0.030809	-0.291786	-0.5274	NDEPs_NDEGs	part5	no	QPCTL
ENSG00000011485	P53041	0.000242666	0.69589	-0.49318	-0.1226	NDEPs_NDEGs	part5	no	PPP5C
ENSG00000011523	Q76N32	0.251573	0.22366	0.221165	0.4906	NDEPs_NDEGs	part5	no	CEP68
ENSG00000011566	Q8IVH8	0.0129215	0.99475	-0.411965	0.002	NDEPs_NDEGs	part5	no	MAP4K3
ENSG00000011600	O43914	0.28044	0.033276	1.65997	1.4437	NDEPs_DEGs	part28	sig	TYROBP
ENSG00000011677	P34903	0.0117871	3.81e-14	2.97789	-6.0192	DEPs_DEGs	part1379	sig	GABRA3
ENSG00000012223	P02788	0.251356	NA	1.21205	3.5552	NDEPs_NDEGs	part5	no	LTF
ENSG00000012232	O43909	0.949033	0.90222	0.0120886	0.0956	NDEPs_NDEGs	part5	no	EXTL3
ENSG00000012660	Q9NYP7	0.000118331	0.00040685	-1.63179	-1.0286	DEPs_DEGs	part1379	sig	ELOVL5
ENSG00000012779	P09917	0.17025	0.96055	1.60128	-0.1217	NDEPs_NDEGs	part5	no	ALOX5
ENSG00000012817	Q9BY66	0.690667	0.96055	0.0449057	-0.3713	NDEPs_NDEGs	part5	no	KDM5D
ENSG00000012963	Q8N806	0.0177943	0.61754	-1.25611	-0.1295	DEPs_NDEGs	part46	sig	UBR7
ENSG00000012983	Q9Y4K4	0.793209	0.94986	-0.0248957	0.0864	NDEPs_NDEGs	part5	no	MAP4K5
ENSG00000013016	Q9NZN3	0.000181417	0.01257	1.30607	0.727	DEPs_NDEGs	part46	sig	EHD3
ENSG00000013275	P43686	0.167432	0.0021194	-0.107342	-0.6139	NDEPs_NDEGs	part5	no	PSMC4
ENSG00000013288	Q9Y2E5	0.564258	0.26144	-0.244855	-0.6798	NDEPs_NDEGs	part5	no	MAN2B2
ENSG00000013297	O75508	0.0266635	2.41e-166	1.57094	7.8743	DEPs_DEGs	part1379	sig	CLDN11
ENSG00000013364	Q14764	0.00550527	0.22102	1.07466	0.7789	DEPs_NDEGs	part46	sig	MVP
ENSG00000013374	Q9Y5A7	0.805524	0.99693	-0.0169581	-0.0007	NDEPs_NDEGs	part5	no	NUB1
ENSG00000013375	O95394	0.457771	0.31379	-0.122404	-0.3398	NDEPs_NDEGs	part5	no	PGM3
ENSG00000013392	Q9UIY3	0.616091	0.068667	0.611216	0.524	NDEPs_NDEGs	part5	no	RWDD2A
ENSG00000013503	Q9NW08	0.227986	0.00053905	-0.197134	-0.6629	NDEPs_NDEGs	part5	no	POLR3B
ENSG00000013563	P49184	0.308165	0.65227	0.558596	0.2283	NDEPs_NDEGs	part5	no	DNASE1L1
ENSG00000013583	Q9NRV9	0.000196584	1.11e-13	1.19104	1.8015	DEPs_DEGs	part1379	sig	HEBP1
ENSG00000013588	Q8NFJ5	0.34015	0.59506	1.09687	-0.9691	NDEPs_NDEGs	part5	no	GPRC5A
ENSG00000013810	Q9Y6A5	0.287507	0.1493	-0.474572	-0.917	NDEPs_NDEGs	part5	no	TACC3
ENSG00000014123	O94874	0.0371996	0.038264	-0.256525	-0.466	NDEPs_NDEGs	part5	no	UFL1
ENSG00000014138	Q14181	0.905475	0.96055	-0.0233953	0.0515	NDEPs_NDEGs	part5	no	POLA2
ENSG00000014216	P07384	0.387166	0.0086759	-0.0978859	-0.7043	NDEPs_NDEGs	part5	no	CAPN1
ENSG00000014257	P15309	0.0751031	1.64e-08	-1.73094	-4.3709	NDEPs_DEGs	part28	sig	ACP3
ENSG00000014641	P40925	0.418268	0.28703	0.157623	-0.2336	NDEPs_NDEGs	part5	no	MDH1
ENSG00000014824	Q6PML9	0.58567	0.0061831	-0.0924931	-0.5318	NDEPs_NDEGs	part5	no	SLC30A9
ENSG00000014919	Q7KZN9	0.145289	0.95979	-0.26902	-0.0452	NDEPs_NDEGs	part5	no	COX15
ENSG00000015153	Q8IY57	0.887618	0.93039	0.0386203	0.0716	NDEPs_NDEGs	part5	no	YAF2
ENSG00000015171	Q15326	0.685957	0.96055	0.0533631	0.0329	NDEPs_NDEGs	part5	no	ZMYND11
ENSG00000015285	P42768	0.551479	0.96055	0.307522	0.1394	NDEPs_NDEGs	part5	no	WAS
ENSG00000015413	P16444	0.225889	0.35438	0.832857	0.8196	NDEPs_NDEGs	part5	no	DPEP1
ENSG00000015475	P55957	0.607477	0.96055	0.255416	-0.0394	NDEPs_NDEGs	part5	no	BID
ENSG00000015479	P43243	2.37e-06	0.017637	-0.867988	-0.7864	DEPs_NDEGs	part46	sig	MATR3
ENSG00000015676	Q8IVD9	0.973208	0.72792	0.00462724	0.1336	NDEPs_NDEGs	part5	no	NUDCD3
ENSG00000016391	Q8NE62	0.961071	0.0042701	-0.00936171	-1.2045	NDEPs_DEGs	part28	sig	CHDH
ENSG00000016864	Q68CQ7	0.122417	0.85	-0.27507	0.1116	NDEPs_NDEGs	part5	no	GLT8D1
ENSG00000017260	P98194	2.13e-05	1.82e-07	-1.20119	-1.0473	DEPs_DEGs	part1379	sig	ATP2C1
ENSG00000017427	P05019	0.000207006	0.10417	-1.70642	-0.7071	DEPs_NDEGs	part46	sig	IGF1
ENSG00000017797	Q15311	0.0229134	0.31838	-0.55291	0.2686	NDEPs_NDEGs	part5	no	RALBP1
ENSG00000018189	Q7L099	0.301865	0.0030325	-0.174764	0.6202	NDEPs_NDEGs	part5	no	RUFY3
ENSG00000018236	Q12860	0.0118387	0.23944	2.40232	1.2858	DEPs_NDEGs	part46	sig	CNTN1
ENSG00000018510	O00116	0.423427	0.96055	-0.358326	-0.0465	NDEPs_NDEGs	part5	no	AGPS
ENSG00000018625	P50993	0.567396	0.96055	-0.110822	-0.3405	NDEPs_NDEGs	part5	no	ATP1A2
ENSG00000018699	Q6P3X3	0.476964	0.55858	-0.095812	-0.1621	NDEPs_NDEGs	part5	no	TTC27
ENSG00000019144	Q86UU1	0.000223354	0.44051	-0.520909	-0.366	NDEPs_NDEGs	part5	no	PHLDB1
ENSG00000019169	Q9UEW3	0.899545	0.0090853	-0.164799	3.047	NDEPs_DEGs	part28	sig	MARCO
ENSG00000019582	P04233	0.202776	0.26031	1.38311	0.8352	NDEPs_NDEGs	part5	no	CD74
ENSG00000020129	Q9UBB6	0.159127	0.10287	-0.294586	0.449	NDEPs_NDEGs	part5	no	NCDN
ENSG00000020181	Q96PE1	0.352428	0.55185	-0.185757	0.2706	NDEPs_NDEGs	part5	no	ADGRA2
ENSG00000020256	Q9NTW7	0.704345	0.96055	0.0646771	0.0815	NDEPs_NDEGs	part5	no	ZFP64
ENSG00000020426	P51948	0.587693	0.54269	-0.0490071	-0.2254	NDEPs_NDEGs	part5	no	MNAT1
ENSG00000020922	P49959	0.00537159	0.0057918	-0.306769	-0.5756	NDEPs_NDEGs	part5	no	MRE11
ENSG00000021355	P30740	0.00344862	0.98827	1.05521	0.006	DEPs_NDEGs	part46	sig	SERPINB1
ENSG00000021574	Q9UBP0	0.567707	0.92878	-0.0960959	-0.0665	NDEPs_NDEGs	part5	no	SPAST
ENSG00000021762	Q9H0X9	0.000538329	0.96055	-0.491507	-0.0371	NDEPs_NDEGs	part5	no	OSBPL5
ENSG00000021776	O60306	2.94e-07	8.9e-06	-0.627773	-0.5599	DEPs_NDEGs	part46	sig	AQR
ENSG00000021852	P07358	6.22e-05	0.97963	1.37555	-0.1165	DEPs_NDEGs	part46	sig	C8B
ENSG00000022267	Q13642	0.0806802	0.042784	1.60074	1.1006	NDEPs_DEGs	part28	sig	FHL1
ENSG00000022277	Q9BY42	0.00091466	2.01e-05	0.375925	0.5349	NDEPs_NDEGs	part5	no	RTF2
ENSG00000022556	Q9NX02	0.0128474	2.64e-08	-0.29892	-4.1952	NDEPs_DEGs	part28	sig	NLRP2
ENSG00000023191	P13489	0.0293644	0.014723	0.335415	0.5678	NDEPs_NDEGs	part5	no	RNH1
ENSG00000023228	P28331	0.00201419	5.35e-07	-0.31689	-0.9609	NDEPs_NDEGs	part5	no	NDUFS1
ENSG00000023287	Q8TDY2	0.659986	0.16356	0.0756601	0.3528	NDEPs_NDEGs	part5	no	RB1CC1
ENSG00000023318	Q9BS26	0.26867	0.0012093	-0.115634	-0.5089	NDEPs_NDEGs	part5	no	ERP44
ENSG00000023516	Q9UKA4	0.162406	0.11575	-0.149019	-0.3744	NDEPs_NDEGs	part5	no	AKAP11
ENSG00000023697	Q9Y315	0.950028	0.00089467	-0.0118272	-1.1576	NDEPs_DEGs	part28	sig	DERA
ENSG00000023734	Q9Y3F4	0.00162837	0.58349	-0.609268	-0.3052	DEPs_NDEGs	part46	sig	STRAP
ENSG00000023892	Q9H4E7	0.331289	0.48509	-0.720417	-0.4512	NDEPs_NDEGs	part5	no	DEF6
ENSG00000023902	Q53GL0	0.755972	0.15662	-0.0888873	0.669	NDEPs_NDEGs	part5	no	PLEKHO1
ENSG00000023909	P48507	0.143406	0.4908	0.448211	0.3103	NDEPs_NDEGs	part5	no	GCLM
ENSG00000024048	Q8IWV8	0.0146705	0.16444	-0.270454	-0.2459	NDEPs_NDEGs	part5	no	UBR2
ENSG00000024422	Q9NZN4	0.0184219	6.05e-05	2.13815	1.0779	DEPs_DEGs	part1379	sig	EHD2
ENSG00000025708	P19971	0.321966	0.95436	0.851453	-0.2456	NDEPs_NDEGs	part5	no	TYMP
ENSG00000025772	Q15785	0.000387652	0.40155	-1.51186	0.2713	DEPs_NDEGs	part46	sig	TOMM34
ENSG00000025796	Q9UGP8	0.00835726	0.96055	-0.421037	-0.0302	NDEPs_NDEGs	part5	no	SEC63
ENSG00000025800	O60684	0.00134347	0.17338	-0.417456	-0.3342	NDEPs_NDEGs	part5	no	KPNA6
ENSG00000026025	P08670	0.000360432	4.28e-07	0.688392	1.678	DEPs_DEGs	part1379	sig	VIM
ENSG00000026103	P25445	0.0767426	0.13334	0.453793	0.8126	NDEPs_NDEGs	part5	no	FAS
ENSG00000026297	O00584	0.0464183	8.13e-09	-1.62385	-3.0785	DEPs_DEGs	part1379	sig	RNASET2
ENSG00000026508	P16070	0.745682	0.013108	0.133332	-1.6728	NDEPs_DEGs	part28	sig	CD44
ENSG00000026652	Q9NRZ5	0.917308	0.42933	0.0265889	0.3933	NDEPs_NDEGs	part5	no	AGPAT4
ENSG00000026950	O00481	0.850485	0.80385	0.0886483	-0.209	NDEPs_NDEGs	part5	no	BTN3A1
ENSG00000027001	Q99797	0.000235024	0.023194	-0.949586	-0.6209	DEPs_NDEGs	part46	sig	MIPEP
ENSG00000027075	P24723	0.211135	0.96055	-0.241923	-0.164	NDEPs_NDEGs	part5	no	PRKCH
ENSG00000027697	P15260	0.356149	0.36521	-0.450731	-0.7101	NDEPs_NDEGs	part5	no	IFNGR1
ENSG00000028116	Q86Y07	0.621729	0.0025	-0.0948904	-0.5347	NDEPs_NDEGs	part5	no	VRK2
ENSG00000028203	Q9HBM0	0.526702	0.68999	-0.174251	0.1373	NDEPs_NDEGs	part5	no	VEZT
ENSG00000028528	Q13596	0.137273	0.51768	0.170785	-0.0833	NDEPs_NDEGs	part5	no	SNX1
ENSG00000028839	P62380	0.00150627	0.4275	-1.32468	0.2152	DEPs_NDEGs	part46	sig	TBPL1
ENSG00000029363	Q9NYF8	0.00225573	0.0090278	-0.535987	-0.457	NDEPs_NDEGs	part5	no	BCLAF1
ENSG00000029534	P16157	0.633301	0.056746	-0.180658	1.3795	NDEPs_NDEGs	part5	no	ANK1
ENSG00000029639	Q8WVM0	0.197021	0.47242	0.149466	0.2297	NDEPs_NDEGs	part5	no	TFB1M
ENSG00000029725	Q15276	0.251642	0.030778	0.145367	-0.4268	NDEPs_NDEGs	part5	no	RABEP1
ENSG00000029993	O15347	3.77e-06	4.38e-06	-1.87709	-1.8301	DEPs_DEGs	part1379	sig	HMGB3
ENSG00000030066	Q12769	9.56e-05	0.08089	-0.516613	-0.4723	NDEPs_NDEGs	part5	no	NUP160
ENSG00000030110	Q16611	0.578563	0.033232	0.254959	-0.7478	NDEPs_NDEGs	part5	no	BAK1
ENSG00000030582	P28799	0.543075	0.60418	-0.2305	-0.3611	NDEPs_NDEGs	part5	no	GRN
ENSG00000031698	P49591	0.564264	0.033469	0.0484202	0.4246	NDEPs_NDEGs	part5	no	SARS1
ENSG00000031823	Q9H6Z4	3.05e-05	0.76171	-0.699611	0.071	DEPs_NDEGs	part46	sig	RANBP3
ENSG00000032219	P29374	0.429107	0.018801	0.108202	0.4633	NDEPs_NDEGs	part5	no	ARID4A
ENSG00000032389	Q53HC9	0.786518	1.48e-05	-0.0271367	-0.7506	NDEPs_NDEGs	part5	no	EIPR1
ENSG00000032444	Q8IY17	0.894597	0.63242	0.0201709	0.194	NDEPs_NDEGs	part5	no	PNPLA6
ENSG00000032742	Q13099	0.100366	0.90168	-0.228506	-0.1079	NDEPs_NDEGs	part5	no	IFT88
ENSG00000033011	Q9BT22	0.00852795	0.58006	-0.85062	-0.1998	DEPs_NDEGs	part46	sig	ALG1
ENSG00000033030	Q6NZY4	8.81e-05	0.19728	-0.525246	-0.2393	NDEPs_NDEGs	part5	no	ZCCHC8
ENSG00000033050	Q9UG63	0.177332	0.0059378	-0.332132	0.5162	NDEPs_NDEGs	part5	no	ABCF2
ENSG00000033170	Q9BYC5	0.258107	0.30487	0.260568	0.4348	NDEPs_NDEGs	part5	no	FUT8
ENSG00000033178	A0AVT1	0.369186	0.029501	0.12523	-0.603	NDEPs_NDEGs	part5	no	UBA6
ENSG00000033627	Q93050	0.16882	0.76673	0.448615	-0.2298	NDEPs_NDEGs	part5	no	ATP6V0A1
ENSG00000033800	O75925	0.0599129	0.44023	-0.30013	0.1807	NDEPs_NDEGs	part5	no	PIAS1
ENSG00000033867	Q9Y6M7	0.423401	0.0023146	-0.443969	-1.8494	NDEPs_DEGs	part28	sig	SLC4A7
ENSG00000034152	P46734	0.11212	0.013069	-0.447925	-0.8663	NDEPs_NDEGs	part5	no	MAP2K3
ENSG00000034510	P63313	0.108394	0.0082878	1.61224	0.9195	NDEPs_NDEGs	part5	no	TMSB10
ENSG00000034693	P56589	0.0593353	0.74901	-0.751885	-0.1879	NDEPs_NDEGs	part5	no	PEX3
ENSG00000034713	P60520	0.94301	3.39e-05	0.0193871	0.7617	NDEPs_NDEGs	part5	no	GABARAPL2
ENSG00000035115	Q96HL8	0.0117159	3.75e-06	-1.05832	-1.4553	DEPs_DEGs	part1379	sig	SH3YL1
ENSG00000035141	Q96C01	0.913286	0.0020078	-0.0154713	-0.6097	NDEPs_NDEGs	part5	no	FAM136A
ENSG00000035403	P18206	0.0137201	0.96055	1.17779	-0.0708	DEPs_NDEGs	part46	sig	VCL
ENSG00000035681	Q92636	0.0440192	0.75013	0.267356	-0.1112	NDEPs_NDEGs	part5	no	NSMAF
ENSG00000035687	P30520	0.446698	0.86161	-0.0991153	-0.1272	NDEPs_NDEGs	part5	no	ADSS2
ENSG00000035862	P16035	0.00480934	1.96e-15	1.79277	2.3904	DEPs_DEGs	part1379	sig	TIMP2
ENSG00000035928	P35251	0.00123611	0.28438	-0.814399	0.23	DEPs_NDEGs	part46	sig	RFC1
ENSG00000036054	Q9NUY8	0.00517389	0.96055	-0.76479	0.0296	DEPs_NDEGs	part46	sig	TBC1D23
ENSG00000036257	Q13618	0.843382	0.087937	-0.0170821	-0.3519	NDEPs_NDEGs	part5	no	CUL3
ENSG00000037042	Q9NRH3	0.0206643	0.03401	-0.221483	0.3894	NDEPs_NDEGs	part5	no	TUBG2
ENSG00000037241	Q9UNX3	0.0930304	0.1748	0.810858	-0.3133	NDEPs_NDEGs	part5	no	RPL26L1
ENSG00000037474	Q08J23	4.22e-07	0.071589	-0.70459	-0.3166	DEPs_NDEGs	part46	sig	NSUN2
ENSG00000037637	Q6P3S6	0.451783	0.00037861	-0.109126	-0.7511	NDEPs_NDEGs	part5	no	FBXO42
ENSG00000037757	Q9BV20	0.0012328	0.08878	-0.711354	-0.5577	DEPs_NDEGs	part46	sig	MRI1
ENSG00000037897	Q9UBP6	0.317189	0.5	-0.138686	-0.3549	NDEPs_NDEGs	part5	no	METTL1
ENSG00000038002	P20933	0.0926407	0.9466	-0.255089	-0.0713	NDEPs_NDEGs	part5	no	AGA
ENSG00000038210	Q8TCG2	0.313699	1.02e-08	-0.289079	-1.4637	NDEPs_DEGs	part28	sig	PI4K2B
ENSG00000038219	Q8NFC6	0.913254	0.56651	-0.00963665	-0.2023	NDEPs_NDEGs	part5	no	BOD1L1
ENSG00000038274	Q9NZL9	0.101911	0.038698	-0.180266	0.4566	NDEPs_NDEGs	part5	no	MAT2B
ENSG00000038358	Q6P2E9	1.42e-06	0.081244	-0.471554	-0.3928	NDEPs_NDEGs	part5	no	EDC4
ENSG00000038382	O75962	0.170691	0.70686	0.190833	0.1689	NDEPs_NDEGs	part5	no	TRIO
ENSG00000038427	P13611	0.0696107	0.00052679	0.861329	-2.3225	NDEPs_DEGs	part28	sig	VCAN
ENSG00000038945	P21757	0.120931	0.0048605	1.22939	1.7739	NDEPs_DEGs	part28	sig	MSR1
ENSG00000039068	P12830	0.000293583	5.01e-14	-2.43764	-4.2067	DEPs_DEGs	part1379	sig	CDH1
ENSG00000039123	P42285	1.84e-05	0.020243	-0.50482	-0.4125	NDEPs_NDEGs	part5	no	MTREX
ENSG00000039319	Q7Z3T8	0.551032	0.020143	-0.0585389	-0.584	NDEPs_NDEGs	part5	no	ZFYVE16
ENSG00000039523	Q6ZS17	0.79644	0.023335	-0.0405367	0.599	NDEPs_NDEGs	part5	no	RIPOR1
ENSG00000039537	P13671	9.97e-05	0.26672	0.66606	1.0148	DEPs_NDEGs	part46	sig	C6
ENSG00000039560	Q9P0K7	0.0526906	0.9065	0.483937	-0.2038	NDEPs_NDEGs	part5	no	RAI14
ENSG00000039650	Q96T60	4.01e-05	0.85047	-1.70577	-0.0792	DEPs_NDEGs	part46	sig	PNKP
ENSG00000040341	Q9NUL3	0.01072	0.98397	-0.530073	0.006	NDEPs_NDEGs	part5	no	STAU2
ENSG00000040608	Q9BZR6	0.0765837	0.026078	1.39949	-1.2946	NDEPs_DEGs	part28	sig	RTN4R
ENSG00000041353	O00194	0.732175	1.46e-06	-0.214847	-3.5442	NDEPs_DEGs	part28	sig	RAB27B
ENSG00000041357	P25789	0.048017	0.26138	-0.244305	-0.2775	NDEPs_NDEGs	part5	no	PSMA4
ENSG00000041802	Q9H089	0.172238	0.41769	0.212471	-0.2396	NDEPs_NDEGs	part5	no	LSG1
ENSG00000041982	P24821	0.507026	3.88e-05	0.652576	-3.3638	NDEPs_DEGs	part28	sig	TNC
ENSG00000042088	Q9NUW8	0.112468	3.89e-11	-0.37149	-1.3885	NDEPs_DEGs	part28	sig	TDP1
ENSG00000042286	Q9BRQ8	0.167692	0.96055	0.820647	0.0424	NDEPs_NDEGs	part5	no	AIFM2
ENSG00000042429	Q9NVC6	0.023468	0.92424	-0.303085	0.1039	NDEPs_NDEGs	part5	no	MED17
ENSG00000042445	Q6NUM9	0.0841004	0.12692	-0.683678	-0.7193	NDEPs_NDEGs	part5	no	RETSAT
ENSG00000042493	P40121	0.37627	0.037045	1.57143	-1.4784	NDEPs_DEGs	part28	sig	CAPG
ENSG00000042753	P53680	0.018041	0.031744	0.606108	0.5497	DEPs_NDEGs	part46	sig	AP2S1
ENSG00000043093	Q96GG9	0.890398	0.96055	-0.0200073	-0.0286	NDEPs_NDEGs	part5	no	DCUN1D1
ENSG00000043462	Q13094	0.845968	0.5598	-0.117854	-0.5386	NDEPs_NDEGs	part5	no	LCP2
ENSG00000043514	Q9H3H1	0.0488696	0.4318	-1.2923	-0.236	DEPs_NDEGs	part46	sig	TRIT1
ENSG00000044090	Q14999	0.198508	0.23333	-0.169647	-0.3783	NDEPs_NDEGs	part5	no	CUL7
ENSG00000044115	P35221	0.0515486	0.10687	-0.321462	-0.4704	NDEPs_NDEGs	part5	no	CTNNA1
ENSG00000044446	P46019	0.0105266	0.0019258	-0.396377	-0.7405	NDEPs_NDEGs	part5	no	PHKA2
ENSG00000044574	P11021	0.1954	0.0029894	-0.118928	-0.7731	NDEPs_NDEGs	part5	no	HSPA5
ENSG00000046604	Q14126	0.0271119	0.0078786	-1.52358	-1.1505	DEPs_DEGs	part1379	sig	DSG2
ENSG00000046647	Q9NWZ8	0.00981686	0.96055	-0.615752	0.0558	DEPs_NDEGs	part46	sig	GEMIN8
ENSG00000047056	Q9Y2I8	0.044629	0.64033	0.82844	0.1368	DEPs_NDEGs	part46	sig	WDR37
ENSG00000047188	Q9H6S0	0.00779957	0.073246	-0.404389	-0.4349	NDEPs_NDEGs	part5	no	YTHDC2
ENSG00000047230	Q9NRF8	0.262926	0.78655	-0.160344	-0.1154	NDEPs_NDEGs	part5	no	CTPS2
ENSG00000047249	Q9UI12	0.357868	0.23607	0.412823	-0.6366	NDEPs_NDEGs	part5	no	ATP6V1H
ENSG00000047315	P30876	0.00164448	6.73e-05	-0.429579	-0.4649	NDEPs_NDEGs	part5	no	POLR2B
ENSG00000047410	P12270	8.25e-05	0.00017533	-0.454517	-0.5922	NDEPs_NDEGs	part5	no	TPR
ENSG00000047457	P00450	0.43997	0.017936	0.238201	-3.8281	NDEPs_DEGs	part28	sig	CP
ENSG00000047579	Q96EV8	0.377897	0.0002913	0.196871	0.7086	NDEPs_NDEGs	part5	no	DTNBP1
ENSG00000047621	Q9NQ89	0.216027	0.57378	0.175524	-0.1672	NDEPs_NDEGs	part5	no	C12orf4
ENSG00000047648	O43182	0.138433	3.44e-34	1.94529	3.6432	NDEPs_DEGs	part28	sig	ARHGAP6
ENSG00000047662	Q9ULE4	0.021261	0.4081	1.82282	0.5267	DEPs_NDEGs	part46	sig	FAM184B
ENSG00000047849	P27816	0.75745	0.67271	-0.0398155	-0.1356	NDEPs_NDEGs	part5	no	MAP4
ENSG00000047932	Q9HD26	0.296055	0.96055	-0.180434	0.0232	NDEPs_NDEGs	part5	no	GOPC
ENSG00000048028	Q96RU2	0.302879	0.028774	-0.140028	-0.3286	NDEPs_NDEGs	part5	no	USP28
ENSG00000048162	Q9Y3C1	0.113882	0.33748	-0.390735	-0.2383	NDEPs_NDEGs	part5	no	NOP16
ENSG00000048392	Q7LG56	0.543342	0.12095	0.206292	-0.2988	NDEPs_NDEGs	part5	no	RRM2B
ENSG00000048405	Q2TB10	0.0736132	0.1009	-0.325311	-0.3805	NDEPs_NDEGs	part5	no	ZNF800
ENSG00000048471	Q8TEQ0	0.653105	NA	0.209137	-0.4577	NDEPs_NDEGs	part5	no	SNX29
ENSG00000048544	P82664	0.000267515	0.030083	-0.977497	-0.3417	DEPs_NDEGs	part46	sig	MRPS10
ENSG00000048649	Q96T23	0.000168722	2.58e-06	-0.717059	0.722	DEPs_NDEGs	part46	sig	RSF1
ENSG00000048707	Q5THJ4	0.521354	0.0029536	-0.0675773	-0.7774	NDEPs_NDEGs	part5	no	VPS13D
ENSG00000048740	O95319	0.0206044	0.0030581	0.452665	1.3629	NDEPs_DEGs	part28	sig	CELF2
ENSG00000048828	Q9NZB2	1.37e-06	0.00063327	-0.4564	-0.6067	NDEPs_NDEGs	part5	no	FAM120A
ENSG00000049239	O95479	0.398575	0.21251	0.144057	0.4021	NDEPs_NDEGs	part5	no	H6PD
ENSG00000049245	Q15836	0.271197	0.00056082	0.141921	0.5139	NDEPs_NDEGs	part5	no	VAMP3
ENSG00000049323	Q14766	0.0100033	0.0025618	1.42537	1.5873	DEPs_DEGs	part1379	sig	LTBP1
ENSG00000049449	Q15293	0.0106005	0.25843	-0.773093	-0.5133	DEPs_NDEGs	part46	sig	RCN1
ENSG00000049540	P15502	0.245428	0.83186	2.13647	0.4631	NDEPs_NDEGs	part5	no	ELN
ENSG00000049541	P35250	0.000265391	0.28573	-1.05882	-0.3035	DEPs_NDEGs	part46	sig	RFC2
ENSG00000049618	Q8NFD5	0.010201	0.96055	-0.368732	0.021	NDEPs_NDEGs	part5	no	ARID1B
ENSG00000049656	Q96KA5	0.694752	0.00089434	0.0985714	-0.4457	NDEPs_NDEGs	part5	no	CLPTM1L
ENSG00000049759	Q96PU5	0.291621	0.94812	0.204376	0.1374	NDEPs_NDEGs	part5	no	NEDD4L
ENSG00000049860	P07686	0.121111	0.00017701	0.611474	0.6428	NDEPs_NDEGs	part5	no	HEXB
ENSG00000050165	Q9UBP4	0.832456	0.00011428	-0.0633524	2.3522	NDEPs_DEGs	part28	sig	DKK3
ENSG00000050327	Q12774	0.602057	1.4e-08	-0.0511777	-2.109	NDEPs_DEGs	part28	sig	ARHGEF5
ENSG00000050393	Q96AQ8	0.378568	0.0027432	-0.13054	-0.8145	NDEPs_NDEGs	part5	no	MCUR1
ENSG00000050405	Q9UHB6	0.0490978	0.83862	0.449388	0.2177	NDEPs_NDEGs	part5	no	LIMA1
ENSG00000050426	Q6P1Q0	0.157592	0.96055	0.276241	0.0508	NDEPs_NDEGs	part5	no	LETMD1
ENSG00000050555	Q9Y6N6	0.00222553	9.09e-07	-1.53639	-2.6361	DEPs_DEGs	part1379	sig	LAMC3
ENSG00000050748	P45984	0.535552	0.039441	0.10275	-0.3468	NDEPs_NDEGs	part5	no	MAPK9
ENSG00000050820	P56945	0.699593	0.73725	-0.0715826	0.2304	NDEPs_NDEGs	part5	no	BCAR1
ENSG00000051009	Q8N612	0.934432	0.66678	0.0192307	-0.1293	NDEPs_NDEGs	part5	no	FAM160A2
ENSG00000051108	Q15011	0.603679	0.20187	-0.0757257	-0.703	NDEPs_NDEGs	part5	no	HERPUD1
ENSG00000051128	Q9NSC5	0.0656344	6.8e-06	0.271654	1.2237	NDEPs_DEGs	part28	sig	HOMER3
ENSG00000051523	P13498	0.0493131	0.82759	1.47609	-0.2401	DEPs_NDEGs	part46	sig	CYBA
ENSG00000051596	Q96J01	9.97e-05	0.00045867	-0.692848	-0.9385	DEPs_NDEGs	part46	sig	THOC3
ENSG00000051620	Q9Y5Z4	0.517646	0.034224	0.0795741	-0.6336	NDEPs_NDEGs	part5	no	HEBP2
ENSG00000052126	Q9HAU0	9.43e-07	9.94e-10	-1.29665	-1.4488	DEPs_DEGs	part1379	sig	PLEKHA5
ENSG00000052344	Q16651	0.0416034	2.48e-09	-1.11658	-5.1918	DEPs_DEGs	part1379	sig	PRSS8
ENSG00000052749	Q5JTH9	3.82e-06	0.96055	-1.00023	0.0731	DEPs_NDEGs	part46	sig	RRP12
ENSG00000052802	Q15800	0.132839	0.91994	-0.851008	-0.1289	NDEPs_NDEGs	part5	no	MSMO1
ENSG00000052841	Q96AE7	0.0449972	1.58e-07	-0.268616	-0.4139	NDEPs_NDEGs	part5	no	TTC17
ENSG00000053371	O43488	0.193194	0.016785	0.219853	0.6113	NDEPs_NDEGs	part5	no	AKR7A2
ENSG00000053372	Q9UKD2	0.000667148	0.89025	-0.781406	0.0934	DEPs_NDEGs	part46	sig	MRTO4
ENSG00000053501	Q9NZ43	0.225551	0.00053205	-0.242907	0.5603	NDEPs_NDEGs	part5	no	USE1
ENSG00000053702	Q9BQI9	0.422451	0.063646	1.72706	0.718	NDEPs_NDEGs	part5	no	NRIP2
ENSG00000053747	Q16787	0.097743	0.39029	1.06541	-0.647	NDEPs_NDEGs	part5	no	LAMA3
ENSG00000053770	Q9H0R1	0.616993	0.00046527	0.184597	-0.4876	NDEPs_NDEGs	part5	no	AP5M1
ENSG00000053900	Q9UJX5	0.000260589	1.87e-13	-1.45756	-2.8349	DEPs_DEGs	part1379	sig	ANAPC4
ENSG00000054116	O43617	0.799953	0.74395	-0.048247	0.0916	NDEPs_NDEGs	part5	no	TRAPPC3
ENSG00000054118	Q9Y2W1	0.00141789	0.035819	-1.03526	-0.3478	DEPs_NDEGs	part46	sig	THRAP3
ENSG00000054148	Q9NRX4	0.232807	0.96586	0.0998299	-0.0195	NDEPs_NDEGs	part5	no	PHPT1
ENSG00000054179	Q9Y5L3	0.0271086	2.22e-07	0.579263	-2.379	NDEPs_DEGs	part28	sig	ENTPD2
ENSG00000054219	O60449	0.814535	2.67e-08	-0.0541532	-1.8761	NDEPs_DEGs	part28	sig	LY75
ENSG00000054267	Q4LE39	0.00042693	0.98386	-0.637381	-0.0055	DEPs_NDEGs	part46	sig	ARID4B
ENSG00000054282	Q86SQ7	0.951838	0.054145	0.0096454	0.3875	NDEPs_NDEGs	part5	no	SDCCAG8
ENSG00000054392	Q5VTY9	0.0726774	4.16e-12	-0.908565	-1.309	NDEPs_DEGs	part28	sig	HHAT
ENSG00000054523	O60333	0.563367	0.69462	0.0643925	-0.2414	NDEPs_NDEGs	part5	no	KIF1B
ENSG00000054611	Q8WUA7	0.846255	0.22579	0.0354005	0.2765	NDEPs_NDEGs	part5	no	TBC1D22A
ENSG00000054654	Q8WXH0	0.677519	NA	-0.0828501	0.5938	NDEPs_NDEGs	part5	no	SYNE2
ENSG00000054793	O75110	0.838848	0.49703	0.022651	-0.204	NDEPs_NDEGs	part5	no	ATP9A
ENSG00000054983	P54803	0.941438	0.7418	-0.0297039	0.193	NDEPs_NDEGs	part5	no	GALC
ENSG00000055044	Q9Y2X3	0.000102276	0.014639	-0.705057	-0.6509	DEPs_NDEGs	part46	sig	NOP58
ENSG00000055070	Q7Z422	0.241361	0.096315	-0.268283	0.2171	NDEPs_NDEGs	part5	no	SZRD1
ENSG00000055130	Q13616	0.320167	0.13189	-0.0802659	0.2581	NDEPs_NDEGs	part5	no	CUL1
ENSG00000055147	Q9NRY5	0.412763	0.19495	-0.0821424	0.2092	NDEPs_NDEGs	part5	no	FAM114A2
ENSG00000055163	Q96F07	0.0208007	0.086177	-0.464485	-0.8557	NDEPs_NDEGs	part5	no	CYFIP2
ENSG00000055208	Q9NYJ8	0.290231	0.79712	-0.114468	0.119	NDEPs_NDEGs	part5	no	TAB2
ENSG00000055332	P19525	0.00897633	0.91247	-0.255647	-0.1486	NDEPs_NDEGs	part5	no	EIF2AK2
ENSG00000055609	Q8NEZ4	0.6905	1.1e-12	-0.0573484	-0.9208	NDEPs_NDEGs	part5	no	KMT2C
ENSG00000055917	Q8TB72	0.710243	0.64057	-0.0686469	-0.0836	NDEPs_NDEGs	part5	no	PUM2
ENSG00000055950	Q8N983	0.503314	0.0010609	-0.333558	0.6294	NDEPs_NDEGs	part5	no	MRPL43
ENSG00000055955	Q14624	0.000905015	0.96081	0.89112	0.051	DEPs_NDEGs	part46	sig	ITIH4
ENSG00000055957	P19827	0.00169679	0.92648	1.01657	-0.6362	DEPs_NDEGs	part46	sig	ITIH1
ENSG00000056050	Q9NWY4	0.33747	0.0090749	-0.111287	0.5484	NDEPs_NDEGs	part5	no	HPF1
ENSG00000056097	Q96KR1	0.000149763	0.91422	-0.441937	-0.0646	NDEPs_NDEGs	part5	no	ZFR
ENSG00000056277	Q8ND82	0.0424853	1.16e-05	-0.254054	-1.0173	NDEPs_DEGs	part28	sig	ZNF280C
ENSG00000057019	Q96PD2	0.474736	0.59912	0.0932272	0.2495	NDEPs_NDEGs	part5	no	DCBLD2
ENSG00000057149	P29508	0.11141	0.96055	0.49586	0.7004	NDEPs_NDEGs	part5	no	SERPINB3
ENSG00000057252	P35610	0.846299	0.19244	0.0806286	-0.4205	NDEPs_NDEGs	part5	no	SOAT1
ENSG00000057294	Q99959	0.0728245	0.98522	-1.31531	-0.0163	NDEPs_NDEGs	part5	no	PKP2
ENSG00000057593	P08709	0.457028	0.29387	-0.107488	1.206	NDEPs_NDEGs	part5	no	F7
ENSG00000057608	P50395	0.0435436	0.6868	0.196283	0.1042	NDEPs_NDEGs	part5	no	GDI2
ENSG00000057663	Q9H1Y0	0.687524	0.96055	-0.0690217	0.0119	NDEPs_NDEGs	part5	no	ATG5
ENSG00000057704	Q9ULS5	0.126491	0.3976	-0.696474	0.5612	NDEPs_NDEGs	part5	no	TMCC3
ENSG00000057757	Q9GZP4	0.438914	0.027949	0.167504	0.3868	NDEPs_NDEGs	part5	no	PITHD1
ENSG00000057935	Q9BTC8	0.00331754	0.95463	-0.423235	0.0535	NDEPs_NDEGs	part5	no	MTA3
ENSG00000058063	Q9Y2G3	0.451646	0.045085	-0.172466	-0.5494	NDEPs_NDEGs	part5	no	ATP11B
ENSG00000058085	Q13753	0.619098	0.00013053	0.557885	-2.8459	NDEPs_DEGs	part28	sig	LAMC2
ENSG00000058262	P61619	0.0216262	6.2e-05	-0.48324	-0.7847	NDEPs_NDEGs	part5	no	SEC61A1
ENSG00000058272	O14974	0.185697	0.07282	0.258644	0.5055	NDEPs_NDEGs	part5	no	PPP1R12A
ENSG00000058453	Q5TZA2	0.0056794	0.96055	-0.682614	0.0456	DEPs_NDEGs	part46	sig	CROCC
ENSG00000058600	Q9NVU0	0.63473	0.001017	0.076387	-0.6308	NDEPs_NDEGs	part5	no	POLR3E
ENSG00000058668	P23634	0.0363535	2.91e-07	-0.340889	-0.8999	NDEPs_NDEGs	part5	no	ATP2B4
ENSG00000058673	O75152	0.0013813	0.030552	-0.586062	-1.0417	DEPs_DEGs	part1379	sig	ZC3H11A
ENSG00000058729	Q9BVS4	0.0498859	0.88266	-0.722324	0.1146	DEPs_NDEGs	part46	sig	RIOK2
ENSG00000058799	Q9Y548	0.853301	0.64976	0.0652993	-0.2808	NDEPs_NDEGs	part5	no	YIPF1
ENSG00000058804	Q9BTX1	0.000638644	0.0066659	-0.530159	-0.9245	NDEPs_NDEGs	part5	no	NDC1
ENSG00000059377	P24557	0.167733	0.38689	1.49787	0.7586	NDEPs_NDEGs	part5	no	TBXAS1
ENSG00000059378	Q9H0J9	0.689229	0.96055	0.0632768	-0.0435	NDEPs_NDEGs	part5	no	PARP12
ENSG00000059573	P54886	0.0167032	0.018485	-0.521673	-0.7719	NDEPs_NDEGs	part5	no	ALDH18A1
ENSG00000059691	O75879	0.587109	0.98352	-0.156383	-0.0076	NDEPs_NDEGs	part5	no	GATB
ENSG00000059769	Q9H1X3	0.853477	0.23373	-0.0315581	-0.395	NDEPs_NDEGs	part5	no	DNAJC25
ENSG00000059804	P11169	0.0537628	0.6498	-0.55078	0.8588	NDEPs_NDEGs	part5	no	SLC2A3
ENSG00000060069	Q9Y5B0	0.0113586	0.12536	-0.567307	-0.4023	NDEPs_NDEGs	part5	no	CTDP1
ENSG00000060138	P16989	0.0353638	0.4267	-0.544194	0.5278	NDEPs_NDEGs	part5	no	YBX3
ENSG00000060237	Q9H4A3	0.113619	0.17581	0.183975	-0.3334	NDEPs_NDEGs	part5	no	WNK1
ENSG00000060339	Q8IX12	7.4e-06	0.82766	-0.809452	-0.0913	DEPs_NDEGs	part46	sig	CCAR1
ENSG00000060491	Q9NZT2	0.0124527	0.044251	-0.406636	0.4815	NDEPs_NDEGs	part5	no	OGFR
ENSG00000060656	Q92729	0.791243	0.020165	-0.0315158	-1.0649	NDEPs_DEGs	part28	sig	PTPRU
ENSG00000060688	Q96DI7	0.00067495	0.93192	-0.687604	-0.089	DEPs_NDEGs	part46	sig	SNRNP40
ENSG00000060718	P12107	0.0325511	0.00074725	2.02933	3.7038	DEPs_DEGs	part1379	sig	COL11A1
ENSG00000060749	Q2KHR3	0.394673	0.35179	-0.140445	-0.3682	NDEPs_NDEGs	part5	no	QSER1
ENSG00000060971	P09110	0.0606245	0.72813	-1.15868	-0.1414	NDEPs_NDEGs	part5	no	ACAA1
ENSG00000060982	P54687	0.72727	0.035399	0.198027	-1.0702	NDEPs_DEGs	part28	sig	BCAT1
ENSG00000061273	Q8WUI4	0.367008	0.5566	-0.124425	0.3016	NDEPs_NDEGs	part5	no	HDAC7
ENSG00000061337	Q9Y250	0.175102	0.0012472	1.05623	1.3354	NDEPs_DEGs	part28	sig	LZTS1
ENSG00000061676	Q9Y2A7	0.342254	0.15718	-0.116484	-0.3969	NDEPs_NDEGs	part5	no	NCKAP1
ENSG00000061794	P82673	3.97e-05	3.52e-05	-1.07113	-0.5073	DEPs_NDEGs	part46	sig	MRPS35
ENSG00000061918	Q02153	0.2001	0.1441	0.896353	0.8141	NDEPs_NDEGs	part5	no	GUCY1B1
ENSG00000061936	Q12872	0.226102	0.84797	-0.165213	0.0573	NDEPs_NDEGs	part5	no	SFSWAP
ENSG00000061987	Q7Z3U7	0.178207	0.00023776	-0.305768	-0.3689	NDEPs_NDEGs	part5	no	MON2
ENSG00000062038	P22223	0.282287	7.28e-06	0.416858	3.9808	NDEPs_DEGs	part28	sig	CDH3
ENSG00000062485	O75390	0.00060601	2.3e-05	-1.17096	-1.0905	DEPs_DEGs	part1379	sig	CS
ENSG00000062582	Q96EL2	0.370606	0.89943	-0.144754	0.283	NDEPs_NDEGs	part5	no	MRPS24
ENSG00000062598	Q96JJ3	0.808444	0.22641	0.0465843	-0.3193	NDEPs_NDEGs	part5	no	ELMO2
ENSG00000062650	Q7Z5K2	0.00341555	5.38e-06	-0.483003	-0.6474	NDEPs_NDEGs	part5	no	WAPL
ENSG00000062716	Q96GC9	0.576362	0.98939	-0.107606	0.0112	NDEPs_NDEGs	part5	no	VMP1
ENSG00000062822	P28340	0.0155426	0.21828	-0.739051	-0.5435	DEPs_NDEGs	part46	sig	POLD1
ENSG00000063046	P23588	0.220814	3.69e-07	-0.134035	0.7829	NDEPs_NDEGs	part5	no	EIF4B
ENSG00000063169	Q9NZM4	0.513341	0.7672	0.114825	-0.1116	NDEPs_NDEGs	part5	no	BICRA
ENSG00000063177	Q07020	0.402596	1.97e-12	-0.090534	1.2875	NDEPs_DEGs	part28	sig	RPL18
ENSG00000063241	Q96AB3	0.23695	0.88267	-0.258953	0.1406	NDEPs_NDEGs	part5	no	ISOC2
ENSG00000063244	P26368	1.69e-06	0.98352	-0.989097	-0.0068	DEPs_NDEGs	part46	sig	U2AF2
ENSG00000063245	Q9Y6I3	0.576969	0.045705	0.0799187	0.4462	NDEPs_NDEGs	part5	no	EPN1
ENSG00000063322	Q9NX70	0.110652	4.16e-06	-0.27685	0.408	NDEPs_NDEGs	part5	no	MED29
ENSG00000063601	Q13613	0.759973	0.0017149	-0.029977	-0.4571	NDEPs_NDEGs	part5	no	MTMR1
ENSG00000063660	P35052	0.0425089	0.45444	1.16474	0.3108	DEPs_NDEGs	part46	sig	GPC1
ENSG00000063761	Q86TW2	0.584994	0.27763	0.0936942	-0.3994	NDEPs_NDEGs	part5	no	ADCK1
ENSG00000063854	Q16775	0.984397	0.90912	-0.00310698	0.125	NDEPs_NDEGs	part5	no	HAGH
ENSG00000064012	Q14790	0.835984	2.55e-08	-0.0427928	-0.9453	NDEPs_NDEGs	part5	no	CASP8
ENSG00000064042	Q9UPQ0	0.00676773	0.57269	-0.544037	0.3161	NDEPs_NDEGs	part5	no	LIMCH1
ENSG00000064102	Q9NVM9	2.51e-05	0.11516	-0.404691	-0.3862	NDEPs_NDEGs	part5	no	INTS13
ENSG00000064205	O76076	0.202744	6.12e-19	0.968179	6.9167	NDEPs_DEGs	part28	sig	CCN5
ENSG00000064225	Q9Y274	0.152385	0.0023446	-1.92765	-2.3042	NDEPs_DEGs	part28	sig	ST3GAL6
ENSG00000064300	P08138	0.248965	0.41726	0.503045	0.7619	NDEPs_NDEGs	part5	no	NGFR
ENSG00000064313	Q6P1X5	0.00322283	0.052631	-0.42372	-0.5041	NDEPs_NDEGs	part5	no	TAF2
ENSG00000064419	Q9Y5L0	0.0130321	0.39079	-0.268852	-0.1821	NDEPs_NDEGs	part5	no	TNPO3
ENSG00000064490	O14593	0.89138	0.67998	-0.0332057	-0.1082	NDEPs_NDEGs	part5	no	RFXANK
ENSG00000064545	Q9NX61	0.166727	0.26446	0.458578	0.1986	NDEPs_NDEGs	part5	no	TMEM161A
ENSG00000064601	P10619	0.114788	0.013857	0.794499	0.9542	NDEPs_NDEGs	part5	no	CTSA
ENSG00000064607	Q8IX01	0.000422191	0.0020687	-0.613881	-0.5712	DEPs_NDEGs	part46	sig	SUGP2
ENSG00000064651	P55011	0.0198618	0.96055	-0.663187	-0.0457	DEPs_NDEGs	part46	sig	SLC12A2
ENSG00000064652	Q9Y343	0.290101	0.39474	0.277023	-0.2899	NDEPs_NDEGs	part5	no	SNX24
ENSG00000064655	O00167	0.538058	2.1e-21	-0.114434	-5.3999	NDEPs_DEGs	part28	sig	EYA2
ENSG00000064666	Q99439	0.0129194	3.22e-06	1.74696	1.7343	DEPs_DEGs	part1379	sig	CNN2
ENSG00000064703	Q9UHI6	0.166256	0.043124	-0.245121	-0.4377	NDEPs_NDEGs	part5	no	DDX20
ENSG00000064933	P54277	0.587443	0.61914	-0.0549016	-0.1573	NDEPs_NDEGs	part5	no	PMS1
ENSG00000064989	Q16602	0.0879946	0.45429	-0.421653	0.5327	NDEPs_NDEGs	part5	no	CALCRL
ENSG00000064999	Q92625	0.451926	0.89111	-0.0768926	0.1593	NDEPs_NDEGs	part5	no	ANKS1A
ENSG00000065000	O14617	0.162229	0.11787	-0.146849	-0.3212	NDEPs_NDEGs	part5	no	AP3D1
ENSG00000065029	P36508	0.105175	0.96055	4.20409	-0.0225	NDEPs_NDEGs	part5	no	ZNF76
ENSG00000065054	Q15599	0.0172333	0.88016	-0.518975	0.1889	NDEPs_NDEGs	part5	no	SLC9A3R2
ENSG00000065057	P78549	0.0285797	0.80446	-0.495864	0.1846	NDEPs_NDEGs	part5	no	NTHL1
ENSG00000065060	Q6BDS2	0.37787	3.82e-11	0.337978	-0.9344	NDEPs_NDEGs	part5	no	UHRF1BP1
ENSG00000065135	P08754	0.264207	0.091495	0.228447	-0.3479	NDEPs_NDEGs	part5	no	GNAI3
ENSG00000065150	O00410	0.00378534	0.96055	-0.342697	-0.0277	NDEPs_NDEGs	part5	no	IPO5
ENSG00000065154	P04181	0.186054	0.72917	-0.197456	0.1421	NDEPs_NDEGs	part5	no	OAT
ENSG00000065183	Q9UNX4	0.0011009	0.011869	-0.611491	-0.4778	DEPs_NDEGs	part46	sig	WDR3
ENSG00000065243	Q16513	0.00113495	0.86625	-0.381652	-0.1011	NDEPs_NDEGs	part5	no	PKN2
ENSG00000065268	Q9BV38	0.00722124	0.96055	-0.324688	0.0711	NDEPs_NDEGs	part5	no	WDR18
ENSG00000065308	Q15035	0.06492	0.1125	0.647862	0.5533	NDEPs_NDEGs	part5	no	TRAM2
ENSG00000065357	P23743	0.236267	0.9933	0.148125	0.004	NDEPs_NDEGs	part5	no	DGKA
ENSG00000065413	Q8N8A2	0.870946	0.2529	-0.044398	-0.6539	NDEPs_NDEGs	part5	no	ANKRD44
ENSG00000065427	Q15046	0.000951248	0.83649	-0.366514	-0.0778	NDEPs_NDEGs	part5	no	KARS1
ENSG00000065485	Q14554	0.0903402	0.72082	0.246134	-0.2474	NDEPs_NDEGs	part5	no	PDIA5
ENSG00000065518	O95168	0.147104	0.98252	-0.166976	0.0144	NDEPs_NDEGs	part5	no	NDUFB4
ENSG00000065526	Q96T58	0.179952	0.010157	-0.121395	-0.5122	NDEPs_NDEGs	part5	no	SPEN
ENSG00000065534	Q15746	0.0115537	1.33e-12	1.38349	2.8339	DEPs_DEGs	part1379	sig	MYLK
ENSG00000065548	Q8WU90	7.21e-05	0.98352	-0.436167	-0.0092	NDEPs_NDEGs	part5	no	ZC3H15
ENSG00000065559	P45985	0.783141	0.16927	-0.0464658	-0.264	NDEPs_NDEGs	part5	no	MAP2K4
ENSG00000065600	Q9H813	0.569138	0.30797	-0.364698	-0.4139	NDEPs_NDEGs	part5	no	PACC1
ENSG00000065613	Q9H2G2	0.257252	0.56734	-0.193006	-0.4103	NDEPs_NDEGs	part5	no	SLK
ENSG00000065675	Q04759	0.273572	1.54e-10	-0.165681	-2.5195	NDEPs_DEGs	part28	sig	PRKCQ
ENSG00000065809	Q9H098	0.84144	3.46e-08	0.0375979	-1.8737	NDEPs_DEGs	part28	sig	FAM107B
ENSG00000065833	P48163	0.00771611	1.67e-13	1.25948	1.9336	DEPs_DEGs	part1379	sig	ME1
ENSG00000065882	Q86TI0	0.597639	0.67371	0.0735101	-0.1844	NDEPs_NDEGs	part5	no	TBC1D1
ENSG00000065883	Q14004	0.929554	0.77856	-0.0204239	0.0798	NDEPs_NDEGs	part5	no	CDK13
ENSG00000065911	P13995	0.0184842	0.20436	-0.931105	-0.6053	DEPs_NDEGs	part46	sig	MTHFD2
ENSG00000065970	Q9P0K8	0.0752201	0.64308	-0.586795	0.1533	NDEPs_NDEGs	part5	no	FOXJ2
ENSG00000065978	P67809	2.24e-06	0.22758	-1.12038	0.2138	DEPs_NDEGs	part46	sig	YBX1
ENSG00000065989	P27815	0.55948	0.0071138	0.366202	-0.8589	NDEPs_NDEGs	part5	no	PDE4A
ENSG00000066027	Q15172	0.0825476	0.64943	-0.710615	-0.3617	NDEPs_NDEGs	part5	no	PPP2R5A
ENSG00000066032	P26232	0.0655012	6.88e-09	-1.60405	-6.1362	NDEPs_DEGs	part28	sig	CTNNA2
ENSG00000066044	Q15717	7.08e-05	0.96055	-0.933296	-0.0254	DEPs_NDEGs	part46	sig	ELAVL1
ENSG00000066084	Q9P265	0.196357	0.039566	-0.151085	-0.5112	NDEPs_NDEGs	part5	no	DIP2B
ENSG00000066117	Q96GM5	0.000224822	0.07985	-0.610432	-0.3517	DEPs_NDEGs	part46	sig	SMARCD1
ENSG00000066136	Q13952	0.145718	0.6377	-0.254588	0.1515	NDEPs_NDEGs	part5	no	NFYC
ENSG00000066294	Q9UIB8	0.129431	0.89669	2.56098	0.299	NDEPs_NDEGs	part5	no	CD84
ENSG00000066322	Q9BW60	0.0631819	0.013222	-0.458097	-0.7765	NDEPs_NDEGs	part5	no	ELOVL1
ENSG00000066379	Q9P1U0	0.305076	0.037978	-0.286599	0.5948	NDEPs_NDEGs	part5	no	POLR1H
ENSG00000066382	Q15777	0.0392735	2.37e-09	-1.80376	-3.4831	DEPs_DEGs	part1379	sig	MPPED2
ENSG00000066427	P54252	0.0578153	0.44891	-0.334981	0.2318	NDEPs_NDEGs	part5	no	ATXN3
ENSG00000066455	Q8TBA6	0.0361523	0.011014	-0.422474	-0.4664	NDEPs_NDEGs	part5	no	GOLGA5
ENSG00000066557	Q9H9A6	0.163303	0.48979	-0.216107	-0.2469	NDEPs_NDEGs	part5	no	LRRC40
ENSG00000066583	Q96CN7	0.0330478	0.96055	-0.902471	-0.1626	DEPs_NDEGs	part46	sig	ISOC1
ENSG00000066629	O00423	0.0131905	0.0037927	-0.675567	-0.9421	DEPs_NDEGs	part46	sig	EML1
ENSG00000066651	Q7Z4G4	0.574492	0.9007	0.129263	-0.1129	NDEPs_NDEGs	part5	no	TRMT11
ENSG00000066654	Q9NXG2	0.000374378	0.29002	-0.637417	-0.4201	DEPs_NDEGs	part46	sig	THUMPD1
ENSG00000066739	Q96BY7	0.37163	0.070277	-0.115176	-0.3958	NDEPs_NDEGs	part5	no	ATG2B
ENSG00000066777	Q9Y6D6	0.0012348	2.01e-08	-0.561652	-0.9679	NDEPs_NDEGs	part5	no	ARFGEF1
ENSG00000066926	P22830	0.681475	0.074796	0.109126	-0.3843	NDEPs_NDEGs	part5	no	FECH
ENSG00000066933	B2RTY4	0.670616	0.96055	0.0647146	-0.0213	NDEPs_NDEGs	part5	no	MYO9A
ENSG00000067057	Q01813	0.0485369	0.96055	0.884834	0.124	DEPs_NDEGs	part46	sig	PFKP
ENSG00000067064	Q13907	0.154681	0.78829	0.270006	0.2187	NDEPs_NDEGs	part5	no	IDI1
ENSG00000067066	P23497	0.173615	0.1005	0.251596	0.6024	NDEPs_NDEGs	part5	no	SP100
ENSG00000067113	O14494	0.0262263	0.00034809	-0.447185	-1.7092	NDEPs_DEGs	part28	sig	PLPP1
ENSG00000067141	Q92859	0.444383	0.20414	0.110259	-0.41	NDEPs_NDEGs	part5	no	NEO1
ENSG00000067167	Q15629	0.0194533	0.45576	-0.568334	-0.2743	NDEPs_NDEGs	part5	no	TRAM1
ENSG00000067225	P14618	0.0724869	0.0008747	0.393533	-0.921	NDEPs_NDEGs	part5	no	PKM
ENSG00000067248	Q7Z478	0.281123	0.069331	-0.132075	-0.2659	NDEPs_NDEGs	part5	no	DHX29
ENSG00000067334	Q5QJE6	0.00851751	0.3735	-0.468509	-0.2134	NDEPs_NDEGs	part5	no	DNTTIP2
ENSG00000067369	Q12888	0.000442869	0.02643	-0.504478	-0.6057	NDEPs_NDEGs	part5	no	TP53BP1
ENSG00000067445	Q12816	0.263323	0.26413	-0.281742	0.4855	NDEPs_NDEGs	part5	no	TRO
ENSG00000067533	Q9Y3B9	0.812316	0.70009	-0.0509351	-0.1761	NDEPs_NDEGs	part5	no	RRP15
ENSG00000067560	P61586	0.0196297	0.06402	0.258163	0.3413	NDEPs_NDEGs	part5	no	RHOA
ENSG00000067596	Q14562	0.00514797	6.37e-06	-0.296134	-0.5734	NDEPs_NDEGs	part5	no	DHX8
ENSG00000067606	Q05513	0.480943	2.31e-05	0.167606	-1.1728	NDEPs_DEGs	part28	sig	PRKCZ
ENSG00000067704	Q9NSE4	0.789398	0.018132	0.0469718	-0.4758	NDEPs_NDEGs	part5	no	IARS2
ENSG00000067715	P21579	0.916492	0.96055	0.0209901	0.0733	NDEPs_NDEGs	part5	no	SYT1
ENSG00000067829	P51553	0.656225	0.86231	-0.096104	0.0731	NDEPs_NDEGs	part5	no	IDH3G
ENSG00000067836	Q9GZN7	0.165866	0.35698	0.285301	0.4857	NDEPs_NDEGs	part5	no	ROGDI
ENSG00000067900	Q13464	0.00794718	0.32753	0.406629	0.3356	NDEPs_NDEGs	part5	no	ROCK1
ENSG00000067955	Q13951	0.685454	0.0028133	0.0714272	-0.5468	NDEPs_NDEGs	part5	no	CBFB
ENSG00000067992	Q15120	0.0525877	2.62e-07	0.524709	0.7464	NDEPs_NDEGs	part5	no	PDK3
ENSG00000068024	P56524	0.399211	0.40992	-0.133435	0.227	NDEPs_NDEGs	part5	no	HDAC4
ENSG00000068079	P80217	0.249373	0.35017	0.274208	0.5931	NDEPs_NDEGs	part5	no	IFI35
ENSG00000068097	Q6AI08	0.373918	0.98352	-0.180083	0.0084	NDEPs_NDEGs	part5	no	HEATR6
ENSG00000068120	Q13057	0.031461	0.10333	-0.383914	-0.5111	NDEPs_NDEGs	part5	no	COASY
ENSG00000068137	Q7Z736	0.407828	0.82744	0.237756	0.1719	NDEPs_NDEGs	part5	no	PLEKHH3
ENSG00000068366	O60488	0.0446453	0.0040033	-1.43075	-1.8109	DEPs_DEGs	part1379	sig	ACSL4
ENSG00000068383	Q14642	0.0733508	0.5315	-0.53587	0.2413	NDEPs_NDEGs	part5	no	INPP5A
ENSG00000068394	Q92917	6.95e-06	0.48655	-1.14048	-0.1744	DEPs_NDEGs	part46	sig	GPKOW
ENSG00000068400	Q4V328	0.00055005	0.58106	-0.313142	-0.1114	NDEPs_NDEGs	part5	no	GRIPAP1
ENSG00000068438	Q9UET6	0.131888	0.083736	-0.496971	-0.3381	NDEPs_NDEGs	part5	no	FTSJ1
ENSG00000068650	P98196	0.132567	7.79e-07	-0.192822	-1.7564	NDEPs_DEGs	part28	sig	ATP11A
ENSG00000068654	O95602	3.97e-06	0.057465	-0.678914	-0.7019	DEPs_NDEGs	part46	sig	POLR1A
ENSG00000068697	Q15012	0.0760592	0.053289	-2.63718	0.3973	NDEPs_NDEGs	part5	no	LAPTM4A
ENSG00000068784	Q8N5C6	0.00518185	0.0017733	-0.481578	-0.8448	NDEPs_NDEGs	part5	no	SRBD1
ENSG00000068796	O00139	6.21e-06	1.44e-11	-0.74035	-0.7163	DEPs_NDEGs	part46	sig	KIF2A
ENSG00000068878	Q14997	0.0316585	0.00014839	-0.508069	-1.1037	NDEPs_DEGs	part28	sig	PSME4
ENSG00000068885	Q9P2H3	0.0424628	0.29023	-0.182349	-0.2738	NDEPs_NDEGs	part5	no	IFT80
ENSG00000068903	Q8IXJ6	0.0954797	0.00014056	0.159364	0.8278	NDEPs_NDEGs	part5	no	SIRT2
ENSG00000068912	Q96DZ1	0.199233	0.16429	-0.178237	-0.466	NDEPs_NDEGs	part5	no	ERLEC1
ENSG00000068971	Q15173	0.0156086	0.8672	-0.467807	0.1656	NDEPs_NDEGs	part5	no	PPP2R5B
ENSG00000068976	P11217	0.0939825	0.29058	0.484503	-0.4746	NDEPs_NDEGs	part5	no	PYGM
ENSG00000069122	Q8IZF2	0.223268	2.68e-05	-0.222257	2.2388	NDEPs_DEGs	part28	sig	ADGRF5
ENSG00000069188	Q58EX2	0.0201749	0.53105	-0.490408	-1.109	NDEPs_NDEGs	part5	no	SDK2
ENSG00000069248	Q8WUM0	0.000474862	0.73991	-0.481912	-0.1041	NDEPs_NDEGs	part5	no	NUP133
ENSG00000069275	Q9H1E3	0.196569	0.819	-0.400403	0.1553	NDEPs_NDEGs	part5	no	NUCKS1
ENSG00000069329	Q96QK1	0.00985133	0.75542	0.242355	-0.0869	NDEPs_NDEGs	part5	no	VPS35
ENSG00000069345	O60884	0.0532623	0.51134	-0.216445	-0.1155	NDEPs_NDEGs	part5	no	DNAJA2
ENSG00000069424	Q13303	0.129641	0.82845	0.682477	0.2459	NDEPs_NDEGs	part5	no	KCNAB2
ENSG00000069535	P27338	0.0735718	0.00027751	1.04074	1.518	NDEPs_DEGs	part28	sig	MAOB
ENSG00000069702	Q03167	0.122342	5.77e-05	0.835515	2.1095	NDEPs_DEGs	part28	sig	TGFBR3
ENSG00000069849	P54709	0.778149	NA	0.0391972	0.5624	NDEPs_NDEGs	part5	no	ATP1B3
ENSG00000069869	P46934	0.590331	0.69931	-0.0629082	0.2065	NDEPs_NDEGs	part5	no	NEDD4
ENSG00000069966	O14775	0.645675	0.96737	0.117722	-0.0239	NDEPs_NDEGs	part5	no	GNB5
ENSG00000069974	P51159	0.744277	0.5901	0.162309	-0.3661	NDEPs_NDEGs	part5	no	RAB27A
ENSG00000069998	Q9BXW7	2.58e-06	0.32949	-0.882555	-0.315	DEPs_NDEGs	part46	sig	HDHD5
ENSG00000070010	Q92890	0.00454833	0.0029989	-1.09808	-0.4347	DEPs_NDEGs	part46	sig	UFD1
ENSG00000070018	O75581	0.874426	0.75314	-0.0291569	-0.1695	NDEPs_NDEGs	part5	no	LRP6
ENSG00000070047	Q9P1Y6	0.551078	0.70084	-0.114115	-0.1271	NDEPs_NDEGs	part5	no	PHRF1
ENSG00000070061	O95163	0.0166891	0.07048	-0.476497	-0.3056	NDEPs_NDEGs	part5	no	ELP1
ENSG00000070081	P80303	0.0941425	0.96055	-0.243377	0.0337	NDEPs_NDEGs	part5	no	NUCB2
ENSG00000070087	P35080	0.521149	9.36e-05	0.206191	1.024	NDEPs_DEGs	part28	sig	PFN2
ENSG00000070182	P11277	0.635915	0.00853	-0.1722	1.2684	NDEPs_DEGs	part28	sig	SPTB
ENSG00000070214	Q8WWI5	0.984462	0.039005	-0.0078567	-1.1275	NDEPs_DEGs	part28	sig	SLC44A1
ENSG00000070269	Q9NX78	0.109755	4.24e-08	-0.927281	-1.2133	NDEPs_DEGs	part28	sig	TMEM260
ENSG00000070366	Q86US8	0.0768023	0.93767	-0.220775	0.0687	NDEPs_NDEGs	part5	no	SMG6
ENSG00000070367	O00471	0.00107926	0.15475	0.469523	-0.3611	NDEPs_NDEGs	part5	no	EXOC5
ENSG00000070423	Q9BV68	0.453104	0.48259	0.512064	0.2159	NDEPs_NDEGs	part5	no	RNF126
ENSG00000070444	Q99583	0.103213	0.21395	0.373559	-0.5301	NDEPs_NDEGs	part5	no	MNT
ENSG00000070495	Q6NYC1	0.550534	0.1525	-0.112334	0.5718	NDEPs_NDEGs	part5	no	JMJD6
ENSG00000070501	P06746	0.000152693	0.4641	-0.422897	0.2813	NDEPs_NDEGs	part5	no	POLB
ENSG00000070526	Q9NSC7	0.0216221	1.19e-07	-2.36707	-3.1226	DEPs_DEGs	part1379	sig	ST6GALNAC1
ENSG00000070540	Q5MNZ9	0.591582	7.13e-05	-0.122793	-1.5663	NDEPs_DEGs	part28	sig	WIPI1
ENSG00000070601	Q5SYB0	0.93744	0.32153	0.0341796	-1.4381	NDEPs_NDEGs	part5	no	FRMPD1
ENSG00000070669	P08243	0.273367	0.89516	-0.124081	0.1591	NDEPs_NDEGs	part5	no	ASNS
ENSG00000070718	P53677	0.167714	0.87323	0.346795	-0.1173	NDEPs_NDEGs	part5	no	AP3M2
ENSG00000070756	P11940	3.23e-05	0.96055	-0.595391	-0.0276	DEPs_NDEGs	part46	sig	PABPC1
ENSG00000070761	Q9Y6A4	0.47329	0.065298	0.478366	0.3844	NDEPs_NDEGs	part5	no	CFAP20
ENSG00000070770	P19784	0.757949	0.038475	-0.0619002	0.3801	NDEPs_NDEGs	part5	no	CSNK2A2
ENSG00000070785	Q9NR50	0.052985	0.3666	-0.137068	0.2533	NDEPs_NDEGs	part5	no	EIF2B3
ENSG00000070814	Q13428	0.0781133	0.98352	-0.343978	0.0065	NDEPs_NDEGs	part5	no	TCOF1
ENSG00000070831	P60953	0.300239	0.48333	0.0942066	-0.2307	NDEPs_NDEGs	part5	no	CDC42
ENSG00000070882	Q9H4L5	0.216603	0.033922	-0.297894	-0.866	NDEPs_NDEGs	part5	no	OSBPL3
ENSG00000070961	P20020	0.00114731	0.00026597	-0.57021	-0.9865	NDEPs_NDEGs	part5	no	ATP2B1
ENSG00000071051	O43639	0.378748	6.76e-08	0.111177	0.7497	NDEPs_NDEGs	part5	no	NCK2
ENSG00000071054	O95819	0.848953	0.61762	0.0259985	0.2292	NDEPs_NDEGs	part5	no	MAP4K4
ENSG00000071073	Q9UM21	0.842611	0.88075	0.0677922	-0.2765	NDEPs_NDEGs	part5	no	MGAT4A
ENSG00000071082	P62899	0.500147	4.85e-07	-0.0986573	1.0167	NDEPs_DEGs	part28	sig	RPL31
ENSG00000071127	O75083	0.000231874	0.98663	0.527443	0.0069	NDEPs_NDEGs	part5	no	WDR1
ENSG00000071189	Q9Y5W8	0.957096	0.22401	-0.00840472	-0.2683	NDEPs_NDEGs	part5	no	SNX13
ENSG00000071205	A1A4S6	0.937759	0.41662	-0.0128442	0.2998	NDEPs_NDEGs	part5	no	ARHGAP10
ENSG00000071243	Q9NXR8	0.339566	0.98527	-0.45199	-0.0049	NDEPs_NDEGs	part5	no	ING3
ENSG00000071282	Q9NZU5	0.000291398	NA	1.879	0.678	DEPs_NDEGs	part46	sig	LMCD1
ENSG00000071462	O43709	0.00810508	0.040354	-0.837728	-0.2921	DEPs_NDEGs	part46	sig	BUD23
ENSG00000071537	Q9UBV2	0.0149453	0.02871	-0.405898	-0.3596	NDEPs_NDEGs	part5	no	SEL1L
ENSG00000071539	Q15645	0.764775	0.29785	-0.0328106	-1.1149	NDEPs_NDEGs	part5	no	TRIP13
ENSG00000071553	Q15904	0.253017	0.94517	-0.328589	-0.0882	NDEPs_NDEGs	part5	no	ATP6AP1
ENSG00000071626	Q96EP5	7.55e-06	0.96055	-0.609087	0.0351	DEPs_NDEGs	part46	sig	DAZAP1
ENSG00000071655	O95983	0.000124301	0.073599	-1.45308	0.4249	DEPs_NDEGs	part46	sig	MBD3
ENSG00000071794	Q14527	0.104222	0.5702	-0.38089	-0.2839	NDEPs_NDEGs	part5	no	HLTF
ENSG00000071859	Q14320	0.00089617	0.96055	-1.3809	-0.0848	DEPs_NDEGs	part46	sig	FAM50A
ENSG00000071894	Q10570	5.71e-05	0.34275	-0.578101	-0.3344	NDEPs_NDEGs	part5	no	CPSF1
ENSG00000071967	Q53TN4	0.000748158	1.42e-12	2.13462	2.3965	DEPs_DEGs	part1379	sig	CYBRD1
ENSG00000071994	Q16342	0.958935	0.03128	-0.031306	-0.2215	NDEPs_NDEGs	part5	no	PDCD2
ENSG00000072042	Q8TC12	0.0551122	0.96055	-0.289635	-0.0422	NDEPs_NDEGs	part5	no	RDH11
ENSG00000072062	P17612	0.0893988	1.7e-31	0.902458	1.2698	NDEPs_DEGs	part28	sig	PRKACA
ENSG00000072080	Q13103	0.0739069	0.90125	0.523172	-1.6193	NDEPs_NDEGs	part5	no	SPP2
ENSG00000072110	P12814	0.00020037	0.14466	1.72074	0.5351	DEPs_NDEGs	part46	sig	ACTN1
ENSG00000072121	Q68DK2	0.547036	0.80681	-0.0654572	-0.1408	NDEPs_NDEGs	part5	no	ZFYVE26
ENSG00000072134	O95208	0.0487063	0.9965	-0.293148	0.0016	NDEPs_NDEGs	part5	no	EPN2
ENSG00000072163	Q7Z4I7	0.0101774	3.73e-18	0.697438	3.386	DEPs_DEGs	part1379	sig	LIMS2
ENSG00000072210	P51648	0.228337	0.32757	-0.219171	-0.3593	NDEPs_NDEGs	part5	no	ALDH3A2
ENSG00000072274	P02786	0.168589	0.23141	-0.350712	1.2094	NDEPs_NDEGs	part5	no	TFRC
ENSG00000072364	Q9UHB7	0.122327	0.31767	-0.217458	-0.3828	NDEPs_NDEGs	part5	no	AFF4
ENSG00000072415	Q8N3R9	0.521359	0.0034202	-0.192643	-0.5294	NDEPs_NDEGs	part5	no	MPP5
ENSG00000072501	Q14683	2.25e-05	1.01e-05	-0.668665	-0.8625	DEPs_NDEGs	part46	sig	SMC1A
ENSG00000072506	Q99714	1.1e-05	0.47425	-0.701775	-0.1749	DEPs_NDEGs	part46	sig	HSD17B10
ENSG00000072518	Q7KZI7	0.00085398	0.0041151	-0.672355	-0.6658	DEPs_NDEGs	part46	sig	MARK2
ENSG00000072682	O15460	0.00218656	1.14e-07	-1.38129	-1.95	DEPs_DEGs	part1379	sig	P4HA2
ENSG00000072694	P31994	0.191813	1.99e-07	1.38351	2.5454	NDEPs_DEGs	part28	sig	FCGR2B
ENSG00000072756	Q96Q11	0.00549363	0.13484	-0.367684	-0.2354	NDEPs_NDEGs	part5	no	TRNT1
ENSG00000072778	P49748	0.0166286	0.70676	-0.28608	-0.1377	NDEPs_NDEGs	part5	no	ACADVL
ENSG00000072786	O94804	0.457114	0.91578	0.330745	-0.1819	NDEPs_NDEGs	part5	no	STK10
ENSG00000072803	Q9UKB1	0.901908	0.37393	0.0197108	-0.2082	NDEPs_NDEGs	part5	no	FBXW11
ENSG00000072818	Q15027	0.674662	0.46474	-0.305556	-0.5099	NDEPs_NDEGs	part5	no	ACAP1
ENSG00000072832	Q14194	0.000448759	0.84631	-1.18154	0.1681	DEPs_NDEGs	part46	sig	CRMP1
ENSG00000072849	Q9GZP9	0.0172839	0.33472	-0.603182	-0.1613	DEPs_NDEGs	part46	sig	DERL2
ENSG00000072864	Q9NXR1	0.00292697	0.013256	-0.578993	-0.7451	NDEPs_NDEGs	part5	no	NDE1
ENSG00000072952	Q9Y6F6	0.00837507	0.00038863	1.77783	1.8888	DEPs_DEGs	part1379	sig	IRAG1
ENSG00000072958	Q9BXS5	0.472777	0.018152	-0.103652	0.473	NDEPs_NDEGs	part5	no	AP1M1
ENSG00000073050	P18887	2.35e-06	0.39489	-0.636823	0.2438	DEPs_NDEGs	part46	sig	XRCC1
ENSG00000073111	P49736	0.00196594	0.0028297	-1.92492	-1.6642	DEPs_DEGs	part1379	sig	MCM2
ENSG00000073169	Q9BVL4	0.0148021	0.67337	-0.990207	0.1746	DEPs_NDEGs	part46	sig	SELENOO
ENSG00000073350	Q6P1M3	0.101556	1.63e-08	-1.08911	-2.698	NDEPs_DEGs	part28	sig	LLGL2
ENSG00000073417	O60658	0.180093	3.49e-07	-0.199321	-0.7356	NDEPs_NDEGs	part5	no	PDE8A
ENSG00000073536	Q9NVX2	0.00689027	0.63411	-0.577646	0.181	NDEPs_NDEGs	part5	no	NLE1
ENSG00000073578	P31040	0.484096	0.573	-0.134494	-0.2334	NDEPs_NDEGs	part5	no	SDHA
ENSG00000073584	Q969G3	7.48e-06	0.0039951	-0.968487	-0.6587	DEPs_NDEGs	part46	sig	SMARCE1
ENSG00000073614	P29375	0.245348	0.96055	-0.136091	-0.0177	NDEPs_NDEGs	part5	no	KDM5A
ENSG00000073711	Q06190	0.669564	0.62199	0.068551	-0.1612	NDEPs_NDEGs	part5	no	PPP2R3A
ENSG00000073712	Q96AC1	0.00500751	0.22369	1.04648	0.736	DEPs_NDEGs	part46	sig	FERMT2
ENSG00000073734	O95342	0.0989497	0.67361	-0.607763	-1.6238	NDEPs_NDEGs	part5	no	ABCB11
ENSG00000073737	Q9BPW9	0.34315	0.40189	1.14966	1.3472	NDEPs_NDEGs	part5	no	DHRS9
ENSG00000073754	O43866	0.545024	0.66235	0.228812	1.6171	NDEPs_NDEGs	part5	no	CD5L
ENSG00000073756	P35354	0.584658	0.83396	-0.178129	0.5104	NDEPs_NDEGs	part5	no	PTGS2
ENSG00000073792	Q9Y6M1	0.699366	0.96055	0.21956	0.0832	NDEPs_NDEGs	part5	no	IGF2BP2
ENSG00000073849	P15907	0.164888	0.93571	-0.834676	0.2102	NDEPs_NDEGs	part5	no	ST6GAL1
ENSG00000073910	Q5TBA9	0.0118923	2.3e-05	1.43523	2.0592	DEPs_DEGs	part1379	sig	FRY
ENSG00000073921	Q13492	0.0178361	0.19916	0.33845	0.447	NDEPs_NDEGs	part5	no	PICALM
ENSG00000073969	P46459	0.0789603	1.31e-05	-0.23692	-0.9266	NDEPs_NDEGs	part5	no	NSF
ENSG00000074054	Q7Z460	0.0240999	0.0098878	-0.32955	-0.6368	NDEPs_NDEGs	part5	no	CLASP1
ENSG00000074071	P82930	8.77e-05	0.70333	-0.591806	0.1684	DEPs_NDEGs	part46	sig	MRPS34
ENSG00000074181	Q9UM47	0.190508	0.0010451	0.413038	1.2176	NDEPs_DEGs	part28	sig	NOTCH3
ENSG00000074201	P54105	0.274535	0.014311	-0.155015	0.483	NDEPs_NDEGs	part5	no	CLNS1A
ENSG00000074211	Q9Y2T4	0.0789984	1.31e-13	-0.462645	-5.2316	NDEPs_DEGs	part28	sig	PPP2R2C
ENSG00000074266	O75530	0.00397102	0.60431	-0.547777	-0.1472	NDEPs_NDEGs	part5	no	EED
ENSG00000074319	Q99816	0.48456	0.96143	-0.0744184	-0.0198	NDEPs_NDEGs	part5	no	TSG101
ENSG00000074370	Q93084	0.492962	0.79907	0.409439	0.3837	NDEPs_NDEGs	part5	no	ATP2A3
ENSG00000074410	O43570	0.108667	5.03e-07	-0.352452	-4.5927	NDEPs_DEGs	part28	sig	CA12
ENSG00000074416	Q99685	0.526497	2.41e-05	0.725347	-1.903	NDEPs_DEGs	part28	sig	MGLL
ENSG00000074527	Q9HB63	0.076161	0.6783	2.75262	0.3557	NDEPs_NDEGs	part5	no	NTN4
ENSG00000074582	Q9Y276	0.118257	0.8566	-0.497147	-0.0988	NDEPs_NDEGs	part5	no	BCS1L
ENSG00000074590	O60285	0.0191311	8.81e-11	1.15442	2.8759	DEPs_DEGs	part1379	sig	NUAK1
ENSG00000074603	Q6V1X1	0.892065	0.74743	0.0281585	0.1342	NDEPs_NDEGs	part5	no	DPP8
ENSG00000074657	Q9HCE3	0.694044	0.96055	-0.0520012	0.0346	NDEPs_NDEGs	part5	no	ZNF532
ENSG00000074695	P49257	0.688612	6.62e-05	-0.0738763	-1.0642	NDEPs_DEGs	part28	sig	LMAN1
ENSG00000074696	Q9P035	0.739083	0.84567	-0.0458261	0.1239	NDEPs_NDEGs	part5	no	HACD3
ENSG00000074755	O43149	0.0028273	0.0084194	-0.32996	-0.5677	NDEPs_NDEGs	part5	no	ZZEF1
ENSG00000074800	P06733	0.0271914	0.014369	0.247543	-0.6568	NDEPs_NDEGs	part5	no	ENO1
ENSG00000074842	Q969H8	0.00837339	0.76967	0.315186	-0.1544	NDEPs_NDEGs	part5	no	MYDGF
ENSG00000074855	Q9HCE9	0.701165	0.091087	0.0883428	-0.5753	NDEPs_NDEGs	part5	no	ANO8
ENSG00000074964	Q9HCE6	0.250258	0.099423	0.198582	0.4335	NDEPs_NDEGs	part5	no	ARHGEF10L
ENSG00000075089	Q9GZN1	0.0157328	0.83406	-0.834776	-0.1117	DEPs_NDEGs	part46	sig	ACTR6
ENSG00000075142	P30626	0.807643	0.66692	0.0248214	-0.2072	NDEPs_NDEGs	part5	no	SRI
ENSG00000075151	O43432	0.0812775	0.035096	-0.222747	-0.5511	NDEPs_NDEGs	part5	no	EIF4G3
ENSG00000075188	Q8NFH4	0.236121	0.68394	-0.153676	-0.1157	NDEPs_NDEGs	part5	no	NUP37
ENSG00000075223	Q99985	0.372556	0.0027333	0.793306	1.5445	NDEPs_DEGs	part28	sig	SEMA3C
ENSG00000075234	Q5R3I4	0.168054	0.57472	-0.165187	-0.1541	NDEPs_NDEGs	part5	no	TTC38
ENSG00000075239	P24752	0.781118	0.11516	0.0468779	0.4517	NDEPs_NDEGs	part5	no	ACAT1
ENSG00000075240	Q6IC98	0.878421	0.12763	-0.0247966	-0.5742	NDEPs_NDEGs	part5	no	GRAMD4
ENSG00000075275	Q9NYQ6	0.0520447	7.03e-35	-0.980092	-4.1976	NDEPs_DEGs	part28	sig	CELSR1
ENSG00000075292	Q14966	1.49e-05	0.59356	-0.59692	-0.115	DEPs_NDEGs	part46	sig	ZNF638
ENSG00000075303	Q8TBP6	0.203092	0.4343	-0.26699	-0.1983	NDEPs_NDEGs	part5	no	SLC25A40
ENSG00000075336	Q9BVV7	0.302582	0.91095	-0.362093	0.0931	NDEPs_NDEGs	part5	no	TIMM21
ENSG00000075340	P35612	0.544577	5.27e-07	0.107347	2.1447	NDEPs_DEGs	part28	sig	ADD2
ENSG00000075413	P27448	0.0956253	0.10769	-0.263306	-0.3038	NDEPs_NDEGs	part5	no	MARK3
ENSG00000075415	Q00325	0.381157	0.0010546	-0.12	0.4975	NDEPs_NDEGs	part5	no	SLC25A3
ENSG00000075420	Q53EP0	0.450136	0.96055	0.141112	-0.0746	NDEPs_NDEGs	part5	no	FNDC3B
ENSG00000075539	O94915	0.025235	0.0061041	-0.391522	-1.1305	NDEPs_DEGs	part28	sig	FRYL
ENSG00000075568	Q92545	0.0370691	1.5e-05	0.435443	-1.3469	NDEPs_DEGs	part28	sig	TMEM131
ENSG00000075618	Q16658	0.271969	0.071841	0.271466	0.7568	NDEPs_NDEGs	part5	no	FSCN1
ENSG00000075624	P60709	0.000509321	0.20696	0.764026	0.3895	DEPs_NDEGs	part46	sig	ACTB
ENSG00000075651	Q13393	0.368803	1.2e-05	0.279382	2.627	NDEPs_DEGs	part28	sig	PLD1
ENSG00000075702	O43379	0.695967	0.0064443	0.0690618	-2.0208	NDEPs_DEGs	part28	sig	WDR62
ENSG00000075711	Q12959	0.00116271	0.0014345	-0.419779	-0.6295	NDEPs_NDEGs	part5	no	DLG1
ENSG00000075785	P51149	0.995452	0.23616	-0.000863003	0.2648	NDEPs_NDEGs	part5	no	RAB7A
ENSG00000075790	Q9UHQ4	0.181055	0.001247	-0.193318	-1.2765	NDEPs_DEGs	part28	sig	BCAP29
ENSG00000075856	Q15020	0.00150315	0.87502	-0.452561	-0.055	NDEPs_NDEGs	part5	no	SART3
ENSG00000075891	Q02962	0.19362	8.98e-07	-0.58555	-5.8038	NDEPs_DEGs	part28	sig	PAX2
ENSG00000075914	Q15024	1.32e-06	0.96055	-0.466375	-0.0141	NDEPs_NDEGs	part5	no	EXOSC7
ENSG00000075945	Q92845	0.00301542	0.98104	-0.649147	-0.0167	DEPs_NDEGs	part46	sig	KIFAP3
ENSG00000075975	Q9H000	0.829569	0.091647	-0.0250991	0.2195	NDEPs_NDEGs	part5	no	MKRN2
ENSG00000076003	Q14566	0.000811745	0.1744	-1.63852	-0.4421	DEPs_NDEGs	part46	sig	MCM6
ENSG00000076043	Q9Y3B8	0.0362218	6.92e-05	0.307227	0.8498	NDEPs_NDEGs	part5	no	REXO2
ENSG00000076053	Q9Y580	0.0646818	0.14861	-0.485256	0.3894	NDEPs_NDEGs	part5	no	RBM7
ENSG00000076067	Q15434	0.00705768	0.4471	-1.67506	0.2942	DEPs_NDEGs	part46	sig	RBMS2
ENSG00000076201	Q9H3S7	0.182314	0.18389	-0.105174	-0.3053	NDEPs_NDEGs	part5	no	PTPN23
ENSG00000076242	P40692	0.0231316	0.0091527	-0.28237	-0.4568	NDEPs_NDEGs	part5	no	MLH1
ENSG00000076513	Q8IZ07	0.23124	0.81574	0.214486	0.1849	NDEPs_NDEGs	part5	no	ANKRD13A
ENSG00000076554	P55327	0.00442112	2.19e-17	-1.83128	-3.1375	DEPs_DEGs	part1379	sig	TPD52
ENSG00000076604	Q9BUZ4	0.0532906	0.14084	0.204136	-0.9401	NDEPs_NDEGs	part5	no	TRAF4
ENSG00000076641	Q9NWQ8	0.992002	0.64952	-0.00121455	0.4572	NDEPs_NDEGs	part5	no	PAG1
ENSG00000076650	Q9BRR8	0.133846	0.64016	-0.185063	-0.1647	NDEPs_NDEGs	part5	no	GPATCH1
ENSG00000076662	P32942	0.216672	0.29223	0.880793	-0.8955	NDEPs_NDEGs	part5	no	ICAM3
ENSG00000076685	P49902	7.92e-05	0.0026288	0.458649	-0.6977	NDEPs_NDEGs	part5	no	NT5C2
ENSG00000076706	P43121	0.0526552	1.99e-07	2.15799	2.2915	NDEPs_DEGs	part28	sig	MCAM
ENSG00000076716	O75487	0.0234195	0.15976	0.668742	-0.3615	DEPs_NDEGs	part46	sig	GPC4
ENSG00000076770	Q9NUK0	0.211721	0.89971	-0.314346	-0.1221	NDEPs_NDEGs	part5	no	MBNL3
ENSG00000076826	Q9P1Y5	0.166417	2.54e-06	-0.374229	-2.7097	NDEPs_DEGs	part28	sig	CAMSAP3
ENSG00000076924	Q9HCS7	1.99e-05	0.10818	-0.816771	0.3948	DEPs_NDEGs	part46	sig	XAB2
ENSG00000076928	Q92888	0.23308	0.82519	-0.196825	-0.1487	NDEPs_NDEGs	part5	no	ARHGEF1
ENSG00000076944	Q15833	0.100707	3.54e-07	-0.462177	-2.8151	NDEPs_DEGs	part28	sig	STXBP2
ENSG00000077097	Q02880	7.93e-06	0.083931	-1.01056	-0.5506	DEPs_NDEGs	part46	sig	TOP2B
ENSG00000077147	Q9HD45	0.0984768	0.0038499	-0.327965	-0.625	NDEPs_NDEGs	part5	no	TM9SF3
ENSG00000077150	Q00653	0.906693	0.85208	0.0110014	0.2468	NDEPs_NDEGs	part5	no	NFKB2
ENSG00000077157	O60237	7.2e-05	4.47e-11	0.932199	2.4792	DEPs_DEGs	part1379	sig	PPP1R12B
ENSG00000077232	Q8IXB1	0.00112252	0.00012856	-1.36896	-2.132	DEPs_DEGs	part1379	sig	DNAJC10
ENSG00000077235	Q12789	9.28e-05	0.0030201	-0.358327	-0.5393	NDEPs_NDEGs	part5	no	GTF3C1
ENSG00000077274	Q9Y6Q1	0.222062	0.0061932	-1.575	-2.7961	NDEPs_DEGs	part28	sig	CAPN6
ENSG00000077279	O43602	0.611254	0.87689	0.1756	0.7377	NDEPs_NDEGs	part5	no	DCX
ENSG00000077312	P09012	5.58e-06	0.72654	-0.685426	0.1437	DEPs_NDEGs	part46	sig	SNRPA
ENSG00000077327	O75602	0.51742	1.12e-09	-0.171166	-6.947	NDEPs_DEGs	part28	sig	SPAG6
ENSG00000077348	Q9NQT4	0.137969	0.96055	-0.349705	0.0494	NDEPs_NDEGs	part5	no	EXOSC5
ENSG00000077380	Q13409	0.526619	0.55657	-0.0835791	0.1882	NDEPs_NDEGs	part5	no	DYNC1I2
ENSG00000077420	Q7Z5R6	0.418456	0.35027	0.790422	-1.1071	NDEPs_NDEGs	part5	no	APBB1IP
ENSG00000077454	O75427	0.00179743	0.22494	-0.532638	0.334	NDEPs_NDEGs	part5	no	LRCH4
ENSG00000077458	Q5HYJ3	0.0722392	0.25885	-1.44607	-0.2552	NDEPs_NDEGs	part5	no	FAM76B
ENSG00000077463	Q8N6T7	0.00861754	0.96055	0.59853	-0.0473	DEPs_NDEGs	part46	sig	SIRT6
ENSG00000077514	Q15054	0.416075	0.16118	-0.143588	-0.3128	NDEPs_NDEGs	part5	no	POLD3
ENSG00000077522	P35609	0.426986	3.1e-15	1.5696	5.3859	NDEPs_DEGs	part28	sig	ACTN2
ENSG00000077549	P47756	0.0189911	0.00015725	0.210843	0.8783	NDEPs_NDEGs	part5	no	CAPZB
ENSG00000077616	Q9Y3Q0	0.852012	0.088792	0.054871	-0.6457	NDEPs_NDEGs	part5	no	NAALAD2
ENSG00000077684	Q6IE81	0.14291	0.84847	-0.835981	0.1862	NDEPs_NDEGs	part5	no	JADE1
ENSG00000077721	P49459	0.002638	0.0045776	1.37427	-0.4028	DEPs_NDEGs	part46	sig	UBE2A
ENSG00000077782	P11362	0.0317233	2.92e-08	1.17481	1.4536	DEPs_DEGs	part1379	sig	FGFR1
ENSG00000077942	P23142	0.054976	0.0017049	1.12962	-1.2195	NDEPs_DEGs	part28	sig	FBLN1
ENSG00000077943	P53708	0.103855	0.00519	1.18913	2.3427	NDEPs_DEGs	part28	sig	ITGA8
ENSG00000078018	P11137	0.75129	0.30726	0.198823	0.7639	NDEPs_NDEGs	part5	no	MAP2
ENSG00000078061	P10398	0.218732	0.58508	-0.16424	0.1237	NDEPs_NDEGs	part5	no	ARAF
ENSG00000078070	Q96RQ3	0.0142358	0.0069596	-0.710833	-0.8682	DEPs_NDEGs	part46	sig	MCCC1
ENSG00000078098	Q12884	0.130457	0.0070899	0.951682	-1.3416	NDEPs_DEGs	part28	sig	FAP
ENSG00000078140	P61086	0.161111	2.41e-05	-0.259586	-0.5328	NDEPs_NDEGs	part5	no	UBE2K
ENSG00000078142	Q8NEB9	0.123816	0.97997	0.210113	-0.01	NDEPs_NDEGs	part5	no	PIK3C3
ENSG00000078237	Q9NQ88	0.896454	0.21082	-0.0508982	-0.6625	NDEPs_NDEGs	part5	no	TIGAR
ENSG00000078246	O75386	0.267269	0.84762	-0.2727	-0.1103	NDEPs_NDEGs	part5	no	TULP3
ENSG00000078269	O15056	0.649532	0.87039	0.106806	0.1566	NDEPs_NDEGs	part5	no	SYNJ2
ENSG00000078304	Q13362	0.769433	0.60639	-0.0322997	-0.1171	NDEPs_NDEGs	part5	no	PPP2R5C
ENSG00000078369	P62873	0.382679	0.55131	-0.181767	-0.177	NDEPs_NDEGs	part5	no	GNB1
ENSG00000078618	O43847	0.0294402	0.24928	-0.566642	-0.1902	NDEPs_NDEGs	part5	no	NRDC
ENSG00000078668	Q9Y277	0.00130079	0.8134	-0.48894	0.0736	NDEPs_NDEGs	part5	no	VDAC3
ENSG00000078674	Q15154	0.00152139	8.37e-05	-1.12798	-0.6887	DEPs_NDEGs	part46	sig	PCM1
ENSG00000078747	Q96J02	0.414365	0.0068923	-0.104352	-0.6078	NDEPs_NDEGs	part5	no	ITCH
ENSG00000078808	Q9BRK5	0.0018318	0.18513	-0.402889	0.2248	NDEPs_NDEGs	part5	no	SDF4
ENSG00000078898	Q8N4F0	0.191576	0.96055	-3.78226	-0.857	NDEPs_NDEGs	part5	no	BPIFB2
ENSG00000078902	Q9H0E2	0.100806	0.078459	0.222513	0.4935	NDEPs_NDEGs	part5	no	TOLLIP
ENSG00000079134	Q96FV9	1.08e-06	0.1469	-1.16408	-0.2742	DEPs_NDEGs	part46	sig	THOC1
ENSG00000079150	Q9Y680	0.504789	0.094243	-0.125632	0.6501	NDEPs_NDEGs	part5	no	FKBP7
ENSG00000079215	P43003	0.017124	0.36373	1.02657	0.8388	DEPs_NDEGs	part46	sig	SLC1A3
ENSG00000079246	P13010	1.26e-05	0.004745	-0.389787	-0.5063	NDEPs_NDEGs	part5	no	XRCC5
ENSG00000079257	Q9BS40	0.0213707	2.24e-05	2.50172	2.5852	DEPs_DEGs	part1379	sig	LXN
ENSG00000079277	Q9BUB5	0.11593	0.045714	0.466188	0.3801	NDEPs_NDEGs	part5	no	MKNK1
ENSG00000079308	Q9HBL0	0.00924766	6.25e-18	1.6082	2.3425	DEPs_DEGs	part1379	sig	TNS1
ENSG00000079332	Q9NR31	0.821451	0.91463	0.0371379	-0.0673	NDEPs_NDEGs	part5	no	SAR1A
ENSG00000079385	P13688	0.0026672	4.23e-18	-0.867469	-3.7825	DEPs_DEGs	part1379	sig	CEACAM1
ENSG00000079387	Q9P0U3	0.400556	0.5086	-0.241577	-0.2405	NDEPs_NDEGs	part5	no	SENP1
ENSG00000079432	Q96RK0	0.0100162	0.016694	-0.402674	0.4418	NDEPs_NDEGs	part5	no	CIC
ENSG00000079459	P37268	0.0286103	0.17846	-0.935774	-0.5318	DEPs_NDEGs	part46	sig	FDFT1
ENSG00000079462	Q15102	0.405041	0.12136	-0.122946	0.6726	NDEPs_NDEGs	part5	no	PAFAH1B3
ENSG00000079482	O60890	0.221065	0.96055	0.186218	0.0359	NDEPs_NDEGs	part5	no	OPHN1
ENSG00000079557	P43652	0.0373479	0.98352	0.670081	0.0764	DEPs_NDEGs	part46	sig	AFM
ENSG00000079691	Q5VZK9	0.119494	0.0012518	-0.622791	-1.0193	NDEPs_DEGs	part28	sig	CARMIL1
ENSG00000079739	P36871	8.12e-05	2.42e-07	1.62663	1.5311	DEPs_DEGs	part1379	sig	PGM1
ENSG00000079785	Q92499	0.0117318	0.12026	-0.211226	-0.2296	NDEPs_NDEGs	part5	no	DDX1
ENSG00000079805	P50570	0.610096	0.00012677	-0.0546261	-0.8212	NDEPs_NDEGs	part5	no	DNM2
ENSG00000079819	O43491	0.0709614	0.85657	0.598683	0.1958	NDEPs_NDEGs	part5	no	EPB41L2
ENSG00000079931	Q6UVY6	0.000255997	8.9e-06	-0.611781	-2.5203	DEPs_DEGs	part1379	sig	MOXD1
ENSG00000079950	O15400	0.000633913	0.039312	0.876654	0.5264	DEPs_NDEGs	part46	sig	STX7
ENSG00000079974	Q9UNT1	0.231354	0.33018	-0.619541	-0.1753	NDEPs_NDEGs	part5	no	RABL2B
ENSG00000079999	Q14145	0.00226157	0.71544	-0.59685	-0.1427	DEPs_NDEGs	part46	sig	KEAP1
ENSG00000080200	Q68DQ2	0.86842	0.009222	-0.0313928	-1.1356	NDEPs_DEGs	part28	sig	CRYBG3
ENSG00000080345	Q5UIP0	0.00559069	0.18761	-0.321186	-0.3351	NDEPs_NDEGs	part5	no	RIF1
ENSG00000080371	Q9UL25	0.117108	0.96055	0.257768	-0.0407	NDEPs_NDEGs	part5	no	RAB21
ENSG00000080503	P51531	0.000249895	0.00045701	-0.577344	0.5398	NDEPs_NDEGs	part5	no	SMARCA2
ENSG00000080561	Q9UJV3	0.960298	0.065012	0.01229	0.4806	NDEPs_NDEGs	part5	no	MID2
ENSG00000080573	P25940	0.374802	0.018494	0.903161	-1.1003	NDEPs_DEGs	part28	sig	COL5A3
ENSG00000080603	Q6ZRS2	0.00110237	0.0097273	-0.499018	-0.5931	NDEPs_NDEGs	part5	no	SRCAP
ENSG00000080608	Q15397	0.000452832	0.3399	-1.07626	-0.2565	DEPs_NDEGs	part46	sig	PUM3
ENSG00000080618	Q96IY4	0.000262332	0.041093	1.12724	-1.7364	DEPs_DEGs	part1379	sig	CPB2
ENSG00000080802	O95628	0.3019	0.16003	-0.699191	0.1629	NDEPs_NDEGs	part5	no	CNOT4
ENSG00000080815	P49768	0.448695	0.02247	-0.142588	-0.6324	NDEPs_NDEGs	part5	no	PSEN1
ENSG00000080819	P36551	0.00681636	0.76897	-0.536641	-0.1284	NDEPs_NDEGs	part5	no	CPOX
ENSG00000080822	Q9NY35	0.000898362	0.99787	-1.14066	0.0009	DEPs_NDEGs	part46	sig	CLDND1
ENSG00000080824	P07900	0.00557391	0.56035	-0.245559	-0.2579	NDEPs_NDEGs	part5	no	HSP90AA1
ENSG00000080845	Q9Y2H0	0.0200396	0.96055	-0.439509	0.0529	NDEPs_NDEGs	part5	no	DLGAP4
ENSG00000080910	P36980	0.410074	0.96055	2.75735	-0.6518	NDEPs_NDEGs	part5	no	CFHR2
ENSG00000080986	O14777	0.918837	0.18537	-0.0190572	-1.436	NDEPs_NDEGs	part5	no	NDC80
ENSG00000081019	Q5VWQ0	0.807994	0.41535	0.038391	0.2973	NDEPs_NDEGs	part5	no	RSBN1
ENSG00000081059	P36402	0.991486	1.7e-05	0.00365178	-1.9572	NDEPs_DEGs	part28	sig	TCF7
ENSG00000081087	Q86WC4	0.427599	0.1739	0.32362	0.5074	NDEPs_NDEGs	part5	no	OSTM1
ENSG00000081154	Q8WW12	0.454006	0.98352	-0.183391	0.0095	NDEPs_NDEGs	part5	no	PCNP
ENSG00000081177	Q9NVH0	0.0271835	0.076216	-0.339694	-0.2481	NDEPs_NDEGs	part5	no	EXD2
ENSG00000081181	P78540	0.0558955	0.079639	-2.35157	-2.2615	NDEPs_NDEGs	part5	no	ARG2
ENSG00000081237	P08575	0.514792	0.023008	0.463727	-2.0298	NDEPs_DEGs	part28	sig	PTPRC
ENSG00000081307	Q9GZZ9	0.284553	0.010103	0.147437	-0.3439	NDEPs_NDEGs	part5	no	UBA5
ENSG00000081320	O94768	0.8036	0.6207	-0.208644	-0.4688	NDEPs_NDEGs	part5	no	STK17B
ENSG00000081721	Q9UNI6	0.854323	0.96055	0.025162	0.0459	NDEPs_NDEGs	part5	no	DUSP12
ENSG00000081760	Q86V21	0.00352812	0.0012945	-1.85171	-0.7572	DEPs_NDEGs	part46	sig	AACS
ENSG00000081803	Q86UW7	0.289746	0.25407	0.206007	0.484	NDEPs_NDEGs	part5	no	CADPS2
ENSG00000081853	Q9Y5H1	0.479869	0.3191	-0.120177	0.4539	NDEPs_NDEGs	part5	no	PCDHGA2
ENSG00000081870	Q9Y547	0.646062	0.66108	0.139564	-0.113	NDEPs_NDEGs	part5	no	HSPB11
ENSG00000082014	Q6STE5	0.0499346	1.14e-10	-0.3633	1.357	NDEPs_DEGs	part28	sig	SMARCD3
ENSG00000082068	Q9NW82	1.12e-05	0.82447	-0.481671	0.1163	NDEPs_NDEGs	part5	no	WDR70
ENSG00000082074	O15117	0.76051	0.96761	0.240912	-0.0648	NDEPs_NDEGs	part5	no	FYB1
ENSG00000082153	Q7L1Q6	0.00728336	0.96055	-0.293021	-0.0607	NDEPs_NDEGs	part5	no	BZW1
ENSG00000082175	P06401	0.000710354	8.95e-06	-1.46998	-2.8044	DEPs_DEGs	part1379	sig	PGR
ENSG00000082212	P23368	0.59687	0.65243	0.148338	-0.1325	NDEPs_NDEGs	part5	no	ME2
ENSG00000082213	Q49AR2	0.858985	2.52e-07	0.0305223	-0.8952	NDEPs_NDEGs	part5	no	C5orf22
ENSG00000082258	O60583	0.150028	0.0032036	-0.270678	-0.5086	NDEPs_NDEGs	part5	no	CCNT2
ENSG00000082397	Q9Y2J2	0.325822	0.99648	0.251773	0.0032	NDEPs_NDEGs	part5	no	EPB41L3
ENSG00000082438	Q53SF7	0.543735	0.88413	0.107225	0.2076	NDEPs_NDEGs	part5	no	COBLL1
ENSG00000082458	Q92796	0.722528	0.99449	0.0868025	0.0019	NDEPs_NDEGs	part5	no	DLG3
ENSG00000082515	Q9NWU5	0.00320615	0.96055	-0.974406	0.0587	DEPs_NDEGs	part46	sig	MRPL22
ENSG00000082516	Q8TEQ6	0.0171235	0.71576	-0.353762	-0.1316	NDEPs_NDEGs	part5	no	GEMIN5
ENSG00000082701	P49841	0.194474	0.00028506	-0.16186	-0.5461	NDEPs_NDEGs	part5	no	GSK3B
ENSG00000082781	P18084	0.137241	4.41e-06	0.215536	1.3242	NDEPs_DEGs	part28	sig	ITGB5
ENSG00000082805	Q8IUD2	0.00659658	9.36e-06	-0.278672	-0.8275	NDEPs_NDEGs	part5	no	ERC1
ENSG00000082898	O14980	3.16e-05	0.0041745	-0.343954	-0.5814	NDEPs_NDEGs	part5	no	XPO1
ENSG00000082996	O43567	0.470361	0.47389	0.949432	0.2632	NDEPs_NDEGs	part5	no	RNF13
ENSG00000083099	Q9NU23	0.200977	0.084204	-0.745118	-0.2684	NDEPs_NDEGs	part5	no	LYRM2
ENSG00000083123	P21953	0.00846157	0.0071475	-0.818941	-1.3614	DEPs_DEGs	part1379	sig	BCKDHB
ENSG00000083223	Q5VYS8	0.000971089	1.29e-09	-0.365114	-1.3499	NDEPs_DEGs	part28	sig	TUT7
ENSG00000083312	Q92973	0.366614	0.71901	-0.0511966	-0.108	NDEPs_NDEGs	part5	no	TNPO1
ENSG00000083444	Q02809	0.14336	0.41463	-0.431554	-0.5123	NDEPs_NDEGs	part5	no	PLOD1
ENSG00000083520	Q9Y2L1	0.0387438	0.41856	-0.458065	-0.1515	NDEPs_NDEGs	part5	no	DIS3
ENSG00000083535	Q8WXW3	0.315947	0.84847	-0.175805	-0.1061	NDEPs_NDEGs	part5	no	PIBF1
ENSG00000083544	Q9H7E2	0.013302	0.30047	-0.461034	0.1972	NDEPs_NDEGs	part5	no	TDRD3
ENSG00000083642	Q9NTI5	0.00120381	0.0092659	-0.565103	-0.7097	NDEPs_NDEGs	part5	no	PDS5B
ENSG00000083720	P55809	0.266193	0.45789	-0.301254	-0.5083	NDEPs_NDEGs	part5	no	OXCT1
ENSG00000083799	Q9NQC7	0.511874	0.96055	-0.159037	0.0715	NDEPs_NDEGs	part5	no	CYLD
ENSG00000083838	Q9NWS9	0.0924164	0.95327	-1.6495	0.0879	NDEPs_NDEGs	part5	no	ZNF446
ENSG00000083845	P46782	0.470122	5e-07	-0.111627	0.9731	NDEPs_NDEGs	part5	no	RPS5
ENSG00000083857	Q14517	0.567056	0.080654	-0.0769853	-0.5928	NDEPs_NDEGs	part5	no	FAT1
ENSG00000083896	Q96MU7	0.82949	0.91546	0.0276906	0.0726	NDEPs_NDEGs	part5	no	YTHDC1
ENSG00000083937	Q9UQN3	0.246096	0.24939	1.04758	0.3349	NDEPs_NDEGs	part5	no	CHMP2B
ENSG00000084070	Q8WU79	0.851541	0.96055	0.0826552	-0.0963	NDEPs_NDEGs	part5	no	SMAP2
ENSG00000084072	Q9UNP9	0.0125645	0.16586	-0.646867	0.3035	DEPs_NDEGs	part46	sig	PPIE
ENSG00000084073	O75844	0.040091	0.87051	-0.251114	-0.0879	NDEPs_NDEGs	part5	no	ZMPSTE24
ENSG00000084090	Q9NQZ5	0.0725582	0.0049653	-0.440525	-0.3809	NDEPs_NDEGs	part5	no	STARD7
ENSG00000084092	Q8NC60	0.584481	0.95427	0.124238	0.0886	NDEPs_NDEGs	part5	no	NOA1
ENSG00000084207	P09211	0.778777	0.96055	-0.0331253	-0.0524	NDEPs_NDEGs	part5	no	GSTP1
ENSG00000084234	Q06481	0.133949	0.96121	-0.375261	-0.029	NDEPs_NDEGs	part5	no	APLP2
ENSG00000084463	Q9Y2W2	2.15e-05	0.28451	-0.679172	-0.2601	DEPs_NDEGs	part46	sig	WBP11
ENSG00000084623	Q13347	0.0477867	0.0070286	-0.292457	0.3085	NDEPs_NDEGs	part5	no	EIF3I
ENSG00000084636	Q07092	0.0115799	6.7e-05	2.78774	2.4573	DEPs_DEGs	part1379	sig	COL16A1
ENSG00000084652	P40222	0.00268253	0.59854	-0.353436	-0.1116	NDEPs_NDEGs	part5	no	TXLNA
ENSG00000084674	P04114	0.0319043	0.67349	0.60025	-0.3619	DEPs_NDEGs	part46	sig	APOB
ENSG00000084676	Q15788	0.401732	0.96055	-0.279156	0.0391	NDEPs_NDEGs	part5	no	NCOA1
ENSG00000084731	O14782	0.947185	5.86e-13	0.0537075	1.572	NDEPs_DEGs	part28	sig	KIF3C
ENSG00000084733	P61026	0.00874479	0.04491	0.236538	-0.5156	NDEPs_NDEGs	part5	no	RAB10
ENSG00000084754	P40939	0.85554	0.96055	-0.0273029	-0.0547	NDEPs_NDEGs	part5	no	HADHA
ENSG00000084764	Q9UPY8	0.578432	2.34e-05	0.194553	1.1296	NDEPs_DEGs	part28	sig	MAPRE3
ENSG00000084774	P27708	0.0586545	0.45113	-0.226227	-0.2972	NDEPs_NDEGs	part5	no	CAD
ENSG00000085063	P13987	0.00300625	0.0011392	1.14821	1.0842	DEPs_DEGs	part1379	sig	CD59
ENSG00000085117	P27701	0.0608568	0.012686	1.4052	1.0776	NDEPs_DEGs	part28	sig	CD82
ENSG00000085224	P46100	0.000484071	0.21483	-0.424651	0.365	NDEPs_NDEGs	part5	no	ATRX
ENSG00000085231	Q9Y3D8	0.988636	0.083572	-0.00381632	0.3248	NDEPs_NDEGs	part5	no	AK6
ENSG00000085265	O00602	0.452322	NA	0.810492	-0.9247	NDEPs_NDEGs	part5	no	FCN1
ENSG00000085276	Q03112	0.265622	2.8e-05	-0.238559	-2.0867	NDEPs_DEGs	part28	sig	MECOM
ENSG00000085365	O15126	0.00868639	0.89857	-0.260839	-0.0955	NDEPs_NDEGs	part5	no	SCAMP1
ENSG00000085377	P48147	7.74e-05	1.73e-05	-0.89291	-1.0173	DEPs_DEGs	part1379	sig	PREP
ENSG00000085415	Q96EE3	0.018775	0.1878	-0.371051	-0.424	NDEPs_NDEGs	part5	no	SEH1L
ENSG00000085449	Q8IWB7	0.238088	0.96055	0.125929	-0.0453	NDEPs_NDEGs	part5	no	WDFY1
ENSG00000085491	Q6NUK1	0.241238	8.73e-07	-0.252792	-1.096	NDEPs_DEGs	part28	sig	SLC25A24
ENSG00000085511	Q9Y6R4	0.981944	0.016072	0.00364479	-1.0683	NDEPs_DEGs	part28	sig	MAP3K4
ENSG00000085563	P08183	0.00555527	0.65532	-0.502182	0.4889	NDEPs_NDEGs	part5	no	ABCB1
ENSG00000085662	P15121	0.136322	1.43e-11	1.46398	1.1557	NDEPs_DEGs	part28	sig	AKR1B1
ENSG00000085719	O75131	0.543147	0.38829	-0.0779622	-0.2225	NDEPs_NDEGs	part5	no	CPNE3
ENSG00000085733	Q14247	0.396354	0.26146	0.22711	0.3281	NDEPs_NDEGs	part5	no	CTTN
ENSG00000085760	P46199	0.853101	0.0031822	0.0295951	-0.4871	NDEPs_NDEGs	part5	no	MTIF2
ENSG00000085788	O94830	0.661614	0.27394	0.141098	0.1397	NDEPs_NDEGs	part5	no	DDHD2
ENSG00000085832	P42566	0.36503	0.91247	0.172715	0.1201	NDEPs_NDEGs	part5	no	EPS15
ENSG00000085871	Q99735	0.168631	0.71536	0.603378	-0.2849	NDEPs_NDEGs	part5	no	MGST2
ENSG00000085872	Q8IWX8	0.0011295	0.91095	-0.806153	-0.0877	DEPs_NDEGs	part46	sig	CHERP
ENSG00000085978	Q676U5	0.00266539	0.015532	-0.84301	-1.018	DEPs_DEGs	part1379	sig	ATG16L1
ENSG00000085982	Q9NVE5	0.00730792	0.090801	-0.674195	-0.5088	DEPs_NDEGs	part46	sig	USP40
ENSG00000085998	Q8WZA1	0.160609	1.2e-06	-0.604743	-0.4907	NDEPs_NDEGs	part5	no	POMGNT1
ENSG00000086015	Q6P0Q8	0.093992	0.98553	0.607024	-0.0063	NDEPs_NDEGs	part5	no	MAST2
ENSG00000086061	P31689	0.0269166	0.75983	-0.277858	0.2341	NDEPs_NDEGs	part5	no	DNAJA1
ENSG00000086062	P15291	0.00649748	0.87795	-0.38387	-0.254	NDEPs_NDEGs	part5	no	B4GALT1
ENSG00000086065	Q9NZZ3	0.193194	0.99575	-1.0201	0.0014	NDEPs_NDEGs	part5	no	CHMP5
ENSG00000086189	Q9UNQ2	0.000301724	0.01092	-0.578528	-0.5149	NDEPs_NDEGs	part5	no	DIMT1
ENSG00000086200	Q9UI26	0.735063	0.5944	-0.0403641	-0.1669	NDEPs_NDEGs	part5	no	IPO11
ENSG00000086205	Q04609	0.00680666	0.0029756	-0.591069	-2.0339	DEPs_DEGs	part1379	sig	FOLH1
ENSG00000086289	Q9UM22	0.584753	0.025669	0.189322	0.6791	NDEPs_NDEGs	part5	no	EPDR1
ENSG00000086475	P49903	0.0585844	0.89121	-0.307576	0.1109	NDEPs_NDEGs	part5	no	SEPHS1
ENSG00000086504	Q13084	0.00149759	0.96773	-2.11051	0.016	DEPs_NDEGs	part46	sig	MRPL28
ENSG00000086506	P09105	0.524778	0.61454	0.282108	-2.363	NDEPs_NDEGs	part5	no	HBQ1
ENSG00000086548	P40199	0.162317	0.94812	2.35332	-0.5046	NDEPs_NDEGs	part5	no	CEACAM6
ENSG00000086589	Q9NW64	0.00478952	0.0017562	-0.390899	0.4293	NDEPs_NDEGs	part5	no	RBM22
ENSG00000086598	Q15363	0.0171308	0.0080527	-0.237165	-0.5002	NDEPs_NDEGs	part5	no	TMED2
ENSG00000086666	Q6FIF0	0.0931452	0.51608	-1.33187	-0.1775	NDEPs_NDEGs	part5	no	ZFAND6
ENSG00000086696	P37059	0.111088	0.024812	-1.43476	-4.001	NDEPs_DEGs	part28	sig	HSD17B2
ENSG00000086712	Q9NUQ3	0.0273558	0.29011	-0.268904	0.1732	NDEPs_NDEGs	part5	no	TXLNG
ENSG00000086758	Q7Z6Z7	0.00164283	0.0061038	-0.369974	-0.6358	NDEPs_NDEGs	part5	no	HUWE1
ENSG00000086827	O43264	6.6e-05	5.18e-05	-0.431497	-0.5639	NDEPs_NDEGs	part5	no	ZW10
ENSG00000086848	Q9H6U8	0.178592	0.37204	-0.149991	-0.257	NDEPs_NDEGs	part5	no	ALG9
ENSG00000087008	O15254	0.0496898	0.0039785	-1.09114	-0.9813	DEPs_NDEGs	part46	sig	ACOX3
ENSG00000087053	Q13614	0.34215	0.96055	0.215996	-0.0237	NDEPs_NDEGs	part5	no	MTMR2
ENSG00000087077	Q15654	0.93294	0.96055	-0.0178769	0.0362	NDEPs_NDEGs	part5	no	TRIP6
ENSG00000087086	P02792	0.0353005	1.21e-11	3.67291	2.2686	DEPs_DEGs	part1379	sig	FTL
ENSG00000087087	Q9BXP5	8.46e-08	0.019143	-0.777562	-0.2526	DEPs_NDEGs	part46	sig	SRRT
ENSG00000087088	Q07812	0.066341	0.91118	-0.335254	0.1122	NDEPs_NDEGs	part5	no	BAX
ENSG00000087111	Q96S52	0.000124412	0.015771	-0.629342	-0.404	DEPs_NDEGs	part46	sig	PIGS
ENSG00000087157	Q32NB8	0.6728	0.34322	0.087963	-0.3505	NDEPs_NDEGs	part5	no	PGS1
ENSG00000087191	P62195	0.352804	0.96055	-0.0879684	-0.0312	NDEPs_NDEGs	part5	no	PSMC5
ENSG00000087206	Q96RL1	0.0271946	0.9092	-0.294803	0.1042	NDEPs_NDEGs	part5	no	UIMC1
ENSG00000087245	P08253	0.0365677	0.026091	0.998221	1.0869	DEPs_DEGs	part1379	sig	MMP2
ENSG00000087253	Q7L5N7	0.0166992	0.074193	0.971371	0.6006	DEPs_NDEGs	part46	sig	LPCAT2
ENSG00000087258	P09471	0.0169656	0.00010525	-0.898297	-1.7482	DEPs_DEGs	part1379	sig	GNAO1
ENSG00000087263	Q8N543	0.0570904	0.0073799	-0.418573	-0.5809	NDEPs_NDEGs	part5	no	OGFOD1
ENSG00000087269	P78316	0.00889956	0.96055	-0.605635	-0.0554	DEPs_NDEGs	part46	sig	NOP14
ENSG00000087274	P35611	0.85234	5.47e-05	-0.0407919	0.5985	NDEPs_NDEGs	part5	no	ADD1
ENSG00000087299	Q9H9P8	0.0770464	0.0013951	-0.914429	-0.7439	NDEPs_NDEGs	part5	no	L2HGDH
ENSG00000087302	Q9Y224	0.279518	1.52e-06	-0.12659	0.7789	NDEPs_NDEGs	part5	no	RTRAF
ENSG00000087303	Q14112	0.000917781	2.97e-07	2.80923	3.6503	DEPs_DEGs	part1379	sig	NID2
ENSG00000087365	Q13435	1.4e-06	0.79417	-0.69211	0.0695	DEPs_NDEGs	part46	sig	SF3B2
ENSG00000087448	Q9P2K6	0.514544	0.64199	-0.0864196	-0.1107	NDEPs_NDEGs	part5	no	KLHL42
ENSG00000087460	P63092	0.347283	0.10115	0.185527	-0.6255	NDEPs_NDEGs	part5	no	GNAS
ENSG00000087470	O00429	0.893306	0.0036905	0.00887958	-0.4513	NDEPs_NDEGs	part5	no	DNM1L
ENSG00000087502	Q96RQ1	0.800546	0.93222	0.0283539	0.06	NDEPs_NDEGs	part5	no	ERGIC2
ENSG00000087842	O00625	0.354096	0.96055	-0.241468	-0.1082	NDEPs_NDEGs	part5	no	PIR
ENSG00000087884	Q9H7C9	0.049341	2.51e-06	0.642437	1.213	DEPs_DEGs	part1379	sig	AAMDC
ENSG00000087903	P48378	0.474379	0.96055	0.083737	-0.1549	NDEPs_NDEGs	part5	no	RFX2
ENSG00000088035	Q9Y672	0.472859	7.33e-07	-0.251564	-0.7715	NDEPs_NDEGs	part5	no	ALG6
ENSG00000088038	O75175	0.122332	0.14221	-0.19938	-0.2636	NDEPs_NDEGs	part5	no	CNOT3
ENSG00000088205	Q9NVP1	1.67e-06	0.96561	-0.859181	0.0128	DEPs_NDEGs	part46	sig	DDX18
ENSG00000088247	Q92945	1e-06	0.78048	-1.12868	0.1098	DEPs_NDEGs	part46	sig	KHSRP
ENSG00000088256	P29992	0.078277	0.0014433	0.55085	0.5963	NDEPs_NDEGs	part5	no	GNA11
ENSG00000088280	Q8TDY4	0.0869591	3.69e-07	1.16564	1.2687	NDEPs_DEGs	part28	sig	ASAP3
ENSG00000088320	O75628	0.853704	0.97044	0.0439428	0.049	NDEPs_NDEGs	part5	no	REM1
ENSG00000088325	Q9ULW0	0.0451584	0.18459	1.39194	-1.6448	DEPs_NDEGs	part46	sig	TPX2
ENSG00000088356	Q9NUG6	0.910704	0.96055	-0.0582072	-0.0748	NDEPs_NDEGs	part5	no	PDRG1
ENSG00000088367	Q9H4G0	0.760254	0.041022	-0.0592113	0.521	NDEPs_NDEGs	part5	no	EPB41L1
ENSG00000088386	P46059	0.203119	NA	-1.46571	-4.5379	NDEPs_NDEGs	part5	no	SLC15A1
ENSG00000088387	Q9BZ29	0.571988	0.87051	-0.0895098	0.1932	NDEPs_NDEGs	part5	no	DOCK9
ENSG00000088448	Q9NXR5	0.175561	0.3252	-0.762354	0.2449	NDEPs_NDEGs	part5	no	ANKRD10
ENSG00000088682	O75208	0.652491	0.018883	-0.100015	-0.2953	NDEPs_NDEGs	part5	no	COQ9
ENSG00000088812	O75882	0.0353139	0.0077889	-0.31797	-0.5317	NDEPs_NDEGs	part5	no	ATRN
ENSG00000088827	Q9BZZ2	0.107101	0.002682	1.15754	2.0958	NDEPs_DEGs	part28	sig	SIGLEC1
ENSG00000088832	P62942	0.18126	0.81877	-0.189575	0.172	NDEPs_NDEGs	part5	no	FKBP1A
ENSG00000088833	Q9UNZ2	0.100939	0.1254	-0.131466	0.2345	NDEPs_NDEGs	part5	no	NSFL1C
ENSG00000088882	Q96SM3	0.0827243	0.85391	0.899217	-0.2533	NDEPs_NDEGs	part5	no	CPXM1
ENSG00000088888	Q7Z434	0.140213	0.42913	-0.417405	-0.3032	NDEPs_NDEGs	part5	no	MAVS
ENSG00000088926	P03951	0.0722967	0.99099	0.458885	-0.0141	NDEPs_NDEGs	part5	no	F11
ENSG00000088930	Q9H0D6	1.98e-08	0.18573	-0.564312	-0.3341	NDEPs_NDEGs	part5	no	XRN2
ENSG00000088986	P63167	0.000214112	0.010271	-0.928946	0.5608	DEPs_NDEGs	part46	sig	DYNLL1
ENSG00000088992	Q96BS2	0.805384	0.60228	-0.0916168	-0.5703	NDEPs_NDEGs	part5	no	TESC
ENSG00000089006	Q9Y5X3	0.00903946	0.8375	0.612743	0.0904	DEPs_NDEGs	part46	sig	SNX5
ENSG00000089009	Q02878	0.687392	0.00076869	0.0528508	0.7275	NDEPs_NDEGs	part5	no	RPL6
ENSG00000089012	Q9P1W8	0.605109	0.19772	-0.310537	-1.8311	NDEPs_NDEGs	part5	no	SIRPG
ENSG00000089041	Q99572	0.110738	3.89e-09	1.63031	1.8079	NDEPs_DEGs	part28	sig	P2RX7
ENSG00000089048	Q9H501	0.43481	7.26e-08	-0.145034	0.9692	NDEPs_NDEGs	part5	no	ESF1
ENSG00000089050	O75884	0.13498	0.42175	0.187978	-0.2192	NDEPs_NDEGs	part5	no	RBBP9
ENSG00000089053	Q9UJX4	0.115419	0.18587	-0.178245	-0.3287	NDEPs_NDEGs	part5	no	ANAPC5
ENSG00000089063	Q96A57	0.0889492	0.049784	-0.872425	0.3422	NDEPs_NDEGs	part5	no	TMEM230
ENSG00000089127	P00973	0.437647	0.96055	0.997963	-0.2284	NDEPs_NDEGs	part5	no	OAS1
ENSG00000089154	Q92616	0.0018146	0.0010462	-0.42934	-0.5999	NDEPs_NDEGs	part5	no	GCN1
ENSG00000089157	P05388	0.734507	0.0058563	-0.0280484	0.4409	NDEPs_NDEGs	part5	no	RPLP0
ENSG00000089159	P49023	0.300452	0.29456	0.120268	0.556	NDEPs_NDEGs	part5	no	PXN
ENSG00000089195	Q9UJA5	0.881667	0.96055	-0.017959	-0.086	NDEPs_NDEGs	part5	no	TRMT6
ENSG00000089220	P30086	0.0102349	0.0084194	0.569415	0.594	NDEPs_NDEGs	part5	no	PEBP1
ENSG00000089234	Q7Z569	0.0549145	0.96055	-0.430684	0.0206	NDEPs_NDEGs	part5	no	BRAP
ENSG00000089248	P30040	0.0332819	0.98352	-0.569015	0.0106	NDEPs_NDEGs	part5	no	ERP29
ENSG00000089250	P29475	0.224415	0.00012113	2.83462	-3.4517	NDEPs_DEGs	part28	sig	NOS1
ENSG00000089280	P35637	5.39e-05	0.082284	-0.878275	-0.2914	DEPs_NDEGs	part46	sig	FUS
ENSG00000089289	P78318	0.570341	1.94e-14	-0.109797	1.0287	NDEPs_DEGs	part28	sig	IGBP1
ENSG00000089327	Q96DB9	0.286626	0.38235	-0.493569	0.5245	NDEPs_NDEGs	part5	no	FXYD5
ENSG00000089351	Q96CP6	0.347761	0.008201	0.146027	0.6575	NDEPs_NDEGs	part5	no	GRAMD1A
ENSG00000089472	Q9BQS7	0.0528177	0.046711	0.526694	0.749	NDEPs_NDEGs	part5	no	HEPH
ENSG00000089597	Q14697	0.222896	0.031712	-0.150583	-0.4313	NDEPs_NDEGs	part5	no	GANAB
ENSG00000089639	Q9P107	0.540228	0.011982	-0.192771	-0.9738	NDEPs_NDEGs	part5	no	GMIP
ENSG00000089693	Q15773	0.172104	0.86372	-0.202751	0.0711	NDEPs_NDEGs	part5	no	MLF2
ENSG00000089737	Q9GZR7	0.000228107	0.10517	-0.551988	0.2682	NDEPs_NDEGs	part5	no	DDX24
ENSG00000089818	Q8NC96	0.15327	0.94812	-0.438339	-0.0747	NDEPs_NDEGs	part5	no	NECAP1
ENSG00000089820	P98171	0.391016	0.4983	0.453838	0.4926	NDEPs_NDEGs	part5	no	ARHGAP4
ENSG00000089876	Q7L7V1	0.444162	0.82233	-0.373097	-0.1235	NDEPs_NDEGs	part5	no	DHX32
ENSG00000089902	Q9UKL0	2.22e-06	7.61e-08	-1.18098	-1.1143	DEPs_DEGs	part1379	sig	RCOR1
ENSG00000090006	Q8N2S1	0.104469	0.33486	1.00767	0.4463	NDEPs_NDEGs	part5	no	LTBP4
ENSG00000090013	P30043	0.215319	0.020572	0.412664	0.7929	NDEPs_NDEGs	part5	no	BLVRB
ENSG00000090020	P19634	0.302839	0.24382	-0.223417	-0.401	NDEPs_NDEGs	part5	no	SLC9A1
ENSG00000090054	O15269	0.000707816	0.080357	-0.553468	-0.2971	NDEPs_NDEGs	part5	no	SPTLC1
ENSG00000090060	P51003	0.000135498	0.00020962	-0.711898	-0.7183	DEPs_NDEGs	part46	sig	PAPOLA
ENSG00000090061	O75909	0.657066	0.0083214	0.069803	-0.721	NDEPs_NDEGs	part5	no	CCNK
ENSG00000090097	P57723	0.0540876	0.46059	-2.14027	-0.2427	NDEPs_NDEGs	part5	no	PCBP4
ENSG00000090263	Q9Y291	0.696942	0.032553	-0.0548703	0.338	NDEPs_NDEGs	part5	no	MRPS33
ENSG00000090273	Q9Y266	1.75e-07	0.73196	-0.760033	0.0712	DEPs_NDEGs	part46	sig	NUDC
ENSG00000090316	Q7L5Y9	0.0931164	0.87365	-0.18443	-0.0932	NDEPs_NDEGs	part5	no	MAEA
ENSG00000090339	P05362	1.3e-05	0.0098452	2.67616	1.8492	DEPs_DEGs	part1379	sig	ICAM1
ENSG00000090372	Q9NRL3	0.407864	0.92214	0.105456	-0.0854	NDEPs_NDEGs	part5	no	STRN4
ENSG00000090376	Q9Y616	0.313452	3.19e-13	0.351227	1.7705	NDEPs_DEGs	part28	sig	IRAK3
ENSG00000090382	P61626	0.0598307	0.96055	2.46245	-0.1615	NDEPs_NDEGs	part5	no	LYZ
ENSG00000090432	Q969V5	0.425042	0.50396	-0.196518	0.2069	NDEPs_NDEGs	part5	no	MUL1
ENSG00000090447	Q01664	0.687871	0.18735	0.0829262	0.6253	NDEPs_NDEGs	part5	no	TFAP4
ENSG00000090487	Q9NZD8	0.675501	0.057998	-0.0745027	0.338	NDEPs_NDEGs	part5	no	SPG21
ENSG00000090512	Q9UGM5	0.136265	0.0021718	0.595776	-5.5114	NDEPs_DEGs	part28	sig	FETUB
ENSG00000090520	Q9UBS4	0.024305	6.48e-07	-0.293619	-0.9161	NDEPs_NDEGs	part5	no	DNAJB11
ENSG00000090530	Q8IVL5	0.590928	0.0162	-0.138276	1.4613	NDEPs_DEGs	part28	sig	P3H2
ENSG00000090581	Q9UJJ9	0.084095	0.12393	-0.692581	0.3364	NDEPs_NDEGs	part5	no	GNPTG
ENSG00000090615	Q08378	0.156267	0.15221	-0.143012	-0.3549	NDEPs_NDEGs	part5	no	GOLGA3
ENSG00000090621	Q13310	0.000592231	0.0030073	-0.868449	0.4941	DEPs_NDEGs	part46	sig	PABPC4
ENSG00000090659	Q9NNX6	0.010024	2.22e-06	3.25861	3.2522	DEPs_DEGs	part1379	sig	CD209
ENSG00000090686	Q86UV5	0.00330251	0.98352	-0.754521	0.0113	DEPs_NDEGs	part46	sig	USP48
ENSG00000090776	P98172	0.630015	0.18401	-0.0696283	0.7076	NDEPs_NDEGs	part5	no	EFNB1
ENSG00000090857	Q8NCN5	0.976384	0.69462	0.00344872	-0.2214	NDEPs_NDEGs	part5	no	PDPR
ENSG00000090861	P49588	0.0343705	0.764	-0.234875	-0.0803	NDEPs_NDEGs	part5	no	AARS1
ENSG00000090863	Q92896	0.00461664	0.79416	-0.334761	0.0952	NDEPs_NDEGs	part5	no	GLG1
ENSG00000090889	O95239	0.372505	0.11695	-0.221021	-1.8176	NDEPs_NDEGs	part5	no	KIF4A
ENSG00000090971	Q8WUY8	0.00241454	0.098085	-1.40391	0.3947	DEPs_NDEGs	part46	sig	NAT14
ENSG00000090989	Q9NV70	0.0232416	0.10031	0.30597	-0.322	NDEPs_NDEGs	part5	no	EXOC1
ENSG00000091009	Q9P2N5	0.000116163	0.094189	-0.766993	0.3699	DEPs_NDEGs	part46	sig	RBM27
ENSG00000091039	Q9BZF1	0.210776	0.044847	-0.169984	-0.3976	NDEPs_NDEGs	part5	no	OSBPL8
ENSG00000091073	Q86UW9	0.439035	0.57974	2.66715	-0.3626	NDEPs_NDEGs	part5	no	DTX2
ENSG00000091127	Q96PZ0	0.00682131	0.050319	-0.685772	-0.6681	DEPs_NDEGs	part46	sig	PUS7
ENSG00000091129	Q92823	0.0686865	0.0069343	-0.374217	-2.4217	NDEPs_DEGs	part28	sig	NRCAM
ENSG00000091136	P07942	0.149444	0.44553	0.494624	-0.4659	NDEPs_NDEGs	part5	no	LAMB1
ENSG00000091140	P09622	0.0191265	0.016765	-0.354105	-0.5998	NDEPs_NDEGs	part5	no	DLD
ENSG00000091157	Q9Y4E6	0.353926	0.48313	0.51682	-0.2316	NDEPs_NDEGs	part5	no	WDR7
ENSG00000091164	O43396	0.00264965	0.079002	-0.37189	0.2561	NDEPs_NDEGs	part5	no	TXNL1
ENSG00000091317	Q9NX76	0.376206	0.0048885	0.535984	-1.0819	NDEPs_DEGs	part28	sig	CMTM6
ENSG00000091409	P23229	2.81e-05	0.0091628	-1.34354	-1.2605	DEPs_DEGs	part1379	sig	ITGA6
ENSG00000091436	Q9NYL2	0.875599	0.28846	-0.0264355	0.3999	NDEPs_NDEGs	part5	no	MAP3K20
ENSG00000091483	P07954	0.000295973	1.28e-06	-1.07998	-0.8631	DEPs_NDEGs	part46	sig	FH
ENSG00000091490	Q68CR1	0.819365	2.74e-06	0.0245025	-1.4442	NDEPs_DEGs	part28	sig	SEL1L3
ENSG00000091513	P02787	0.0240772	0.069456	0.480666	0.7959	NDEPs_NDEGs	part5	no	TF
ENSG00000091527	Q9UKY7	0.12193	0.96055	0.206496	-0.062	NDEPs_NDEGs	part5	no	CDV3
ENSG00000091536	Q9UKN7	0.00470316	0.045397	2.16496	0.8879	DEPs_NDEGs	part46	sig	MYO15A
ENSG00000091542	Q6P6C2	0.481682	0.014049	-0.12377	0.4016	NDEPs_NDEGs	part5	no	ALKBH5
ENSG00000091583	P02749	0.000523274	0.1447	0.879052	-2.2367	DEPs_NDEGs	part46	sig	APOH
ENSG00000091622	Q9BZ71	0.454335	0.81158	-0.436153	-0.3537	NDEPs_NDEGs	part5	no	PITPNM3
ENSG00000091640	O75391	0.0382976	0.097685	-0.665727	0.3485	DEPs_NDEGs	part46	sig	SPAG7
ENSG00000091732	Q86WB0	0.000156246	0.72515	-1.05439	0.1351	DEPs_NDEGs	part46	sig	ZC3HC1
ENSG00000091831	P03372	0.0219425	3.92e-25	-0.448649	-4.1757	NDEPs_DEGs	part28	sig	ESR1
ENSG00000091947	Q96IK0	0.162833	5.72e-12	-1.25698	-4.0155	NDEPs_DEGs	part28	sig	TMEM101
ENSG00000091972	P41217	0.0733548	0.052889	1.6211	0.5728	NDEPs_NDEGs	part5	no	CD200
ENSG00000091986	Q76M96	0.0590931	4.72e-22	1.89882	3.2517	NDEPs_DEGs	part28	sig	CCDC80
ENSG00000092009	P23946	0.282839	0.0025041	3.74815	2.3135	NDEPs_DEGs	part28	sig	CMA1
ENSG00000092010	Q06323	0.0496223	0.56024	-0.460263	-0.1759	NDEPs_NDEGs	part5	no	PSME1
ENSG00000092036	Q9H6D7	0.386012	0.032845	-0.139439	0.5232	NDEPs_NDEGs	part5	no	HAUS4
ENSG00000092068	Q9UHI5	0.0774022	0.68611	1.75785	0.3532	NDEPs_NDEGs	part5	no	SLC7A8
ENSG00000092094	Q9NPF4	0.00123842	0.54269	-0.444586	0.1222	NDEPs_NDEGs	part5	no	OSGEP
ENSG00000092098	Q96EP0	0.00872555	0.21755	-0.348088	-0.5171	NDEPs_NDEGs	part5	no	RNF31
ENSG00000092108	Q8WVM8	0.00222958	0.0527	-0.443118	-0.3348	NDEPs_NDEGs	part5	no	SCFD1
ENSG00000092148	Q9ULT8	0.551174	0.00044389	-0.0619042	-0.6338	NDEPs_NDEGs	part5	no	HECTD1
ENSG00000092199	P07910	0.000123902	0.96055	-0.57694	-0.041	NDEPs_NDEGs	part5	no	HNRNPC
ENSG00000092201	Q9Y5B9	3.49e-07	0.005368	-1.1726	-0.4538	DEPs_NDEGs	part46	sig	SUPT16H
ENSG00000092203	O94842	2.64e-06	0.036614	-1.77778	-0.2953	DEPs_NDEGs	part46	sig	TOX4
ENSG00000092208	O14893	0.00440473	0.98352	-0.368218	0.0116	NDEPs_NDEGs	part5	no	GEMIN2
ENSG00000092470	Q9H967	0.980213	0.0024373	0.0084174	-1.4743	NDEPs_DEGs	part28	sig	WDR76
ENSG00000092531	O00161	0.411959	0.13378	-0.104735	-0.3823	NDEPs_NDEGs	part5	no	SNAP23
ENSG00000092621	O43175	0.698837	0.21231	-0.137642	0.9322	NDEPs_NDEGs	part5	no	PHGDH
ENSG00000092820	P15311	0.736177	0.0054732	-0.0756547	-1.424	NDEPs_DEGs	part28	sig	EZR
ENSG00000092841	P60660	0.00151974	0.001917	1.44952	0.6449	DEPs_NDEGs	part46	sig	MYL6
ENSG00000092847	Q9UL18	0.498133	0.98976	0.132896	-0.0032	NDEPs_NDEGs	part5	no	AGO1
ENSG00000092929	Q70J99	0.252882	0.58502	0.598167	0.359	NDEPs_NDEGs	part5	no	UNC13D
ENSG00000092964	Q16555	0.00346105	8.26e-06	0.510532	1.134	NDEPs_DEGs	part28	sig	DPYSL2
ENSG00000092969	P61812	0.220689	0.96055	1.3131	0.0976	NDEPs_NDEGs	part5	no	TGFB2
ENSG00000093000	Q9UKX7	0.000244642	0.00011	-0.528497	-0.5732	NDEPs_NDEGs	part5	no	NUP50
ENSG00000093010	P21964	0.00611767	9.44e-09	0.640733	1.103	DEPs_DEGs	part1379	sig	COMT
ENSG00000093072	Q9NZK5	0.327661	0.0069382	1.62611	-1.4476	NDEPs_DEGs	part28	sig	ADA2
ENSG00000093144	Q9NTX5	0.363544	0.41578	0.148678	-0.2076	NDEPs_NDEGs	part5	no	ECHDC1
ENSG00000093167	Q9Y608	0.0179479	0.74939	0.210698	-0.1364	NDEPs_NDEGs	part5	no	LRRFIP2
ENSG00000094631	Q9UBN7	0.525125	0.02111	-0.0846517	-0.3604	NDEPs_NDEGs	part5	no	HDAC6
ENSG00000094755	O00591	0.287818	8.63e-14	-0.62414	-7.0784	NDEPs_DEGs	part28	sig	GABRP
ENSG00000094841	Q96BW1	0.795513	0.95017	0.0896197	0.053	NDEPs_NDEGs	part5	no	UPRT
ENSG00000094880	Q9UJX2	0.0672501	0.00086181	-0.518005	-0.3974	NDEPs_NDEGs	part5	no	CDC23
ENSG00000094914	Q9NRG9	0.000694191	0.42675	-0.485225	0.1494	NDEPs_NDEGs	part5	no	AAAS
ENSG00000094916	P45973	0.000724679	0.35419	-1.02325	-0.3879	DEPs_NDEGs	part46	sig	CBX5
ENSG00000095002	P43246	0.000595799	0.13125	-0.515909	-0.5461	NDEPs_NDEGs	part5	no	MSH2
ENSG00000095066	Q96ED9	0.138901	0.042893	-0.153613	-0.5698	NDEPs_NDEGs	part5	no	HOOK2
ENSG00000095139	P48444	0.0118954	0.0098753	-0.385275	-0.5631	NDEPs_NDEGs	part5	no	ARCN1
ENSG00000095261	Q16401	0.208067	0.11849	-0.138306	-0.2248	NDEPs_NDEGs	part5	no	PSMD5
ENSG00000095303	P23219	0.221364	8.28e-06	-0.701322	-3.7642	NDEPs_DEGs	part28	sig	PTGS1
ENSG00000095319	Q5SRE5	0.00103716	0.00076443	-0.420885	-0.7862	NDEPs_NDEGs	part5	no	NUP188
ENSG00000095321	P43155	0.00310592	0.075542	-0.435074	0.5495	NDEPs_NDEGs	part5	no	CRAT
ENSG00000095380	Q9NR45	0.146053	0.028964	-0.241065	-0.506	NDEPs_NDEGs	part5	no	NANS
ENSG00000095383	Q9BYX2	0.804368	0.058081	0.110657	-1.2775	NDEPs_NDEGs	part5	no	TBC1D2
ENSG00000095485	Q69YN2	0.0145091	0.82551	-0.415369	0.0981	NDEPs_NDEGs	part5	no	CWF19L1
ENSG00000095564	O14981	0.058882	0.0051461	-0.606813	-1.3765	NDEPs_DEGs	part28	sig	BTAF1
ENSG00000095596	O43174	0.195614	NA	-2.02482	-7.1527	NDEPs_NDEGs	part5	no	CYP26A1
ENSG00000095637	Q9BX66	0.0568782	0.0031186	2.05997	1.7209	NDEPs_DEGs	part28	sig	SORBS1
ENSG00000095713	Q9NQ79	0.32111	0.96055	0.191355	0.2503	NDEPs_NDEGs	part5	no	CRTAC1
ENSG00000095787	Q9BTA9	0.000241221	0.46904	-0.516209	0.1709	NDEPs_NDEGs	part5	no	WAC
ENSG00000095906	Q9Y5Y2	0.0268306	0.51442	-0.521385	0.2189	NDEPs_NDEGs	part5	no	NUBP2
ENSG00000096006	P54108	0.278593	0.0052956	-0.575163	-5.3534	NDEPs_DEGs	part28	sig	CRISP3
ENSG00000096060	Q13451	0.14883	0.76967	-0.495388	-0.5723	NDEPs_NDEGs	part5	no	FKBP5
ENSG00000096063	Q96SB4	0.166291	0.0061539	-0.101397	-0.7116	NDEPs_NDEGs	part5	no	SRPK1
ENSG00000096080	Q9NVS2	8.73e-10	0.028417	-2.47717	-0.6947	DEPs_NDEGs	part46	sig	MRPS18A
ENSG00000096093	Q5JVL4	0.175839	0.0001843	1.34581	-0.6034	NDEPs_NDEGs	part5	no	EFHC1
ENSG00000096384	P08238	0.000230032	0.061616	-0.515077	0.3521	NDEPs_NDEGs	part5	no	HSP90AB1
ENSG00000096401	Q99459	0.00015298	0.82509	-0.533983	-0.0917	NDEPs_NDEGs	part5	no	CDC5L
ENSG00000096433	Q14573	0.00685659	5.65e-07	-0.886245	-1.714	DEPs_DEGs	part1379	sig	ITPR3
ENSG00000096696	P15924	0.0116742	4.36e-16	-1.90714	-3.9247	DEPs_DEGs	part1379	sig	DSP
ENSG00000096746	P31942	0.00249734	0.96055	-0.445673	0.0351	NDEPs_NDEGs	part5	no	HNRNPH3
ENSG00000096872	Q96LB3	2.89e-06	0.38578	-0.417663	-0.3592	NDEPs_NDEGs	part5	no	IFT74
ENSG00000096968	O60674	0.0859452	0.76624	0.241754	0.257	NDEPs_NDEGs	part5	no	JAK2
ENSG00000097007	P00519	0.329603	0.96055	0.102636	-0.0665	NDEPs_NDEGs	part5	no	ABL1
ENSG00000097021	O00154	0.0101139	0.96055	-0.61985	0.0857	DEPs_NDEGs	part46	sig	ACOT7
ENSG00000097033	Q9Y371	0.962764	0.84206	-0.00788478	-0.0805	NDEPs_NDEGs	part5	no	SH3GLB1
ENSG00000099139	Q92824	0.318419	0.70999	-0.249984	-0.4249	NDEPs_NDEGs	part5	no	PCSK5
ENSG00000099203	Q13445	0.145398	0.74126	0.30669	0.1605	NDEPs_NDEGs	part5	no	TMED1
ENSG00000099204	O14639	0.0198932	1.07e-10	2.11939	2.3762	DEPs_DEGs	part1379	sig	ABLIM1
ENSG00000099219	Q7Z2K6	0.00216834	5.81e-05	-0.850278	-1.387	DEPs_DEGs	part1379	sig	ERMP1
ENSG00000099246	Q9NP72	0.0228085	0.96055	-0.189204	-0.0389	NDEPs_NDEGs	part5	no	RAB18
ENSG00000099250	O14786	0.0762663	0.99295	-0.259228	0.0047	NDEPs_NDEGs	part5	no	NRP1
ENSG00000099256	Q9NRG1	0.112448	0.21869	-0.206881	0.4073	NDEPs_NDEGs	part5	no	PRTFDC1
ENSG00000099260	Q9NP74	0.00489342	0.77355	0.593525	0.3797	DEPs_NDEGs	part46	sig	PALMD
ENSG00000099282	O95858	0.00258478	0.038838	-0.997504	-1.082	DEPs_DEGs	part1379	sig	TSPAN15
ENSG00000099284	Q9P0M6	0.00839502	0.12543	-0.884388	-0.5541	DEPs_NDEGs	part46	sig	MACROH2A2
ENSG00000099331	Q13459	0.663423	0.095602	0.0753633	-0.6065	NDEPs_NDEGs	part5	no	MYO9B
ENSG00000099337	Q9Y257	0.189039	0.2931	-0.725153	0.725	NDEPs_NDEGs	part5	no	KCNK6
ENSG00000099341	P48556	0.153685	0.067681	-0.167421	-0.3466	NDEPs_NDEGs	part5	no	PSMD8
ENSG00000099381	O15047	0.003049	0.54011	-0.341397	0.1642	NDEPs_NDEGs	part5	no	SETD1A
ENSG00000099385	Q8WUZ0	0.0912324	0.0016329	-0.603628	0.6067	NDEPs_NDEGs	part5	no	BCL7C
ENSG00000099622	Q14011	0.00366865	0.0061354	-1.85071	0.7682	DEPs_NDEGs	part46	sig	CIRBP
ENSG00000099624	P30049	0.572683	0.0002052	0.0576318	0.6482	NDEPs_NDEGs	part5	no	ATP5F1D
ENSG00000099769	P35858	1.85e-05	0.96055	1.3376	0.1529	DEPs_NDEGs	part46	sig	IGFALS
ENSG00000099783	P52272	0.000168393	0.14721	-0.629827	-0.2701	DEPs_NDEGs	part46	sig	HNRNPM
ENSG00000099795	P17568	0.231628	0.11086	-0.148486	0.4314	NDEPs_NDEGs	part5	no	NDUFB7
ENSG00000099797	Q9NZ01	0.0574257	0.98352	-0.336545	-0.0088	NDEPs_NDEGs	part5	no	TECR
ENSG00000099800	Q9Y5L4	3.89e-05	0.52072	-0.783765	0.1716	DEPs_NDEGs	part46	sig	TIMM13
ENSG00000099804	P49427	0.00107273	0.1525	-0.805829	0.4222	DEPs_NDEGs	part46	sig	CDC34
ENSG00000099810	Q13126	0.790502	0.13837	-0.0306841	-0.3423	NDEPs_NDEGs	part5	no	MTAP
ENSG00000099814	Q9Y4F5	0.0969729	7.46e-05	-0.197587	-1.0216	NDEPs_DEGs	part28	sig	CEP170B
ENSG00000099817	P19388	6.78e-05	0.75274	-0.733462	0.0976	DEPs_NDEGs	part46	sig	POLR2E
ENSG00000099864	O75781	0.125839	4.93e-16	0.621675	1.7033	NDEPs_DEGs	part28	sig	PALM
ENSG00000099889	O00192	0.00294245	0.92254	-0.760239	0.1096	DEPs_NDEGs	part46	sig	ARVCF
ENSG00000099899	Q8IZ69	0.00202388	0.96055	-0.366883	0.0401	NDEPs_NDEGs	part5	no	TRMT2A
ENSG00000099901	P43487	0.0146104	0.96055	-0.389346	-0.0522	NDEPs_NDEGs	part5	no	RANBP1
ENSG00000099910	Q53GT1	0.0325304	0.53128	-0.691819	0.2014	DEPs_NDEGs	part46	sig	KLHL22
ENSG00000099917	Q96RN5	0.301806	0.96055	-0.120977	0.0321	NDEPs_NDEGs	part5	no	MED15
ENSG00000099937	P05546	0.000110415	0.48697	0.967716	0.8711	DEPs_NDEGs	part46	sig	SERPIND1
ENSG00000099940	O95721	0.00791168	0.64397	-0.557239	0.1204	NDEPs_NDEGs	part5	no	SNAP29
ENSG00000099942	P46109	0.174839	0.96055	-0.186287	-0.015	NDEPs_NDEGs	part5	no	CRKL
ENSG00000099953	P24347	0.0196732	0.013401	-0.567736	-2.6895	NDEPs_DEGs	part28	sig	MMP11
ENSG00000099956	Q12824	5.38e-05	0.42886	-0.723776	-0.2791	DEPs_NDEGs	part46	sig	SMARCB1
ENSG00000099968	Q9BXK5	4.06e-05	0.083162	-0.560012	-0.3945	NDEPs_NDEGs	part5	no	BCL2L13
ENSG00000099977	P30046	0.0245171	0.57653	-0.43209	-1.247	NDEPs_NDEGs	part5	no	DDT
ENSG00000099984	P0CG29	0.262398	0.056267	0.531768	1.458	NDEPs_NDEGs	part5	no	GSTT2
ENSG00000099992	Q9BXI6	0.822589	0.4532	0.0529637	0.3648	NDEPs_NDEGs	part5	no	TBC1D10A
ENSG00000099994	Q9UGT4	0.0118629	0.00066696	1.29988	1.3551	DEPs_DEGs	part1379	sig	SUSD2
ENSG00000099995	Q15459	6.85e-07	0.96055	-0.832557	-0.0269	DEPs_NDEGs	part46	sig	SF3A1
ENSG00000099998	P36269	0.00164602	8.66e-17	3.75112	3.9386	DEPs_DEGs	part1379	sig	GGT5
ENSG00000100003	O76054	0.178289	0.19861	0.286923	-0.709	NDEPs_NDEGs	part5	no	SEC14L2
ENSG00000100014	Q69YQ0	0.0395347	0.00022277	0.353649	0.6231	NDEPs_NDEGs	part5	no	SPECC1L
ENSG00000100023	Q13356	0.0143464	9.02e-07	-0.333448	-0.7348	NDEPs_NDEGs	part5	no	PPIL2
ENSG00000100028	P62318	0.000138735	0.07714	-0.949842	-0.3732	DEPs_NDEGs	part46	sig	SNRPD3
ENSG00000100029	O00541	4.35e-06	0.37484	-0.818218	0.1807	DEPs_NDEGs	part46	sig	PES1
ENSG00000100030	P28482	0.00842992	0.0050777	0.438527	-0.5364	NDEPs_NDEGs	part5	no	MAPK1
ENSG00000100031	P19440	0.685594	0.007136	0.201013	-1.1333	NDEPs_DEGs	part28	sig	GGT1
ENSG00000100034	P49593	0.0856852	0.017067	0.355351	0.5952	NDEPs_NDEGs	part5	no	PPM1F
ENSG00000100038	O95985	0.0636406	0.93469	-0.175939	-0.1864	NDEPs_NDEGs	part5	no	TOP3B
ENSG00000100055	Q9UIA0	0.12345	0.49032	1.27866	0.6733	NDEPs_NDEGs	part5	no	CYTH4
ENSG00000100056	Q96DF8	0.325883	0.3998	0.199239	0.2525	NDEPs_NDEGs	part5	no	ESS2
ENSG00000100075	P53007	0.00579358	0.32757	-1.11159	-0.5286	DEPs_NDEGs	part46	sig	SLC25A1
ENSG00000100083	Q9UJY5	0.411984	0.62876	0.224886	0.1154	NDEPs_NDEGs	part5	no	GGA1
ENSG00000100084	P54198	0.055339	0.037681	-0.150861	0.4637	NDEPs_NDEGs	part5	no	HIRA
ENSG00000100092	Q9Y3L3	0.118758	0.90847	-0.420157	-0.2085	NDEPs_NDEGs	part5	no	SH3BP1
ENSG00000100097	P09382	0.334486	0.058242	0.155572	0.6631	NDEPs_NDEGs	part5	no	LGALS1
ENSG00000100099	Q9NQG7	0.0445708	0.47101	0.4687	0.1211	NDEPs_NDEGs	part5	no	HPS4
ENSG00000100105	Q9HBE1	0.30268	0.25327	-0.17912	-0.4534	NDEPs_NDEGs	part5	no	PATZ1
ENSG00000100106	Q9H2D6	0.25268	0.82592	0.199662	0.1534	NDEPs_NDEGs	part5	no	TRIOBP
ENSG00000100109	Q9UBB9	2.34e-05	0.11681	-0.496634	-0.4289	NDEPs_NDEGs	part5	no	TFIP11
ENSG00000100129	Q9Y262	0.00955606	0.010162	-0.2617	0.427	NDEPs_NDEGs	part5	no	EIF3L
ENSG00000100138	P55769	0.00898374	0.20713	-0.271062	0.3612	NDEPs_NDEGs	part5	no	SNU13
ENSG00000100139	Q8N3F8	0.811917	0.016864	0.104981	-0.7364	NDEPs_NDEGs	part5	no	MICALL1
ENSG00000100147	Q9H6E4	0.00115279	1.12e-13	-1.28438	-1.3984	DEPs_DEGs	part1379	sig	CCDC134
ENSG00000100150	O75140	0.937964	0.86352	-0.0118733	0.1412	NDEPs_NDEGs	part5	no	DEPDC5
ENSG00000100151	Q9NRD5	0.0434715	0.98352	-1.43902	-0.0072	DEPs_NDEGs	part46	sig	PICK1
ENSG00000100154	Q96AY4	0.540372	0.0015132	-0.0596327	0.5978	NDEPs_NDEGs	part5	no	TTC28
ENSG00000100162	Q9NSP4	0.497274	0.0049983	-0.333317	-2.8452	NDEPs_DEGs	part28	sig	CENPM
ENSG00000100196	O43731	0.030563	0.71168	-1.33097	-0.3193	DEPs_NDEGs	part46	sig	KDELR3
ENSG00000100201	Q92841	4.23e-07	0.00035281	-0.971037	-0.5452	DEPs_NDEGs	part46	sig	DDX17
ENSG00000100207	Q9UGU0	0.0729487	1.35e-26	0.33304	-1.0896	NDEPs_DEGs	part28	sig	TCF20
ENSG00000100209	Q8IWL3	0.265157	0.42354	-0.193429	0.2548	NDEPs_NDEGs	part5	no	HSCB
ENSG00000100211	Q9Y3M2	0.448928	0.35415	0.188922	0.2736	NDEPs_NDEGs	part5	no	CBY1
ENSG00000100216	Q9NS69	3.07e-05	0.86077	-1.24629	0.0927	DEPs_NDEGs	part46	sig	TOMM22
ENSG00000100220	Q9Y3I0	0.129664	0.07855	-0.121893	-0.2454	NDEPs_NDEGs	part5	no	RTCB
ENSG00000100225	Q9Y3I1	0.932148	0.67466	0.0217719	-0.1214	NDEPs_NDEGs	part5	no	FBXO7
ENSG00000100226	O00178	4.37e-05	0.86242	-0.497442	-0.1911	NDEPs_NDEGs	part5	no	GTPBP1
ENSG00000100227	Q9BY77	0.000526045	0.00082203	-0.603364	0.558	DEPs_NDEGs	part46	sig	POLDIP3
ENSG00000100234	P35625	0.337676	0.96055	1.10463	0.0919	NDEPs_NDEGs	part5	no	TIMP3
ENSG00000100239	O75170	0.000781403	0.77196	-0.474207	-0.0788	NDEPs_NDEGs	part5	no	PPP6R2
ENSG00000100241	O95248	0.237808	0.96055	0.125546	-0.0775	NDEPs_NDEGs	part5	no	SBF1
ENSG00000100242	Q9UH99	0.324064	0.96055	0.157455	0.0843	NDEPs_NDEGs	part5	no	SUN2
ENSG00000100243	P00387	0.00016268	3.94e-05	0.566261	1.0259	NDEPs_DEGs	part28	sig	CYB5R3
ENSG00000100258	Q9BU23	0.989989	0.035398	-0.00235748	0.3026	NDEPs_NDEGs	part5	no	LMF2
ENSG00000100263	Q9Y3P4	0.205661	0.47928	-1.64691	-0.2423	NDEPs_NDEGs	part5	no	RHBDD3
ENSG00000100266	Q9UNF0	0.445043	0.10432	-0.135623	-0.7233	NDEPs_NDEGs	part5	no	PACSIN2
ENSG00000100280	Q10567	0.429329	0.031681	0.188123	-0.7243	NDEPs_NDEGs	part5	no	AP1B1
ENSG00000100281	Q9UGU5	0.726193	0.85294	-0.0492478	-0.0921	NDEPs_NDEGs	part5	no	HMGXB4
ENSG00000100284	O60784	0.132193	0.85582	0.34845	-0.2304	NDEPs_NDEGs	part5	no	TOM1
ENSG00000100285	P12036	0.382751	4.19e-07	0.261032	2.0038	NDEPs_DEGs	part28	sig	NEFH
ENSG00000100288	Q9Y259	0.219274	0.58249	-0.294661	0.4429	NDEPs_NDEGs	part5	no	CHKB
ENSG00000100292	P09601	0.0525387	8.29e-07	2.40565	2.7368	NDEPs_DEGs	part28	sig	HMOX1
ENSG00000100294	Q8IVS2	0.00941793	0.68429	-0.393198	0.1575	NDEPs_NDEGs	part5	no	MCAT
ENSG00000100296	Q13769	4.92e-05	0.64143	-0.625208	0.1816	DEPs_NDEGs	part46	sig	THOC5
ENSG00000100297	P33992	0.00253373	0.13524	-1.65242	-0.5372	DEPs_NDEGs	part46	sig	MCM5
ENSG00000100299	P15289	0.137271	0.048517	-0.408965	-0.9199	NDEPs_NDEGs	part5	no	ARSA
ENSG00000100300	P30536	0.0897692	0.084582	1.07582	0.6285	NDEPs_NDEGs	part5	no	TSPO
ENSG00000100304	Q14166	0.625133	0.5997	-0.0964644	-0.2829	NDEPs_NDEGs	part5	no	TTLL12
ENSG00000100316	P39023	0.318144	1.23e-07	-0.107163	0.9875	NDEPs_NDEGs	part5	no	RPL3
ENSG00000100320	O43251	0.00735656	0.40674	-0.544419	0.3045	NDEPs_NDEGs	part5	no	RBFOX2
ENSG00000100321	O43759	0.00922733	1.54e-15	1.21543	1.9619	DEPs_DEGs	part1379	sig	SYNGR1
ENSG00000100324	Q15750	0.18907	0.13342	-0.112856	0.3488	NDEPs_NDEGs	part5	no	TAB1
ENSG00000100325	Q9H1I8	0.218093	0.057	-0.144772	-0.3645	NDEPs_NDEGs	part5	no	ASCC2
ENSG00000100342	O14791	0.0116231	0.011806	0.574789	-1.3415	NDEPs_DEGs	part28	sig	APOL1
ENSG00000100345	P35579	0.0082054	0.96055	1.06475	0.0915	DEPs_NDEGs	part46	sig	MYH9
ENSG00000100347	Q9Y512	0.52538	0.052242	-0.0768394	-0.5873	NDEPs_NDEGs	part5	no	SAMM50
ENSG00000100348	Q99757	0.418915	0.00087793	-0.135308	0.5581	NDEPs_NDEGs	part5	no	TXN2
ENSG00000100350	Q8IWF2	0.552891	0.92642	-0.087708	0.118	NDEPs_NDEGs	part5	no	FOXRED2
ENSG00000100351	O75791	0.442714	0.056959	-0.425028	-1.5882	NDEPs_NDEGs	part5	no	GRAP2
ENSG00000100353	O15371	0.0770639	0.0071904	-0.173515	0.3123	NDEPs_NDEGs	part5	no	EIF3D
ENSG00000100354	Q9UPQ9	0.160477	0.50993	-0.182476	-0.1234	NDEPs_NDEGs	part5	no	TNRC6B
ENSG00000100359	Q96HU1	0.0688453	0.94918	-0.719289	-0.1219	NDEPs_NDEGs	part5	no	SGSM3
ENSG00000100360	Q9BW83	0.0448949	0.23299	-0.372126	-0.3969	NDEPs_NDEGs	part5	no	IFT27
ENSG00000100364	Q6ICG6	0.434338	0.93927	1.48541	-0.1105	NDEPs_NDEGs	part5	no	KIAA0930
ENSG00000100365	Q15080	0.0472976	0.0064167	2.38495	1.8202	DEPs_DEGs	part1379	sig	NCF4
ENSG00000100376	Q9NWS6	0.543521	0.91054	-0.105177	0.3027	NDEPs_NDEGs	part5	no	FAM118A
ENSG00000100380	P50502	0.236126	1.37e-14	0.288934	1.3704	NDEPs_DEGs	part28	sig	ST13
ENSG00000100387	P62877	0.000277884	0.54051	-1.27929	-0.1408	DEPs_NDEGs	part46	sig	RBX1
ENSG00000100393	Q09472	0.0231838	5.16e-05	-0.467039	-0.7158	NDEPs_NDEGs	part5	no	EP300
ENSG00000100401	P46060	7.14e-05	0.98352	-0.52017	-0.0125	NDEPs_NDEGs	part5	no	RANGAP1
ENSG00000100403	Q9UGR2	0.0267377	0.78566	-0.374879	0.1252	NDEPs_NDEGs	part5	no	ZC3H7B
ENSG00000100410	Q7RTV0	0.000160391	0.96055	-0.869581	-0.0501	DEPs_NDEGs	part46	sig	PHF5A
ENSG00000100412	Q99798	0.169782	0.015009	-0.225755	-0.8049	NDEPs_NDEGs	part5	no	ACO2
ENSG00000100417	Q92871	0.877421	0.65779	0.0195161	-0.3082	NDEPs_NDEGs	part5	no	PMM1
ENSG00000100418	Q6ICB0	0.450561	0.34753	-0.429303	-0.4928	NDEPs_NDEGs	part5	no	DESI1
ENSG00000100425	O95696	0.00246677	0.92705	-0.32699	-0.0745	NDEPs_NDEGs	part5	no	BRD1
ENSG00000100439	Q8TB40	0.527066	0.19003	0.335593	0.5619	NDEPs_NDEGs	part5	no	ABHD4
ENSG00000100441	O15037	0.857659	0.7268	0.0826028	-0.2138	NDEPs_NDEGs	part5	no	KHNYN
ENSG00000100442	Q00688	0.259131	0.49416	-0.14538	-0.1981	NDEPs_NDEGs	part5	no	FKBP3
ENSG00000100445	Q9NRG7	0.753038	0.90239	-0.098384	0.0784	NDEPs_NDEGs	part5	no	SDR39U1
ENSG00000100448	P08311	0.00157867	9.89e-12	2.4621	5.5799	DEPs_DEGs	part1379	sig	CTSG
ENSG00000100453	P10144	0.00272388	0.086238	-2.46518	-1.951	DEPs_NDEGs	part46	sig	GZMB
ENSG00000100461	Q86U06	0.366634	0.3484	-0.283955	-0.1566	NDEPs_NDEGs	part5	no	RBM23
ENSG00000100462	O14744	8.05e-05	0.24997	-0.555716	-0.3487	NDEPs_NDEGs	part5	no	PRMT5
ENSG00000100504	P06737	0.000141583	0.43362	1.10033	-0.5751	DEPs_NDEGs	part46	sig	PYGL
ENSG00000100519	P62333	0.579806	0.47833	-0.0786619	-0.1502	NDEPs_NDEGs	part5	no	PSMC6
ENSG00000100522	Q96EK6	1.5e-06	0.00091586	-1.4137	-1.0128	DEPs_DEGs	part1379	sig	GNPNAT1
ENSG00000100523	Q8NEL9	0.223763	0.19315	0.153786	-0.4015	NDEPs_NDEGs	part5	no	DDHD1
ENSG00000100554	Q9Y5K8	0.231473	0.98352	0.381449	0.0121	NDEPs_NDEGs	part5	no	ATP6V1D
ENSG00000100567	P25788	0.0283738	0.026434	-0.256774	-0.3184	NDEPs_NDEGs	part5	no	PSMA3
ENSG00000100568	Q9UEU0	0.820532	0.96055	0.0358467	0.064	NDEPs_NDEGs	part5	no	VTI1B
ENSG00000100575	Q9Y5J7	0.0142483	0.00011066	-0.328969	0.946	NDEPs_NDEGs	part5	no	TIMM9
ENSG00000100577	O43708	0.0188261	0.002831	-1.4832	-0.9181	DEPs_NDEGs	part46	sig	GSTZ1
ENSG00000100580	Q6PL24	0.0978225	3.18e-08	-0.403301	-0.5857	NDEPs_NDEGs	part5	no	TMED8
ENSG00000100591	O95433	2.35e-06	0.17947	-0.543104	-0.2097	NDEPs_NDEGs	part5	no	AHSA1
ENSG00000100592	Q9Y4D1	0.111195	0.79061	-0.31468	-0.0962	NDEPs_NDEGs	part5	no	DAAM1
ENSG00000100596	O15270	0.0153105	0.0076021	-0.67194	-0.68	DEPs_NDEGs	part46	sig	SPTLC2
ENSG00000100599	Q8TB24	0.224658	0.0010259	0.609581	1.1404	NDEPs_DEGs	part28	sig	RIN3
ENSG00000100600	Q99538	0.153105	0.36775	0.516296	-0.5611	NDEPs_NDEGs	part5	no	LGMN
ENSG00000100603	Q13573	1.6e-06	0.54546	-0.948455	-0.1368	DEPs_NDEGs	part46	sig	SNW1
ENSG00000100605	Q13572	0.786922	0.00028495	0.0287201	-0.6601	NDEPs_NDEGs	part5	no	ITPK1
ENSG00000100612	Q9Y394	0.615791	0.077	-0.363195	-1.0219	NDEPs_NDEGs	part5	no	DHRS7
ENSG00000100614	P35813	0.0103226	0.015166	-0.230331	-0.4666	NDEPs_NDEGs	part5	no	PPM1A
ENSG00000100632	P84090	3.26e-08	0.8278	-1.22296	-0.117	DEPs_NDEGs	part46	sig	ERH
ENSG00000100650	Q13243	1.74e-06	0.010048	-1.66144	0.4767	DEPs_NDEGs	part46	sig	SRSF5
ENSG00000100664	P55010	0.515599	0.063101	0.057993	-0.4899	NDEPs_NDEGs	part5	no	EIF5
ENSG00000100665	P29622	2.67e-05	5.04e-07	1.2307	-6.1202	DEPs_DEGs	part1379	sig	SERPINA4
ENSG00000100697	Q9UPY3	0.0567053	0.0049938	-0.22292	-0.5966	NDEPs_NDEGs	part5	no	DICER1
ENSG00000100711	Q9BQ24	0.536425	0.14887	0.29487	0.5029	NDEPs_NDEGs	part5	no	ZFYVE21
ENSG00000100714	P11586	0.00943452	0.38473	-0.39244	-0.3048	NDEPs_NDEGs	part5	no	MTHFD1
ENSG00000100722	Q6PJT7	0.000414457	0.034247	-0.66569	-0.3328	DEPs_NDEGs	part46	sig	ZC3H14
ENSG00000100726	Q9Y4R8	0.187643	0.4292	-0.244509	-0.2751	NDEPs_NDEGs	part5	no	TELO2
ENSG00000100744	Q9P0R6	0.00464751	0.00024574	-2.14883	-0.7981	DEPs_NDEGs	part46	sig	GSKIP
ENSG00000100749	Q99986	0.0197985	0.045464	-0.362969	-0.5623	NDEPs_NDEGs	part5	no	VRK1
ENSG00000100764	P62191	0.177244	0.12339	-0.127766	-0.212	NDEPs_NDEGs	part5	no	PSMC1
ENSG00000100767	O95428	0.349436	NA	-0.217531	-2.0897	NDEPs_NDEGs	part5	no	PAPLN
ENSG00000100784	O75582	0.163922	5.92e-07	-1.04254	-2.8502	NDEPs_DEGs	part28	sig	RPS6KA5
ENSG00000100796	Q6IN85	0.00762646	0.22373	-0.356185	-0.3598	NDEPs_NDEGs	part5	no	PPP4R3A
ENSG00000100804	P28074	0.103541	0.96055	-0.443545	-0.0419	NDEPs_NDEGs	part5	no	PSMB5
ENSG00000100811	P25490	0.00798206	0.55284	-0.609784	-0.1686	DEPs_NDEGs	part46	sig	YY1
ENSG00000100813	Q9UKV3	0.00054029	0.004492	-0.631194	-0.3505	DEPs_NDEGs	part46	sig	ACIN1
ENSG00000100815	Q15643	0.0277385	0.00042938	-0.323236	-0.4737	NDEPs_NDEGs	part5	no	TRIP11
ENSG00000100823	P27695	0.00539736	0.93041	-0.460532	0.0916	NDEPs_NDEGs	part5	no	APEX1
ENSG00000100836	Q86U42	9.69e-05	0.65738	-0.511234	0.111	NDEPs_NDEGs	part5	no	PABPN1
ENSG00000100842	O43281	0.77379	0.96055	-0.0448094	0.0767	NDEPs_NDEGs	part5	no	EFS
ENSG00000100852	Q13017	0.272326	0.10541	0.106014	-0.6511	NDEPs_NDEGs	part5	no	ARHGAP5
ENSG00000100867	Q13268	0.187779	3.8e-30	2.50858	7.913	NDEPs_DEGs	part28	sig	DHRS2
ENSG00000100883	P61011	0.0311848	0.0031365	-0.287672	-0.6522	NDEPs_NDEGs	part5	no	SRP54
ENSG00000100888	Q9HCK8	0.645146	1.28e-05	0.0426721	-0.598	NDEPs_NDEGs	part5	no	CHD8
ENSG00000100889	Q16822	0.747397	2.04e-07	-0.211154	-1.4024	NDEPs_DEGs	part28	sig	PCK2
ENSG00000100890	O15091	0.133152	0.00016369	-0.195531	-1.2223	NDEPs_DEGs	part28	sig	PRORP
ENSG00000100897	Q8TEB1	0.0492471	0.29842	-0.699969	-0.3266	DEPs_NDEGs	part46	sig	DCAF11
ENSG00000100902	P60900	0.000913442	0.087071	-0.40039	-0.4401	NDEPs_NDEGs	part5	no	PSMA6
ENSG00000100908	Q9Y3B6	0.0380776	0.32764	-1.13533	-0.3293	DEPs_NDEGs	part46	sig	EMC9
ENSG00000100911	Q9UL46	0.112179	0.0024326	-0.418718	-0.5953	NDEPs_NDEGs	part5	no	PSME2
ENSG00000100916	Q5PSV4	0.0466497	0.17216	-0.417082	0.2882	NDEPs_NDEGs	part5	no	BRMS1L
ENSG00000100926	O15321	0.000877794	0.852	-0.640462	0.1195	DEPs_NDEGs	part46	sig	TM9SF1
ENSG00000100934	Q15436	0.283885	0.74618	-0.188851	0.2067	NDEPs_NDEGs	part5	no	SEC23A
ENSG00000100938	Q9P2T1	0.0298337	0.069175	-0.296893	0.3055	NDEPs_NDEGs	part5	no	GMPR2
ENSG00000100941	Q9H307	1.42e-05	1.71e-06	-0.811592	-0.6821	DEPs_NDEGs	part46	sig	PNN
ENSG00000100949	Q92696	0.700366	0.95092	0.0983529	-0.0971	NDEPs_NDEGs	part5	no	RABGGTA
ENSG00000100968	Q14934	0.0623614	1.06e-13	-0.379342	0.8124	NDEPs_NDEGs	part5	no	NFATC4
ENSG00000100979	P55058	0.111906	3.37e-14	0.866445	2.3041	NDEPs_DEGs	part28	sig	PLTP
ENSG00000100982	Q9H4Z3	0.547987	0.0088068	-0.10562	0.2988	NDEPs_NDEGs	part5	no	PCIF1
ENSG00000100983	P48637	0.0518658	0.21976	-0.254988	-0.3405	NDEPs_NDEGs	part5	no	GSS
ENSG00000100985	P14780	0.107687	0.96055	1.15965	0.1256	NDEPs_NDEGs	part5	no	MMP9
ENSG00000100994	P11216	0.0199865	0.96552	0.407294	-0.0257	NDEPs_NDEGs	part5	no	PYGB
ENSG00000100997	Q8N2K0	0.976568	0.98352	0.0168532	-0.0098	NDEPs_NDEGs	part5	no	ABHD12
ENSG00000101000	Q9UNN8	0.114535	0.0090084	-0.580299	0.8933	NDEPs_NDEGs	part5	no	PROCR
ENSG00000101003	Q14691	0.379854	0.039005	0.551487	-1.4912	NDEPs_DEGs	part28	sig	GINS1
ENSG00000101019	Q9NVA1	0.0244606	0.015849	-0.526531	-0.3848	NDEPs_NDEGs	part5	no	UQCC1
ENSG00000101040	Q9ULU4	0.000200937	9.05e-08	-0.52147	-1.2486	NDEPs_DEGs	part28	sig	ZMYND8
ENSG00000101052	Q9Y366	0.00694542	0.0020879	-0.408392	0.5963	NDEPs_NDEGs	part5	no	IFT52
ENSG00000101079	Q9UGV2	0.117819	0.00056118	-0.180567	0.3883	NDEPs_NDEGs	part5	no	NDRG3
ENSG00000101096	Q13469	0.519866	0.6128	0.300694	-0.6076	NDEPs_NDEGs	part5	no	NFATC2
ENSG00000101109	Q13043	0.274241	0.00076165	0.576701	-0.7021	NDEPs_NDEGs	part5	no	STK4
ENSG00000101126	Q9H2P0	6.54e-05	0.00027322	-0.556238	-0.435	NDEPs_NDEGs	part5	no	ADNP
ENSG00000101132	Q9NQP4	0.185948	0.0018022	0.321814	0.7912	NDEPs_NDEGs	part5	no	PFDN4
ENSG00000101138	Q05048	0.00567852	0.96055	-0.546594	0.0261	NDEPs_NDEGs	part5	no	CSTF1
ENSG00000101146	P78406	7.23e-06	0.53219	-0.777259	-0.1614	DEPs_NDEGs	part46	sig	RAE1
ENSG00000101150	O43399	0.0928417	0.97871	0.310321	-0.0151	NDEPs_NDEGs	part5	no	TPD52L2
ENSG00000101152	Q9H3Z4	0.0192907	0.16934	0.577306	-0.5104	NDEPs_NDEGs	part5	no	DNAJC5
ENSG00000101158	Q8IXH7	0.00027187	0.96055	-0.728821	0.5904	DEPs_NDEGs	part46	sig	NELFCD
ENSG00000101160	Q9UBR2	0.311334	0.23976	1.0124	0.403	NDEPs_NDEGs	part5	no	CTSZ
ENSG00000101161	O94906	9.99e-06	0.19374	-0.680598	0.2979	DEPs_NDEGs	part46	sig	PRPF6
ENSG00000101162	Q9H4B7	0.609078	0.49655	-0.263779	-1.0584	NDEPs_NDEGs	part5	no	TUBB1
ENSG00000101181	Q9H4K7	0.0410308	0.96055	0.413588	-0.0633	NDEPs_NDEGs	part5	no	MTG2
ENSG00000101182	O14818	0.00636867	0.036747	-0.329101	0.277	NDEPs_NDEGs	part5	no	PSMA7
ENSG00000101189	Q9NV56	0.130909	0.010003	-0.305461	0.5078	NDEPs_NDEGs	part5	no	MRGBP
ENSG00000101191	Q9BTC0	4.43e-05	0.77908	-0.683421	-0.1059	DEPs_NDEGs	part46	sig	DIDO1
ENSG00000101193	Q9NWU2	0.019026	0.77768	-0.3395	0.1229	NDEPs_NDEGs	part5	no	GID8
ENSG00000101199	Q8N6T3	0.00293607	0.38037	-0.488486	-0.2169	NDEPs_NDEGs	part5	no	ARFGAP1
ENSG00000101210	Q05639	0.00109146	0.014137	-0.519472	2.2201	NDEPs_DEGs	part28	sig	EEF1A2
ENSG00000101216	Q9UKD1	0.396563	0.21136	0.136626	-0.3117	NDEPs_NDEGs	part5	no	GMEB2
ENSG00000101220	Q9GZN8	0.00264486	0.51977	-1.35229	0.3364	DEPs_NDEGs	part46	sig	C20orf27
ENSG00000101246	Q13795	0.0643577	0.019044	-0.45038	0.4545	NDEPs_NDEGs	part5	no	ARFRP1
ENSG00000101265	P50749	0.181287	0.45608	-0.317063	0.6336	NDEPs_NDEGs	part5	no	RASSF2
ENSG00000101266	P68400	0.133785	0.010185	-0.162717	-0.2845	NDEPs_NDEGs	part5	no	CSNK2A1
ENSG00000101276	Q9NQ40	0.191488	0.0006727	0.378659	-1.6497	NDEPs_DEGs	part28	sig	SLC52A3
ENSG00000101290	O95674	0.458756	0.98946	0.269423	-0.0046	NDEPs_NDEGs	part5	no	CDS2
ENSG00000101294	Q8TCT9	0.187207	0.0037653	-0.439537	-0.591	NDEPs_NDEGs	part5	no	HM13
ENSG00000101310	Q15437	0.00234398	5.01e-08	-1.56874	-1.2979	DEPs_DEGs	part1379	sig	SEC23B
ENSG00000101333	Q15147	0.122835	0.11243	-0.3743	-1.0247	NDEPs_NDEGs	part5	no	PLCB4
ENSG00000101335	P24844	0.000880138	5.43e-11	2.83847	2.9057	DEPs_DEGs	part1379	sig	MYL9
ENSG00000101336	P08631	0.224827	0.28302	1.20721	0.9443	NDEPs_NDEGs	part5	no	HCK
ENSG00000101337	Q92544	0.000760432	0.012864	-0.704258	-0.4513	DEPs_NDEGs	part46	sig	TM9SF4
ENSG00000101343	Q9BZJ0	6.28e-05	0.38043	-0.857959	-0.2002	DEPs_NDEGs	part46	sig	CRNKL1
ENSG00000101346	Q9H488	0.918726	0.18587	-0.0112298	-0.4557	NDEPs_NDEGs	part5	no	POFUT1
ENSG00000101347	Q9Y3Z3	0.340619	0.030651	-0.247579	-0.758	NDEPs_NDEGs	part5	no	SAMHD1
ENSG00000101350	O15066	0.0242351	0.11478	-0.304169	-0.5501	NDEPs_NDEGs	part5	no	KIF3B
ENSG00000101361	O00567	4.69e-05	0.88088	-0.655351	0.0946	DEPs_NDEGs	part46	sig	NOP56
ENSG00000101365	O43837	0.0644339	0.41387	-0.187501	0.1586	NDEPs_NDEGs	part5	no	IDH3B
ENSG00000101367	Q15691	0.983444	0.77216	0.00322112	-0.2059	NDEPs_NDEGs	part5	no	MAPRE1
ENSG00000101391	Q96SZ6	0.787866	0.073417	0.0548734	-0.292	NDEPs_NDEGs	part5	no	CDK5RAP1
ENSG00000101407	O43156	0.682549	0.00082191	-0.0687679	-0.5656	NDEPs_NDEGs	part5	no	TTI1
ENSG00000101413	Q9NQG5	5.7e-05	0.038618	-0.685768	-0.2654	DEPs_NDEGs	part46	sig	RPRD1B
ENSG00000101417	Q9Y6I8	0.189448	0.13124	-1.67292	-1.0326	NDEPs_NDEGs	part5	no	PXMP4
ENSG00000101421	Q9H444	0.638399	0.22572	0.0673826	0.3193	NDEPs_NDEGs	part5	no	CHMP4B
ENSG00000101425	P17213	0.11889	0.14652	1.52874	1.7687	NDEPs_NDEGs	part5	no	BPI
ENSG00000101439	P01034	0.0360454	0.12315	-1.63887	0.6005	DEPs_NDEGs	part46	sig	CST3
ENSG00000101442	Q9H9F9	0.0296597	0.399	-0.306103	0.2657	NDEPs_NDEGs	part5	no	ACTR5
ENSG00000101443	Q14508	0.144691	2.82e-05	-5.22622	-4.1416	NDEPs_DEGs	part28	sig	WFDC2
ENSG00000101444	P23526	7.55e-05	0.013489	-0.591663	-0.6991	DEPs_NDEGs	part46	sig	AHCY
ENSG00000101452	Q9H5Z1	0.0277879	0.96129	-0.343596	0.0179	NDEPs_NDEGs	part5	no	DHX35
ENSG00000101457	Q9H147	0.311481	0.10114	-0.16164	0.2396	NDEPs_NDEGs	part5	no	DNTTIP1
ENSG00000101460	Q9H492	0.095673	0.0082215	0.952854	0.7701	NDEPs_NDEGs	part5	no	MAP1LC3A
ENSG00000101464	Q9H490	0.098276	0.19718	-0.278571	-0.3201	NDEPs_NDEGs	part5	no	PIGU
ENSG00000101473	O14734	0.00576681	0.3629	-0.875206	0.3367	DEPs_NDEGs	part46	sig	ACOT8
ENSG00000101474	Q9HDC9	0.133723	0.98352	0.165776	-0.0118	NDEPs_NDEGs	part5	no	APMAP
ENSG00000101493	Q92618	0.000191894	5.49e-10	-0.535457	-1.5297	NDEPs_DEGs	part28	sig	ZNF516
ENSG00000101557	P54578	0.0819364	0.0086569	-0.100483	-0.473	NDEPs_NDEGs	part5	no	USP14
ENSG00000101558	Q9P0L0	0.698688	6.9e-05	0.034913	0.614	NDEPs_NDEGs	part5	no	VAPA
ENSG00000101577	Q92539	0.108222	0.85958	-0.771125	-0.1754	NDEPs_NDEGs	part5	no	LPIN2
ENSG00000101596	A6NHR9	0.00189062	0.003179	-0.429704	-0.6076	NDEPs_NDEGs	part5	no	SMCHD1
ENSG00000101639	Q8TEP8	0.651025	0.25566	0.0711077	-0.6224	NDEPs_NDEGs	part5	no	CEP192
ENSG00000101654	O43148	0.0123509	0.021678	-0.312137	-0.3008	NDEPs_NDEGs	part5	no	RNMT
ENSG00000101680	P25391	0.637101	0.17014	0.292484	1.2423	NDEPs_NDEGs	part5	no	LAMA1
ENSG00000101751	Q9UNA4	0.658392	0.15392	-0.157031	-0.4284	NDEPs_NDEGs	part5	no	POLI
ENSG00000101752	Q86YT6	0.472744	0.21433	-0.0792186	-0.3816	NDEPs_NDEGs	part5	no	MIB1
ENSG00000101811	P33240	0.314173	8.79e-06	-0.299771	-0.9204	NDEPs_NDEGs	part5	no	CSTF2
ENSG00000101825	Q9NR99	0.0627765	0.95551	3.21735	0.2691	NDEPs_NDEGs	part5	no	MXRA5
ENSG00000101843	O75832	0.484817	0.31938	-0.0854821	-0.1676	NDEPs_NDEGs	part5	no	PSMD10
ENSG00000101846	P08842	0.292682	0.58772	0.152848	0.2629	NDEPs_NDEGs	part5	no	STS
ENSG00000101849	O60907	0.000935498	0.0021388	-0.525487	-0.812	NDEPs_NDEGs	part5	no	TBL1X
ENSG00000101850	P51810	0.124682	5.34e-08	0.67863	1.8853	NDEPs_DEGs	part28	sig	GPR143
ENSG00000101856	O00264	0.002513	0.029678	-1.03426	-1.3025	DEPs_DEGs	part1379	sig	PGRMC1
ENSG00000101868	P09884	0.0848365	0.71772	-0.281715	-0.2477	NDEPs_NDEGs	part5	no	POLA1
ENSG00000101871	O15344	0.431898	0.96055	-0.137647	0.064	NDEPs_NDEGs	part5	no	MID1
ENSG00000101888	Q9NPJ8	0.000444997	0.0021045	-2.31303	-0.6796	DEPs_NDEGs	part46	sig	NXT2
ENSG00000101901	Q9NP73	0.0188403	0.36763	-0.410435	-0.2458	NDEPs_NDEGs	part5	no	ALG13
ENSG00000101911	P11908	0.00351237	0.24376	-0.740191	-0.48	DEPs_NDEGs	part46	sig	PRPS2
ENSG00000101916	Q9NR97	0.138032	0.31487	1.43683	1.2607	NDEPs_NDEGs	part5	no	TLR8
ENSG00000101940	Q9H1Z4	0.55445	0.93522	0.0943456	-0.1352	NDEPs_NDEGs	part5	no	WDR13
ENSG00000101955	P78539	0.104575	0.00011181	0.701374	1.3617	NDEPs_DEGs	part28	sig	SRPX
ENSG00000101966	P98170	0.492349	0.00044389	0.102788	-0.3841	NDEPs_NDEGs	part5	no	XIAP
ENSG00000101972	Q8N3U4	0.00291506	0.1645	-0.410065	-0.3347	NDEPs_NDEGs	part5	no	STAG2
ENSG00000101974	Q8NB49	0.707352	0.9092	0.0576869	0.1057	NDEPs_NDEGs	part5	no	ATP11C
ENSG00000101977	P10911	0.597171	9.68e-27	-0.581748	4.1529	NDEPs_DEGs	part28	sig	MCF2
ENSG00000101981	P00740	0.0335659	0.96055	2.54891	-0.8438	DEPs_NDEGs	part46	sig	F9
ENSG00000101986	P33897	0.791687	0.97348	0.147361	0.0269	NDEPs_NDEGs	part5	no	ABCD1
ENSG00000101997	O60826	0.0407702	0.81217	0.393154	-0.1211	NDEPs_NDEGs	part5	no	CCDC22
ENSG00000102007	Q04941	0.930741	4.48e-09	-0.0545435	1.0464	NDEPs_DEGs	part28	sig	PLP2
ENSG00000102024	P13797	0.000896463	4.17e-09	1.28522	1.2171	DEPs_DEGs	part1379	sig	PLS3
ENSG00000102030	P41227	8.17e-05	0.067782	-0.571082	0.3739	NDEPs_NDEGs	part5	no	NAA10
ENSG00000102032	P51606	0.208035	0.011945	2.02475	1.3093	NDEPs_DEGs	part28	sig	RENBP
ENSG00000102038	P28370	0.0494384	0.049388	-0.365819	0.492	NDEPs_NDEGs	part5	no	SMARCA1
ENSG00000102054	Q16576	0.0180067	0.87648	-0.303591	0.1494	NDEPs_NDEGs	part5	no	RBBP7
ENSG00000102081	Q06787	0.00051362	0.73605	-0.629515	-0.1141	DEPs_NDEGs	part46	sig	FMR1
ENSG00000102098	Q9UQR0	0.91584	0.20216	-0.0138861	0.5925	NDEPs_NDEGs	part5	no	SCML2
ENSG00000102100	P78381	0.553266	6.35e-07	-0.155554	-1.3128	NDEPs_DEGs	part28	sig	SLC35A2
ENSG00000102103	O60828	0.00938741	1.85e-05	-1.56221	0.7045	DEPs_NDEGs	part46	sig	PQBP1
ENSG00000102119	P50402	0.370725	0.069861	0.248569	0.6164	NDEPs_NDEGs	part5	no	EMD
ENSG00000102144	P00558	0.0197927	0.00094889	0.35576	-0.8966	NDEPs_NDEGs	part5	no	PGK1
ENSG00000102158	Q9H0U3	0.852461	8.01e-05	-0.0235793	-0.7656	NDEPs_NDEGs	part5	no	MAGT1
ENSG00000102172	P52788	0.92669	0.9623	-0.0215883	0.0342	NDEPs_NDEGs	part5	no	SMS
ENSG00000102178	P11441	0.0187362	0.59462	-0.390299	0.2033	NDEPs_NDEGs	part5	no	UBL4A
ENSG00000102181	Q8TCZ2	0.149323	9.13e-06	0.961708	0.8613	NDEPs_NDEGs	part5	no	CD99L2
ENSG00000102189	Q15075	0.000267024	0.96055	0.411967	-0.1036	NDEPs_NDEGs	part5	no	EEA1
ENSG00000102218	O75695	0.00800929	0.43976	0.596411	-0.4212	DEPs_NDEGs	part46	sig	RP2
ENSG00000102221	Q92613	0.0692838	0.72588	-0.353751	-0.2068	NDEPs_NDEGs	part5	no	JADE3
ENSG00000102225	Q00536	0.0517317	0.024812	-0.929835	-0.8452	NDEPs_NDEGs	part5	no	CDK16
ENSG00000102226	P51784	0.997368	0.20624	-0.000526192	0.4062	NDEPs_NDEGs	part5	no	USP11
ENSG00000102241	O43719	4.53e-05	0.41548	-0.642407	0.2506	DEPs_NDEGs	part46	sig	HTATSF1
ENSG00000102265	P01033	0.0165264	2.46e-18	1.4417	4.1495	DEPs_DEGs	part1379	sig	TIMP1
ENSG00000102271	Q9C0H6	0.422214	1.84e-41	0.415788	4.5542	NDEPs_DEGs	part28	sig	KLHL4
ENSG00000102302	P98174	0.478657	0.39588	-0.105041	0.3547	NDEPs_NDEGs	part5	no	FGD1
ENSG00000102309	Q9Y237	0.00150835	0.83328	-0.875498	0.1235	DEPs_NDEGs	part46	sig	PIN4
ENSG00000102312	Q9H237	0.0454686	8.86e-06	-0.445002	-2.1598	NDEPs_DEGs	part28	sig	PORCN
ENSG00000102316	Q9UNF1	0.668834	0.27746	-0.0691757	0.3292	NDEPs_NDEGs	part5	no	MAGED2
ENSG00000102317	P98179	1.82e-06	0.86865	-1.10474	-0.1114	DEPs_NDEGs	part46	sig	RBM3
ENSG00000102359	O60687	0.00091238	0.017408	4.07949	1.5638	DEPs_DEGs	part1379	sig	SRPX2
ENSG00000102362	Q96C24	0.122744	2.94e-07	0.281729	1.8467	NDEPs_DEGs	part28	sig	SYTL4
ENSG00000102390	Q9BVG4	0.0261921	0.60522	-0.237752	-0.161	NDEPs_NDEGs	part5	no	PBDC1
ENSG00000102393	P06280	0.00977992	0.10801	-1.95788	-1.2144	DEPs_NDEGs	part46	sig	GLA
ENSG00000102401	Q9UH62	0.000524078	0.097403	-0.900839	-0.3529	DEPs_NDEGs	part46	sig	ARMCX3
ENSG00000102531	Q9Y2H6	0.0134823	0.29869	-0.316284	-0.3129	NDEPs_NDEGs	part5	no	FNDC3A
ENSG00000102547	Q9H9S4	0.0438803	0.00058955	2.81457	1.3562	DEPs_DEGs	part1379	sig	CAB39L
ENSG00000102572	Q9Y6E0	0.0972319	0.010219	-0.192311	-0.7667	NDEPs_NDEGs	part5	no	STK24
ENSG00000102575	P13686	0.206184	9.2e-05	3.24549	1.9643	NDEPs_DEGs	part28	sig	ACP5
ENSG00000102580	Q13217	0.0404662	0.0010452	-0.290521	-0.6356	NDEPs_NDEGs	part5	no	DNAJC3
ENSG00000102595	Q9NYU1	0.218201	0.00028479	-0.172262	-0.749	NDEPs_NDEGs	part5	no	UGGT2
ENSG00000102606	Q14155	0.934315	0.96055	0.00913005	0.063	NDEPs_NDEGs	part5	no	ARHGEF7
ENSG00000102699	Q9UKK3	0.804429	1.68e-06	0.0516165	-1.1517	NDEPs_DEGs	part28	sig	PARP4
ENSG00000102710	Q8NEM7	0.127668	0.0027967	0.271806	-0.4932	NDEPs_NDEGs	part5	no	SUPT20H
ENSG00000102738	Q92665	0.00424165	0.88935	-0.81995	-0.0797	DEPs_NDEGs	part46	sig	MRPS31
ENSG00000102753	O00505	0.0293931	0.10057	-0.568879	-0.2379	NDEPs_NDEGs	part5	no	KPNA3
ENSG00000102755	P17948	0.13991	0.24383	1.23575	0.9647	NDEPs_NDEGs	part5	no	FLT1
ENSG00000102760	Q9H4X1	0.751754	0.96055	-0.0812225	0.1441	NDEPs_NDEGs	part5	no	RGCC
ENSG00000102763	A3KMH1	0.00955639	1.25e-05	-0.714314	-1.2936	DEPs_DEGs	part1379	sig	VWA8
ENSG00000102780	Q86XP1	0.571898	0.051557	-0.114279	-0.5719	NDEPs_NDEGs	part5	no	DGKH
ENSG00000102786	Q9UL03	0.000706933	0.96055	-0.457798	-0.0609	NDEPs_NDEGs	part5	no	INTS6
ENSG00000102804	Q15714	0.454973	0.064962	-0.198951	1.0386	NDEPs_NDEGs	part5	no	TSC22D1
ENSG00000102805	O75503	0.925845	0.050551	-0.0293534	0.4232	NDEPs_NDEGs	part5	no	CLN5
ENSG00000102837	Q6UX06	0.195599	1.67e-08	1.20759	-5.53	NDEPs_DEGs	part28	sig	OLFM4
ENSG00000102854	Q13421	0.219014	0.2882	-2.21552	-1.6331	NDEPs_NDEGs	part5	no	MSLN
ENSG00000102858	O60291	0.953865	0.56736	0.0107332	-0.1715	NDEPs_NDEGs	part5	no	MGRN1
ENSG00000102870	Q9UEG4	0.0764467	0.20927	0.204187	-0.3274	NDEPs_NDEGs	part5	no	ZNF629
ENSG00000102871	Q15628	0.822305	0.96055	0.0345547	0.0829	NDEPs_NDEGs	part5	no	TRADD
ENSG00000102879	P31146	0.62038	0.41499	0.247388	-0.7746	NDEPs_NDEGs	part5	no	CORO1A
ENSG00000102882	P27361	0.00139901	0.006882	0.679848	0.7474	DEPs_NDEGs	part46	sig	MAPK3
ENSG00000102890	Q96BJ8	0.859733	0.00083946	0.0619397	-1.4837	NDEPs_DEGs	part28	sig	ELMO3
ENSG00000102893	Q93100	0.972733	2.66e-07	0.00350197	-0.6897	NDEPs_NDEGs	part5	no	PHKB
ENSG00000102898	P61970	0.823193	0.77669	-0.0454146	-0.0984	NDEPs_NDEGs	part5	no	NUTF2
ENSG00000102900	Q8N1F7	4.24e-05	0.17576	-0.533713	-0.3554	NDEPs_NDEGs	part5	no	NUP93
ENSG00000102908	O94916	0.39233	1.52e-08	0.159623	-1.2406	NDEPs_DEGs	part28	sig	NFAT5
ENSG00000102910	Q86WA8	0.876339	0.0019106	0.0324323	-0.5444	NDEPs_NDEGs	part5	no	LONP2
ENSG00000102921	O75113	0.815158	0.78807	-0.0156415	-0.1211	NDEPs_NDEGs	part5	no	N4BP1
ENSG00000102931	Q9Y2Y0	0.908268	0.96055	-0.0322575	0.1488	NDEPs_NDEGs	part5	no	ARL2BP
ENSG00000102934	Q9Y342	0.00740753	1.48e-07	-2.92884	-2.7434	DEPs_DEGs	part1379	sig	PLLP
ENSG00000102967	Q02127	0.0309411	0.96055	-0.554507	0.0586	NDEPs_NDEGs	part5	no	DHODH
ENSG00000102974	P49711	6.46e-05	0.035208	-0.494644	-0.2866	NDEPs_NDEGs	part5	no	CTCF
ENSG00000102978	P19387	0.00335837	0.24779	-0.360106	0.2018	NDEPs_NDEGs	part5	no	POLR2C
ENSG00000103018	O43169	0.1673	0.0018094	-0.237072	-0.7844	NDEPs_NDEGs	part5	no	CYB5B
ENSG00000103024	Q13232	0.150336	0.0042402	-0.348718	0.8817	NDEPs_NDEGs	part5	no	NME3
ENSG00000103035	P51665	0.603709	0.00064861	-0.0860703	-0.7659	NDEPs_NDEGs	part5	no	PSMD7
ENSG00000103042	Q9NVC3	0.240928	0.96055	0.378545	0.0805	NDEPs_NDEGs	part5	no	SLC38A7
ENSG00000103043	Q08AM6	0.605213	0.96055	0.18446	-0.0499	NDEPs_NDEGs	part5	no	VAC14
ENSG00000103047	Q9C0B7	0.263231	0.18239	0.282311	0.3237	NDEPs_NDEGs	part5	no	TANGO6
ENSG00000103051	Q9H9E3	0.0131814	0.084872	-0.385838	-0.4325	NDEPs_NDEGs	part5	no	COG4
ENSG00000103066	Q8NCC3	0.378389	0.094807	1.42655	0.7438	NDEPs_NDEGs	part5	no	PLA2G15
ENSG00000103091	Q6PJI9	0.647432	0.96055	0.0833048	0.0288	NDEPs_NDEGs	part5	no	WDR59
ENSG00000103111	Q7L1V2	0.645244	0.13803	0.0465521	-0.3571	NDEPs_NDEGs	part5	no	MON1B
ENSG00000103121	Q9NRP2	0.845535	0.94284	0.0663342	-0.1116	NDEPs_NDEGs	part5	no	CMC2
ENSG00000103148	Q12980	0.272214	0.025876	0.203589	0.4327	NDEPs_NDEGs	part5	no	NPRL3
ENSG00000103150	O95822	0.0353849	0.72917	-0.54611	0.2253	NDEPs_NDEGs	part5	no	MLYCD
ENSG00000103152	P29372	9.6e-05	0.066598	-0.472114	0.5514	NDEPs_NDEGs	part5	no	MPG
ENSG00000103160	Q3SXM5	0.422713	0.81091	-0.12146	0.1049	NDEPs_NDEGs	part5	no	HSDL1
ENSG00000103174	Q9UK23	0.512983	0.37817	-0.296237	0.4657	NDEPs_NDEGs	part5	no	NAGPA
ENSG00000103187	Q14019	0.251174	0.72254	-0.248982	-0.4101	NDEPs_NDEGs	part5	no	COTL1
ENSG00000103194	Q14694	0.00055017	0.006617	-0.620783	-0.58	DEPs_NDEGs	part46	sig	USP10
ENSG00000103196	Q9H0B8	0.505184	0.82937	0.930302	-0.3481	NDEPs_NDEGs	part5	no	CRISPLD2
ENSG00000103197	P49815	0.307212	0.0084589	-0.111503	-0.869	NDEPs_NDEGs	part5	no	TSC2
ENSG00000103202	O00746	0.0141698	0.46078	-1.3396	-0.472	DEPs_NDEGs	part46	sig	NME4
ENSG00000103222	P33527	0.236523	0.006454	-0.161813	-0.6838	NDEPs_NDEGs	part5	no	ABCC1
ENSG00000103226	P69849	0.72869	0.064557	-0.0790774	-1.421	NDEPs_NDEGs	part5	no	NOMO3
ENSG00000103227	Q96S06	0.269571	0.10576	-0.489327	0.3637	NDEPs_NDEGs	part5	no	LMF1
ENSG00000103245	Q9H6Q4	0.788801	0.95941	-0.0327775	0.076	NDEPs_NDEGs	part5	no	CIAO3
ENSG00000103248	Q2M296	0.646305	0.18981	0.123511	-0.3306	NDEPs_NDEGs	part5	no	MTHFSD
ENSG00000103257	Q01650	0.15647	0.75983	-0.939094	-0.5211	NDEPs_NDEGs	part5	no	SLC7A5
ENSG00000103266	Q9UNE7	0.0553904	0.00017783	-0.228971	0.7471	NDEPs_NDEGs	part5	no	STUB1
ENSG00000103274	P53384	0.143978	0.12613	-0.252518	0.3444	NDEPs_NDEGs	part5	no	NUBP1
ENSG00000103275	P63279	0.0352601	0.001301	-0.288663	0.4724	NDEPs_NDEGs	part5	no	UBE2I
ENSG00000103316	Q14894	0.107806	0.0060364	-1.12493	-2.1606	NDEPs_DEGs	part28	sig	CRYM
ENSG00000103319	O00418	0.549916	0.19296	0.0820512	-0.6122	NDEPs_NDEGs	part5	no	EEF2K
ENSG00000103335	Q92508	0.168541	0.0054285	0.215182	0.9592	NDEPs_NDEGs	part5	no	PIEZO1
ENSG00000103342	P15170	0.175092	0.00042016	-0.210672	-0.6666	NDEPs_NDEGs	part5	no	GSPT1
ENSG00000103351	Q96AJ1	0.0564915	0.63329	-0.265911	-0.1751	NDEPs_NDEGs	part5	no	CLUAP1
ENSG00000103353	O14562	2.42e-05	0.1256	-0.867761	-0.3659	DEPs_NDEGs	part46	sig	UBFD1
ENSG00000103356	Q5JPH6	0.172555	1.01e-05	-0.275872	-0.798	NDEPs_NDEGs	part5	no	EARS2
ENSG00000103363	Q15370	0.00416866	0.96055	-0.197306	0.0439	NDEPs_NDEGs	part5	no	ELOB
ENSG00000103365	Q9UJY4	0.410067	0.38973	-0.267039	-0.2371	NDEPs_NDEGs	part5	no	GGA2
ENSG00000103381	Q9BRF8	0.348808	0.65828	0.22758	-0.1996	NDEPs_NDEGs	part5	no	CPPED1
ENSG00000103415	P30519	0.0395179	0.69913	-0.445652	-0.1452	NDEPs_NDEGs	part5	no	HMOX2
ENSG00000103423	Q96EY1	0.0187547	0.67278	-0.400523	-0.0922	NDEPs_NDEGs	part5	no	DNAJA3
ENSG00000103449	Q9NSC2	0.693679	5.26e-06	-0.0689734	-3.4489	NDEPs_DEGs	part28	sig	SALL1
ENSG00000103479	Q08999	0.527547	0.00098027	-0.0745101	-0.7943	NDEPs_NDEGs	part5	no	RBL2
ENSG00000103485	Q15274	0.129014	0.28661	-0.462172	-0.5102	NDEPs_NDEGs	part5	no	QPRT
ENSG00000103490	Q9ULZ3	0.129491	0.00040481	0.697586	1.323	NDEPs_DEGs	part28	sig	PYCARD
ENSG00000103495	P56270	0.61692	0.94235	-0.105287	0.1116	NDEPs_NDEGs	part5	no	MAZ
ENSG00000103496	Q12846	0.709205	0.10714	-0.0578586	0.5565	NDEPs_NDEGs	part5	no	STX4
ENSG00000103502	O14735	0.000347472	1.11e-10	1.00609	1.4385	DEPs_DEGs	part1379	sig	CDIPT
ENSG00000103507	O14874	0.512401	0.96055	0.160818	0.0772	NDEPs_NDEGs	part5	no	BCKDK
ENSG00000103510	Q9H7Z6	0.337286	2.86e-07	0.138519	0.7129	NDEPs_NDEGs	part5	no	KAT8
ENSG00000103512	Q15155	0.00220096	8.09e-07	-0.312371	-0.6124	NDEPs_NDEGs	part5	no	NOMO1
ENSG00000103540	O43303	0.259401	0.66414	0.450844	-0.1722	NDEPs_NDEGs	part5	no	CCP110
ENSG00000103544	Q7Z3J2	0.00194025	0.93767	0.547522	-0.0491	NDEPs_NDEGs	part5	no	VPS35L
ENSG00000103549	O75150	3.88e-06	0.50843	-1.18707	-0.2229	DEPs_NDEGs	part46	sig	RNF40
ENSG00000103550	Q1ED39	0.261865	0.96055	0.207953	0.0906	NDEPs_NDEGs	part5	no	KNOP1
ENSG00000103591	Q6PD74	0.000243498	0.00018132	-1.65775	-0.6837	DEPs_NDEGs	part46	sig	AAGAB
ENSG00000103642	P83111	0.163466	0.44554	1.28045	0.4821	NDEPs_NDEGs	part5	no	LACTB
ENSG00000103647	Q9UQ03	0.101262	0.048945	0.735183	1.0489	NDEPs_DEGs	part28	sig	CORO2B
ENSG00000103653	P41240	0.882727	0.85745	0.025246	0.0918	NDEPs_NDEGs	part5	no	CSK
ENSG00000103657	Q15751	0.372443	0.41161	-0.115986	-0.2084	NDEPs_NDEGs	part5	no	HERC1
ENSG00000103671	Q15650	0.0264247	0.58895	-0.451512	-0.1826	NDEPs_NDEGs	part5	no	TRIP4
ENSG00000103710	Q9NYN1	0.0294233	0.051236	-0.279383	0.4766	NDEPs_NDEGs	part5	no	RASL12
ENSG00000103811	P09668	0.987937	0.96055	-0.00711781	0.0722	NDEPs_NDEGs	part5	no	CTSH
ENSG00000103855	Q5ZPR3	0.421043	0.36635	-0.154563	-0.3413	NDEPs_NDEGs	part5	no	CD276
ENSG00000103876	P16930	0.102272	0.80886	0.459171	0.1998	NDEPs_NDEGs	part5	no	FAH
ENSG00000103932	Q9BWH6	0.133647	0.063581	-0.220691	-0.3269	NDEPs_NDEGs	part5	no	RPAP1
ENSG00000103942	Q9NSB8	0.274662	5.07e-11	-0.743748	-4.3902	NDEPs_DEGs	part28	sig	HOMER2
ENSG00000103966	Q9H223	0.000344958	0.1436	1.01474	0.5329	DEPs_NDEGs	part46	sig	EHD4
ENSG00000103978	Q8NBN3	0.198737	0.2084	-0.180208	-0.2296	NDEPs_NDEGs	part5	no	TMEM87A
ENSG00000103994	Q9H2Y7	0.880443	0.097173	-0.0146253	0.441	NDEPs_NDEGs	part5	no	ZNF106
ENSG00000104047	Q8N5C7	0.944322	0.011874	0.0117277	0.4571	NDEPs_NDEGs	part5	no	DTWD1
ENSG00000104067	Q07157	0.0355021	0.45351	-0.227622	-0.2518	NDEPs_NDEGs	part5	no	TJP1
ENSG00000104093	Q8TDJ6	0.373501	0.034389	0.510821	-0.5057	NDEPs_NDEGs	part5	no	DMXL2
ENSG00000104129	Q9NVM6	0.0122435	0.96055	-0.791901	0.0252	DEPs_NDEGs	part46	sig	DNAJC17
ENSG00000104131	O75822	0.00147938	0.65101	-0.459037	-0.1313	NDEPs_NDEGs	part5	no	EIF3J
ENSG00000104133	Q96JI7	0.185013	3.77e-16	0.461516	-0.9403	NDEPs_NDEGs	part5	no	SPG11
ENSG00000104142	Q9P253	0.00194989	0.66413	0.383664	0.2081	NDEPs_NDEGs	part5	no	VPS18
ENSG00000104164	Q9UL45	0.69479	0.96055	-0.0701663	0.0588	NDEPs_NDEGs	part5	no	BLOC1S6
ENSG00000104177	Q9P2K5	0.0335066	6.03e-05	-0.398885	-1.4423	NDEPs_DEGs	part28	sig	MYEF2
ENSG00000104205	Q96BR1	0.637125	0.97778	0.312901	0.025	NDEPs_NDEGs	part5	no	SGK3
ENSG00000104213	Q15198	0.177364	1e-20	0.391499	2.8787	NDEPs_DEGs	part28	sig	PDGFRL
ENSG00000104267	P00918	0.650817	0.0051077	0.187228	-2.8919	NDEPs_DEGs	part28	sig	CA2
ENSG00000104299	Q9NV88	0.00373012	8.05e-07	-0.558768	-0.7861	NDEPs_NDEGs	part5	no	INTS9
ENSG00000104312	O43353	0.205186	2.12e-05	-0.223584	-1.3906	NDEPs_DEGs	part28	sig	RIPK2
ENSG00000104320	O60934	0.000232978	0.037686	-0.668894	-0.439	DEPs_NDEGs	part46	sig	NBN
ENSG00000104324	Q9Y646	0.734984	5.7e-05	-0.0632772	1.3175	NDEPs_DEGs	part28	sig	CPQ
ENSG00000104325	Q16698	0.0124389	0.20506	-0.354235	0.2777	NDEPs_NDEGs	part5	no	DECR1
ENSG00000104331	Q9NX62	0.00482073	0.0017041	-0.520561	-0.6454	NDEPs_NDEGs	part5	no	BPNT2
ENSG00000104332	Q8N474	0.355308	0.61733	1.03556	-0.6111	NDEPs_NDEGs	part5	no	SFRP1
ENSG00000104356	Q99575	0.000617027	0.17278	-0.448808	-0.2828	NDEPs_NDEGs	part5	no	POP1
ENSG00000104365	O14920	0.639019	0.69616	-0.0947564	-0.1491	NDEPs_NDEGs	part5	no	IKBKB
ENSG00000104368	P00750	0.415035	0.59094	-0.200295	0.583	NDEPs_NDEGs	part5	no	PLAT
ENSG00000104375	Q13188	0.568679	0.96055	0.065073	-0.0341	NDEPs_NDEGs	part5	no	STK3
ENSG00000104381	Q8TB36	0.403843	0.57376	0.772262	0.2615	NDEPs_NDEGs	part5	no	GDAP1
ENSG00000104388	P61019	0.850974	0.96055	0.0211571	-0.0274	NDEPs_NDEGs	part5	no	RAB2A
ENSG00000104408	P60228	0.00020428	7.37e-07	-0.307905	0.9481	NDEPs_NDEGs	part5	no	EIF3E
ENSG00000104412	Q15006	0.0149005	0.060554	-0.408762	0.3532	NDEPs_NDEGs	part5	no	EMC2
ENSG00000104413	Q6NXG1	0.0152665	1.59e-11	-1.1212	-5.4535	DEPs_DEGs	part1379	sig	ESRP1
ENSG00000104415	O95388	0.3583	6.11e-06	-0.618332	3.4754	NDEPs_DEGs	part28	sig	CCN4
ENSG00000104419	Q92597	0.00349967	0.6929	1.11516	0.4805	DEPs_NDEGs	part46	sig	NDRG1
ENSG00000104427	Q96GY0	0.0971799	0.43514	-0.381401	0.2871	NDEPs_NDEGs	part5	no	ZC2HC1A
ENSG00000104442	Q9NVT9	0.0432138	0.061867	-0.391368	0.2572	NDEPs_NDEGs	part5	no	ARMC1
ENSG00000104450	Q07617	0.816628	4.06e-05	-0.0537425	-1.6907	NDEPs_DEGs	part28	sig	SPAG1
ENSG00000104472	Q9NRG0	0.000911945	0.96975	-1.89266	0.015	DEPs_NDEGs	part46	sig	CHRAC1
ENSG00000104490	P61601	0.0689395	0.016785	0.617217	0.885	NDEPs_NDEGs	part5	no	NCALD
ENSG00000104517	O95071	0.018388	0.0090242	-0.38079	-0.5639	NDEPs_NDEGs	part5	no	UBR5
ENSG00000104518	P57764	0.0838092	2.87e-07	-0.326216	0.8413	NDEPs_NDEGs	part5	no	GSDMD
ENSG00000104522	Q13630	0.00912516	0.93594	-0.352872	-0.079	NDEPs_NDEGs	part5	no	GFUS
ENSG00000104524	Q53H96	0.0580102	0.0075198	-0.283515	-0.79	NDEPs_NDEGs	part5	no	PYCR3
ENSG00000104529	P29692	0.876308	1.02e-07	-0.0147361	0.7063	NDEPs_NDEGs	part5	no	EEF1D
ENSG00000104537	P27216	0.153054	0.81661	2.45208	-0.4299	NDEPs_NDEGs	part5	no	ANXA13
ENSG00000104549	Q14534	0.136108	0.00072	-2.13108	-1.8016	NDEPs_DEGs	part28	sig	SQLE
ENSG00000104611	Q9H788	0.496284	0.94785	-0.304524	-0.1234	NDEPs_NDEGs	part5	no	SH2D4A
ENSG00000104613	Q9NVR2	0.00063331	0.30321	-0.717686	-0.2205	DEPs_NDEGs	part46	sig	INTS10
ENSG00000104626	Q8IV48	3.98e-05	3.75e-05	-1.19865	-0.8442	DEPs_NDEGs	part46	sig	ERI1
ENSG00000104635	Q15043	0.292089	0.0051809	-1.32046	-2.6762	NDEPs_DEGs	part28	sig	SLC39A14
ENSG00000104643	Q96QG7	0.451244	0.98855	-0.0900224	-0.0033	NDEPs_NDEGs	part5	no	MTMR9
ENSG00000104671	O00399	0.0485767	0.6783	0.240028	0.1816	NDEPs_NDEGs	part5	no	DCTN6
ENSG00000104679	Q9Y3T6	0.0106087	2.93e-05	-0.533947	0.7	NDEPs_NDEGs	part5	no	R3HCC1
ENSG00000104687	P00390	0.110754	0.88321	0.278117	0.1611	NDEPs_NDEGs	part5	no	GSR
ENSG00000104695	P62714	0.435716	0.0031384	0.205914	1.0865	NDEPs_DEGs	part28	sig	PPP2CB
ENSG00000104722	P07197	0.553255	0.0095447	-0.0870352	-3.1366	NDEPs_DEGs	part28	sig	NEFM
ENSG00000104723	Q13454	0.275742	0.068436	0.678575	0.7449	NDEPs_NDEGs	part5	no	TUSC3
ENSG00000104728	O15013	0.0930046	0.048945	-0.314876	0.5509	NDEPs_NDEGs	part5	no	ARHGEF10
ENSG00000104731	Q8TBB5	0.00664185	0.96055	-0.499596	-0.02	NDEPs_NDEGs	part5	no	KLHDC4
ENSG00000104738	P33991	0.0127377	0.0039785	-1.30369	-1.4643	DEPs_DEGs	part1379	sig	MCM4
ENSG00000104756	Q7L273	0.77645	0.7247	-0.0561627	0.2229	NDEPs_NDEGs	part5	no	KCTD9
ENSG00000104763	Q13510	0.419744	0.30632	0.869192	-0.4258	NDEPs_NDEGs	part5	no	ASAH1
ENSG00000104765	O60238	0.00513975	0.88671	0.851864	0.1843	DEPs_NDEGs	part46	sig	BNIP3L
ENSG00000104774	O00754	0.554323	0.32181	0.133564	0.3144	NDEPs_NDEGs	part5	no	MAN2B1
ENSG00000104805	Q02818	0.19574	4.76e-05	-0.158559	0.6768	NDEPs_NDEGs	part5	no	NUCB1
ENSG00000104812	P13807	0.216813	0.022292	-0.45204	-0.8871	NDEPs_NDEGs	part5	no	GYS1
ENSG00000104814	Q92918	0.562614	0.37525	-0.584584	-0.8479	NDEPs_NDEGs	part5	no	MAP4K1
ENSG00000104823	Q13011	0.110633	0.055658	-0.338228	0.5238	NDEPs_NDEGs	part5	no	ECH1
ENSG00000104824	P14866	5.96e-05	0.05225	-0.831327	-0.357	DEPs_NDEGs	part46	sig	HNRNPL
ENSG00000104825	Q15653	0.462736	0.55747	-0.145848	0.2452	NDEPs_NDEGs	part5	no	NFKBIB
ENSG00000104833	P04350	0.480755	0.032901	0.837832	2.0519	NDEPs_DEGs	part28	sig	TUBB4A
ENSG00000104835	Q9NP81	4.14e-05	0.30353	-0.738284	-0.448	DEPs_NDEGs	part46	sig	SARS2
ENSG00000104852	P08621	4.71e-06	0.061293	-0.897663	0.4884	DEPs_NDEGs	part46	sig	SNRNP70
ENSG00000104853	O96005	0.000114971	0.81943	-1.04723	-0.1012	DEPs_NDEGs	part46	sig	CLPTM1
ENSG00000104866	O75864	0.000272673	0.63013	-0.865204	0.1247	DEPs_NDEGs	part46	sig	PPP1R37
ENSG00000104870	P55899	0.194181	7.64e-11	0.299101	1.4698	NDEPs_DEGs	part28	sig	FCGRT
ENSG00000104872	Q9NWS0	0.141631	0.92483	-0.467259	0.0809	NDEPs_NDEGs	part5	no	PIH1D1
ENSG00000104879	P06732	0.00527964	0.96055	-1.91549	0.1379	DEPs_NDEGs	part46	sig	CKM
ENSG00000104880	Q6ZSZ5	0.576116	0.33871	-0.0896053	-0.2235	NDEPs_NDEGs	part5	no	ARHGEF18
ENSG00000104881	Q8WUF5	0.215131	0.29437	-0.231144	0.5503	NDEPs_NDEGs	part5	no	PPP1R13L
ENSG00000104883	Q96HA9	0.367159	0.88409	-0.271638	0.1934	NDEPs_NDEGs	part5	no	PEX11G
ENSG00000104884	P18074	0.0601096	0.56881	-0.187832	0.3026	NDEPs_NDEGs	part5	no	ERCC2
ENSG00000104886	Q9NW61	0.842118	0.62565	0.0330132	0.1829	NDEPs_NDEGs	part5	no	PLEKHJ1
ENSG00000104889	O75792	0.00788963	0.85505	-0.89717	-0.4422	DEPs_NDEGs	part46	sig	RNASEH2A
ENSG00000104894	P11049	0.186522	0.92674	0.825932	-0.2375	NDEPs_NDEGs	part5	no	CD37
ENSG00000104897	Q15428	1.97e-05	0.00068099	-0.637258	0.6938	DEPs_NDEGs	part46	sig	SF3A2
ENSG00000104907	Q9NXH9	9.11e-08	0.6472	-0.589403	0.1146	DEPs_NDEGs	part46	sig	TRMT1
ENSG00000104915	O60499	0.00907596	0.089867	-1.15861	0.2731	DEPs_NDEGs	part46	sig	STX10
ENSG00000104918	Q9HD89	0.193956	0.014624	2.0008	3.1534	NDEPs_DEGs	part28	sig	RETN
ENSG00000104946	Q9HA65	0.487944	0.11839	0.0824439	0.3964	NDEPs_NDEGs	part5	no	TBC1D17
ENSG00000104951	Q96RQ9	0.317379	0.79753	1.28931	-0.5839	NDEPs_NDEGs	part5	no	IL4I1
ENSG00000104960	Q86YD1	0.348487	0.084215	-0.298125	0.3174	NDEPs_NDEGs	part5	no	PTOV1
ENSG00000104964	Q08117	0.00812428	0.12392	-0.352997	0.3675	NDEPs_NDEGs	part5	no	TLE5
ENSG00000104967	Q9UNW9	0.890479	4.91e-05	0.0685158	2.3768	NDEPs_DEGs	part28	sig	NOVA2
ENSG00000104969	O43765	0.000255174	0.71345	-0.702632	0.1099	DEPs_NDEGs	part46	sig	SGTA
ENSG00000104973	Q71SY5	0.330437	0.69128	-0.195989	0.1894	NDEPs_NDEGs	part5	no	MED25
ENSG00000104980	O43615	0.000213873	0.0045053	-0.65915	0.3672	DEPs_NDEGs	part46	sig	TIMM44
ENSG00000105011	Q9NVP2	0.00616062	0.038475	-2.97406	-2.0396	DEPs_DEGs	part1379	sig	ASF1B
ENSG00000105053	Q8IV63	0.0685149	0.33348	-0.440422	-0.4273	NDEPs_NDEGs	part5	no	VRK3
ENSG00000105063	Q9UPN7	0.694202	0.37306	-0.0601154	-0.3124	NDEPs_NDEGs	part5	no	PPP6R1
ENSG00000105085	O95402	0.00264741	0.47101	-1.44326	0.296	DEPs_NDEGs	part46	sig	MED26
ENSG00000105122	Q86YV0	0.689906	0.42128	-0.20922	-0.8098	NDEPs_NDEGs	part5	no	RASAL3
ENSG00000105127	O43823	6.21e-06	0.13006	-1.38198	-0.2695	DEPs_NDEGs	part46	sig	AKAP8
ENSG00000105135	A1L0T0	0.340565	0.30855	-0.156447	0.244	NDEPs_NDEGs	part5	no	ILVBL
ENSG00000105137	Q6ZW31	0.0884172	5.96e-13	0.471321	1.4089	NDEPs_DEGs	part28	sig	SYDE1
ENSG00000105141	P31944	0.786288	0.96055	-0.0669216	0.5904	NDEPs_NDEGs	part5	no	CASP14
ENSG00000105171	O95707	0.00198787	0.67669	-0.562865	-0.1581	NDEPs_NDEGs	part5	no	POP4
ENSG00000105176	O94763	0.554552	0.59543	-0.0788488	0.1529	NDEPs_NDEGs	part5	no	URI1
ENSG00000105185	O14737	0.220998	0.75602	-0.196006	-0.1319	NDEPs_NDEGs	part5	no	PDCD5
ENSG00000105186	Q96NW4	0.0576333	0.96055	-0.23502	-0.07	NDEPs_NDEGs	part5	no	ANKRD27
ENSG00000105193	P62249	0.0698055	7.7e-11	-0.147017	1.1574	NDEPs_DEGs	part28	sig	RPS16
ENSG00000105197	Q3ZCQ8	0.00777623	0.96055	-0.321603	-0.0409	NDEPs_NDEGs	part5	no	TIMM50
ENSG00000105202	P22087	0.00899924	0.037424	-0.432614	0.5323	NDEPs_NDEGs	part5	no	FBL
ENSG00000105205	Q05315	0.427026	0.51546	0.817657	1.2838	NDEPs_NDEGs	part5	no	CLC
ENSG00000105220	P06744	0.00420716	0.96055	0.460248	-0.0877	NDEPs_NDEGs	part5	no	GPI
ENSG00000105221	P31751	0.114166	0.96055	-0.344633	0.0277	NDEPs_NDEGs	part5	no	AKT2
ENSG00000105223	Q8IV08	0.21576	1.43e-07	1.44493	1.2591	NDEPs_DEGs	part28	sig	PLD3
ENSG00000105229	Q8N2W9	0.0842875	0.40374	-0.400947	0.2135	NDEPs_NDEGs	part5	no	PIAS4
ENSG00000105245	Q9Y6R0	0.289483	0.17586	-0.131971	0.3281	NDEPs_NDEGs	part5	no	NUMBL
ENSG00000105254	Q99426	0.336234	0.45821	-0.117336	0.223	NDEPs_NDEGs	part5	no	TBCB
ENSG00000105258	P36954	0.0504374	0.10386	-0.262518	0.5376	NDEPs_NDEGs	part5	no	POLR2I
ENSG00000105278	Q9UPR6	0.210598	0.38269	-4.60319	1.3069	NDEPs_NDEGs	part5	no	ZFR2
ENSG00000105281	Q15758	0.0679705	0.00092773	0.46226	1.5273	NDEPs_DEGs	part28	sig	SLC1A5
ENSG00000105287	Q9BZL6	0.0142013	0.98635	-0.252688	0.0055	NDEPs_NDEGs	part5	no	PRKD2
ENSG00000105289	O95049	0.0461216	9.12e-19	-0.311979	-4.2865	NDEPs_DEGs	part28	sig	TJP3
ENSG00000105298	Q8WUQ7	0.0746418	0.22808	-0.338816	0.3308	NDEPs_NDEGs	part5	no	CACTIN
ENSG00000105321	Q9Y3X0	0.000194689	0.3516	-0.516054	0.2313	NDEPs_NDEGs	part5	no	CCDC9
ENSG00000105323	Q9BUJ2	9e-06	0.96055	-0.823829	0.0439	DEPs_NDEGs	part46	sig	HNRNPUL1
ENSG00000105329	P01137	0.000742629	0.37079	0.851256	0.4223	DEPs_NDEGs	part46	sig	TGFB1
ENSG00000105339	A2RUS2	0.516404	0.78803	0.152079	-0.4229	NDEPs_NDEGs	part5	no	DENND3
ENSG00000105355	O60664	0.00021435	0.1363	0.740898	0.4606	DEPs_NDEGs	part46	sig	PLIN3
ENSG00000105357	Q7Z406	0.0302388	1.88e-19	-1.62711	-5.6592	DEPs_DEGs	part1379	sig	MYH14
ENSG00000105364	Q9BYD3	0.000120052	0.013882	-0.844258	0.5497	DEPs_NDEGs	part46	sig	MRPL4
ENSG00000105366	Q9NYZ4	0.342606	0.030817	1.42295	2.1123	NDEPs_DEGs	part28	sig	SIGLEC8
ENSG00000105372	P39019	0.0168494	1.96e-05	-0.163081	0.9501	NDEPs_NDEGs	part5	no	RPS19
ENSG00000105373	Q9NZM5	0.800163	7.88e-10	0.0716976	1.4884	NDEPs_DEGs	part28	sig	NOP53
ENSG00000105379	P38117	0.240959	0.25456	-0.178919	0.3493	NDEPs_NDEGs	part5	no	ETFB
ENSG00000105383	P20138	0.469895	0.03922	0.488736	1.4295	NDEPs_DEGs	part28	sig	CD33
ENSG00000105393	Q9NWV8	0.390341	0.10692	-0.155339	0.2956	NDEPs_NDEGs	part5	no	BABAM1
ENSG00000105397	P29597	0.244949	0.30015	-0.192235	-0.2069	NDEPs_NDEGs	part5	no	TYK2
ENSG00000105401	Q16543	0.281283	0.046426	0.189147	0.3321	NDEPs_NDEGs	part5	no	CDC37
ENSG00000105402	P54920	0.00155286	0.75696	-0.292034	-0.1408	NDEPs_NDEGs	part5	no	NAPA
ENSG00000105404	Q9UI14	0.44739	0.0020383	-0.451961	0.7724	NDEPs_NDEGs	part5	no	RABAC1
ENSG00000105426	Q13332	0.532551	0.39848	-0.0906722	-0.3413	NDEPs_NDEGs	part5	no	PTPRS
ENSG00000105438	P24390	0.489288	0.021153	-0.133908	0.4319	NDEPs_NDEGs	part5	no	KDELR1
ENSG00000105447	Q9BQ67	0.170595	0.57577	-0.2877	-0.1968	NDEPs_NDEGs	part5	no	GRWD1
ENSG00000105472	Q9Y240	0.00186099	0.01684	1.97137	1.2173	DEPs_DEGs	part1379	sig	CLEC11A
ENSG00000105483	Q9Y2G2	0.00767959	0.71906	0.420721	0.2384	NDEPs_NDEGs	part5	no	CARD8
ENSG00000105486	P18858	0.0372573	0.28111	-0.372715	-0.5251	NDEPs_NDEGs	part5	no	LIG1
ENSG00000105514	O95716	0.00396059	2.86e-08	-0.726845	-1.6287	DEPs_DEGs	part1379	sig	RAB3D
ENSG00000105518	Q6UW68	0.246452	0.96055	-0.269107	0.066	NDEPs_NDEGs	part5	no	TMEM205
ENSG00000105519	Q13938	8.68e-06	1.39e-13	-4.93616	-3.1064	DEPs_DEGs	part1379	sig	CAPS
ENSG00000105538	Q5U651	0.995365	2.51e-09	-0.00100644	2.3839	NDEPs_DEGs	part28	sig	RASIP1
ENSG00000105552	O15382	0.00161482	0.70699	-0.808194	0.2027	DEPs_NDEGs	part46	sig	BCAT2
ENSG00000105559	Q9H4M7	0.638018	1.47e-10	0.0612447	1.9275	NDEPs_DEGs	part28	sig	PLEKHA4
ENSG00000105568	P30153	0.0040618	0.90637	-0.289049	-0.0646	NDEPs_NDEGs	part5	no	PPP2R1A
ENSG00000105576	O14787	0.0786574	0.63214	-0.269054	0.0966	NDEPs_NDEGs	part5	no	TNPO2
ENSG00000105607	Q92947	0.00130335	0.068818	-0.661861	-0.4132	DEPs_NDEGs	part46	sig	GCDH
ENSG00000105609	O75023	0.309053	0.018371	0.164443	2.2379	NDEPs_DEGs	part28	sig	LILRB5
ENSG00000105612	O00115	0.221209	0.32612	0.987978	0.3299	NDEPs_NDEGs	part5	no	DNASE2
ENSG00000105618	Q8WWY3	0.000243147	0.29151	-0.697956	0.218	DEPs_NDEGs	part46	sig	PRPF31
ENSG00000105640	Q02543	0.00216165	1.86e-09	-0.473573	1.2165	NDEPs_DEGs	part28	sig	RPL18A
ENSG00000105655	Q9NPH2	0.0927755	3.56e-06	0.869528	2.0128	NDEPs_DEGs	part28	sig	ISYNA1
ENSG00000105662	Q6UUV9	0.209743	0.30964	-0.333571	-0.421	NDEPs_NDEGs	part5	no	CRTC1
ENSG00000105664	P49747	0.968352	NA	0.0258597	0.6779	NDEPs_NDEGs	part5	no	COMP
ENSG00000105669	O14579	0.0528326	0.29598	-0.237152	-0.3102	NDEPs_NDEGs	part5	no	COPE
ENSG00000105671	Q9Y6V7	0.504725	0.0043589	0.0667363	-0.5968	NDEPs_NDEGs	part5	no	DDX49
ENSG00000105676	Q6NXE6	0.000554874	0.053525	-0.664892	-0.5265	DEPs_NDEGs	part46	sig	ARMC6
ENSG00000105677	Q9BVK8	0.499493	0.071361	-0.295503	0.3774	NDEPs_NDEGs	part5	no	TMEM147
ENSG00000105698	Q15853	0.164427	3.96e-08	-0.551225	0.8584	NDEPs_NDEGs	part5	no	USF2
ENSG00000105699	Q86X29	0.0221446	6.91e-10	-0.715154	-1.5548	DEPs_DEGs	part1379	sig	LSR
ENSG00000105701	Q14318	0.00315344	3.95e-05	-0.55925	0.8791	NDEPs_NDEGs	part5	no	FKBP8
ENSG00000105705	Q8IWZ8	0.00819127	0.9007	-0.464081	-0.1053	NDEPs_NDEGs	part5	no	SUGP1
ENSG00000105722	P50548	0.499894	0.62545	0.194109	0.382	NDEPs_NDEGs	part5	no	ERF
ENSG00000105723	P49840	0.0225201	0.78084	-0.241401	0.0916	NDEPs_NDEGs	part5	no	GSK3A
ENSG00000105726	Q9HD20	0.00471171	0.087013	-0.393585	-0.3444	NDEPs_NDEGs	part5	no	ATP13A1
ENSG00000105732	Q6ZN55	0.233263	0.74092	-0.239756	0.1586	NDEPs_NDEGs	part5	no	ZNF574
ENSG00000105755	O95571	0.0969714	0.84768	-0.410992	0.1944	NDEPs_NDEGs	part5	no	ETHE1
ENSG00000105767	Q8NFZ8	0.635979	0.49464	0.225773	0.5235	NDEPs_NDEGs	part5	no	CADM4
ENSG00000105771	Q9H0W8	0.122768	0.42261	0.292786	-0.2237	NDEPs_NDEGs	part5	no	SMG9
ENSG00000105778	Q8NBF6	0.32025	1.7e-07	-0.224479	-0.8101	NDEPs_NDEGs	part5	no	AVL9
ENSG00000105793	A4D1E9	0.0216113	0.84442	-0.226893	-0.1332	NDEPs_NDEGs	part5	no	GTPBP10
ENSG00000105808	O43374	0.180963	0.0017932	0.303544	1.627	NDEPs_DEGs	part28	sig	RASA4
ENSG00000105810	Q00534	0.923862	0.1103	-0.0154817	-0.5148	NDEPs_NDEGs	part5	no	CDK6
ENSG00000105819	O75439	8.24e-05	0.13203	-0.711618	0.2119	DEPs_NDEGs	part46	sig	PMPCB
ENSG00000105821	Q99543	0.000159376	0.96055	-1.12538	0.0318	DEPs_NDEGs	part46	sig	DNAJC2
ENSG00000105825	P48307	0.0199734	7.27e-05	-1.23613	-2.8906	DEPs_DEGs	part1379	sig	TFPI2
ENSG00000105829	O15155	0.0709532	0.96055	-0.211442	-0.0413	NDEPs_NDEGs	part5	no	BET1
ENSG00000105835	P43490	0.187347	0.97227	0.364322	0.0625	NDEPs_NDEGs	part5	no	NAMPT
ENSG00000105849	Q3B726	7.46e-06	NA	-2.06052	-1.5187	DEPs_NDEGs	part46	sig	POLR1F
ENSG00000105854	Q15165	0.373679	0.00050376	-0.223531	-0.5611	NDEPs_NDEGs	part5	no	PON2
ENSG00000105855	P26012	0.777778	2.93e-14	0.0650137	-4.3853	NDEPs_DEGs	part28	sig	ITGB8
ENSG00000105875	A4D1P6	0.0549284	0.14113	0.587643	-0.5029	NDEPs_NDEGs	part5	no	WDR91
ENSG00000105879	Q75N03	0.00199412	0.011382	-0.707167	-0.6161	DEPs_NDEGs	part46	sig	CBLL1
ENSG00000105880	P56178	0.0116719	1e-09	-0.453869	-4.0833	NDEPs_DEGs	part28	sig	DLX5
ENSG00000105887	P58546	0.204054	0.00025303	-0.116754	-0.8685	NDEPs_NDEGs	part5	no	MTPN
ENSG00000105894	P21246	0.191806	0.042536	-0.573577	-1.3608	NDEPs_DEGs	part28	sig	PTN
ENSG00000105926	Q9NZW5	0.117962	0.0013559	0.958241	1.4101	NDEPs_DEGs	part28	sig	MPP6
ENSG00000105928	O60443	0.180605	0.0033305	0.54649	1.0949	NDEPs_DEGs	part28	sig	GSDME
ENSG00000105939	Q7Z2W4	0.00266059	0.0041801	-0.54302	-1.3844	NDEPs_DEGs	part28	sig	ZC3HAV1
ENSG00000105948	A0AVF1	0.234624	0.0086259	-0.163235	-0.7305	NDEPs_NDEGs	part5	no	TTC26
ENSG00000105953	Q02218	0.797959	0.09607	0.0400527	-0.5986	NDEPs_NDEGs	part5	no	OGDH
ENSG00000105971	P51636	0.00677909	0.053779	1.98606	1.3884	DEPs_NDEGs	part46	sig	CAV2
ENSG00000105974	Q03135	0.00879991	0.15926	2.31926	1.1353	DEPs_NDEGs	part46	sig	CAV1
ENSG00000105976	P08581	0.49161	6.05e-08	-0.216589	-3.3868	NDEPs_DEGs	part28	sig	MET
ENSG00000105983	Q8WVP7	0.784683	0.1362	0.0525618	-0.3239	NDEPs_NDEGs	part5	no	LMBR1
ENSG00000105989	P09544	0.418957	0.018449	-0.204298	-1.8907	NDEPs_DEGs	part28	sig	WNT2
ENSG00000105993	O75190	0.557268	0.33182	0.0927511	0.3616	NDEPs_NDEGs	part5	no	DNAJB6
ENSG00000106009	Q6PJG6	0.0170962	0.50921	-0.409343	0.2294	NDEPs_NDEGs	part5	no	BRAT1
ENSG00000106028	Q04837	0.308889	0.21316	-0.285787	-0.2455	NDEPs_NDEGs	part5	no	SSBP1
ENSG00000106031	P31271	0.939561	1.27e-09	-0.0158477	-7.2177	NDEPs_DEGs	part28	sig	HOXA13
ENSG00000106049	P31937	0.0279681	0.71103	-0.407913	-0.1371	NDEPs_NDEGs	part5	no	HIBADH
ENSG00000106052	Q86VP1	0.697006	0.055509	-0.0492228	-0.3419	NDEPs_NDEGs	part5	no	TAX1BP1
ENSG00000106066	Q9H3G5	0.0136472	3.64e-05	2.00979	2.2192	DEPs_DEGs	part1379	sig	CPVL
ENSG00000106077	Q8NFV4	0.00107027	3.68e-15	-1.19562	-2.391	DEPs_DEGs	part1379	sig	ABHD11
ENSG00000106078	O75128	0.968615	7.45e-20	-0.00691006	-4.2071	NDEPs_DEGs	part28	sig	COBL
ENSG00000106080	Q9NWM8	0.145786	0.55241	0.282864	-0.3817	NDEPs_NDEGs	part5	no	FKBP14
ENSG00000106105	P41250	0.522576	0.89429	0.122055	-0.0964	NDEPs_NDEGs	part5	no	GARS1
ENSG00000106144	P42575	0.227485	1.05e-14	0.145127	-0.89	NDEPs_NDEGs	part5	no	CASP2
ENSG00000106153	Q9Y6H1	1.96e-06	0.72823	-1.46037	0.1431	DEPs_NDEGs	part46	sig	CHCHD2
ENSG00000106211	P04792	0.120195	0.022856	0.533519	0.8138	NDEPs_NDEGs	part5	no	HSPB1
ENSG00000106236	P47972	0.135214	0.00037356	-0.258811	1.6958	NDEPs_DEGs	part28	sig	NPTX2
ENSG00000106244	Q13442	0.590726	0.97084	-0.157329	0.0089	NDEPs_NDEGs	part5	no	PDAP1
ENSG00000106245	P41223	0.00014891	0.37099	-1.24904	0.2051	DEPs_NDEGs	part46	sig	BUD31
ENSG00000106261	P17029	0.264156	0.010834	-0.193233	-0.6339	NDEPs_NDEGs	part5	no	ZKSCAN1
ENSG00000106263	P55884	0.00582521	0.4506	-0.226664	-0.1523	NDEPs_NDEGs	part5	no	EIF3B
ENSG00000106266	Q9Y5X2	0.6125	0.76468	-0.0814311	0.1618	NDEPs_NDEGs	part5	no	SNX8
ENSG00000106268	P36639	0.0856205	0.98352	-1.47808	-0.0074	NDEPs_NDEGs	part5	no	NUDT1
ENSG00000106290	P49848	1.77e-05	0.70403	-0.479816	-0.1454	NDEPs_NDEGs	part5	no	TAF6
ENSG00000106299	O00401	0.363772	0.00015018	0.244784	0.7708	NDEPs_NDEGs	part5	no	WASL
ENSG00000106305	Q13155	0.00768821	0.013009	-0.284212	-0.7129	NDEPs_NDEGs	part5	no	AIMP2
ENSG00000106333	Q15113	0.0122383	0.49675	0.823435	-0.3805	DEPs_NDEGs	part46	sig	PCOLCE
ENSG00000106344	Q9NW13	3.94e-06	0.0016185	-0.805259	-0.4166	DEPs_NDEGs	part46	sig	RBM28
ENSG00000106348	P20839	0.866821	0.025518	0.0265514	0.7211	NDEPs_NDEGs	part5	no	IMPDH1
ENSG00000106351	O95081	0.0866951	4.79e-07	0.251285	1.5244	NDEPs_DEGs	part28	sig	AGFG2
ENSG00000106355	Q9Y4Y9	0.149575	0.93588	-3.06518	0.0941	NDEPs_NDEGs	part5	no	LSM5
ENSG00000106366	P05121	0.104372	0.83918	2.05399	0.6986	NDEPs_NDEGs	part5	no	SERPINE1
ENSG00000106367	P61966	0.0432512	0.029611	-0.261387	-0.457	NDEPs_NDEGs	part5	no	AP1S1
ENSG00000106392	Q9NS00	0.376106	0.19341	-0.320455	-0.3897	NDEPs_NDEGs	part5	no	C1GALT1
ENSG00000106397	O60568	0.200993	0.91578	-0.202213	-0.0917	NDEPs_NDEGs	part5	no	PLOD3
ENSG00000106399	P35244	0.433267	0.12862	-0.105248	-0.226	NDEPs_NDEGs	part5	no	RPA3
ENSG00000106443	O94880	0.454689	0.090583	-0.13048	0.4094	NDEPs_NDEGs	part5	no	PHF14
ENSG00000106459	Q16656	0.227807	0.076629	-0.253909	0.2993	NDEPs_NDEGs	part5	no	NRF1
ENSG00000106460	Q9NUM4	0.00479521	0.065288	-0.548319	-0.4428	NDEPs_NDEGs	part5	no	TMEM106B
ENSG00000106462	Q15910	0.440111	0.00058635	1.36114	-1.2853	NDEPs_DEGs	part28	sig	EZH2
ENSG00000106477	Q9BYV8	0.00170957	0.63098	-0.63439	-0.1894	DEPs_NDEGs	part46	sig	CEP41
ENSG00000106483	Q6FHJ7	0.120333	0.96055	0.794295	-0.1042	NDEPs_NDEGs	part5	no	SFRP4
ENSG00000106484	Q5EB52	0.290144	0.22146	-0.598035	-0.959	NDEPs_NDEGs	part5	no	MEST
ENSG00000106524	Q8IV38	0.530242	0.017308	0.162309	0.4535	NDEPs_NDEGs	part5	no	ANKMY2
ENSG00000106537	O95857	0.00173142	2.04e-11	-2.40451	-2.8014	DEPs_DEGs	part1379	sig	TSPAN13
ENSG00000106538	Q99969	3.24e-05	4.02e-19	2.24106	3.2569	DEPs_DEGs	part1379	sig	RARRES2
ENSG00000106541	O95994	3.92e-05	0.057308	-2.03614	-3.2154	DEPs_NDEGs	part46	sig	AGR2
ENSG00000106546	P35869	0.19378	0.046236	0.462152	0.7015	NDEPs_NDEGs	part5	no	AHR
ENSG00000106554	Q9NX63	0.513926	0.12023	-0.106641	-0.3363	NDEPs_NDEGs	part5	no	CHCHD3
ENSG00000106588	P25787	0.942683	0.00051915	-0.0126598	-0.7722	NDEPs_NDEGs	part5	no	PSMA2
ENSG00000106591	Q9BYC8	0.251699	6.63e-05	0.199347	0.5473	NDEPs_NDEGs	part5	no	MRPL32
ENSG00000106603	Q9GZY4	0.812346	0.26188	0.0504181	-0.2129	NDEPs_NDEGs	part5	no	COA1
ENSG00000106605	P53004	0.0115758	8.26e-05	0.508043	0.7122	NDEPs_NDEGs	part5	no	BLVRA
ENSG00000106608	Q8TCY9	0.750115	0.96055	-0.0622481	-0.0375	NDEPs_NDEGs	part5	no	URGCP
ENSG00000106615	Q15382	0.223221	0.0316	0.15856	0.4963	NDEPs_NDEGs	part5	no	RHEB
ENSG00000106617	Q9UGJ0	0.607174	0.35674	0.126159	-0.562	NDEPs_NDEGs	part5	no	PRKAG2
ENSG00000106624	Q8IUX7	0.000489861	8.41e-26	3.6348	3.8978	DEPs_DEGs	part1379	sig	AEBP1
ENSG00000106628	P49005	0.425704	0.035822	-0.18482	-0.4983	NDEPs_NDEGs	part5	no	POLD2
ENSG00000106636	O15498	0.153503	0.13773	0.251352	-0.3004	NDEPs_NDEGs	part5	no	YKT6
ENSG00000106638	Q9Y4P3	0.000803977	0.11836	-0.446199	-0.3597	NDEPs_NDEGs	part5	no	TBL2
ENSG00000106665	Q9UDT6	0.320824	0.056551	0.160593	0.486	NDEPs_NDEGs	part5	no	CLIP2
ENSG00000106682	Q15056	0.00380151	0.81198	-0.728478	0.0845	DEPs_NDEGs	part46	sig	EIF4H
ENSG00000106688	P43005	0.225309	NA	-1.43769	-3.9205	NDEPs_NDEGs	part5	no	SLC1A1
ENSG00000106723	Q9Y657	0.0137222	0.077464	-0.482587	-0.4745	NDEPs_NDEGs	part5	no	SPIN1
ENSG00000106733	Q9NWW6	0.0133973	0.27628	-1.43661	0.5133	DEPs_NDEGs	part46	sig	NMRK1
ENSG00000106771	Q9H330	0.025919	0.060016	0.764116	0.5359	DEPs_NDEGs	part46	sig	TMEM245
ENSG00000106772	Q8WUY3	0.191109	0.0060355	-0.394691	-2.3261	NDEPs_DEGs	part28	sig	PRUNE2
ENSG00000106785	Q14142	0.524912	0.36636	0.370089	-0.6727	NDEPs_NDEGs	part5	no	TRIM14
ENSG00000106789	Q92828	0.935714	0.0034028	0.0457213	-1.854	NDEPs_DEGs	part28	sig	CORO2A
ENSG00000106799	P36897	0.0438688	0.99544	0.709238	-0.0024	DEPs_NDEGs	part46	sig	TGFBR1
ENSG00000106803	P60468	0.00871485	0.96055	-0.646241	-0.0646	DEPs_NDEGs	part46	sig	SEC61B
ENSG00000106804	P01031	0.00178772	0.098749	0.625078	-0.5673	DEPs_NDEGs	part46	sig	C5
ENSG00000106809	P20774	0.0232932	5.18e-08	2.25568	2.5945	DEPs_DEGs	part1379	sig	OGN
ENSG00000106819	Q9BXN1	0.0981458	0.0062402	2.99746	2.1296	NDEPs_DEGs	part28	sig	ASPN
ENSG00000106823	O94769	0.0130899	3.4e-08	0.970854	1.9475	DEPs_DEGs	part1379	sig	ECM2
ENSG00000106829	Q04727	7.21e-05	0.054915	-1.68229	0.6435	DEPs_NDEGs	part46	sig	TLE4
ENSG00000106853	Q14914	0.0274888	0.00029252	-0.623361	-1.199	DEPs_DEGs	part1379	sig	PTGR1
ENSG00000106927	P02760	0.00310828	0.16841	0.523253	-1.5706	NDEPs_NDEGs	part5	no	AMBP
ENSG00000106976	Q05193	0.0102527	5.17e-05	-0.95321	-1.9644	DEPs_DEGs	part1379	sig	DNM1
ENSG00000106991	P17813	0.00648007	3.83e-14	1.23634	1.9908	DEPs_DEGs	part1379	sig	ENG
ENSG00000106992	P00568	0.00813168	3.32e-09	0.871213	2.3176	DEPs_DEGs	part1379	sig	AK1
ENSG00000107020	Q9HBL7	0.00634322	0.7026	-0.617337	-0.2391	DEPs_NDEGs	part46	sig	PLGRKT
ENSG00000107021	Q9NVG8	0.403694	0.00034771	-0.153347	0.6722	NDEPs_NDEGs	part5	no	TBC1D13
ENSG00000107036	Q4ADV7	0.121173	0.20291	0.315111	-0.3411	NDEPs_NDEGs	part5	no	RIC1
ENSG00000107099	Q8NF50	0.559079	0.44575	0.53874	-0.8115	NDEPs_NDEGs	part5	no	DOCK8
ENSG00000107104	Q14678	0.579115	0.60639	0.0744701	-0.234	NDEPs_NDEGs	part5	no	KANK1
ENSG00000107130	P62166	0.414778	3.14e-06	-0.516642	1.3709	NDEPs_DEGs	part28	sig	NCS1
ENSG00000107164	Q96I24	0.000327976	0.22139	-0.817689	-0.1474	DEPs_NDEGs	part46	sig	FUBP3
ENSG00000107185	Q92546	0.00384589	0.23466	-0.580728	-0.3511	NDEPs_NDEGs	part5	no	RGP1
ENSG00000107186	O75970	0.682319	4.58e-18	-0.050021	1.5022	NDEPs_DEGs	part28	sig	MPDZ
ENSG00000107201	O95786	0.721477	0.013401	0.0443339	-0.9584	NDEPs_NDEGs	part5	no	DDX58
ENSG00000107223	O60869	0.0243559	0.0048232	-1.4023	0.4335	DEPs_NDEGs	part46	sig	EDF1
ENSG00000107262	Q99933	0.0156981	0.21256	-0.461024	-0.4124	NDEPs_NDEGs	part5	no	BAG1
ENSG00000107263	Q13905	0.252159	0.96055	1.64402	0.048	NDEPs_NDEGs	part5	no	RAPGEF1
ENSG00000107290	Q7Z333	0.551066	0.005245	0.062834	-0.3822	NDEPs_NDEGs	part5	no	SETX
ENSG00000107317	P41222	0.208669	0.98765	0.856179	-0.017	NDEPs_NDEGs	part5	no	PTGDS
ENSG00000107341	Q712K3	0.370366	0.064941	-0.277377	0.3871	NDEPs_NDEGs	part5	no	UBE2R2
ENSG00000107371	Q9NQT5	2.53e-06	0.035975	-1.38692	-0.3173	DEPs_NDEGs	part46	sig	EXOSC3
ENSG00000107438	O00151	0.0511949	6.88e-09	-0.384336	-1.2506	NDEPs_DEGs	part28	sig	PDLIM1
ENSG00000107537	O14832	0.0781321	0.0030949	-0.386642	0.7337	NDEPs_NDEGs	part5	no	PHYH
ENSG00000107554	Q6XZF7	0.439583	0.0010463	0.1098	-0.6999	NDEPs_NDEGs	part5	no	DNMBP
ENSG00000107560	Q7L804	0.0369975	0.24972	0.423144	0.1985	NDEPs_NDEGs	part5	no	RAB11FIP2
ENSG00000107562	P48061	0.000201818	5.76e-05	3.89833	2.1268	DEPs_DEGs	part1379	sig	CXCL12
ENSG00000107566	O75477	0.396295	0.00032837	-0.240238	-0.5799	NDEPs_NDEGs	part5	no	ERLIN1
ENSG00000107581	Q14152	0.0849148	0.011129	-0.152395	-0.4949	NDEPs_NDEGs	part5	no	EIF3A
ENSG00000107625	Q9BQ39	0.0022069	0.24675	-0.439966	0.2465	NDEPs_NDEGs	part5	no	DDX50
ENSG00000107643	P45983	0.143954	0.96055	-0.169037	-0.0579	NDEPs_NDEGs	part5	no	MAPK8
ENSG00000107651	Q9Y6Y8	0.116671	0.055401	-0.20639	-0.3702	NDEPs_NDEGs	part5	no	SEC23IP
ENSG00000107669	O95260	0.339657	0.69651	-0.18566	-0.1444	NDEPs_NDEGs	part5	no	ATE1
ENSG00000107672	Q9NXX6	0.774403	0.67031	-0.100548	0.1773	NDEPs_NDEGs	part5	no	NSMCE4A
ENSG00000107679	Q9HB21	0.0656515	0.00092192	-0.383505	-0.9561	NDEPs_NDEGs	part5	no	PLEKHA1
ENSG00000107719	Q9ULE6	0.575771	0.00017273	0.0729364	1.5396	NDEPs_DEGs	part28	sig	PALD1
ENSG00000107745	Q9BPX6	0.000347493	0.0018535	-0.752439	0.7655	DEPs_NDEGs	part46	sig	MICU1
ENSG00000107758	P16298	0.000167972	0.0011781	0.628452	0.5581	DEPs_NDEGs	part46	sig	PPP3CB
ENSG00000107779	P36894	0.342364	0.92634	-0.428638	0.0675	NDEPs_NDEGs	part5	no	BMPR1A
ENSG00000107789	Q9UNW1	0.133284	0.76468	-0.320479	0.1598	NDEPs_NDEGs	part5	no	MINPP1
ENSG00000107796	P62736	0.01403	2.28e-14	2.85446	3.6704	DEPs_DEGs	part1379	sig	ACTA2
ENSG00000107798	P38571	0.275866	0.96055	1.1511	0.0613	NDEPs_NDEGs	part5	no	LIPA
ENSG00000107819	Q9BWM7	0.00991593	0.089322	0.598589	0.7544	DEPs_NDEGs	part46	sig	SFXN3
ENSG00000107833	O75607	0.770476	0.40519	-0.065469	0.4189	NDEPs_NDEGs	part5	no	NPM3
ENSG00000107862	Q92538	6.39e-05	0.00010187	-0.340142	-0.6056	NDEPs_NDEGs	part5	no	GBF1
ENSG00000107863	Q5T5U3	0.442994	0.75464	0.109937	-0.1763	NDEPs_NDEGs	part5	no	ARHGAP21
ENSG00000107882	Q9UMX1	0.0353364	0.0078872	-0.345611	-1.3995	NDEPs_DEGs	part28	sig	SUFU
ENSG00000107897	Q5T8D3	0.119332	0.001271	-0.691493	-0.7236	NDEPs_NDEGs	part5	no	ACBD5
ENSG00000107902	Q9H008	0.29776	0.86242	0.185689	-0.1149	NDEPs_NDEGs	part5	no	LHPP
ENSG00000107929	Q92615	0.0250902	9.88e-12	-0.636051	-0.7702	DEPs_NDEGs	part46	sig	LARP4B
ENSG00000107937	Q9BZE4	4.31e-06	0.012201	-0.595193	-0.4865	DEPs_NDEGs	part46	sig	GTPBP4
ENSG00000107938	Q3B7T1	0.293494	0.0060237	1.34493	-0.5101	NDEPs_NDEGs	part5	no	EDRF1
ENSG00000107949	Q9P287	0.00435414	0.96055	-0.712561	-0.0208	DEPs_NDEGs	part46	sig	BCCIP
ENSG00000107951	Q9NVV4	0.00354009	0.00054507	-0.439171	-0.4898	NDEPs_NDEGs	part5	no	MTPAP
ENSG00000107957	Q5TCZ1	0.354317	0.53607	-0.154664	-0.2489	NDEPs_NDEGs	part5	no	SH3PXD2A
ENSG00000107959	Q5JRX3	0.0866585	0.98352	-0.254672	-0.0116	NDEPs_NDEGs	part5	no	PITRM1
ENSG00000108010	O76003	0.0555296	0.96465	-0.281216	-0.0135	NDEPs_NDEGs	part5	no	GLRX3
ENSG00000108021	Q5VWN6	0.71928	0.00080695	-0.0522747	-0.7939	NDEPs_NDEGs	part5	no	TASOR2
ENSG00000108039	Q9NQW7	0.0157218	0.0066368	-0.431471	-0.4716	NDEPs_NDEGs	part5	no	XPNPEP1
ENSG00000108055	Q9UQE7	0.0320033	0.92785	-0.335413	0.0758	NDEPs_NDEGs	part5	no	SMC3
ENSG00000108061	Q9UQ13	0.0530675	0.47011	-0.285842	-0.2588	NDEPs_NDEGs	part5	no	SHOC2
ENSG00000108064	Q00059	0.00227865	0.081158	-0.76689	-0.4761	DEPs_NDEGs	part46	sig	TFAM
ENSG00000108091	Q16204	0.14925	0.96055	-0.279472	-0.0673	NDEPs_NDEGs	part5	no	CCDC6
ENSG00000108094	Q13617	0.0397225	0.27671	-0.144029	-0.1798	NDEPs_NDEGs	part5	no	CUL2
ENSG00000108100	Q8ND76	0.862327	1.53e-05	0.0266432	0.565	NDEPs_NDEGs	part5	no	CCNY
ENSG00000108106	Q16763	0.439897	0.7301	-0.330778	0.365	NDEPs_NDEGs	part5	no	UBE2S
ENSG00000108107	P46779	0.480952	1.6e-08	-0.130414	1.0622	NDEPs_DEGs	part28	sig	RPL28
ENSG00000108175	Q9ULJ6	0.0346088	0.37197	-0.475587	0.2034	NDEPs_NDEGs	part5	no	ZMIZ1
ENSG00000108176	Q9UKB3	0.0164038	0.00025207	1.22177	1.1933	DEPs_DEGs	part1379	sig	DNAJC12
ENSG00000108179	P30405	0.370439	0.16645	-0.195594	0.6001	NDEPs_NDEGs	part5	no	PPIF
ENSG00000108187	P30039	0.0513509	0.033436	-0.622063	-0.689	NDEPs_NDEGs	part5	no	PBLD
ENSG00000108219	Q8NG11	0.0104754	0.0076023	-0.46942	-0.9546	NDEPs_NDEGs	part5	no	TSPAN14
ENSG00000108256	Q7Z417	0.160991	3.77e-08	-0.329822	-0.7664	NDEPs_NDEGs	part5	no	NUFIP2
ENSG00000108262	Q9Y2X7	0.000237393	0.85189	-0.573688	0.1014	NDEPs_NDEGs	part5	no	GIT1
ENSG00000108298	P84098	0.133995	3.14e-08	-0.262652	1.0137	NDEPs_DEGs	part28	sig	RPL19
ENSG00000108306	Q96IG2	0.0033454	0.012402	-0.545625	-0.4188	NDEPs_NDEGs	part5	no	FBXL20
ENSG00000108312	P17480	0.00074878	0.52545	-1.05935	-0.1643	DEPs_NDEGs	part46	sig	UBTF
ENSG00000108344	O43242	0.002192	0.012096	-0.188945	-0.3729	NDEPs_NDEGs	part5	no	PSMD3
ENSG00000108349	O15234	0.00670624	0.43328	-0.403749	-0.1573	NDEPs_NDEGs	part5	no	CASC3
ENSG00000108387	O43236	0.158605	0.097529	0.570754	1.5348	NDEPs_NDEGs	part5	no	SEPTIN4
ENSG00000108406	Q8IX18	0.0550306	0.065656	-0.412213	-0.3259	NDEPs_NDEGs	part5	no	DHX40
ENSG00000108424	Q14974	0.0359141	0.96055	-0.120145	-0.0186	NDEPs_NDEGs	part5	no	KPNB1
ENSG00000108433	O14653	0.354918	0.96055	-0.121772	-0.0383	NDEPs_NDEGs	part5	no	GOSR2
ENSG00000108439	Q9NVS9	0.503953	0.00013873	-0.0766333	-0.7081	NDEPs_NDEGs	part5	no	PNPO
ENSG00000108443	P23443	0.179824	0.96055	-0.604618	-0.053	NDEPs_NDEGs	part5	no	RPS6KB1
ENSG00000108465	Q96JB5	0.540878	0.48535	-0.124049	-0.1932	NDEPs_NDEGs	part5	no	CDK5RAP3
ENSG00000108468	P83916	0.00572282	0.37259	-0.56684	0.285	NDEPs_NDEGs	part5	no	CBX1
ENSG00000108469	O94762	0.419958	0.025154	0.163942	-1.0669	NDEPs_DEGs	part28	sig	RECQL5
ENSG00000108479	P51570	0.231178	0.033922	0.111648	0.4552	NDEPs_NDEGs	part5	no	GALK1
ENSG00000108506	Q9H0H0	0.410578	0.00012264	-0.104373	-0.6594	NDEPs_NDEGs	part5	no	INTS2
ENSG00000108511	P17509	0.0295118	2.44e-09	-0.522432	-4.7994	NDEPs_DEGs	part28	sig	HOXB6
ENSG00000108515	P13929	0.00375782	0.037424	0.858552	-0.5639	DEPs_NDEGs	part46	sig	ENO3
ENSG00000108518	P07737	0.209011	0.96055	0.277761	-0.0518	NDEPs_NDEGs	part5	no	PFN1
ENSG00000108523	Q9H6Y7	0.507987	0.92671	-0.222545	0.0641	NDEPs_NDEGs	part5	no	RNF167
ENSG00000108528	Q02978	0.659358	0.60458	0.0529874	0.1675	NDEPs_NDEGs	part5	no	SLC25A11
ENSG00000108557	Q7Z5J4	0.0469109	0.93816	-0.167047	-0.0988	NDEPs_NDEGs	part5	no	RAI1
ENSG00000108559	Q99567	0.000458438	1.87e-05	-0.618121	-0.797	DEPs_NDEGs	part46	sig	NUP88
ENSG00000108561	Q07021	0.00689722	0.15278	-0.394858	-0.3775	NDEPs_NDEGs	part5	no	C1QBP
ENSG00000108578	Q13867	0.652487	0.27256	-0.0555825	0.2125	NDEPs_NDEGs	part5	no	BLMH
ENSG00000108582	O75976	0.0324456	0.0003432	-0.385092	-0.7703	NDEPs_NDEGs	part5	no	CPD
ENSG00000108587	O95249	0.00326311	0.010039	-0.814646	-0.328	DEPs_NDEGs	part46	sig	GOSR1
ENSG00000108588	Q96A33	0.000198996	0.059707	-0.636067	-0.4218	DEPs_NDEGs	part46	sig	CCDC47
ENSG00000108590	Q9Y3C7	0.00542851	0.96055	-0.442238	0.0498	NDEPs_NDEGs	part5	no	MED31
ENSG00000108591	P55039	0.38983	0.42183	-0.108562	-0.1147	NDEPs_NDEGs	part5	no	DRG2
ENSG00000108592	Q8IY81	0.0322541	0.8838	-0.325507	0.0926	NDEPs_NDEGs	part5	no	FTSJ3
ENSG00000108602	P30838	0.105909	0.00179	2.25109	-1.9723	NDEPs_DEGs	part28	sig	ALDH3A1
ENSG00000108604	Q92925	2.02e-05	0.1429	-0.952598	-0.4836	DEPs_NDEGs	part46	sig	SMARCD2
ENSG00000108622	P13598	0.00186023	0.00038089	3.59898	1.9672	DEPs_DEGs	part1379	sig	ICAM2
ENSG00000108639	O43760	0.489624	0.023161	-0.377817	-0.8559	NDEPs_NDEGs	part5	no	SYNGR2
ENSG00000108651	Q9NYH9	0.00540328	0.036934	-0.463558	-0.2684	NDEPs_NDEGs	part5	no	UTP6
ENSG00000108654	P17844	7.7e-06	0.32449	-0.997451	-0.3114	DEPs_NDEGs	part46	sig	DDX5
ENSG00000108666	Q9HAS0	0.0100887	0.46799	-0.580976	0.2038	NDEPs_NDEGs	part5	no	C17orf75
ENSG00000108671	O00231	0.0273738	0.72792	-0.203116	-0.1483	NDEPs_NDEGs	part5	no	PSMD11
ENSG00000108679	Q08380	0.0983432	0.21784	-0.448833	0.4363	NDEPs_NDEGs	part5	no	LGALS3BP
ENSG00000108733	O00623	0.264906	0.080432	0.306887	0.6747	NDEPs_NDEGs	part5	no	PEX12
[truncated: 5,983 more rows]

## Sheet: EU_vs_NC
Protein	Gene	Pvalue_RNA	log2FC_Protein	log2FC_RNA	Type	Pvalue_Protein	part	sig	symbol
A0A024RBG1	ENSG00000177144	0.98011	-0.923305	-0.3468	NDEPs_NDEGs	0.16018	part5	no	NUDT4B
A0A075B6J9	ENSG00000211664	0.98011	0.721347	-0.5913	NDEPs_NDEGs	0.0765648	part5	no	IGLV2-18
A0A075B6K4	ENSG00000211669	0.90315	1.10235	-1.8503	NDEPs_NDEGs	0.281363	part5	no	IGLV3-10
A0A075B6K5	ENSG00000211670	0.99047	0.589325	-0.1168	NDEPs_NDEGs	0.369846	part5	no	IGLV3-9
A0A075B6P5	ENSG00000244116	0.61682	0.437982	3.3779	NDEPs_NDEGs	0.462479	part5	no	IGKV2-28;IGKV2D-28
A0A075B6Q5	ENSG00000223648	0.98011	1.25963	1.0899	NDEPs_NDEGs	0.223336	part5	no	IGHV3-64
A0A075B6S2	ENSG00000243264	0.98011	0.0152141	-0.9637	NDEPs_NDEGs	0.982271	part5	no	IGKV2D-29
A0A075B6S5	ENSG00000244575	0.95909	1.41556	-1.7625	NDEPs_NDEGs	0.227723	part5	no	IGKV1-27
A0A075B6S6	ENSG00000239571	0.97638	1.02043	-2.0843	NDEPs_NDEGs	0.241709	part5	no	IGKV2D-30
A0A087WSX0	ENSG00000211650	0.98011	-0.024714	-1.7632	NDEPs_NDEGs	0.950035	part5	no	IGLV5-45
A0A0A0MRZ8	ENSG00000211632	0.98011	1.00987	2.8561	DEPs_NDEGs	0.0154439	part46	sig	IGKV3D-11;IGKV3-11
A0A0A0MS14	ENSG00000211961	0.98011	0.918065	1.4776	NDEPs_NDEGs	0.16281	part5	no	IGHV1-45
A0A0B4J1U3	ENSG00000211655	0.8575	-1.03101	2.2192	DEPs_NDEGs	0.0267864	part46	sig	IGLV1-36
A0A0B4J1U7	ENSG00000211933	0.98011	0.979872	0.7206	DEPs_NDEGs	0.042167	part46	sig	IGHV6-1
A0A0B4J1V0	ENSG00000211943	0.44051	0.374154	2.9336	NDEPs_NDEGs	0.0445784	part5	no	IGHV3-15
A0A0B4J1V6	ENSG00000211976	0.52349	-0.22782	3.0001	NDEPs_NDEGs	0.250914	part5	no	IGHV3-73
A0A0B4J1V7	ENSG00000211979	0.98011	0.220502	0.5588	NDEPs_NDEGs	0.835226	part5	no	IGHV7-81
A0A0B4J1X5	ENSG00000224650	0.81543	0.429961	1.0727	NDEPs_NDEGs	0.259664	part5	no	IGHV3-74
A0A0B4J1X8	ENSG00000232216	0.90049	1.13435	3.6023	NDEPs_NDEGs	0.256714	part5	no	IGHV3-43
A0A0B4J1Y9	ENSG00000225698	0.98011	0.661802	0.7742	NDEPs_NDEGs	0.143832	part5	no	IGHV3-72
A0A0B4J2D5	ENSG00000280071	0.98011	-0.147768	-0.1755	NDEPs_NDEGs	0.443523	part5	no	GATD3B;GATD3A
A0A0C4DH25	ENSG00000211625	0.98011	0.485473	-0.5913	NDEPs_NDEGs	0.337738	part5	no	IGKV3D-20
A0A0C4DH29	ENSG00000211935	0.87088	1.16862	1.3033	NDEPs_NDEGs	0.0561608	part5	no	IGHV1-3
A0A0C4DH30	ENSG00000211944	0.98011	0.0139292	2.5886	NDEPs_NDEGs	0.982918	part5	no	IGHV3-16
A0A0C4DH31	ENSG00000211945	NA	0.264303	2.3023	NDEPs_NDEGs	0.330609	part5	no	IGHV1-18
A0A0C4DH32	ENSG00000211946	0.7616	0.316889	3.5174	NDEPs_NDEGs	0.387244	part5	no	IGHV3-20
A0A0C4DH35	ENSG00000211957	0.98011	0.8815	0.6109	NDEPs_NDEGs	0.199724	part5	no	IGHV3-35
A0A0C4DH38	ENSG00000211966	0.96743	0.547545	1.3122	NDEPs_NDEGs	0.296863	part5	no	IGHV5-51
A0A0C4DH41	ENSG00000211970	0.99832	1.2482	0.0155	NDEPs_NDEGs	0.114176	part5	no	IGHV4-61;IGHV4-39;IGHV4-59;IGHV4-34;IGHV4-30-4;IGHV4-38-2
A0A0C4DH67	ENSG00000240671	0.98011	0.897237	1.1015	NDEPs_NDEGs	0.0674855	part5	no	IGKV1-8
A0A0J9YX35	ENSG00000282639	0.98011	2.30835	-2.7727	NDEPs_NDEGs	0.067011	part5	no	IGHV3-64D
A0A0J9YXQ4	ENSG00000214897	0.98011	0.260501	-0.5531	NDEPs_NDEGs	0.0323274	part5	no	PNMA6E
A0A5B9	ENSG00000211772	0.80212	0.882057	1.0308	NDEPs_NDEGs	0.488712	part5	no	TRBC2;TRBC1;TRB;TRB
A0AV96	ENSG00000163694	0.71805	0.160088	0.5964	NDEPs_NDEGs	0.564962	part5	no	RBM47
A0AVF1	ENSG00000105948	0.98011	-0.325269	0.0694	NDEPs_NDEGs	0.112859	part5	no	TTC26
A0AVT1	ENSG00000033178	0.98011	-0.101686	0.1413	NDEPs_NDEGs	0.347299	part5	no	UBA6
A0FGR8	ENSG00000117868	0.62238	-0.0233085	0.6402	NDEPs_NDEGs	0.815294	part5	no	ESYT2
A0JNW5	ENSG00000111647	0.73418	0.116163	0.3907	NDEPs_NDEGs	0.392801	part5	no	UHRF1BP1L
A0M8Q6	ENSG00000211685	0.98011	0.402837	-0.6925	NDEPs_NDEGs	0.607193	part5	no	IGLC7
A0MZ66	ENSG00000187164	0.64767	0.0756849	0.4246	NDEPs_NDEGs	0.791231	part5	no	SHTN1
A0PJW6	ENSG00000168569	0.78795	-0.0329669	-0.4115	NDEPs_NDEGs	0.931655	part5	no	TMEM223
A0PK00	ENSG00000188735	0.45601	-0.466487	-0.9918	NDEPs_NDEGs	0.106401	part5	no	TMEM120B
A1A4S6	ENSG00000071205	0.45347	0.349068	0.4676	NDEPs_NDEGs	0.0481097	part5	no	ARHGAP10
A1A5B4	ENSG00000185101	0.97493	0.650463	-0.1746	DEPs_NDEGs	0.00446844	part46	sig	ANO9
A1IGU5	ENSG00000183111	0.98905	-0.459389	0.0387	NDEPs_NDEGs	0.0377529	part5	no	ARHGEF37
A1L020	ENSG00000254726	0.76613	-0.406759	-0.7471	NDEPs_NDEGs	0.403717	part5	no	MEX3A
A1L0T0	ENSG00000105135	0.99047	-0.0946864	-0.0134	NDEPs_NDEGs	0.566401	part5	no	ILVBL
A1L157	ENSG00000110900	0.98011	-0.440571	0.111	NDEPs_NDEGs	0.073218	part5	no	TSPAN11
A1L390	ENSG00000126822	0.99047	0.0477905	-0.0167	NDEPs_NDEGs	0.728286	part5	no	PLEKHG3
A1L4H1	ENSG00000179954	0.54006	-0.319066	0.7133	NDEPs_NDEGs	0.0483891	part5	no	SSC5D
A1X283	ENSG00000174705	0.64549	0.000949271	0.4867	NDEPs_NDEGs	0.995735	part5	no	SH3PXD2B
A2NJV5	ENSG00000253998	0.98011	-0.749824	-0.8627	NDEPs_NDEGs	0.466278	part5	no	IGKV2-29
A2RRD8	ENSG00000182986	0.98011	-0.302328	0.1391	NDEPs_NDEGs	0.40366	part5	no	ZNF320;ZNF845
A2RRP1	ENSG00000151779	0.98011	-0.0900004	0.1777	NDEPs_NDEGs	0.291432	part5	no	NBAS
A2RTX5	ENSG00000185418	0.81753	-0.0328721	-0.3371	NDEPs_NDEGs	0.783004	part5	no	TARS3
A2RU48	ENSG00000179256	0.23354	-0.272286	-2.8423	NDEPs_NDEGs	0.439671	part5	no	SMCO3
A2RUB1	ENSG00000180336	0.98011	-0.681127	0.0928	NDEPs_NDEGs	0.145261	part5	no	MEIOC
A2RUC4	ENSG00000162971	0.89697	0.415246	-0.207	NDEPs_NDEGs	0.378392	part5	no	TYW5
A2RUS2	ENSG00000105339	0.14045	-0.207983	1.9777	NDEPs_NDEGs	0.365396	part5	no	DENND3
A2VDJ0	ENSG00000121210	0.98011	1.45527	0.2328	NDEPs_NDEGs	0.210389	part5	no	TMEM131L
A3KMH1	ENSG00000102763	0.71448	-0.397966	-0.572	NDEPs_NDEGs	0.195863	part5	no	VWA8
A3KN83	ENSG00000139697	0.98011	0.0354133	-0.079	NDEPs_NDEGs	0.833835	part5	no	SBNO1
A4D126	ENSG00000214960	0.74922	0.791857	0.6594	NDEPs_NDEGs	0.0732261	part5	no	CRPPA
A4D1E9	ENSG00000105793	0.9791	-0.174355	-0.242	NDEPs_NDEGs	0.116762	part5	no	GTPBP10
A4D1P6	ENSG00000105875	0.4712	-0.142331	0.641	NDEPs_NDEGs	0.210935	part5	no	WDR91
A5A3E0	ENSG00000196604	0.70083	-0.796699	1.9228	NDEPs_NDEGs	0.34715	part5	no	POTEF
A5D8V6	ENSG00000167987	0.98011	-0.450437	-0.1124	NDEPs_NDEGs	0.183757	part5	no	VPS37C
A5PLN9	ENSG00000113597	0.99777	-0.273192	-0.0011	NDEPs_NDEGs	0.185952	part5	no	TRAPPC13
A5YKK6	ENSG00000125107	0.98011	-0.247346	0.3126	NDEPs_NDEGs	0.114007	part5	no	CNOT1
A5YM69	ENSG00000213214	0.83287	0.80321	0.4884	DEPs_NDEGs	0.01287	part46	sig	ARHGEF35
A6NC98	ENSG00000168071	0.59649	-0.544323	1.0609	NDEPs_NDEGs	0.0105509	part5	no	CCDC88B
A6NCE7	ENSG00000258102	0.83368	-1.3694	0.5868	DEPs_NDEGs	0.0103179	part46	sig	MAP1LC3B2;MAP1LC3B
A6NDB9	ENSG00000187867	0.41271	0.067663	1.4908	NDEPs_NDEGs	0.746838	part5	no	PALM3
A6NDG6	ENSG00000184207	0.93104	0.141396	-0.2653	NDEPs_NDEGs	0.685735	part5	no	PGP
A6NDU8	ENSG00000205765	0.94826	0.490604	0.2498	NDEPs_NDEGs	0.194269	part5	no	C5orf51
A6NED2	ENSG00000166965	0.98011	-0.176199	-0.0894	NDEPs_NDEGs	0.249198	part5	no	RCCD1
A6NFI3	ENSG00000205903	0.95289	0.298039	-0.2874	NDEPs_NDEGs	0.0430543	part5	no	ZNF316
A6NGB9	ENSG00000122574	0.45117	-0.280009	-0.7708	NDEPs_NDEGs	0.121851	part5	no	WIPF3
A6NHL2	ENSG00000178462	0.98011	-0.213015	1.2743	NDEPs_NDEGs	0.42447	part5	no	TUBAL3
A6NHQ2	ENSG00000188573	0.5545	-0.500993	-1.1564	NDEPs_NDEGs	0.232501	part5	no	FBLL1
A6NHR9	ENSG00000101596	0.44761	-0.194781	0.4977	NDEPs_NDEGs	0.0885716	part5	no	SMCHD1
A6NHX0	ENSG00000274070	0.85419	0.416712	-0.3985	NDEPs_NDEGs	0.0350488	part5	no	CASTOR2
A6NIH7	ENSG00000175970	0.91868	-0.588944	-0.3871	DEPs_NDEGs	0.0277304	part46	sig	UNC119B
A6NJ78	ENSG00000169519	0.98011	-0.0787043	-0.0709	NDEPs_NDEGs	0.673877	part5	no	METTL15
A6NK58	ENSG00000175536	0.98011	-0.399869	-0.2808	NDEPs_NDEGs	0.577631	part5	no	LIPT2
A6NKD9	ENSG00000205476	0.64654	-0.454788	0.5031	NDEPs_NDEGs	0.232182	part5	no	CCDC85C
A6NMZ7	ENSG00000206384	0.98554	0.129493	0.0678	NDEPs_NDEGs	0.194125	part5	no	COL6A6
A6QL63	ENSG00000151136	0.45192	-0.206492	-1.5655	NDEPs_NDEGs	0.393097	part5	no	BTBD11
A7E2V4	ENSG00000214655	0.98011	0.349735	0.0747	NDEPs_NDEGs	0.133708	part5	no	ZSWIM8
A8K2U0	ENSG00000166535	0.094075	-0.576568	3.006	NDEPs_NDEGs	0.181076	part5	no	A2ML1
A8MVW0	ENSG00000161682	0.99059	0.219658	0.0099	NDEPs_NDEGs	0.422255	part5	no	FAM171A2
A8MW92	ENSG00000129292	0.98011	0.269276	-0.0912	NDEPs_NDEGs	0.635696	part5	no	PHF20L1
A8MWD9	ENSG00000224543	0.076243	-0.067688	0.892	NDEPs_NDEGs	0.773088	part5	no	SNRPGP15;SNRPG
A8MWY0	ENSG00000164659	0.98011	-0.235566	0.3628	NDEPs_NDEGs	0.240528	part5	no	ELAPOR2
A8MXV4	ENSG00000213965	0.43774	0.0925863	0.4618	NDEPs_NDEGs	0.823239	part5	no	NUDT19
A8MYP8	ENSG00000177989	0.98011	-0.754546	0.1639	NDEPs_NDEGs	0.361356	part5	no	ODF3B
A8TX70	ENSG00000172752	0.9815	0.078856	-0.2225	NDEPs_NDEGs	0.312029	part5	no	COL6A5
A9UHW6	ENSG00000125457	0.98011	-0.0442984	0.1574	NDEPs_NDEGs	0.798853	part5	no	MIF4GD
B0I1T2	ENSG00000136286	0.45674	0.221707	1.5364	NDEPs_NDEGs	0.629355	part5	no	MYO1G
B2RTY4	ENSG00000066933	0.9815	0.0326007	0.0366	NDEPs_NDEGs	0.78505	part5	no	MYO9A
B5ME19	ENSG00000205609	NA	-0.155915	0.7857	NDEPs_NDEGs	0.0411177	part5	no	EIF3CL;EIF3C
B7ZAQ6	ENSG00000117262	0.87741	-0.320036	-0.4499	NDEPs_NDEGs	0.374463	part5	no	GPR89A;GPR89B
B9A064	ENSG00000254709	0.83168	0.942869	3.1086	NDEPs_NDEGs	0.237766	part5	no	IGLL5;
C4AMC7	ENSG00000185596	0.98011	-0.0886686	-0.0942	NDEPs_NDEGs	0.636555	part5	no	WASH3P;WASH2P
C9J7I0	ENSG00000219545	0.92654	-0.352441	0.3507	NDEPs_NDEGs	0.414548	part5	no	UMAD1
C9JLW8	ENSG00000225663	0.98011	-0.372401	-0.0382	NDEPs_NDEGs	0.188991	part5	no	MCRIP1
E9PAV3	ENSG00000196531	0.89609	0.209934	-0.2521	NDEPs_NDEGs	0.414019	part5	no	NACA
E9PRG8	ENSG00000278615	0.84162	-0.0832214	-3.4976	NDEPs_NDEGs	0.698664	part5	no	C11orf98
H7BZ55	ENSG00000226321	0.16816	-0.149529	-1.692	NDEPs_NDEGs	0.853859	part5	no	CROCC2
L0R6Q1	ENSG00000176087	0.97645	-0.170093	0.2008	NDEPs_NDEGs	0.606125	part5	no	SLC35A4
L0R819	ENSG00000286053	0.98483	-0.378508	-0.3306	NDEPs_NDEGs	0.404893	part5	no	ASDURF
O00115	ENSG00000105612	0.97451	0.0966703	0.2458	NDEPs_NDEGs	0.364289	part5	no	DNASE2
O00116	ENSG00000018510	0.99363	0.0474704	0.0062	NDEPs_NDEGs	0.752872	part5	no	AGPS
O00139	ENSG00000068796	0.98011	-0.0627165	0.1448	NDEPs_NDEGs	0.436632	part5	no	KIF2A
O00142	ENSG00000166548	0.99541	0.028164	0.0033	NDEPs_NDEGs	0.932875	part5	no	TK2
O00148	ENSG00000123136	0.98011	-0.0510774	-0.2274	NDEPs_NDEGs	0.833998	part5	no	DDX39A
O00151	ENSG00000107438	0.4049	0.0521813	0.4973	NDEPs_NDEGs	0.784374	part5	no	PDLIM1
O00154	ENSG00000097021	0.98011	-0.148121	-0.1632	NDEPs_NDEGs	0.597518	part5	no	ACOT7
O00159	ENSG00000197879	0.57426	-0.248114	0.4848	NDEPs_NDEGs	0.128302	part5	no	MYO1C
O00160	ENSG00000142347	0.72193	0.444963	0.7936	NDEPs_NDEGs	0.0855959	part5	no	MYO1F
O00161	ENSG00000092531	0.66901	-0.0173126	0.4565	NDEPs_NDEGs	0.877915	part5	no	SNAP23
O00165	ENSG00000143575	0.65726	-0.183494	-0.3086	NDEPs_NDEGs	0.324987	part5	no	HAX1
O00167	ENSG00000064655	0.88569	-0.149068	-0.5053	NDEPs_NDEGs	0.577654	part5	no	EYA2
O00168	ENSG00000266964	0.9804	-0.619693	-0.181	NDEPs_NDEGs	0.254045	part5	no	FXYD1
O00170	ENSG00000110711	0.98011	-0.0311395	-0.1213	NDEPs_NDEGs	0.752941	part5	no	AIP
O00178	ENSG00000100226	0.35478	0.0315143	0.6968	NDEPs_NDEGs	0.710585	part5	no	GTPBP1
O00182	ENSG00000168961	0.99516	-0.107224	-0.0064	NDEPs_NDEGs	0.688537	part5	no	LGALS9
O00186	ENSG00000116266	0.89512	-0.0765132	0.2492	NDEPs_NDEGs	0.547615	part5	no	STXBP3
O00187	ENSG00000009724	0.98011	0.712678	0.3016	NDEPs_NDEGs	0.199343	part5	no	MASP2
O00192	ENSG00000099889	0.83522	0.322291	-0.2498	NDEPs_NDEGs	0.190351	part5	no	ARVCF
O00194	ENSG00000041353	0.38005	0.605194	1.7768	NDEPs_NDEGs	0.30776	part5	no	RAB27B
O00203	ENSG00000132842	0.49397	0.123121	0.446	NDEPs_NDEGs	0.233373	part5	no	AP3B1
O00213	ENSG00000166313	0.98011	-0.238771	0.1205	NDEPs_NDEGs	0.458384	part5	no	APBB1
O00214	ENSG00000116977	0.8769	-0.168426	0.2202	NDEPs_NDEGs	0.262318	part5	no	LGALS8
O00217	ENSG00000110717	0.55837	0.256451	-0.4415	NDEPs_NDEGs	0.362716	part5	no	NDUFS8
O00221	ENSG00000146232	0.98011	-0.537367	-0.1034	NDEPs_NDEGs	0.0359415	part5	no	NFKBIE
O00231	ENSG00000108671	0.98011	-0.186468	0.1536	NDEPs_NDEGs	0.0753572	part5	no	PSMD11
O00232	ENSG00000197170	0.98011	-0.311306	0.0962	NDEPs_NDEGs	0.0116761	part5	no	PSMD12
O00233	ENSG00000110801	0.98011	0.315054	0.065	NDEPs_NDEGs	0.05731	part5	no	PSMD9
O00238	ENSG00000138696	0.98011	-0.0822977	-0.507	NDEPs_NDEGs	0.795342	part5	no	BMPR1B
O00244	ENSG00000177556	0.96297	-0.0984658	0.1931	NDEPs_NDEGs	0.620269	part5	no	ATOX1
O00255	ENSG00000133895	0.98011	0.34946	-0.1028	NDEPs_NDEGs	0.229969	part5	no	MEN1
O00264	ENSG00000101856	0.98011	-0.303983	-0.306	NDEPs_NDEGs	0.17351	part5	no	PGRMC1
O00267	ENSG00000196235	0.99114	0.0248802	0.0061	NDEPs_NDEGs	0.826621	part5	no	SUPT5H
O00268	ENSG00000130699	0.98011	-0.235663	0.0803	NDEPs_NDEGs	0.386787	part5	no	TAF4
O00273	ENSG00000160049	0.38675	0.0381208	-0.3167	NDEPs_NDEGs	0.753051	part5	no	DFFA
O00287	ENSG00000133111	0.98011	-0.337784	0.0479	NDEPs_NDEGs	0.31876	part5	no	RFXAP
O00291	ENSG00000127946	0.93966	-0.251786	0.211	NDEPs_NDEGs	0.0116514	part5	no	HIP1
O00292	ENSG00000143768	0.98011	2.19034	0.5823	NDEPs_NDEGs	0.278165	part5	no	LEFTY2;LEFTY1
O00299	ENSG00000213719	0.85235	0.485044	0.4041	NDEPs_NDEGs	0.0476465	part5	no	CLIC1
O00303	ENSG00000175390	0.87307	-0.192003	-0.1798	NDEPs_NDEGs	0.0773761	part5	no	EIF3F
O00308	ENSG00000198373	0.48741	0.415348	0.4675	NDEPs_NDEGs	0.45136	part5	no	WWP2;WWP1
O00329	ENSG00000171608	0.58841	0.489556	1.1445	NDEPs_NDEGs	0.191099	part5	no	PIK3CD
O00330	ENSG00000110435	0.61364	0.241826	0.3306	NDEPs_NDEGs	0.103832	part5	no	PDHX
O00338	ENSG00000198203	0.74377	0.281963	0.7461	NDEPs_NDEGs	0.302008	part5	no	SULT1C2
O00339	ENSG00000132561	0.99047	0.129192	0.0487	NDEPs_NDEGs	0.460478	part5	no	MATN2
O00391	ENSG00000116260	0.98011	1.21711	0.3197	NDEPs_NDEGs	0.195753	part5	no	QSOX1
O00399	ENSG00000104671	0.93966	-0.164011	0.2336	NDEPs_NDEGs	0.475346	part5	no	DCTN6
O00400	ENSG00000169359	0.98011	0.187488	-0.1183	NDEPs_NDEGs	0.291089	part5	no	SLC33A1
O00401	ENSG00000106299	0.63867	0.084484	0.3868	NDEPs_NDEGs	0.727558	part5	no	WASL
O00410	ENSG00000065150	0.99458	-0.0937675	0.0045	NDEPs_NDEGs	0.399558	part5	no	IPO5
O00418	ENSG00000103319	0.40361	0.0778012	0.9515	NDEPs_NDEGs	0.654116	part5	no	EEF2K
O00421	ENSG00000121797	0.37336	0.530452	1.5134	NDEPs_NDEGs	0.122603	part5	no	CCRL2
O00422	ENSG00000150459	0.99273	0.121349	-0.0048	NDEPs_NDEGs	0.546504	part5	no	SAP18
O00423	ENSG00000066629	0.99047	-0.847552	0.0176	DEPs_NDEGs	0.000793141	part46	sig	EML1
O00429	ENSG00000087470	0.57641	-0.0128108	0.3205	NDEPs_NDEGs	0.888571	part5	no	DNM1L
O00442	ENSG00000137996	0.77862	0.209779	0.389	NDEPs_NDEGs	0.0523762	part5	no	RTCA
O00443	ENSG00000011405	0.90488	-0.103022	0.218	NDEPs_NDEGs	0.371941	part5	no	PIK3C2A
O00451	ENSG00000168546	0.98011	-0.318767	-0.6898	NDEPs_NDEGs	0.499491	part5	no	GFRA2
O00453	ENSG00000204482	0.82178	-0.780636	0.9041	DEPs_NDEGs	0.00147185	part46	sig	LST1
O00461	ENSG00000173905	0.98011	-0.121077	0.0955	NDEPs_NDEGs	0.337032	part5	no	GOLIM4
O00462	ENSG00000109323	0.98011	0.168645	0.1375	NDEPs_NDEGs	0.450969	part5	no	MANBA
O00468	ENSG00000188157	0.98011	0.0541821	-0.0482	NDEPs_NDEGs	0.727699	part5	no	AGRN
O00469	ENSG00000152952	0.90353	0.16573	0.2754	NDEPs_NDEGs	0.332023	part5	no	PLOD2
O00470	ENSG00000143995	0.98011	0.170213	0.1419	NDEPs_NDEGs	0.495213	part5	no	MEIS1
O00471	ENSG00000070367	0.98011	-0.255001	0.149	NDEPs_NDEGs	0.0740897	part5	no	EXOC5
O00478	ENSG00000111801	0.98011	-0.0410412	0.3064	NDEPs_NDEGs	0.855793	part5	no	BTN3A3
O00479	ENSG00000182952	0.85147	-1.1641	0.2701	NDEPs_NDEGs	0.205752	part5	no	HMGN4
O00481	ENSG00000026950	0.83533	0.358048	0.5	NDEPs_NDEGs	0.45758	part5	no	BTN3A1
O00483	ENSG00000189043	0.98011	0.286959	-0.0378	NDEPs_NDEGs	0.0820644	part5	no	NDUFA4
O00487	ENSG00000115233	0.77556	-0.00282795	0.2491	NDEPs_NDEGs	0.968008	part5	no	PSMD14
O00499	ENSG00000136717	0.95289	-0.309816	-0.2012	NDEPs_NDEGs	0.0342202	part5	no	BIN1
O00501	ENSG00000184113	0.89609	0.339552	-0.7085	NDEPs_NDEGs	0.608708	part5	no	CLDN5
O00505	ENSG00000102753	0.98011	0.136883	0.0697	NDEPs_NDEGs	0.624888	part5	no	KPNA3
O00506	ENSG00000115694	0.98011	-0.785378	-0.1188	DEPs_NDEGs	0.0368452	part46	sig	STK25
O00515	ENSG00000159166	0.46171	0.446409	0.967	NDEPs_NDEGs	0.203614	part5	no	LAD1
O00519	ENSG00000117480	0.59476	-0.368804	-0.5261	NDEPs_NDEGs	0.278409	part5	no	FAAH
O00522	ENSG00000001631	0.96599	-0.261518	-0.1909	NDEPs_NDEGs	0.119548	part5	no	KRIT1
O00533	ENSG00000134121	0.98011	0.0427841	0.683	NDEPs_NDEGs	0.671612	part5	no	CHL1
O00534	ENSG00000110002	0.98011	-0.0611014	0.0753	NDEPs_NDEGs	0.554826	part5	no	VWA5A
O00541	ENSG00000100029	0.98011	-0.0449631	0.0378	NDEPs_NDEGs	0.710382	part5	no	PES1
O00559	ENSG00000147654	0.98011	1.78196	-0.1191	DEPs_NDEGs	0.0265164	part46	sig	EBAG9
O00560	ENSG00000137575	0.92671	0.708013	0.3417	DEPs_NDEGs	0.019086	part46	sig	SDCBP
O00562	ENSG00000110697	0.81519	0.248927	0.6403	NDEPs_NDEGs	0.444383	part5	no	PITPNM1
O00566	ENSG00000124383	0.9409	-0.502154	0.4073	NDEPs_NDEGs	0.143897	part5	no	MPHOSPH10
O00567	ENSG00000101361	0.9007	-0.057778	-0.2816	NDEPs_NDEGs	0.692944	part5	no	NOP56
O00571	ENSG00000215301	0.52935	-0.0852562	0.622	NDEPs_NDEGs	0.368959	part5	no	DDX3X
O00584	ENSG00000026297	0.80581	0.775639	0.8008	NDEPs_NDEGs	0.32098	part5	no	RNASET2
O00585	ENSG00000137077	NA	0.766895	-1.6356	DEPs_NDEGs	0.0127326	part46	sig	CCL21
O00591	ENSG00000094755	0.21101	1.28732	1.7453	NDEPs_NDEGs	0.183072	part5	no	GABRP
O00592	ENSG00000128567	0.98011	0.423129	-0.277	NDEPs_NDEGs	0.13608	part5	no	PODXL
O00602	ENSG00000085265	0.31836	0.279527	2.674	NDEPs_NDEGs	0.646749	part5	no	FCN1
O00622	ENSG00000142871	0.71289	1.05947	1.9968	NDEPs_NDEGs	0.146819	part5	no	CCN1
O00623	ENSG00000108733	0.98011	0.157691	-0.213	NDEPs_NDEGs	0.597704	part5	no	PEX12
O00625	ENSG00000087842	0.69765	0.116496	0.6884	NDEPs_NDEGs	0.707502	part5	no	PIR
O00629	ENSG00000186432	0.87136	0.19146	0.302	NDEPs_NDEGs	0.328215	part5	no	KPNA4
O00635	ENSG00000112343	0.58648	0.280161	0.4514	NDEPs_NDEGs	0.182922	part5	no	TRIM38
O00712	ENSG00000147862	0.32604	0.562093	1.2294	NDEPs_NDEGs	0.156839	part5	no	NFIB
O00743	ENSG00000119414	0.66698	0.229682	0.2912	NDEPs_NDEGs	0.209081	part5	no	PPP6C
O00746	ENSG00000103202	0.98011	-0.525947	0.0939	NDEPs_NDEGs	0.226049	part5	no	NME4
O00754	ENSG00000104774	0.98905	-0.324204	-0.0178	NDEPs_NDEGs	0.102675	part5	no	MAN2B1
O00757	ENSG00000130957	0.91258	-0.40249	-1.2873	NDEPs_NDEGs	0.274144	part5	no	FBP2
O00762	ENSG00000175063	0.81433	-0.0120935	-0.9333	NDEPs_NDEGs	0.985623	part5	no	UBE2C
O00764	ENSG00000160209	0.96698	0.0102866	0.2427	NDEPs_NDEGs	0.919369	part5	no	PDXK
O14494	ENSG00000067113	0.98011	-0.0497803	0.4145	NDEPs_NDEGs	0.897778	part5	no	PLPP1
O14495	ENSG00000162407	0.98011	-0.0205127	0.1894	NDEPs_NDEGs	0.944061	part5	no	PLPP3
O14497	ENSG00000117713	0.98011	-0.375659	0.0382	NDEPs_NDEGs	0.110973	part5	no	ARID1A
O14498	ENSG00000129009	0.98011	-0.302777	-0.2617	NDEPs_NDEGs	0.257452	part5	no	ISLR
O14519	ENSG00000111328	0.83268	0.620171	-0.3998	NDEPs_NDEGs	0.0886702	part5	no	CDK2AP1
O14521	ENSG00000204370	0.98011	-0.0793618	-0.1262	NDEPs_NDEGs	0.560524	part5	no	SDHD
O14524	ENSG00000166881	0.99047	1.2508	0.0129	DEPs_NDEGs	0.0140769	part46	sig	NEMP1
O14530	ENSG00000115514	0.9815	0.0163418	0.0327	NDEPs_NDEGs	0.943839	part5	no	TXNDC9
O14531	ENSG00000151640	0.79301	-0.151073	-0.779	NDEPs_NDEGs	0.448608	part5	no	DPYSL4
O14545	ENSG00000135148	0.8201	-0.216715	0.2779	NDEPs_NDEGs	0.67412	part5	no	TRAFD1
O14548	ENSG00000115944	0.79965	0.0547664	0.3483	NDEPs_NDEGs	0.749834	part5	no	COX7A2L
O14558	ENSG00000004776	0.98483	0.456475	0.1153	NDEPs_NDEGs	0.457828	part5	no	HSPB6
O14561	ENSG00000004779	0.99047	-0.375054	-0.016	NDEPs_NDEGs	0.169008	part5	no	NDUFAB1
O14562	ENSG00000103353	0.98483	-0.125853	0.0308	NDEPs_NDEGs	0.483313	part5	no	UBFD1
O14569	ENSG00000114395	0.95909	0.602975	0.2927	NDEPs_NDEGs	0.0739679	part5	no	CYB561D2
O14569	ENSG00000271858	0.98011	0.602975	-1.1936	NDEPs_NDEGs	0.0739679	part5	no	CYB561D2
O14578	ENSG00000122966	0.98011	0.479899	-0.2492	NDEPs_NDEGs	0.345963	part5	no	CIT
O14579	ENSG00000105669	0.98011	-0.0426782	-0.1252	NDEPs_NDEGs	0.702209	part5	no	COPE
O14593	ENSG00000064490	0.89609	0.619681	-0.2579	DEPs_NDEGs	0.0388621	part46	sig	RFXANK
O14613	ENSG00000149798	0.98011	-0.382074	-0.3153	NDEPs_NDEGs	0.0947922	part5	no	CDC42EP2
O14617	ENSG00000065000	0.98011	0.0480853	0.1072	NDEPs_NDEGs	0.704043	part5	no	AP3D1
O14618	ENSG00000173992	0.5556	0.33026	-0.4975	NDEPs_NDEGs	0.247526	part5	no	CCS
O14628	ENSG00000005801	0.63094	0.196082	-0.3842	NDEPs_NDEGs	0.640972	part5	no	ZNF195
O14638	ENSG00000154269	0.035701	1.53515	3.541	NDEPs_DEGs	0.291482	part28	sig	ENPP3
O14639	ENSG00000099204	0.98011	-0.276295	0.3166	NDEPs_NDEGs	0.0161288	part5	no	ABLIM1
O14641	ENSG00000004975	0.99047	-0.379209	-0.0184	NDEPs_NDEGs	0.0254808	part5	no	DVL2
O14646	ENSG00000153922	0.77667	0.0214922	0.6366	NDEPs_NDEGs	0.836464	part5	no	CHD1
O14647	ENSG00000173575	0.77196	-0.165851	0.241	NDEPs_NDEGs	0.139412	part5	no	CHD2
O14653	ENSG00000108433	0.98011	0.0597674	-0.0635	NDEPs_NDEGs	0.713179	part5	no	GOSR2
O14656	ENSG00000136827	0.88719	-0.218862	0.2095	NDEPs_NDEGs	0.324691	part5	no	TOR1A
O14657	ENSG00000136816	0.98011	-0.267857	0.0858	NDEPs_NDEGs	0.159195	part5	no	TOR1B
O14662	ENSG00000124222	0.79124	0.0975521	-0.3409	NDEPs_NDEGs	0.601224	part5	no	STX16
O14672	ENSG00000137845	0.59509	0.12706	0.4718	NDEPs_NDEGs	0.372695	part5	no	ADAM10
O14678	ENSG00000119688	0.7803	-0.463021	-0.1852	NDEPs_NDEGs	0.274399	part5	no	ABCD4
O14681	ENSG00000149547	0.98011	-0.0241848	-0.1324	NDEPs_NDEGs	0.927738	part5	no	EI24
O14727	ENSG00000120868	0.89769	0.17947	0.3355	NDEPs_NDEGs	0.199578	part5	no	APAF1
O14734	ENSG00000101473	0.98011	0.603443	0.2432	DEPs_NDEGs	0.0493808	part46	sig	ACOT8
O14735	ENSG00000103502	0.98483	0.0728559	0.0294	NDEPs_NDEGs	0.756731	part5	no	CDIPT
O14737	ENSG00000105185	0.94461	-0.0339177	0.2586	NDEPs_NDEGs	0.840959	part5	no	PDCD5
O14744	ENSG00000100462	0.98483	0.069927	0.042	NDEPs_NDEGs	0.492445	part5	no	PRMT5
O14745	ENSG00000109062	0.62947	-0.739513	-0.8431	DEPs_NDEGs	0.00493694	part46	sig	SLC9A3R1
O14772	ENSG00000254685	0.99047	-0.462446	0.0116	NDEPs_NDEGs	0.0447289	part5	no	FPGT
O14773	ENSG00000166340	0.94424	-0.0456959	0.3326	NDEPs_NDEGs	0.852316	part5	no	TPP1
O14775	ENSG00000069966	0.4153	0.490027	0.6799	NDEPs_NDEGs	0.0102622	part5	no	GNB5
O14776	ENSG00000113649	0.99047	-0.0279124	-0.018	NDEPs_NDEGs	0.813109	part5	no	TCERG1
O14777	ENSG00000080986	0.96996	0.148524	-0.5094	NDEPs_NDEGs	0.432538	part5	no	NDC80
O14782	ENSG00000084731	0.98011	-0.689579	0.1316	NDEPs_NDEGs	0.490316	part5	no	KIF3C
O14786	ENSG00000099250	0.98483	-0.0334841	0.0445	NDEPs_NDEGs	0.852212	part5	no	NRP1
O14787	ENSG00000105576	0.98011	-0.183918	-0.1061	NDEPs_NDEGs	0.307401	part5	no	TNPO2
O14791	ENSG00000100342	0.11016	0.116783	1.6561	NDEPs_NDEGs	0.673252	part5	no	APOL1
O14795	ENSG00000198722	0.70348	0.101549	0.4043	NDEPs_NDEGs	0.584063	part5	no	UNC13B
O14802	ENSG00000148606	0.94348	-0.220675	0.1443	NDEPs_NDEGs	0.121048	part5	no	POLR3A
O14807	ENSG00000158186	0.9067	0.688757	0.3676	DEPs_NDEGs	0.00562849	part46	sig	MRAS
O14817	ENSG00000214063	0.88037	-0.0560585	-0.3332	NDEPs_NDEGs	0.955398	part5	no	TSPAN4
O14818	ENSG00000101182	0.98483	0.0901617	-0.0379	NDEPs_NDEGs	0.385545	part5	no	PSMA7
O14827	ENSG00000113319	0.98011	-0.188236	0.0656	NDEPs_NDEGs	0.351185	part5	no	RASGRF2
O14828	ENSG00000116521	0.98011	0.0900625	0.0851	NDEPs_NDEGs	0.77754	part5	no	SCAMP3
O14832	ENSG00000107537	0.98011	0.504754	0.2223	NDEPs_NDEGs	0.066949	part5	no	PHYH
O14841	ENSG00000178814	0.98011	0.0109547	0.2486	NDEPs_NDEGs	0.958708	part5	no	OPLAH
O14867	ENSG00000156273	0.45468	0.0245979	1.262	NDEPs_NDEGs	0.922185	part5	no	BACH1
O14874	ENSG00000103507	0.75224	0.20186	0.3855	NDEPs_NDEGs	0.346014	part5	no	BCKDK
O14879	ENSG00000119917	0.55968	0.253958	1.3152	NDEPs_NDEGs	0.442687	part5	no	IFIT3
O14880	ENSG00000143198	0.98011	-0.0897601	0.1964	NDEPs_NDEGs	0.774851	part5	no	MGST3
O14893	ENSG00000092208	0.98011	-0.172002	-0.1506	NDEPs_NDEGs	0.523956	part5	no	GEMIN2
O14896	ENSG00000117595	0.44177	0.356573	1.0258	NDEPs_NDEGs	0.294593	part5	no	IRF6
O14907	ENSG00000213977	0.63838	-0.623863	-1.1057	DEPs_NDEGs	0.0133048	part46	sig	TAX1BP3
O14908	ENSG00000123159	0.59971	-0.141088	0.4585	NDEPs_NDEGs	0.278996	part5	no	GIPC1
O14910	ENSG00000111052	0.98011	-0.0814939	0.1081	NDEPs_NDEGs	0.665753	part5	no	LIN7A
O14920	ENSG00000104365	0.98011	0.0666842	0.1354	NDEPs_NDEGs	0.76272	part5	no	IKBKB
O14925	ENSG00000265354	0.98011	0.252094	-0.0808	NDEPs_NDEGs	0.482128	part5	no	TIMM23
O14929	ENSG00000128708	0.98011	-0.64731	0.2686	NDEPs_NDEGs	0.0890313	part5	no	HAT1
O14933	ENSG00000156587	0.41031	-0.230333	0.8278	NDEPs_NDEGs	0.444435	part5	no	UBE2L6
O14936	ENSG00000147044	0.77245	-0.145943	0.3589	NDEPs_NDEGs	0.295288	part5	no	CASK
O14939	ENSG00000129219	0.98011	0.0116614	-0.0426	NDEPs_NDEGs	0.943454	part5	no	PLD2
O14949	ENSG00000164405	0.98011	0.179023	-0.0579	NDEPs_NDEGs	0.320281	part5	no	UQCRQ
O14950	ENSG00000118680	0.84595	0.0897214	0.3243	NDEPs_NDEGs	0.43147	part5	no	MYL12B;MYL12A
O14964	ENSG00000185359	0.8141	0.142234	0.3236	NDEPs_NDEGs	0.214629	part5	no	HGS
O14966	ENSG00000117280	0.98011	-0.526236	0.2957	NDEPs_NDEGs	0.35944	part5	no	RAB29
O14967	ENSG00000153132	0.98011	-0.469162	-0.4755	NDEPs_NDEGs	0.469022	part5	no	CLGN
O14972	ENSG00000157538	0.98011	-0.130911	0.2327	NDEPs_NDEGs	0.373761	part5	no	VPS26C
O14974	ENSG00000058272	0.98011	-0.0832521	0.0907	NDEPs_NDEGs	0.497243	part5	no	PPP1R12A
O14975	ENSG00000140284	0.68176	-0.753878	-0.8915	NDEPs_NDEGs	0.352213	part5	no	SLC27A2
O14976	ENSG00000178950	0.99047	0.0813672	0.0091	NDEPs_NDEGs	0.510565	part5	no	GAK
O14979	ENSG00000152795	0.30518	-0.0430984	0.4416	NDEPs_NDEGs	0.818222	part5	no	HNRNPDL
O14980	ENSG00000082898	0.98011	-0.124857	-0.0587	NDEPs_NDEGs	0.21384	part5	no	XPO1
O14981	ENSG00000095564	0.25514	0.205804	1.2901	NDEPs_NDEGs	0.559256	part5	no	BTAF1
O15013	ENSG00000104728	0.98011	0.264836	-0.2689	NDEPs_NDEGs	0.261879	part5	no	ARHGEF10
O15014	ENSG00000180357	0.98483	-0.0715851	0.0324	NDEPs_NDEGs	0.718649	part5	no	ZNF609
O15020	ENSG00000173898	0.78298	-0.147882	-0.6118	NDEPs_NDEGs	0.305281	part5	no	SPTBN2
O15027	ENSG00000148396	0.89624	0.0351888	0.1711	NDEPs_NDEGs	0.905087	part5	no	SEC16A
O15031	ENSG00000196576	0.98011	-0.110161	0.0753	NDEPs_NDEGs	0.384392	part5	no	PLXNB2
O15037	ENSG00000100441	0.53141	0.0804622	0.626	NDEPs_NDEGs	0.855151	part5	no	KHNYN
O15040	ENSG00000196663	0.9432	-0.447414	0.1854	NDEPs_NDEGs	0.00620403	part5	no	TECPR2
O15042	ENSG00000163714	0.83554	-0.081624	-0.2274	NDEPs_NDEGs	0.513132	part5	no	U2SURP
O15047	ENSG00000099381	0.82103	-0.310133	-0.2114	NDEPs_NDEGs	0.280928	part5	no	SETD1A
O15056	ENSG00000078269	0.25441	0.0455667	0.9071	NDEPs_NDEGs	0.87364	part5	no	SYNJ2
O15061	ENSG00000182253	0.80436	-0.261144	0.9282	NDEPs_NDEGs	0.0390459	part5	no	SYNM
O15066	ENSG00000101350	0.68969	-0.101859	0.5096	NDEPs_NDEGs	0.611073	part5	no	KIF3B
O15067	ENSG00000178921	0.98011	-0.292339	-0.1411	NDEPs_NDEGs	0.134588	part5	no	PFAS
O15075	ENSG00000133083	0.53173	0.337743	-1.1892	NDEPs_NDEGs	0.263416	part5	no	DCLK1
O15078	ENSG00000198707	0.7161	0.500853	-0.2956	NDEPs_NDEGs	0.392426	part5	no	CEP290
O15084	ENSG00000206560	0.37697	0.149059	0.837	NDEPs_NDEGs	0.407061	part5	no	ANKRD28
O15085	ENSG00000132694	0.98483	-0.174087	0.0264	NDEPs_NDEGs	0.386258	part5	no	ARHGEF11
O15091	ENSG00000100890	0.98011	-0.333992	0.2237	NDEPs_NDEGs	0.109558	part5	no	PRORP
O15111	ENSG00000213341	0.75827	0.0481663	0.3583	NDEPs_NDEGs	0.866817	part5	no	CHUK
O15116	ENSG00000175324	0.98011	-0.563506	0.0519	NDEPs_NDEGs	0.146149	part5	no	LSM1
O15117	ENSG00000082074	0.63175	0.0570127	1.281	NDEPs_NDEGs	0.914565	part5	no	FYB1
O15118	ENSG00000141458	0.19932	-0.0801013	0.9823	NDEPs_NDEGs	0.718153	part5	no	NPC1
O15119	ENSG00000135111	0.95746	0.0516643	0.3021	NDEPs_NDEGs	0.819148	part5	no	TBX3
O15120	ENSG00000169692	0.82021	-0.626017	-0.5665	NDEPs_NDEGs	0.222238	part5	no	AGPAT2
O15121	ENSG00000143753	0.95097	0.0354953	0.3621	NDEPs_NDEGs	0.883681	part5	no	DEGS1
O15126	ENSG00000085365	0.98011	-0.176836	0.1771	NDEPs_NDEGs	0.143007	part5	no	SCAMP1
O15127	ENSG00000140497	0.98011	-0.00819141	0.1755	NDEPs_NDEGs	0.972953	part5	no	SCAMP2
O15143	ENSG00000130429	0.98483	0.0325255	0.0853	NDEPs_NDEGs	0.787026	part5	no	ARPC1B
O15144	ENSG00000163466	0.38394	-0.00606381	0.6103	NDEPs_NDEGs	0.955513	part5	no	ARPC2
O15145	ENSG00000111229	0.98011	-0.223206	0.1276	NDEPs_NDEGs	0.572295	part5	no	ARPC3
O15155	ENSG00000105829	0.98011	-0.404736	-0.0622	NDEPs_NDEGs	0.0131432	part5	no	BET1
O15160	ENSG00000171453	0.85213	-0.48673	-0.2653	NDEPs_NDEGs	0.00351628	part5	no	POLR1C
O15162	ENSG00000188313	0.37577	0.0883072	1.1958	NDEPs_NDEGs	0.784273	part5	no	PLSCR1
O15164	ENSG00000122779	0.98011	-0.176731	-0.1252	NDEPs_NDEGs	0.410034	part5	no	TRIM24
O15173	ENSG00000164040	0.98011	0.099747	0.2241	NDEPs_NDEGs	0.689959	part5	no	PGRMC2
O15182	ENSG00000153140	0.98425	-0.572507	-0.036	NDEPs_NDEGs	0.199025	part5	no	CETN3
O15194	ENSG00000144677	0.98483	-0.245462	0.0311	NDEPs_NDEGs	0.662712	part5	no	CTDSPL
O15211	ENSG00000237441	0.98011	-0.298057	-0.1085	NDEPs_NDEGs	0.0678483	part5	no	RGL2
O15212	ENSG00000204220	0.93966	0.0261363	-0.3489	NDEPs_NDEGs	0.885597	part5	no	PFDN6
O15213	ENSG00000227057	0.89531	-0.785739	-0.2763	DEPs_NDEGs	0.0165836	part46	sig	WDR46
O15217	ENSG00000170899	0.98011	-0.0915366	-0.1935	NDEPs_NDEGs	0.841348	part5	no	GSTA4
O15226	ENSG00000186416	0.5126	0.132471	-0.3105	NDEPs_NDEGs	0.330872	part5	no	NKRF
O15228	ENSG00000116906	0.98011	-0.106338	0.0328	NDEPs_NDEGs	0.500619	part5	no	GNPAT
O15229	ENSG00000117009	0.58084	-1.01861	-1.4892	DEPs_NDEGs	0.0299534	part46	sig	KMO
O15230	ENSG00000130702	0.88965	0.354732	0.3976	NDEPs_NDEGs	0.189425	part5	no	LAMA5
O15231	ENSG00000147394	0.98483	-0.0970011	-0.0905	NDEPs_NDEGs	0.788935	part5	no	ZNF185
O15234	ENSG00000108349	0.8465	0.390233	0.2738	NDEPs_NDEGs	0.0278331	part5	no	CASC3
O15235	ENSG00000128626	0.98483	-0.35527	-0.0455	NDEPs_NDEGs	0.16689	part5	no	MRPS12
O15247	ENSG00000155962	0.98011	-0.143617	0.1815	NDEPs_NDEGs	0.327498	part5	no	CLIC2
O15254	ENSG00000087008	0.92952	0.687985	0.3414	NDEPs_NDEGs	0.260201	part5	no	ACOX3
O15258	ENSG00000157916	0.79537	0.0646429	0.3032	NDEPs_NDEGs	0.541806	part5	no	RER1
O15260	ENSG00000148248	0.8713	0.0496832	0.3064	NDEPs_NDEGs	0.74953	part5	no	SURF4
O15264	ENSG00000156711	0.98011	-0.308856	-0.0696	NDEPs_NDEGs	0.100391	part5	no	MAPK13
O15269	ENSG00000090054	0.98011	-0.375402	0.0895	NDEPs_NDEGs	0.0419528	part5	no	SPTLC1
O15270	ENSG00000100596	0.98011	-0.313533	-0.1742	NDEPs_NDEGs	0.267748	part5	no	SPTLC2
O15294	ENSG00000147162	0.77196	-0.13412	0.3716	NDEPs_NDEGs	0.282888	part5	no	OGT
O15296	ENSG00000179593	0.61703	0.0289046	2.2168	NDEPs_NDEGs	0.850974	part5	no	ALOX15B
O15305	ENSG00000140650	0.65726	0.0852077	0.4127	NDEPs_NDEGs	0.605732	part5	no	PMM2
O15321	ENSG00000100926	0.98011	0.117941	-0.0817	NDEPs_NDEGs	0.52306	part5	no	TM9SF1
O15327	ENSG00000109452	0.95172	0.157661	0.4696	NDEPs_NDEGs	0.683553	part5	no	INPP4B
O15335	ENSG00000136457	0.98011	1.75087	0.3084	NDEPs_NDEGs	0.321979	part5	no	CHAD
O15344	ENSG00000101871	0.29312	0.191268	-0.6186	NDEPs_NDEGs	0.369482	part5	no	MID1
O15347	ENSG00000029993	0.98011	0.200636	0.2095	NDEPs_NDEGs	0.329818	part5	no	HMGB3
O15355	ENSG00000115241	0.76337	0.0243061	0.2553	NDEPs_NDEGs	0.83693	part5	no	PPM1G
O15357	ENSG00000165458	0.98011	0.285573	0.2024	NDEPs_NDEGs	0.263108	part5	no	INPPL1
O15371	ENSG00000100353	0.98011	-0.105883	0.073	NDEPs_NDEGs	0.420851	part5	no	EIF3D
O15372	ENSG00000147677	0.98011	-0.0653934	0.0362	NDEPs_NDEGs	0.565817	part5	no	EIF3H
O15379	ENSG00000171720	0.98011	-0.418112	-0.1102	NDEPs_NDEGs	0.0546351	part5	no	HDAC3
O15381	ENSG00000143748	0.69827	0.072072	-0.2778	NDEPs_NDEGs	0.717604	part5	no	NVL
O15382	ENSG00000105552	0.98011	-0.0465829	0.2514	NDEPs_NDEGs	0.84032	part5	no	BCAT2
O15397	ENSG00000133704	0.8713	-0.251138	0.3693	NDEPs_NDEGs	0.15261	part5	no	IPO8
O15400	ENSG00000079950	0.62766	0.201994	0.4333	NDEPs_NDEGs	0.0680425	part5	no	STX7
O15427	ENSG00000141526	0.11758	0.921156	2.1616	NDEPs_NDEGs	0.0730353	part5	no	SLC16A3
O15431	ENSG00000136868	0.98011	-0.0275908	0.1258	NDEPs_NDEGs	0.940896	part5	no	SLC31A1
O15438	ENSG00000108846	0.86753	0.813503	0.9683	NDEPs_NDEGs	0.45191	part5	no	ABCC3
O15439	ENSG00000125257	0.83586	-0.0581113	0.4691	NDEPs_NDEGs	0.705922	part5	no	ABCC4
O15446	ENSG00000117877	0.98011	-0.085935	-0.0522	NDEPs_NDEGs	0.641606	part5	no	POLR1G
O15455	ENSG00000164342	0.28153	0.10941	1.5695	NDEPs_NDEGs	0.495554	part5	no	TLR3
O15460	ENSG00000072682	0.84639	0.0466002	0.4376	NDEPs_NDEGs	0.892785	part5	no	P4HA2
O15484	ENSG00000149260	0.83777	-0.228874	0.2307	NDEPs_NDEGs	0.20616	part5	no	CAPN5
O15498	ENSG00000106636	0.98011	-0.237282	0.1471	NDEPs_NDEGs	0.316656	part5	no	YKT6
O15511	ENSG00000162704	0.68803	0.22309	0.3912	NDEPs_NDEGs	0.241967	part5	no	ARPC5
O15514	ENSG00000144231	0.98011	-0.33867	-0.0855	NDEPs_NDEGs	0.0439829	part5	no	POLR2D
O15519	ENSG00000003402	0.28153	-0.287098	0.7383	NDEPs_NDEGs	0.419649	part5	no	CFLAR
O15530	ENSG00000140992	0.98011	-0.10875	0.0463	NDEPs_NDEGs	0.446326	part5	no	PDPK1
O15533	ENSG00000231925	0.72552	0.787883	0.4793	NDEPs_NDEGs	0.264367	part5	no	TAPBP
O15541	ENSG00000125352	0.98895	-0.0668593	-0.0236	NDEPs_NDEGs	0.72166	part5	no	RNF113A
O15550	ENSG00000147050	0.50905	-0.0483453	0.4966	NDEPs_NDEGs	0.768048	part5	no	KDM6A
O15551	ENSG00000165215	0.94826	0.968215	0.3404	NDEPs_NDEGs	0.125667	part5	no	CLDN3
O43143	ENSG00000109606	0.65726	-0.0328674	0.4499	NDEPs_NDEGs	0.576819	part5	no	DHX15
O43148	ENSG00000101654	0.98011	-0.274932	0.178	NDEPs_NDEGs	0.0426422	part5	no	RNMT
O43149	ENSG00000074755	0.49495	0.30708	0.4948	NDEPs_NDEGs	0.0634905	part5	no	ZZEF1
O43155	ENSG00000185070	0.98011	-0.272351	-0.0886	NDEPs_NDEGs	0.0148308	part5	no	FLRT2
O43156	ENSG00000101407	0.98011	-0.313344	0.1181	NDEPs_NDEGs	0.110663	part5	no	TTI1
O43157	ENSG00000164050	0.45305	-0.101486	-0.2518	NDEPs_NDEGs	0.492892	part5	no	PLXNB1
O43159	ENSG00000132275	0.98483	-0.416681	0.0269	NDEPs_NDEGs	0.0289568	part5	no	RRP8
O43164	ENSG00000198961	0.65638	0.504639	0.5206	NDEPs_NDEGs	0.168673	part5	no	PJA2
O43166	ENSG00000197555	0.95909	-0.499278	-0.2052	NDEPs_NDEGs	0.000414358	part5	no	SIPA1L1
O43169	ENSG00000103018	0.59114	0.0517965	0.5006	NDEPs_NDEGs	0.805143	part5	no	CYB5B
O43172	ENSG00000136875	0.86056	0.0389082	0.3255	NDEPs_NDEGs	0.808061	part5	no	PRPF4
O43174	ENSG00000095596	NA	2.15978	9.1103	NDEPs_NDEGs	0.31451	part5	no	CYP26A1
O43175	ENSG00000092621	0.98011	-0.248891	-0.1884	NDEPs_NDEGs	0.295202	part5	no	PHGDH
O43181	ENSG00000164258	0.57577	-0.12783	0.3365	NDEPs_NDEGs	0.271756	part5	no	NDUFS4
O43182	ENSG00000047648	0.77027	-0.0322673	-0.5235	NDEPs_NDEGs	0.850584	part5	no	ARHGAP6
O43189	ENSG00000112511	0.98011	0.376956	-0.0839	NDEPs_NDEGs	0.0225292	part5	no	PHF1
O43236	ENSG00000108387	0.28153	-0.306033	2.1036	NDEPs_NDEGs	0.239129	part5	no	SEPTIN4
O43237	ENSG00000135720	0.97233	-0.315215	0.2177	NDEPs_NDEGs	0.0784461	part5	no	DYNC1LI2
O43240	ENSG00000129451	0.98011	1.03774	0.3519	NDEPs_NDEGs	0.483155	part5	no	KLK10
O43242	ENSG00000108344	0.98011	-0.119017	-0.0422	NDEPs_NDEGs	0.115147	part5	no	PSMD3
O43251	ENSG00000100320	0.98011	-0.0771222	0.1491	NDEPs_NDEGs	0.699649	part5	no	RBFOX2
O43252	ENSG00000138801	0.6387	0.464299	0.9629	NDEPs_NDEGs	0.453283	part5	no	PAPSS1
O43264	ENSG00000086827	0.98011	0.00379366	0.1669	NDEPs_NDEGs	0.965797	part5	no	ZW10
O43278	ENSG00000166145	0.84437	0.538698	0.5657	NDEPs_NDEGs	0.282699	part5	no	SPINT1
O43281	ENSG00000100842	0.64549	-0.355432	-0.497	NDEPs_NDEGs	0.121189	part5	no	EFS
O43290	ENSG00000175467	0.98011	-0.207482	-0.1864	NDEPs_NDEGs	0.248964	part5	no	SART1
O43291	ENSG00000167642	0.98011	0.0307667	0.1883	NDEPs_NDEGs	0.92279	part5	no	SPINT2
O43292	ENSG00000197858	0.99047	-0.449399	0.0108	NDEPs_NDEGs	0.176096	part5	no	GPAA1
O43293	ENSG00000167657	0.98011	-0.164646	0.123	NDEPs_NDEGs	0.307283	part5	no	DAPK3
O43294	ENSG00000140682	0.99048	0.0466942	0.0146	NDEPs_NDEGs	0.772285	part5	no	TGFB1I1
O43295	ENSG00000196220	0.99534	-0.023374	0.0048	NDEPs_NDEGs	0.935392	part5	no	SRGAP3
O43299	ENSG00000242802	0.98011	-0.113591	-0.072	NDEPs_NDEGs	0.462786	part5	no	AP5Z1
O43301	ENSG00000165868	0.7464	-0.318429	-0.3946	NDEPs_NDEGs	0.0449802	part5	no	HSPA12A
O43303	ENSG00000103540	0.98011	0.416543	-0.0657	NDEPs_NDEGs	0.0664966	part5	no	CCP110
O43306	ENSG00000174233	0.98011	0.0318342	-0.192	NDEPs_NDEGs	0.854373	part5	no	ADCY6
O43310	ENSG00000134030	0.98011	0.0410563	-0.0972	NDEPs_NDEGs	0.827807	part5	no	CTIF
O43314	ENSG00000145725	0.98011	-0.218219	0.1224	NDEPs_NDEGs	0.157564	part5	no	PPIP5K2
O43318	ENSG00000135341	0.99047	0.229513	0.0108	NDEPs_NDEGs	0.0629992	part5	no	MAP3K7
O43324	ENSG00000124802	0.98011	-0.092893	0.1352	NDEPs_NDEGs	0.355527	part5	no	EEF1E1
O43347	ENSG00000135097	0.98011	-0.881132	-0.1715	DEPs_NDEGs	0.0141585	part46	sig	MSI1
O43353	ENSG00000104312	0.78838	0.010033	0.5153	NDEPs_NDEGs	0.94991	part5	no	RIPK2
O43374	ENSG00000105808	0.98011	-0.292308	-0.1428	NDEPs_NDEGs	0.21671	part5	no	RASA4
O43379	ENSG00000075702	0.98011	0.370169	-0.3753	NDEPs_NDEGs	0.0352414	part5	no	WDR62
O43390	ENSG00000125944	0.46171	-0.0804481	0.5334	NDEPs_NDEGs	0.586341	part5	no	HNRNPR
O43395	ENSG00000117360	0.98011	0.0238736	0.0717	NDEPs_NDEGs	0.916638	part5	no	PRPF3
O43396	ENSG00000091164	0.96628	-0.164112	-0.1322	NDEPs_NDEGs	0.0960152	part5	no	TXNL1
O43399	ENSG00000101150	0.98011	-0.0454094	0.151	NDEPs_NDEGs	0.805063	part5	no	TPD52L2
O43402	ENSG00000131148	0.90672	-0.423479	-0.2126	NDEPs_NDEGs	0.025683	part5	no	EMC8
O43414	ENSG00000117419	0.99272	-0.0353643	-0.0045	NDEPs_NDEGs	0.807349	part5	no	ERI3
O43422	ENSG00000137492	0.99047	-0.295892	0.0161	NDEPs_NDEGs	0.391745	part5	no	THAP12
O43426	ENSG00000159082	0.98483	0.268488	-0.0341	NDEPs_NDEGs	0.208256	part5	no	SYNJ1
O43427	ENSG00000172500	0.99507	-0.815254	-0.0028	DEPs_NDEGs	0.00557867	part46	sig	FIBP
O43432	ENSG00000075151	0.98011	-0.154449	0.0742	NDEPs_NDEGs	0.335763	part5	no	EIF4G3
O43447	ENSG00000171960	0.99047	-0.213893	-0.0113	NDEPs_NDEGs	0.064048	part5	no	PPIH
O43464	ENSG00000115317	0.98011	0.156442	-0.1469	NDEPs_NDEGs	0.483965	part5	no	HTRA2
O43474	ENSG00000136826	0.096387	0.732843	1.6844	DEPs_NDEGs	0.00249293	part46	sig	KLF4
O43488	ENSG00000053371	0.92911	-0.385758	-0.2954	NDEPs_NDEGs	0.0575867	part5	no	AKR7A2
O43490	ENSG00000007062	0.98011	1.46234	-0.4566	NDEPs_NDEGs	0.315675	part5	no	PROM1
O43491	ENSG00000079819	0.79746	-0.59127	-0.5742	DEPs_NDEGs	0.00797457	part46	sig	EPB41L2
O43493	ENSG00000152291	0.70944	-0.00376971	0.3833	NDEPs_NDEGs	0.969266	part5	no	TGOLN2
O43497	ENSG00000006283	0.72193	1.50811	-0.6798	NDEPs_NDEGs	0.0791946	part5	no	CACNA1G
O43504	ENSG00000134248	0.98011	0.0889961	0.1979	NDEPs_NDEGs	0.59337	part5	no	LAMTOR5
O43505	ENSG00000174684	0.83298	-0.188614	-0.3973	NDEPs_NDEGs	0.474613	part5	no	B4GAT1
O43513	ENSG00000155868	0.98011	0.381746	0.1175	NDEPs_NDEGs	0.602613	part5	no	MED7
O43529	ENSG00000115526	0.49759	-0.0565067	-0.6263	NDEPs_NDEGs	0.833238	part5	no	CHST10
O43556	ENSG00000127990	0.98011	-0.107629	0.2303	NDEPs_NDEGs	0.416454	part5	no	SGCE
O43566	ENSG00000169220	0.98011	-0.390952	-0.2659	NDEPs_NDEGs	0.137064	part5	no	RGS14
O43567	ENSG00000082996	0.52498	0.257725	0.5639	NDEPs_NDEGs	0.0641781	part5	no	RNF13
O43570	ENSG00000074410	0.84747	-0.0917746	-0.7514	NDEPs_NDEGs	0.707231	part5	no	CA12
O43583	ENSG00000139726	0.98011	-0.132887	0.1683	NDEPs_NDEGs	0.571748	part5	no	DENR
O43592	ENSG00000184575	0.98011	-0.135615	0.1153	NDEPs_NDEGs	0.345891	part5	no	XPOT
O43598	ENSG00000112667	0.98011	-0.468423	-0.1537	NDEPs_NDEGs	0.220443	part5	no	DNPH1
O43602	ENSG00000077279	0.12595	-0.605417	-3.5916	NDEPs_NDEGs	0.12883	part5	no	DCX;DCLK2
O43615	ENSG00000104980	0.7202	-0.193213	-0.3297	NDEPs_NDEGs	0.119205	part5	no	TIMM44
O43617	ENSG00000054116	0.98011	-0.074087	0.0344	NDEPs_NDEGs	0.805247	part5	no	TRAPPC3
O43633	ENSG00000130724	0.98011	0.258704	0.1342	NDEPs_NDEGs	0.352785	part5	no	CHMP2A
O43639	ENSG00000071051	0.98011	-0.160514	-0.1474	NDEPs_NDEGs	0.0909045	part5	no	NCK2
O43657	ENSG00000000003	0.78896	-0.248267	-0.5683	NDEPs_NDEGs	0.289895	part5	no	TSPAN6
O43660	ENSG00000171566	0.87088	-0.148644	-0.1558	NDEPs_NDEGs	0.349441	part5	no	PLRG1
O43665	ENSG00000148908	0.64424	-0.232162	-0.8253	NDEPs_NDEGs	0.269452	part5	no	RGS10
O43670	ENSG00000010244	0.98011	-0.354165	0.114	NDEPs_NDEGs	0.191715	part5	no	ZNF207
O43674	ENSG00000136521	0.98011	0.00211882	-0.185	NDEPs_NDEGs	0.978745	part5	no	NDUFB5
O43676	ENSG00000119013	0.77782	0.291846	0.2153	NDEPs_NDEGs	0.449276	part5	no	NDUFB3
O43677	ENSG00000109390	0.95909	0.430395	-0.1905	NDEPs_NDEGs	0.39954	part5	no	NDUFC1
O43678	ENSG00000131495	0.98011	0.113745	-0.2024	NDEPs_NDEGs	0.609987	part5	no	NDUFA2
O43681	ENSG00000198356	0.98011	-0.321437	-0.082	NDEPs_NDEGs	0.0168245	part5	no	GET3
O43684	ENSG00000154473	0.98011	-0.00408704	0.039	NDEPs_NDEGs	0.970252	part5	no	BUB3
O43692	ENSG00000137558	0.12595	-0.119281	2.7325	NDEPs_NDEGs	0.878826	part5	no	PI15
O43707	ENSG00000130402	0.5292	-0.090482	0.5922	NDEPs_NDEGs	0.319851	part5	no	ACTN4
O43708	ENSG00000100577	0.98011	0.467677	-0.2093	NDEPs_NDEGs	0.427997	part5	no	GSTZ1
O43709	ENSG00000071462	0.98011	-0.0550615	-0.0997	NDEPs_NDEGs	0.913826	part5	no	BUD23
O43715	ENSG00000170855	0.87307	0.038111	-0.1937	NDEPs_NDEGs	0.890284	part5	no	TRIAP1
O43716	ENSG00000257218	0.98011	-0.436502	0.1075	NDEPs_NDEGs	0.114592	part5	no	GATC
O43719	ENSG00000102241	0.98011	-0.159994	0.0431	NDEPs_NDEGs	0.229015	part5	no	HTATSF1
O43731	ENSG00000100196	0.98011	0.294764	-0.1507	NDEPs_NDEGs	0.383343	part5	no	KDELR3
O43739	ENSG00000008256	0.98011	-0.0822482	0.0918	NDEPs_NDEGs	0.673516	part5	no	CYTH3
O43741	ENSG00000131791	0.80965	-0.0431081	0.5205	NDEPs_NDEGs	0.7915	part5	no	PRKAB2
O43747	ENSG00000166747	0.5272	-0.211426	0.5051	NDEPs_NDEGs	0.273074	part5	no	AP1G1
O43752	ENSG00000135823	0.97173	-0.18721	-0.2191	NDEPs_NDEGs	0.210513	part5	no	STX6
O43759	ENSG00000100321	0.45347	-0.166779	-0.7459	NDEPs_NDEGs	0.252476	part5	no	SYNGR1
O43760	ENSG00000108639	0.98011	0.274716	0.0635	NDEPs_NDEGs	0.537453	part5	no	SYNGR2
O43765	ENSG00000104969	0.98011	0.0445996	-0.0917	NDEPs_NDEGs	0.794124	part5	no	SGTA
O43772	ENSG00000178537	0.98011	0.28631	0.1114	NDEPs_NDEGs	0.117591	part5	no	SLC25A20
O43776	ENSG00000134440	0.90982	-0.100894	0.2077	NDEPs_NDEGs	0.307578	part5	no	NARS1
O43790	ENSG00000170442	0.33611	0.494377	1.8064	NDEPs_NDEGs	0.0308612	part5	no	KRT86;KRT83;KRT85
O43795	ENSG00000128641	0.98011	-0.189342	0.0608	NDEPs_NDEGs	0.338517	part5	no	MYO1B
O43805	ENSG00000176101	0.98483	0.271975	-0.0396	NDEPs_NDEGs	0.640927	part5	no	SSNA1
O43809	ENSG00000167005	0.98011	-0.366675	-0.2453	NDEPs_NDEGs	0.0804447	part5	no	NUDT21
O43813	ENSG00000115365	0.98011	-0.064845	0.1797	NDEPs_NDEGs	0.598709	part5	no	LANCL1
O43815	ENSG00000115808	0.78041	-0.198192	0.3847	NDEPs_NDEGs	0.180253	part5	no	STRN
O43818	ENSG00000114767	0.7167	-0.27133	-0.3813	NDEPs_NDEGs	0.114865	part5	no	RRP9
O43819	ENSG00000284194	0.98011	0.0305798	-0.1775	NDEPs_NDEGs	0.86876	part5	no	SCO2
O43822	ENSG00000160226	0.98011	-0.356713	-0.1541	NDEPs_NDEGs	0.0896297	part5	no	CFAP410
O43823	ENSG00000105127	0.98011	-0.437938	0.0374	NDEPs_NDEGs	0.0382078	part5	no	AKAP8
O43824	ENSG00000178605	0.98011	0.00240308	0.0364	NDEPs_NDEGs	0.990106	part5	no	GTPBP6
O43826	ENSG00000137700	0.98011	-0.0635917	0.1454	NDEPs_NDEGs	0.876925	part5	no	SLC37A4
O43837	ENSG00000101365	0.98011	-0.0762165	0.0739	NDEPs_NDEGs	0.503536	part5	no	IDH3B
O43847	ENSG00000078618	0.91512	-0.12229	0.1533	NDEPs_NDEGs	0.606333	part5	no	NRDC
O43852	ENSG00000128595	0.85918	-0.191512	0.3959	NDEPs_NDEGs	0.223017	part5	no	CALU
O43854	ENSG00000164176	0.98011	-0.0317395	-0.2279	NDEPs_NDEGs	0.853287	part5	no	EDIL3
O43861	ENSG00000166377	0.99176	-0.27255	-0.0044	NDEPs_NDEGs	0.0480781	part5	no	ATP9B
O43865	ENSG00000168710	0.74852	-0.108337	0.3634	NDEPs_NDEGs	0.504922	part5	no	AHCYL1
O43866	ENSG00000073754	0.98011	0.694909	1.4837	NDEPs_NDEGs	0.172105	part5	no	CD5L
O43895	ENSG00000122121	0.98011	-0.246966	-0.4101	NDEPs_NDEGs	0.158689	part5	no	XPNPEP2
O43896	ENSG00000129250	0.98011	-0.618984	0.1013	NDEPs_NDEGs	0.200838	part5	no	KIF1C
O43909	ENSG00000012232	0.74698	-0.0572415	-0.3085	NDEPs_NDEGs	0.828642	part5	no	EXTL3
O43913	ENSG00000164815	0.99047	0.130246	-0.015	NDEPs_NDEGs	0.485667	part5	no	ORC5
O43914	ENSG00000011600	0.92486	-0.267428	0.6187	NDEPs_NDEGs	0.50318	part5	no	TYROBP
O43920	ENSG00000168653	0.98011	-0.320762	-0.0717	NDEPs_NDEGs	0.170313	part5	no	NDUFS5
O43924	ENSG00000156973	0.98011	-0.449116	-0.1553	NDEPs_NDEGs	0.340443	part5	no	PDE6D
O43929	ENSG00000115947	0.98011	0.246642	0.0863	NDEPs_NDEGs	0.50977	part5	no	ORC4
O43933	ENSG00000127980	0.98431	0.592893	0.0447	NDEPs_NDEGs	0.14312	part5	no	PEX1
O60216	ENSG00000164754	0.88569	-0.0848293	0.2223	NDEPs_NDEGs	0.729656	part5	no	RAD21
O60218	ENSG00000198074	NA	1.33103	3.3569	NDEPs_NDEGs	0.225604	part5	no	AKR1B10
O60220	ENSG00000126953	0.98011	0.125439	-0.1994	NDEPs_NDEGs	0.592186	part5	no	TIMM8A
O60231	ENSG00000204560	0.98011	0.141441	0.1136	NDEPs_NDEGs	0.181385	part5	no	DHX16
O60232	ENSG00000173465	0.75274	-0.243176	-0.2541	NDEPs_NDEGs	0.182519	part5	no	ZNRD2
O60234	ENSG00000130755	0.77377	0.0162864	0.9442	NDEPs_NDEGs	0.946865	part5	no	GMFG
O60237	ENSG00000077157	0.30976	-0.132552	1.0164	NDEPs_NDEGs	0.357805	part5	no	PPP1R12B
O60238	ENSG00000104765	0.4466	0.237768	0.8706	NDEPs_NDEGs	0.484986	part5	no	BNIP3L
O60244	ENSG00000180182	0.44698	-0.157561	0.3753	NDEPs_NDEGs	0.152817	part5	no	MED14
O60245	ENSG00000169851	0.98011	-0.342062	0.2385	NDEPs_NDEGs	0.110916	part5	no	PCDH7
O60256	ENSG00000141127	0.99499	-0.0160778	0.0031	NDEPs_NDEGs	0.872151	part5	no	PRPSAP2
O60262	ENSG00000176533	0.9554	0.0464764	-0.3239	NDEPs_NDEGs	0.869704	part5	no	GNG7
O60264	ENSG00000153147	0.98011	-0.239168	0.2105	NDEPs_NDEGs	0.144926	part5	no	SMARCA5
O60266	ENSG00000138031	0.43576	-0.46666	0.9284	NDEPs_NDEGs	0.00197177	part5	no	ADCY3
O60271	ENSG00000008294	0.77377	-0.222248	0.431	NDEPs_NDEGs	0.162534	part5	no	SPAG9
O60279	ENSG00000173705	0.98011	0.645015	-0.3633	NDEPs_NDEGs	0.0746054	part5	no	SUSD5
O60282	ENSG00000168280	0.98011	0.166374	0.2827	NDEPs_NDEGs	0.109507	part5	no	KIF5C
O60285	ENSG00000074590	0.99047	-0.165669	-0.0187	NDEPs_NDEGs	0.617867	part5	no	NUAK1
O60287	ENSG00000142207	0.98011	-0.222703	0.3693	NDEPs_NDEGs	0.0276473	part5	no	URB1
O60291	ENSG00000102858	0.86364	-0.312855	0.238	NDEPs_NDEGs	0.128835	part5	no	MGRN1
O60306	ENSG00000021776	0.98011	-0.0105978	0.0621	NDEPs_NDEGs	0.918348	part5	no	AQR
O60313	ENSG00000198836	0.60348	-0.0284445	0.3916	NDEPs_NDEGs	0.791731	part5	no	OPA1
O60315	ENSG00000169554	0.98011	-0.113045	-0.0898	NDEPs_NDEGs	0.446227	part5	no	ZEB2
O60318	ENSG00000160294	0.92333	-0.131796	0.2212	NDEPs_NDEGs	0.487686	part5	no	MCM3AP
O60331	ENSG00000186111	0.97704	-0.390721	0.297	NDEPs_NDEGs	0.0219153	part5	no	PIP5K1C
O60333	ENSG00000054523	0.82467	-0.223932	0.46	NDEPs_NDEGs	0.148093	part5	no	KIF1B
O60341	ENSG00000004487	0.98011	-0.100742	0.076	NDEPs_NDEGs	0.5978	part5	no	KDM1A
O60343	ENSG00000136111	0.32967	0.0909043	0.6827	NDEPs_NDEGs	0.344206	part5	no	TBC1D4
O60361	ENSG00000123009	0.89674	-0.305888	0.542	NDEPs_NDEGs	0.0504411	part5	no	NME2P1
O60427	ENSG00000149485	0.37383	0.00742267	0.5441	NDEPs_NDEGs	0.968025	part5	no	FADS1
O60437	ENSG00000118898	0.26429	0.618752	1.6778	NDEPs_NDEGs	0.39025	part5	no	PPL
O60443	ENSG00000105928	0.98266	0.0418126	0.0605	NDEPs_NDEGs	0.836859	part5	no	GSDME
O60449	ENSG00000054219	0.78896	-0.0549494	0.5397	NDEPs_NDEGs	0.827373	part5	no	LY75
O60462	ENSG00000118257	0.69797	-0.0713805	1.3803	NDEPs_NDEGs	0.460666	part5	no	NRP2
O60476	ENSG00000198162	0.98011	0.059353	0.164	NDEPs_NDEGs	0.766508	part5	no	MAN1A2
O60486	ENSG00000136040	0.49785	0.499431	1.2988	NDEPs_NDEGs	0.089583	part5	no	PLXNC1
O60487	ENSG00000149573	0.051104	2.44942	2.4211	NDEPs_NDEGs	0.285181	part5	no	MPZL2
O60488	ENSG00000068366	0.11432	1.48231	2.0627	NDEPs_NDEGs	0.119216	part5	no	ACSL4
O60493	ENSG00000112335	0.98011	-0.131031	0.1427	NDEPs_NDEGs	0.145073	part5	no	SNX3
O60496	ENSG00000147443	0.75944	0.277743	1.0438	NDEPs_NDEGs	0.480082	part5	no	DOK2
O60499	ENSG00000104915	0.67524	-0.812081	-0.3886	NDEPs_NDEGs	0.10755	part5	no	STX10
O60502	ENSG00000198408	0.51033	-0.0897251	0.4258	NDEPs_NDEGs	0.709653	part5	no	OGA
O60503	ENSG00000162104	0.98011	0.148568	-0.0506	NDEPs_NDEGs	0.579612	part5	no	ADCY9
O60504	ENSG00000120896	0.98011	0.055341	-0.0784	NDEPs_NDEGs	0.744147	part5	no	SORBS3
O60506	ENSG00000135316	0.95265	-0.0687201	0.193	NDEPs_NDEGs	0.539327	part5	no	SYNCRIP
O60507	ENSG00000169902	0.98011	-0.452173	0.1864	NDEPs_NDEGs	0.235106	part5	no	TPST1
O60508	ENSG00000168438	0.98011	-0.395786	-0.0909	NDEPs_NDEGs	0.206076	part5	no	CDC40
O60513	ENSG00000121578	0.21656	0.679659	1.4246	NDEPs_NDEGs	0.279096	part5	no	B4GALT4
O60518	ENSG00000137040	0.99047	-0.0211715	0.0128	NDEPs_NDEGs	0.860444	part5	no	RANBP6
O60524	ENSG00000165525	0.94238	0.113922	-0.3222	NDEPs_NDEGs	0.331488	part5	no	NEMF
O60547	ENSG00000112699	0.98011	-0.22571	-0.2309	NDEPs_NDEGs	0.260757	part5	no	GMDS
O60551	ENSG00000152465	0.98011	-0.00250812	-0.1029	NDEPs_NDEGs	0.992054	part5	no	NMT2
O60563	ENSG00000129315	0.98011	0.0237915	0.2518	NDEPs_NDEGs	0.884592	part5	no	CCNT1
O60568	ENSG00000106397	0.98011	-0.0497878	0.1067	NDEPs_NDEGs	0.759277	part5	no	PLOD3
O60573	ENSG00000135930	0.98011	-0.205762	0.0896	NDEPs_NDEGs	0.396063	part5	no	EIF4E2
O60583	ENSG00000082258	0.98483	-0.0879429	0.0224	NDEPs_NDEGs	0.660081	part5	no	CCNT2
O60603	ENSG00000137462	0.30931	0.554452	0.5985	NDEPs_NDEGs	0.00297422	part5	no	TLR2
O60610	ENSG00000131504	0.71	0.137461	0.6608	NDEPs_NDEGs	0.5868	part5	no	DIAPH1
O60613	ENSG00000183291	0.98011	-0.19869	0.0777	NDEPs_NDEGs	0.262709	part5	no	SELENOF
O60635	ENSG00000117472	0.98011	0.594105	0.0692	NDEPs_NDEGs	0.287918	part5	no	TSPAN1
O60636	ENSG00000134198	0.32059	0.79481	1.3275	DEPs_NDEGs	0.00154201	part46	sig	TSPAN2
O60637	ENSG00000140391	0.96173	-0.808345	-0.2809	NDEPs_NDEGs	0.164237	part5	no	TSPAN3
O60645	ENSG00000180104	0.95711	-0.0304508	0.1633	NDEPs_NDEGs	0.743727	part5	no	EXOC3
O60658	ENSG00000073417	0.95909	-0.522499	0.1852	NDEPs_NDEGs	0.000677859	part5	no	PDE8A
O60664	ENSG00000105355	0.98011	-0.120879	0.1829	NDEPs_NDEGs	0.565457	part5	no	PLIN3
O60671	ENSG00000113456	0.98011	-0.341851	-0.0984	NDEPs_NDEGs	0.148067	part5	no	RAD1
O60673	ENSG00000009413	0.64653	0.28987	0.6646	NDEPs_NDEGs	0.206721	part5	no	REV3L
O60674	ENSG00000096968	0.95909	-0.161921	0.3806	NDEPs_NDEGs	0.27307	part5	no	JAK2
O60678	ENSG00000185238	0.98011	-0.639359	-0.0806	DEPs_NDEGs	0.0151652	part46	sig	PRMT3
O60684	ENSG00000025800	0.89275	0.0191412	0.2714	NDEPs_NDEGs	0.880465	part5	no	KPNA6
O60687	ENSG00000102359	0.98011	0.258445	0.2531	NDEPs_NDEGs	0.0791926	part5	no	SRPX2
O60701	ENSG00000109814	0.98011	-0.173794	-0.0986	NDEPs_NDEGs	0.374288	part5	no	UGDH
O60704	ENSG00000128294	0.71833	0.211961	0.6347	NDEPs_NDEGs	0.753175	part5	no	TPST2
O60711	ENSG00000110031	0.88965	-0.242868	0.4758	NDEPs_NDEGs	0.155668	part5	no	LPXN
O60716	ENSG00000198561	0.21109	-0.00308792	0.6313	NDEPs_NDEGs	0.984867	part5	no	CTNND1
O60725	ENSG00000116237	0.98011	-0.027334	0.05	NDEPs_NDEGs	0.910821	part5	no	ICMT
O60739	ENSG00000114784	0.98011	0.681732	0.0928	NDEPs_NDEGs	0.328878	part5	no	EIF1B
O60749	ENSG00000205302	0.50422	-0.0671187	0.4553	NDEPs_NDEGs	0.275543	part5	no	SNX2
O60760	ENSG00000163106	0.7779	-0.585903	-0.8284	NDEPs_NDEGs	0.10738	part5	no	HPGDS
O60762	ENSG00000000419	0.98011	0.0306502	0.1207	NDEPs_NDEGs	0.683828	part5	no	DPM1
O60763	ENSG00000138768	0.79562	0.0262279	0.2651	NDEPs_NDEGs	0.825296	part5	no	USO1
O60783	ENSG00000120333	0.98011	0.142921	-0.0702	NDEPs_NDEGs	0.712323	part5	no	MRPS14
O60784	ENSG00000100284	0.84498	-0.294556	0.5603	NDEPs_NDEGs	0.15178	part5	no	TOM1
O60814	ENSG00000197903	0.98011	-0.177847	0.216	NDEPs_NDEGs	0.308398	part5	no	H2BC12;H2BS1;H2BC5;H2BC4;H2BC18;H2BC9;H2BC15;H2BC14;H2BC13
O60825	ENSG00000123836	0.658	0.143459	0.5699	NDEPs_NDEGs	0.583634	part5	no	PFKFB2
O60826	ENSG00000101997	0.98483	-0.0215117	-0.0328	NDEPs_NDEGs	0.874892	part5	no	CCDC22
O60828	ENSG00000102103	0.92212	0.175422	-0.3107	NDEPs_NDEGs	0.784348	part5	no	PQBP1
O60830	ENSG00000126768	0.98011	0.086729	0.052	NDEPs_NDEGs	0.697215	part5	no	TIMM17B
O60831	ENSG00000243279	0.73771	0.289262	-0.6011	NDEPs_NDEGs	0.0412846	part5	no	PRAF2
O60832	ENSG00000130826	0.98011	-0.275684	-0.1281	NDEPs_NDEGs	0.0989673	part5	no	DKC1
O60841	ENSG00000158417	0.9518	-0.12403	-0.2567	NDEPs_NDEGs	0.310345	part5	no	EIF5B
O60861	ENSG00000007237	0.98011	0.388639	-0.2596	NDEPs_NDEGs	0.00248992	part5	no	GAS7
O60869	ENSG00000107223	0.98011	1.30492	-0.0755	NDEPs_NDEGs	0.0980625	part5	no	EDF1
O60870	ENSG00000151657	0.46206	-0.288805	-0.4833	NDEPs_NDEGs	0.151562	part5	no	KIN
O60879	ENSG00000147202	0.82021	0.0645903	0.2574	NDEPs_NDEGs	0.424284	part5	no	DIAPH2
O60880	ENSG00000183918	0.4455	1.64342	1.9555	NDEPs_NDEGs	0.314015	part5	no	SH2D1A
O60884	ENSG00000069345	0.98011	-0.0402713	0.0448	NDEPs_NDEGs	0.582368	part5	no	DNAJA2
O60885	ENSG00000141867	0.98011	-0.118083	0.1625	NDEPs_NDEGs	0.549641	part5	no	BRD4
O60888	ENSG00000112514	0.98011	0.0418675	-0.1186	NDEPs_NDEGs	0.856731	part5	no	CUTA
O60890	ENSG00000079482	0.70259	0.183553	-0.326	NDEPs_NDEGs	0.260306	part5	no	OPHN1
O60894	ENSG00000132329	0.50721	0.792755	-0.681	NDEPs_NDEGs	0.130831	part5	no	RAMP1
O60895	ENSG00000131477	0.71264	0.6405	0.8597	DEPs_NDEGs	0.0128665	part46	sig	RAMP2
O60906	ENSG00000135587	0.98011	0.572063	-0.1177	NDEPs_NDEGs	0.0411719	part5	no	SMPD2
O60907	ENSG00000101849	0.64456	-0.413588	0.4758	NDEPs_NDEGs	0.162073	part5	no	TBL1X
O60921	ENSG00000136273	0.90049	0.393651	0.2599	NDEPs_NDEGs	0.0470358	part5	no	HUS1
O60925	ENSG00000113068	0.98011	-0.246844	-0.0623	NDEPs_NDEGs	0.398433	part5	no	PFDN1
O60927	ENSG00000204619	0.87411	0.758381	0.2056	DEPs_NDEGs	0.0166218	part46	sig	PPP1R11
O60934	ENSG00000104320	0.71136	-0.0417891	0.4538	NDEPs_NDEGs	0.844619	part5	no	NBN
O60936	ENSG00000140939	0.98011	0.689619	0.1586	NDEPs_NDEGs	0.0515809	part5	no	NOL3
O60941	ENSG00000138101	0.89368	0.396435	0.3803	NDEPs_NDEGs	0.0721799	part5	no	DTNB
O60942	ENSG00000111880	0.32687	-0.212154	0.5001	NDEPs_NDEGs	0.298232	part5	no	RNGTT
O75023	ENSG00000105609	0.98011	0.117388	0.6117	NDEPs_NDEGs	0.388328	part5	no	LILRB5
O75027	ENSG00000131269	0.98011	0.00662044	0.1705	NDEPs_NDEGs	0.963748	part5	no	ABCB7
[truncated: 7,341 more rows]
