# Supplementary material for: Multi-omics integration highlights the role of ubiquitination in endometriosis fibrosis
Source: J Transl Med. 2024 May 12;22:445. doi: 10.1186/s12967-024-05245-0 (PMC11089738; doi:10.1186/s12967-024-05245-0)
Supplement: Supplementary file 6 — Additional file 6. A list of ubiquitination-related regulatory enzymes identified by proteomics (Table S5) [file 12967_2024_5245_MOESM6_ESM.xlsx]

## Sheet: EC_vs_NC
symbol	type	pavlue	log2FoldChange
AMFR	E3	0.0946513	-0.272286
ANKFY1	E3	0.0716022	-0.225801
ARIH1	E3	0.0120335	-0.287488
ARIH2	E3	0.0189781	-0.371154
ARMC5	E3	0.744548	-0.379825
ASB3	E3	0.620295	0.129901
ATRX	E3	0.000749321	-0.42905
ATXN3	DUB	0.577206	-0.115212
BACH1	E3	0.343246	0.218657
BMI1	E3	0.101508	-0.330284
BRAP	E3	0.00169719	-0.589136
BRCC3	DUB	0.758413	-0.0449926
BTBD10	E3	0.0439396	-1.55419
BTBD11	E3	0.974582	0.00563522
BTBD2	E3	0.0711803	-0.28569
CBL	E3	0.25079	-0.15949
CBLB	E3	0.29792	-0.203267
CBLC	E3	0.258113	0.382548
CBLL1	E3	0.00546689	-0.799453
CNOT4	E3	0.0866989	-0.731357
COPS5	DUB	0.0460947	-0.260931
COPS6	DUB	0.000237689	-0.499096
CPSF1	E3	6.53714e-06	-0.641459
CYLD	DUB	0.756921	0.0726322
DDB1	E3	2.60474e-07	-0.583982
DTX2	E3	0.839242	-0.349098
DTX3L	E3	0.973116	-0.00423437
EIF3F	DUB	8.39012e-05	-0.297706
EIF3H	DUB	0.195169	-0.124837
FBXL18	E3	0.0111233	-0.361509
FBXL20	E3	0.0522565	-0.397273
FBXL6	E3	0.143192	0.517891
FBXL8	E3	0.177641	0.241738
FBXO17	E3	0.501751	0.534624
FBXO2	E3	0.185215	0.770434
FBXO21	E3	0.13183	0.541091
FBXO22	E3	0.00222714	-0.826718
FBXO28	E3	0.361066	-0.331788
FBXO3	E3	0.0633829	-0.389399
FBXO38	E3	0.792644	-0.0402031
FBXO4	E3	0.799915	-0.105548
FBXO42	E3	0.21246	0.229542
FBXO6	E3	0.411908	0.757422
FBXO7	E3	0.20022	0.312649
FBXW11	E3	0.0124101	-0.346259
FBXW2	E3	0.776105	-0.0484263
FBXW8	E3	0.179222	-0.179986
GAN	E3	0.457678	0.531618
GTF2H2	E3	0.0108228	-0.905256
HECTD1	E3	0.569842	-0.0677486
HECTD3	E3	0.0224656	-0.26324
HERC1	E3	0.244068	0.147878
HERC2	E3	0.625471	-0.046105
HERC4	E3	0.00415844	-0.288163
HERC5	E3	0.0200098	1.27226
HIC1	E3	1.72662e-05	-0.921988
HLTF	E3	0.00422262	-0.554702
HUWE1	E3	7.68851e-06	-0.493777
IBTK	E3	0.0296396	0.30826
ITCH	E3	0.559892	0.0715622
IVNS1ABP	E3	0.066431	-0.263307
KBTBD11	E3	0.21542	0.747488
KBTBD2	E3	0.0690277	-0.569538
KBTBD4	E3	0.0218143	-0.545765
KBTBD6	E3	0.166125	-0.234307
KCTD10	E3	0.575032	0.112033
KCTD12	E3	0.000517029	1.45152
KCTD14	E3	0.125286	-0.465304
KCTD15	E3	2.20644e-05	-1.63277
KCTD21	E3	0.0490613	-0.216819
KCTD9	E3	0.493932	0.126862
KEAP1	E3	9.75795e-07	-0.966539
KLHL13	E3	0.433476	0.424069
KLHL22	E3	2.96404e-05	-1.02302
KLHL4	E3	0.155285	0.875462
KLHL5	E3	0.000362173	2.6163
LGALS3BP	E3	0.244222	-0.173315
LONRF2	E3	0.364556	0.153764
LRSAM1	E3	0.11913	0.112331
MGRN1	E3	0.156357	-0.302122
MIB1	E3	0.368331	-0.116754
MID1	E3	0.71481	0.0536213
MID2	E3	0.12774	-0.34757
MKRN1	E3	0.487841	0.183608
MKRN2	E3	0.10768	-0.194415
MNAT1	E3	0.0119448	-0.543053
MYCBP2	E3	0.787472	0.0243985
NEDD4	E3	0.206892	-0.224128
NEDD4L	E3	0.0436825	0.325662
NFXL1	E3	0.965339	0.00462671
NOSIP	E3	2.44612e-05	-0.899472
NSMCE1	E3	0.255531	0.28444
OSTM1	E3	0.679794	0.131712
OTUB1	DUB	0.0118728	-0.321016
OTUD4	DUB	0.0900974	-0.334015
OTUD7B	E3	0.362887	-0.124121
PATZ1	E3	0.333402	-0.17353
PCGF1	E3	0.676617	-0.115845
PCGF2	E3	0.425444	0.191212
PCGF5	E3	0.0534566	-0.929505
PDZRN3	E3	0.403147	-0.103189
PEX12	E3	0.127715	0.464578
PJA2	E3	0.000182962	0.953054
PML	E3	0.25385	0.268872
PPIL2	E3	0.0152165	-0.382401
PRPF19	E3	3.10345e-07	-0.640387
PRPF8	DUB	3.88076e-07	-0.740065
PSMD14	DUB	0.00760703	-0.200889
PSMD7	DUB	0.0605272	-0.292926
RABGEF1	E3	0.00194352	-0.365209
RBBP6	E3	0.0382518	-0.519953
RBCK1	E3	0.0863386	-0.249345
RBX1	E3	6.77949e-05	-1.28795
RCBTB2	E3	0.263113	-0.238227
RCHY1	E3	0.0024661	0.748239
RHOBTB3	E3	0.232169	0.236295
RING1	E3	0.000109003	-0.625729
RNF11	E3	0.175404	-0.253831
RNF113A	E3	0.618722	0.0865235
RNF121	E3	0.368427	-0.103693
RNF123	E3	0.0705006	0.172928
RNF126	E3	0.277271	0.779172
RNF13	E3	0.397386	1.20716
RNF139	E3	0.0442053	-0.495155
RNF149	E3	0.940418	0.0433442
RNF167	E3	0.438395	-0.334843
RNF170	E3	0.405525	0.246299
RNF2	E3	0.0075691	-0.839455
RNF20	E3	0.000449472	-0.456301
RNF213	E3	0.80787	0.042591
RNF214	E3	0.000638355	-0.38152
RNF25	E3	0.16241	-0.255519
RNF31	E3	0.0743746	-0.305536
RNF40	E3	4.16464e-08	-1.50056
RNF7	E3	0.244266	-0.71088
RSPRY1	E3	0.210248	-0.262322
SF3B3	E3	1.91054e-08	-0.720863
SHKBP1	E3	0.0679447	-0.323143
SMURF2	E3	0.625808	0.172318
STUB1	E3	0.00404575	-0.375786
SYVN1	E3	0.334742	-0.11464
TRAF2	E3	0.0580261	-0.846272
TRAF4	E3	0.00518251	0.657798
TRAF6	E3	0.00263279	0.492095
TRIM11	E3	0.19331	0.251427
TRIM2	E3	0.00116926	-0.698004
TRIM21	E3	0.811587	-0.0535441
TRIM22	E3	0.00248727	-0.431341
TRIM24	E3	3.10457e-06	-1.02828
TRIM25	E3	0.000933346	-0.378143
TRIM26	E3	0.00733403	-0.34727
TRIM27	E3	4.08699e-05	-0.784527
TRIM28	E3	6.14346e-08	-1.37472
TRIM3	E3	0.439081	-0.0774007
TRIM32	E3	0.125688	-0.185589
TRIM33	E3	9.72352e-07	-0.939184
TRIM38	E3	0.16758	0.217061
TRIM4	E3	0.00758531	-0.470663
TRIM41	E3	0.341463	0.199896
TRIM47	E3	0.159491	1.09478
TRIM5	E3	0.00100369	-1.06748
TRIM56	E3	0.389186	-0.0797915
TRIM6	E3	0.000871319	4.0934
TRIM65	E3	0.0673834	0.246181
TRIM68	E3	0.696953	-0.107391
TRIP12	E3	0.000163582	-0.411573
TTC3	E3	0.216863	-0.288611
UBA1	E1	4.54886e-05	-0.393495
UBA5	E1	0.0550813	0.265469
UBA6	E1	0.858049	0.0235446
UBA7	E1	0.00962178	0.510432
UBAC1	E1	0.203684	0.258805
UBAC2	E1	0.0547705	-0.47247
UBAP1	E1	0.559138	-0.0826868
UBAP2	E1	0.584172	-0.08645
UBAP2L	E1	0.00139733	-0.759418
UBASH3B	E1	0.17304	-0.190633
UBE2A	E2	0.00522084	1.25029
UBE2C	E2	0.0535932	-0.858318
UBE2E1	E2	0.00274867	-2.62324
UBE2E2	E2	0.000426071	-1.53216
UBE2G1	E2	0.000932965	-0.645687
UBE2G2	E2	0.037271	-0.433941
UBE2H	E2	0.0548229	-0.552638
UBE2J2	E2	0.0543278	-0.265158
UBE2K	E2	0.0899506	-0.255396
UBE2L3	E2	0.635973	-0.0490912
UBE2L6	E2	0.235961	0.346778
UBE2N	E2	0.0191182	-0.209631
UBE2O	E2	0.000941695	-0.544068
UBE2Q1	E2	0.547113	0.0803736
UBE2R2	E2	0.10159	-0.375199
UBE2S	E2	0.608977	-0.0860051
UBE2V1	E2	0.257218	0.148035
UBE2V2	E2	0.990878	-0.00172763
UBE2Z	E2	0.000138155	-0.45844
UBE3A	E3	0.00267898	-0.324177
UBE3C	E3	0.600512	-0.0517044
UBE4A	E3	0.0151332	-0.334931
UBE4B	E3	8.02017e-06	-0.597049
UBFD1		4.60646e-06	-0.993614
UBL3		0.106345	0.589652
UBL4A		0.000537355	-0.395775
UBL5		0.345702	0.550311
UBL7		0.161862	-0.267289
UBLCP1		1.81239e-06	-0.763873
UBR1	E3	0.00218029	-0.297726
UBR2	E3	0.912406	0.0117534
UBR3	E3	0.726956	-0.0498118
UBR4	E3	0.00360704	-0.235083
UBR5	E3	0.000560204	-0.627292
UBR7	E3	0.00475176	-1.47796
UBTD2		0.632251	-0.168765
UCHL1	DUB	2.13778e-05	2.58296
UCHL3	DUB	0.604517	0.0735815
UCHL5	DUB	0.000135335	-0.556728
UEVLD	E2	0.326826	-0.142364
UFC1		0.883547	-0.0240463
UFD1		0.0256255	-0.522279
UHRF1	E3	0.04949	-0.311761
UHRF2	E3	0.185984	-0.185664
UNK	E3	0.0147098	-0.386034
URM1		0.841072	-0.0250968
USP10	DUB	1.97461e-06	-0.661522
USP11	DUB	0.0238166	-0.274614
USP12	DUB	0.97096	-0.0118851
USP14	DUB	0.743011	-0.022862
USP15	DUB	0.00954341	0.268861
USP16	DUB	0.270857	0.164009
USP19	DUB	0.537908	-0.0682874
USP22	DUB	0.00151469	-0.622116
USP24	DUB	0.980706	-0.00306902
USP25	DUB	0.0552351	-0.236534
USP28	DUB	0.00920143	0.481381
USP3	DUB	0.200926	-0.13397
USP34	DUB	0.0652153	-0.161268
USP39	DUB	8.813e-06	-0.83193
USP4	DUB	0.073423	-0.229796
USP40	DUB	0.259044	-0.176107
USP46	DUB	0.226239	-0.174827
USP47	DUB	0.00239264	-0.387906
USP48	DUB	1.27263e-06	-0.971305
USP5	DUB	7.71366e-05	-0.40152
USP53	DUB	0.0236488	0.564275
USP7	DUB	8.69927e-06	-0.539308
USP8	DUB	0.000321332	-0.427367
USP9X	DUB	0.898079	0.0124933
VCPIP1	DUB	0.88626	-0.0163123
VPS11	E3	0.00955903	0.216047
VPS18	E3	0.00542928	0.312019
VPS41	E3	0.857492	0.0262149
VPS8	E3	0.149746	0.0964619
WDSUB1	E3	0.605005	0.0882394
WWP2	E3	0.025207	-0.929203
XIAP	E3	0.261878	-0.154843
YOD1	DUB	0.465428	-0.116223
ZBTB20	E3	0.00806151	-0.620554
ZBTB38	E3	0.0159836	-0.677964
ZBTB40	E3	0.520642	-0.0839199
ZBTB45	E3	0.0307761	0.523782
ZBTB7A	E3	0.00604936	0.793179
ZFAND6	E3	0.000327568	-1.79549
ZFP91	E3	0.132678	0.251442
ZFPL1	E3	0.376907	-0.147724
ZNF598	E3	0.597609	-0.0722425
ZNRF2	E3	0.903457	-0.0179995

## Sheet: EC_vs_EU
symbol	type	log2FoldChange	pavlue
AMFR	E3	0.0398586	0.872092
ANKFY1	E3	-0.0263521	0.826862
ARIH1	E3	-0.0843954	0.44913
ARIH2	E3	-0.105453	0.465145
ARMC5	E3	0.319265	0.828478
ASB3	E3	0.254666	0.430831
ATRX	E3	-0.424651	0.000484071
ATXN3	DUB	-0.334981	0.0578153
BACH1	E3	0.194059	0.356249
BMI1	E3	-0.13586	0.429739
BRAP	E3	-0.430684	0.0549145
BRCC3	DUB	-0.160512	0.182146
BTBD10	E3	-0.0536224	0.848602
BTBD11	E3	0.212127	0.0262041
BTBD2	E3	-0.197753	0.155669
CBL	E3	0.0873038	0.517281
CBLB	E3	-0.843462	0.0197466
CBLC	E3	0.069434	0.787798
CBLL1	E3	-0.707167	0.00199412
CNOT4	E3	-0.699191	0.3019
COPS5	DUB	-0.141932	0.234263
COPS6	DUB	-0.0428347	0.785098
CPSF1	E3	-0.578101	5.71e-05
CYLD	DUB	-0.159037	0.511874
DDB1	E3	-0.510515	2.02e-07
DTX2	E3	2.66715	0.439035
DTX3L	E3	-0.216284	0.094934
EIF3F	DUB	-0.105703	0.257845
EIF3H	DUB	-0.0594437	0.262463
FBXL18	E3	-0.2389	0.120536
FBXL20	E3	-0.545625	0.0033454
FBXL6	E3	-0.392531	0.143618
FBXL8	E3	-0.00156564	0.991134
FBXO17	E3	0.959955	0.287368
FBXO2	E3	1.19781	0.0793681
FBXO21	E3	0.0583696	0.855061
FBXO22	E3	-0.607008	0.00801149
FBXO28	E3	-0.995822	0.011518
FBXO3	E3	0.0720432	0.675058
FBXO38	E3	0.0631148	0.663608
FBXO4	E3	-0.408375	0.346329
FBXO42	E3	-0.109126	0.451783
FBXO6	E3	-0.263372	0.785568
FBXO7	E3	0.0217719	0.932148
FBXW11	E3	0.0197108	0.901908
FBXW2	E3	0.310356	0.118625
FBXW8	E3	-0.041953	0.838485
GAN	E3	0.451846	0.518046
HECTD1	E3	-0.0619042	0.551174
HECTD3	E3	-0.322013	0.00659608
HERC1	E3	-0.115986	0.372443
HERC2	E3	-0.00177325	0.986662
HERC4	E3	-0.0467794	0.642988
HERC5	E3	1.39188	0.0133691
HIC1	E3	-0.320751	0.0593661
HLTF	E3	-0.38089	0.104222
HUWE1	E3	-0.369974	0.00164283
IBTK	E3	-0.214914	0.115458
ITCH	E3	-0.104352	0.414365
IVNS1ABP	E3	-0.966062	0.0261333
KBTBD11	E3	0.630699	0.260751
KBTBD2	E3	-0.576936	0.14145
KBTBD4	E3	-0.295936	0.2179
KBTBD6	E3	-0.178129	0.315662
KCTD10	E3	0.26246	0.172137
KCTD12	E3	1.51763	0.000553504
KCTD14	E3	-1.02031	0.0263585
KCTD15	E3	-0.652882	0.241978
KCTD21	E3	0.399686	0.00428788
KCTD9	E3	-0.0561627	0.77645
KEAP1	E3	-0.59685	0.00226157
KLHL13	E3	-0.0979725	0.830383
KLHL22	E3	-0.691819	0.0325304
KLHL4	E3	0.415788	0.422214
KLHL5	E3	1.86116	0.00128915
LGALS3BP	E3	-0.448833	0.0983432
LONRF2	E3	-0.00218869	0.982328
LRSAM1	E3	0.0288344	0.766549
MGRN1	E3	0.0107332	0.953865
MIB1	E3	-0.0792186	0.472744
MID1	E3	-0.137647	0.431898
MID2	E3	0.01229	0.960298
MKRN1	E3	-0.0463467	0.846782
MKRN2	E3	-0.0250991	0.829569
MNAT1	E3	-0.0490071	0.587693
MYCBP2	E3	-0.0168421	0.834305
NEDD4	E3	-0.0629082	0.590331
NEDD4L	E3	0.204376	0.291621
NFXL1	E3	-0.451281	0.0197295
NOSIP	E3	-0.744926	0.000368251
NSMCE1	E3	0.861244	0.024078
OSTM1	E3	0.32362	0.427599
OTUB1	DUB	-0.261295	0.0339031
OTUD4	DUB	-0.550545	4.73e-05
OTUD7B	E3	-0.354648	0.01494
PATZ1	E3	-0.17912	0.30268
PCGF1	E3	-0.352108	0.0559979
PCGF2	E3	0.0274657	0.911061
PCGF5	E3	-0.693014	0.0819695
PDZRN3	E3	-0.439698	0.110801
PEX12	E3	0.306887	0.264906
PJA2	E3	0.448416	0.0420475
PML	E3	0.151093	0.493212
PPIL2	E3	-0.333448	0.0143464
PRPF19	E3	-0.373574	0.000257958
PRPF8	DUB	-0.574802	8.36e-07
PSMD14	DUB	-0.198062	0.0200321
PSMD7	DUB	-0.0860703	0.603709
RABGEF1	E3	-0.102302	0.345349
RBBP6	E3	-0.216821	0.0858934
RBCK1	E3	0.035259	0.710603
RBX1	E3	-1.27929	0.000277884
RCBTB2	E3	-0.196174	0.182004
RCHY1	E3	0.150645	0.407745
RHOBTB3	E3	-0.0272822	0.893897
RING1	E3	-0.415845	0.0337549
RNF11	E3	-0.0116971	0.955662
RNF113A	E3	0.153383	0.297818
RNF121	E3	0.0958549	0.442435
RNF123	E3	-0.119475	0.23626
RNF126	E3	0.512064	0.453104
RNF13	E3	0.949432	0.470361
RNF139	E3	-1.23933	0.0435079
RNF149	E3	0.32571	0.60581
RNF167	E3	-0.222545	0.507987
RNF170	E3	0.156434	0.594787
RNF2	E3	-0.686152	0.00184175
RNF20	E3	-0.481761	0.000134349
RNF213	E3	-0.0662277	0.781228
RNF214	E3	-0.226013	0.0403574
RNF25	E3	0.283819	0.115966
RNF31	E3	-0.348088	0.00872555
RNF40	E3	-1.18707	3.88e-06
RNF7	E3	-0.918924	0.227808
RSPRY1	E3	-0.155141	0.50421
SF3B3	E3	-0.621437	1.01e-07
SHKBP1	E3	-0.170595	0.452959
SMURF2	E3	-0.208974	0.62092
STUB1	E3	-0.228971	0.0553904
SYVN1	E3	0.0551034	0.717053
TRAF2	E3	-0.154105	0.486796
TRAF4	E3	0.204136	0.0532906
TRAF6	E3	-0.0468264	0.785034
TRIM11	E3	0.229839	0.19437
TRIM2	E3	-0.329114	0.0198222
TRIM21	E3	-0.114749	0.671187
TRIM22	E3	-0.172453	0.179594
TRIM24	E3	-0.851545	0.0005322
TRIM25	E3	-0.228665	0.0143517
TRIM26	E3	-0.00923037	0.954463
TRIM27	E3	-0.357864	0.037965
TRIM28	E3	-1.09343	5.98e-06
TRIM3	E3	-0.186253	0.127528
TRIM32	E3	-0.405201	0.00349816
TRIM33	E3	-0.785963	2.65e-06
TRIM38	E3	-0.0631003	0.654676
TRIM4	E3	-0.143913	0.432301
TRIM41	E3	-0.0823129	0.668795
TRIM47	E3	0.778795	0.28427
TRIM5	E3	-0.0467552	0.805187
TRIM56	E3	0.00699379	0.923205
TRIM6	E3	3.52426	0.00113032
TRIM65	E3	0.131022	0.319236
TRIM68	E3	-0.0412144	0.88714
TRIP12	E3	-0.375323	0.00269194
TTC3	E3	0.0829916	0.556628
UBA1	E1	-0.345753	0.000472776
UBA5	E1	0.147437	0.284553
UBA6	E1	0.12523	0.369186
UBA7	E1	0.472711	0.0757985
UBAC1	other	-0.189945	0.360221
UBAC2	other	-0.528093	0.0123913
UBAP1	other	0.234795	0.00464085
UBAP2	other	0.123313	0.365686
UBAP2L	other	-0.346025	0.0444415
UBASH3B	other	-0.0293544	0.787464
UBE2A	E2	1.37427	0.002638
UBE2C	E2	-0.846224	0.130034
UBE2D3;UBE2D2	E2	0.86345	0.0228136
UBE2E1	E2	-2.82353	0.0445996
UBE2E2	E2	-1.24383	0.0045867
UBE2G1	E2	-0.291493	0.195857
UBE2G2	E2	-0.173818	0.32688
UBE2H	E2	-0.252672	0.298891
UBE2J2	E2	-0.622457	0.150176
UBE2K	E2	-0.259586	0.161111
UBE2L3	E2	0.0281421	0.832354
UBE2L6	E2	0.577111	0.0799608
UBE2N	E2	-0.169693	0.0633405
UBE2O	E2	-0.474243	0.00108831
UBE2Q1	E2	-0.0520573	0.704484
UBE2R2	E2	-0.277377	0.370366
UBE2S	E2	-0.330778	0.439897
UBE2V1	E2	0.147533	0.279021
UBE2V2	E2	0.0554255	0.700052
UBE2Z	E2	-0.457101	0.000412527
UBE3A	E3	-0.354701	0.000519321
UBE3C	E3	-0.0722997	0.429466
UBE4A	E3	-0.173918	0.249975
UBE4B	E3	-0.656741	0.000983637
UBFD1	other	-0.867761	2.42e-05
UBL3	other	0.48418	0.242429
UBL4A	other	-0.390299	0.0187362
UBL5	other	-0.276396	0.603983
UBL7	other	-0.362253	0.00533328
UBLCP1	other	-0.662803	0.000279724
UBR1	E3	-0.187236	0.00339178
UBR2	E3	-0.270454	0.0146705
UBR3	E3	-0.357234	0.0534372
UBR4	E3	-0.335578	0.00755423
UBR5	E3	-0.38079	0.018388
UBR7	E3	-1.25611	0.0177943
UBTD2	other	-0.447738	0.257288
UCHL1	DUB	2.79102	1.54e-05
UCHL3	DUB	-0.0887092	0.489206
UCHL5	DUB	-0.439434	0.00582166
UEVLD	E2	-0.342729	0.0763891
UFC1	other	0.00132965	0.993896
UFD1	other	-1.09808	0.00454833
UHRF1	E3	-0.491306	0.0736353
UHRF2	E3	0.146664	0.381254
UNK	E3	-0.281156	0.0124749
URM1	other	-0.0790527	0.462402
USP10	DUB	-0.620783	0.00055017
USP11	DUB	-0.000526192	0.997368
USP12	DUB	-0.0290166	0.932856
USP14	DUB	-0.100483	0.0819364
USP15	DUB	0.249544	0.0302487
USP16	DUB	-0.199815	0.143255
USP19	DUB	-0.265722	0.0305715
USP22	DUB	0.276562	0.216168
USP24	DUB	-0.192891	0.147688
USP25	DUB	-0.309361	0.0911368
USP28	DUB	-0.140028	0.302879
USP3	DUB	-0.244311	0.0278884
USP34	DUB	-0.0342449	0.748687
USP39	DUB	-0.601448	0.00109766
USP4	DUB	-0.32613	0.0289886
USP40	DUB	-0.674195	0.00730792
USP46	DUB	0.215536	0.113578
USP47	DUB	-0.472159	0.00432468
USP48	DUB	-0.754521	0.00330251
USP5	DUB	-0.352439	0.000944059
USP53	DUB	-0.692094	0.306254
USP7	DUB	-0.377279	0.000197192
USP8	DUB	-0.132715	0.255003
USP9X	DUB	-0.220237	0.204637
VCPIP1	DUB	0.0261877	0.78667
VPS11	E3	0.23787	0.00800228
VPS18	E3	0.383664	0.00194989
VPS41	E3	0.0624146	0.662687
VPS8	E3	0.129203	0.0686158
WDSUB1	E3	0.0174962	0.904599
WWP2;WWP1	E3	-1.34455	0.0122112
XIAP	E3	0.102788	0.492349
YOD1	DUB	0.121499	0.520055
ZBTB20	E3	-1.15546	0.000770108
ZBTB38	E3	0.234025	0.0649919
ZBTB40	E3	0.0996169	0.521049
ZBTB45	E3	-0.164009	0.351445
ZBTB7A	E3	0.20863	0.342041
ZFAND6	E3	-1.33187	0.0931452
ZFP91	E3	-0.106357	0.512106
ZFPL1	E3	-0.435717	0.00981899
ZNF598	E3	-0.164397	0.311771
ZNRF2	E3	0.26328	0.048477
