# Supplementary material for: Multi-omics integration highlights the role of ubiquitination in endometriosis fibrosis
Source: J Transl Med. 2024 May 12;22:445. doi: 10.1186/s12967-024-05245-0 (PMC11089738; doi:10.1186/s12967-024-05245-0)
Supplement: Supplementary file 7 — Additional file 7. Enriched results of GO and KEGG analysis for DUPs in ubiquitylomics (Table S6) [file 12967_2024_5245_MOESM7_ESM.xlsx]

## Sheet: Ubiquitylome_EC vs NC_GO
GO_ID	Term	Category	Test	Ref	TestAll	RefAll	Test_per	Ref_per	TestSeqs	RefSeqs	P value	FDR	richFactor
GO:0032993	protein-DNA complex	C	29	39	1188	2951	0.0244108	0.0132159	P16403,B2R984,Q71UI9,A0A024QZP6,P16401,Q99525,A8K9J7,Q93077,Q16777,Q02539,A0A494C189,Q5TEC6,B2R4R0,Q6TXQ4,Q0D2M2,B2R4P9,Q8IUE6,A1L407,A0A024RAS2,P16104,B2R5B6,P07305,A0A024R017,Q9BTM1,A0A0U1RRH7,P12004,P13010,P0DPK2,P78527	P16403,B2R984,Q71UI9,A0A024QZP6,P16401,Q99525,A8K9J7,Q92522,Q93077,Q16777,Q5SWC8,Q02539,A0A494C189,Q5TEC6,B4DR52,B2R4R0,Q6TXQ4,Q71DI3,P68431,Q0D2M2,B2R4P9,B0QZK4,Q8IUE6,A1L407,A0A024RAS2,P16104,B2R5B6,P07305,A0A024R017,B4DJC3,Q9BTM1,A0A0U1RRH7,P16402,P12004,P13010,P0DPK2,P78527,P14923,P06748	1.44364e-05	0.0643623	0.74359
GO:0000786	nucleosome	C	26	34	1188	2951	0.0218855	0.0115215	P0DPK2,P16403,B2R984,Q71UI9,A0A024QZP6,P16401,Q99525,A8K9J7,Q93077,Q16777,Q02539,A0A494C189,Q5TEC6,B2R4R0,Q6TXQ4,Q0D2M2,B2R4P9,Q8IUE6,A1L407,A0A024RAS2,P16104,B2R5B6,P07305,A0A024R017,Q9BTM1,A0A0U1RRH7	P68431,P0DPK2,P16403,B2R984,Q71UI9,A0A024QZP6,P16401,Q99525,A8K9J7,Q92522,Q93077,Q16777,Q5SWC8,Q02539,A0A494C189,Q5TEC6,B4DR52,B2R4R0,Q6TXQ4,Q71DI3,Q0D2M2,B2R4P9,B0QZK4,Q8IUE6,A1L407,A0A024RAS2,P16104,B2R5B6,P07305,A0A024R017,B4DJC3,Q9BTM1,A0A0U1RRH7,P16402	1.74874e-05	0.0643623	0.764706
GO:0070527	platelet aggregation	P	12	14	1188	2951	0.010101	0.00474415	A0A024R244,P02679,P13688,P02675,P04792,O00186,P16234,P35579,P02671,P24844,P63092,P21291	A0A024R244,P02679,P13688,P02675,P05106,P04792,O00186,P16234,P35579,P02671,P24844,P63092,P21291,Q86UX7	0.000635486	0.679732	0.857143
GO:0045921	positive regulation of exocytosis	P	8	8	1188	2951	0.00673401	0.00271095	P30273,A0A024R244,Q12846,O43747,Q9BV40,P02675,P02679,P02671	P30273,A0A024R244,Q12846,O43747,Q9BV40,P02675,P02679,P02671	0.000680212	0.679732	1
GO:0051592	response to calcium ion	P	13	16	1188	2951	0.0109428	0.00542189	P0DP24,P35611,B7ZL55,Q13557,Q8WZ42,P07996,P02675,P02679,Q2TNI1,P50995,P02671,Q9H553,F6WQW2	P0DP24,P35611,B7ZL55,Q13557,Q13131,Q99829,Q8WZ42,P07996,Q9H3M7,P02675,P02679,Q2TNI1,P50995,P02671,Q9H553,F6WQW2	0.000980448	0.679732	0.8125
GO:0043300	regulation of leukocyte degranulation	P	7	7	1188	2951	0.00589226	0.00237208	A0A024R1P2,P30273,A0A024R244,Q12846,P13688,O43747,Q9BV40	A0A024R1P2,P30273,A0A024R244,Q12846,P13688,O43747,Q9BV40	0.00169564	0.679732	1
GO:0042310	vasoconstriction	P	9	10	1188	2951	0.00757576	0.00338868	P20020,P24530,P62736,O00443,P08913,P02675,P02679,Q2TNI1,P02671	P20020,P24530,P62736,O00443,P08913,P02675,P02679,Q2TNI1,P35367,P02671	0.00174365	0.679732	0.9
GO:0005509	calcium ion binding	F	60	111	1188	2951	0.0505051	0.0376144	P0DP24,P09525,Q8WZ42,B4DDZ4,A0A384MEF1,Q5T3N1,Q96JQ0,A0A0S2Z377,A0A0D9SF54,P07996,P04632,G3V511,D6RBL5,Q6ZP35,A0A0S2Z3L2,G3V1V0,E5RK69,P08758,P50995,Q7Z5V0,A0A024R694,Q01814,Q9UII7,P35555,H0YKL9,E9PIT3,P27824,P02549,A8K2V7,B2R8Y4,P24844,P06703,P26447,B4DDT3,P00736,O15162,V9HW65,Q53G71,A0A024R0S6,A0A3B3ITK0,A0A4D5RAI2,A0A024R580,Q14118,H3BQK9,A0A024RAB6,J3QL41,H0YNB8,A0A4D5RAI5,E5RGZ0,B4DMV9,A0A2X…	P0DP24,B2R5H0,P09525,Q8WZ42,Q96C19,B4DDZ4,A0A384MEF1,Q5T3N1,Q96JQ0,A0A0S2Z377,A0A0D9SF54,P07996,P04632,G3V511,D6RBL5,Q6ZP35,A0A0S2Z3L2,G3V1V0,E5RK69,P08758,P50995,Q7Z5V0,H0YNP5,A0A024R694,A0A590UJG2,A8K3I0,Q01814,Q9UII7,P35555,D6RJI3,H0YKL9,E9PSA6,E9PIT3,P27824,P02549,A8K2V7,B2R8Y4,Q9UBC2,P24844,Q13938,Q5CZI2,B1AUU8,Q8IXK1,P06703,P26447,B4DDT3,P00736,A0A024RAP3,Q9Y5E8,P48960,O15162,V9HW65,Q86V58,…	0.0019016	0.679732	0.540541
GO:1903305	regulation of regulated secretory pathway	P	12	15	1188	2951	0.010101	0.00508302	A0A024R1P2,P30273,A0A024R244,Q12846,P13688,O43747,P08913,O00186,P04899,A0A0S2Z3L2,Q9BV40,Q9Y2X7	A0A024R1P2,P30273,A0A024R244,Q12846,P13688,O43747,P08913,O00186,P04899,A0A0S2Z3L2,Q9BV40,Q9Y2X7,P35080,A8KAH9,Q8TDZ2	0.00201159	0.679732	0.8
GO:0098609	cell-cell adhesion	P	39	67	1188	2951	0.0328283	0.0227042	Q96JQ0,Q9BY67,O94910,Q9UII7,P13688,J3QL41,P26038,Q75L79,O75508,P78369,P23229,P09382,O14495,P02675,P02679,P02671,P02549,P15529,Q9BT67,P14902,Q6IQ23,Q9ULJ6,A0A024R244,O75190,P05109,P04792,O00186,P16234,P35579,P24844,P63092,P21291,Q14254,Q05707,Q7KZJ3,E9PDD2,B8QGS9,E7EPC8,Q4W5T8	Q96JQ0,Q9BY67,P08648,O94910,Q96AP7,Q9UII7,P13688,Q8WX93,Q9Y5E8,J3QL41,Q9UN71,P26038,P08575,Q86UX7,Q75L79,O75508,P78369,O60674,P23229,P09382,P98172,O14495,Q12955,P05106,P02675,P02679,O75955,P02671,P02549,P15529,Q9BT67,P14902,Q6IQ23,O60716,V9HW12,P43403,Q9ULJ6,A0A024R244,P51452,B0YJA4,O75190,P05109,P04792,O00186,P16234,P35579,P24844,P63092,P21291,P14923,P15924,P16422,Q16539,P08246,Q14254,P51617,A0A…	0.00203153	0.679732	0.58209
GO:0043292	contractile fiber	C	22	34	1188	2951	0.0185185	0.0115215	P28289,P62736,P14902,P0DP24,Q8WZ42,Q15149,P08727,Q09666,Q14118,P24844,P35749,P16157,P02730,Q8WXH0,O75190,V9HW92,P04792,Q14192,Q13643,Q9UMS6,P21291,Q8N3V7	P60900,P28289,P29536,P13533,P62736,P14902,P0DP24,Q8WZ42,Q15149,Q12955,P08727,Q09666,Q14118,Q14315,P24844,P35749,P07951,A0A024R843,P16157,P02730,Q8WXH0,P14923,O75190,V9HW92,P04792,Q14192,Q13643,Q8WX93,Q9UMS6,P21291,Q8N3V7,O43707,J3QRS3,Q9NR12	0.00327807	0.867177	0.647059
GO:0005856	cytoskeleton	C	139	291	1188	2951	0.117003	0.0986106	P16157,P02549,P62736,A0A384MEF1,Q15019,P29966,Q6ZN40,G3XAM7,Q08211,Q09666,Q15417,P35579,Q9Y4G6,Q9H553,Q9UMS6,Q8N3V7,P78536,Q9NQX4,P07305,P27816,A0A0D9SF54,P68366,P31689,A0A024R0S6,Q9P0L0,D3DPS3,Q99426,P02730,P28289,Q15149,Q8WXH0,P51531,V9HWE1,P05109,P23528,V9HWA6,P46939,A0A024QZN4,P08727,Q8WZ42,Q562R1,V9HWG7,P35611,Q53GC7,B4E3S1,F5H6E2,B3KWH4,A0A494C024,Q7Z3N6,Q9UE82,B0I1S9,B7Z9C0,Q0VF96,Q6ZNK5,Q…	Q12955,P16157,P02549,P62736,A0A384MEF1,Q15019,P29966,Q6ZN40,G3XAM7,Q08211,P14923,Q09666,Q15417,P35579,Q8TDZ2,H0Y704,Q9Y4G6,Q8WX93,P32456,Q9H553,Q9UMS6,Q8N3V7,P78536,E9PS97,P13796,Q9NQX4,P07305,Q5TZA2,Q9NR12,P07951,P61160,P27816,A0A0D9SF54,P68366,P50570,P31689,E5RFP0,A0A024R0S6,Q9P0L0,D3DPS3,Q99426,P36404,A0A024R9M9,Q96L34,P02730,P28289,Q00013,O43707,B1AK88,Q15149,Q8WXH0,P51531,V9HWE1,K7EPJ9,P0510…	0.00377143	0.867177	0.477663
GO:0055102	lipase inhibitor activity	F	12	16	1188	2951	0.010101	0.00542189	P09525,Q5T3N1,P08758,H0YKL9,P02654,V9HW65,A0A4D5RAI2,H0YNB8,A0A4D5RAI5,A0A4D5RAT3,A0A4D5RBK2,A0A024R3E3	P09525,Q5T3N1,P08758,H0YNP5,H0YKL9,P02654,V9HW65,A0A4D5RAI2,H0YNB8,A0A4D5RAI5,A0A4D5RAT3,A0A4D5RBK2,A0A4D5RAU4,Q96CS3,A0A024R3E3,P02656	0.005105	0.867177	0.75
GO:0002697	regulation of immune effector process	P	23	37	1188	2951	0.0193603	0.0125381	P30273,V9HWA9,P01023,P13688,Q8TDB6,P78527,P02790,P00736,P15529,Q9BY67,A0A024R1P2,A0A024R244,Q12846,O43747,Q9BT67,O00635,H0YL26,Q08211,P39019,I4AY87,Q7Z2W4,Q9BV40,P14778	P30273,V9HWA9,P01023,P13688,P08575,O15400,Q8TDB6,P78527,P02790,O15455,Q16539,P10909,P00736,P15529,P04004,Q8TAT6,P50453,Q9BY67,A0A024R1P2,A0A024R244,Q12846,O43747,A0A348GSH7,Q9BT67,Q96J02,O00635,O75688,O75844,H0YL26,Q08211,P39019,I4AY87,Q7Z2W4,Q9BV40,A8KAH9,A0A024RCB7,P14778	0.00557547	0.867177	0.621622
GO:0031032	actomyosin structure organization	P	16	24	1188	2951	0.013468	0.00813284	P28289,Q8WZ42,P35749,V9HW92,P08727,V9HWG7,P21291,A0A087WV20,Q8N3V7,Q0VF96,P16234,P09619,Q15417,P35579,B4DUT8,A0A024R6N2	P28289,P29536,P13533,Q8WZ42,P35749,V9HW92,Q15942,B2R5T5,P08727,V9HWG7,P21291,A0A087WV20,Q8N3V7,P35080,Q9UI08,Q0VF96,P16234,P09619,Q7Z406,O43491,Q15417,P35579,B4DUT8,A0A024R6N2	0.00785521	0.867177	0.666667
GO:0007010	cytoskeleton organization	P	88	179	1188	2951	0.0740741	0.0606574	P35579,P27816,P0DP24,P68366,P09543,P46821,D3DPS3,P35611,P29966,Q9UEY8,Q8IXW6,A0A024R694,B0I1S9,A0A140VK07,A0A384MEF1,Q53GC7,P23528,P62328,Q92608,O75190,P08913,Q13643,Q8IZM6,Q5HYL6,K7EJ44,P21291,P22105,A0A024R1P2,B4DLA1,I3L3D5,A0A024R7Z5,G5EA09,Q8WZ42,P28289,Q0VF96,P02549,Q9NQX4,B3KTA3,A0A1S5UZ07,Q9Y4G6,Q14118,F6WQW2,B7Z3G3,Q9Y3A5,H0YBT8,R4GMT7,Q53HG7,Q9BV73,Q8WXH0,V9HWA6,V9HWG7,P35749,Q9Y2A7,Q29R…	P35579,P46100,P27816,P0DP24,P68366,P09543,P46821,A0A024RAM4,A6NHL2,D3DPS3,Q96L34,A0A024R9M9,P35611,P29966,Q9UEY8,Q8IXW6,A0A024R694,B0I1S9,Q8TDZ2,A0A140VK07,O43707,P13796,Q14651,P62745,Q53GY0,B3KUI1,A0A384MEF1,B1AK85,A8K0T9,Q53GC7,B1AK88,P23528,P62328,Q92608,A0A024R321,O75190,P08913,P84095,Q13643,J3QLR6,B2RDY9,O60610,Q8IZM6,H0YNJ8,Q5HYL6,Q8WX93,K7EJ44,P21291,P22105,A0A024R1P2,Q14678,B4DLA1,I3L3D5,…	0.00795175	0.867177	0.49162
GO:0051493	regulation of cytoskeleton organization	P	30	62	1188	2951	0.0252525	0.0210098	A0A384MEF1,P35611,Q9UEY8,Q53GC7,P62328,P46821,P23528,V9HWA6,V9HWG7,Q9Y2A7,Q9BV73,Q9Y295,Q9UMS6,Q8N3V7,P09619,Q96PK6,F6WQW2,A0A087WV20,Q0VF96,A0A087WUZ3,P02549,A0A024R674,P28289,Q5HYL6,Q00610,P0DMV9,P12270,P16234,P07333,P05109	A0A384MEF1,P35611,Q9UEY8,B1AK85,A8K0T9,Q53GC7,B1AK88,P62328,Q93045,P46821,Q8WUW1,P06748,Q96AP7,P35080,P23528,V9HWA6,V9HWG7,Q14678,O75146,Q9Y2A7,Q6R327,P62330,P29536,Q9UI08,Q9BV73,P36404,Q9Y295,Q9UMS6,Q8N3V7,P84095,P09619,Q07954,P62745,B4DTI0,Q8IY98,A4D275,B1ALC0,A0A0A6YYG9,P61160,P53367,Q96PK6,P37198,F6WQW2,Q96L34,A0A087WV20,Q0VF96,A0A087WUZ3,P02549,A0A024R674,P28289,H0YNJ8,Q5HYL6,Q00610,P63096,Q…	0.11786	0.867177	0.483871
GO:0044815	DNA packaging complex	C	26	35	1188	2951	0.0218855	0.0118604	P16403,B2R984,Q71UI9,A0A024QZP6,P16401,Q99525,A8K9J7,Q93077,Q16777,Q02539,A0A494C189,Q5TEC6,B2R4R0,Q6TXQ4,Q0D2M2,B2R4P9,Q8IUE6,A1L407,A0A024RAS2,P16104,B2R5B6,P07305,A0A024R017,Q9BTM1,A0A0U1RRH7,P0DPK2	P16403,B2R984,Q71UI9,A0A024QZP6,P16401,Q99525,A8K9J7,Q92522,Q93077,Q16777,Q5SWC8,Q02539,A0A494C189,Q5TEC6,B4DR52,B2R4R0,Q6TXQ4,Q71DI3,P68431,Q0D2M2,B2R4P9,B0QZK4,Q8IUE6,A1L407,A0A024RAS2,P16104,B2R5B6,P07305,A0A024R017,B4DJC3,Q9BTM1,A0A0U1RRH7,P16402,Q9NTJ3,P0DPK2	4.21301e-05	0.103373	0.742857
GO:0005544	calcium-dependent phospholipid binding	F	16	20	1188	2951	0.013468	0.00677736	P09525,B4DDZ4,Q5T3N1,A0A0S2Z377,D6RBL5,Q6ZP35,E5RK69,P08758,P50995,H0YKL9,V9HW65,A0A4D5RAI2,H0YNB8,A0A4D5RAI5,A0A4D5RAT3,A0A4D5RBK2	P09525,B4DDZ4,Q5T3N1,A0A0S2Z377,D6RBL5,Q6ZP35,E5RK69,P08758,P50995,H0YNP5,H0YKL9,V9HW65,A0A4D5RAI2,H0YNB8,A0A4D5RAI5,O75923,A0A4D5RAT3,A0A4D5RBK2,A0A4D5RAU4,Q99829	0.000331602	0.61023	0.8
GO:0046982	protein heterodimerization activity	F	28	43	1188	2951	0.023569	0.0145713	P05023,P35611,Q71UI9,A0A024QZP6,Q99525,Q2TNI1,A8K9J7,Q93077,Q16777,P08913,A0A494C189,Q5TEC6,B2R4R0,Q6TXQ4,Q9H553,Q02880,Q0D2M2,B2R4P9,Q8IUE6,Q9P0L0,P04839,A0A024RAS2,P16104,B2R5B6,A0A024R017,Q9BTM1,A0A0U1RRH7,P0DPK2	Q07820,P05023,P35611,Q71UI9,A0A024QZP6,Q99525,Q2TNI1,A8K9J7,Q93077,Q16777,P08913,A0A494C189,Q5TEC6,B4DR52,B2R4R0,Q14683,Q6TXQ4,P10909,Q9H553,Q02880,Q71DI3,P68431,Q0D2M2,B2R4P9,P51617,Q8IUE6,Q9P0L0,P04839,A0A024RAS2,P16104,B2R5B6,P13645,O14744,O75146,A0A024R017,B4DJC3,Q9BTM1,A0A0U1RRH7,P07951,P0DPK2,Q86X10,Q13428,O00291	0.000796778	0.679732	0.651163
GO:0010038	response to metal ion	P	22	32	1188	2951	0.0185185	0.0108438	P0DP24,P05109,A0A384P5Q0,A0A140VJS0,P62136,A0A384ME44,P12004,P07996,P55011,Q8WZ42,P02675,P02679,Q2TNI1,P50995,P02671,Q9H553,F6WQW2,A0A384MEF1,P04839,P35611,B7ZL55,Q13557	P0DP24,P05109,P27338,Q13488,P02795,A0A384P5Q0,A0A140VJS0,P62136,A0A384ME44,P12004,P15259,P07996,P55011,Q99584,Q8WZ42,Q9H3M7,P02675,P02679,Q2TNI1,P50995,P02671,Q9H553,F6WQW2,A0A384MEF1,P04839,P35611,B7ZL55,Q13557,Q13131,Q99829,Q12955,A0A024R3T8	0.000990825	0.679732	0.6875
GO:0099081	supramolecular polymer	C	63	116	1188	2951	0.0530303	0.0393087	P35555,P28289,P62736,P14902,B0YJC4,E9PBF6,A0A384NPH0,Q45VM8,P08729,P08727,B2RA03,V9HWE1,C9JM50,P35527,A5Z217,B4DZT3,B3KVF5,P27816,B7ZAF0,P68366,B7Z1K5,P09543,P46821,Q53GA7,P78371,B4DMU8,B2RBD5,Q14152,Q8IZ29,K7EJ64,Q99426,Q13425,Q96TC7,Q562R1,V9HWG7,P0DP24,Q7Z4W1,O75508,Q969I0,H6VRG1,Q00610,Q9Y2A7,A0A140VK07,Q8WZ42,Q15149,Q09666,Q14118,P51884,P24844,P35749,P16157,P02730,Q8WXH0,O75190,V9HW92,P04792…	P35555,P23142,P60900,P28289,P29536,P13533,P62736,P14902,B0YJC4,E9PBF6,A0A384NPH0,Q45VM8,P08729,P08727,P14923,B2RA03,Q8TDZ2,V9HWE1,C9JM50,P13647,P35527,A5Z217,B4DZT3,B3KVF5,K7EPJ9,P13645,P15924,A0A075B7B1,P33176,P27816,M0R278,P36507,B7ZAF0,P68366,B7Z1K5,P17987,P09543,P46821,A0A024RAM4,P50570,Q53GA7,P78371,B4E052,B4DMU8,B2RBD5,Q14152,Q8IZ29,A6NHL2,B4DP54,Q99832,K7ESM5,A5D906,K7EJ64,O75923,J3KRI4,Q9…	0.00125671	0.679732	0.543103
GO:0099512	supramolecular fiber	C	63	116	1188	2951	0.0530303	0.0393087	P35555,P28289,P62736,P14902,B0YJC4,E9PBF6,A0A384NPH0,Q45VM8,P08729,P08727,B2RA03,V9HWE1,C9JM50,P35527,A5Z217,B4DZT3,B3KVF5,P27816,B7ZAF0,P68366,B7Z1K5,P09543,P46821,Q53GA7,P78371,B4DMU8,B2RBD5,Q14152,Q8IZ29,K7EJ64,Q99426,Q13425,Q96TC7,Q562R1,V9HWG7,O75508,Q969I0,H6VRG1,P0DP24,Q7Z4W1,Q00610,Q9Y2A7,A0A140VK07,Q8WZ42,Q15149,Q09666,Q14118,P51884,P24844,P35749,P16157,P02730,Q8WXH0,O75190,V9HW92,P04792…	P35555,P23142,P60900,P28289,P29536,P13533,P62736,P14902,B0YJC4,E9PBF6,A0A384NPH0,Q45VM8,P08729,P08727,P14923,B2RA03,Q8TDZ2,V9HWE1,C9JM50,P13647,P35527,A5Z217,B4DZT3,B3KVF5,K7EPJ9,P13645,P15924,A0A075B7B1,P33176,P27816,M0R278,P36507,B7ZAF0,P68366,B7Z1K5,P17987,P09543,P46821,A0A024RAM4,P50570,Q53GA7,P78371,B4E052,B4DMU8,B2RBD5,Q14152,Q8IZ29,A6NHL2,B4DP54,Q99832,K7ESM5,A5D906,K7EJ64,O75923,J3KRI4,Q9…	0.00125671	0.679732	0.543103
GO:0004859	phospholipase inhibitor activity	F	11	13	1188	2951	0.00925926	0.00440529	P09525,Q5T3N1,P08758,H0YKL9,P02654,V9HW65,A0A4D5RAI2,H0YNB8,A0A4D5RAI5,A0A4D5RAT3,A0A4D5RBK2	P09525,Q5T3N1,P08758,H0YNP5,H0YKL9,P02654,V9HW65,A0A4D5RAI2,H0YNB8,A0A4D5RAI5,A0A4D5RAT3,A0A4D5RBK2,A0A4D5RAU4	0.0013713	0.679732	0.846154
GO:0099080	supramolecular complex	C	63	117	1188	2951	0.0530303	0.0396476	P35555,B0YJC4,E9PBF6,A0A384NPH0,Q45VM8,P08729,P08727,B2RA03,V9HWE1,C9JM50,P35527,A5Z217,B4DZT3,B3KVF5,P27816,B7ZAF0,P68366,B7Z1K5,P09543,P46821,Q53GA7,P78371,B4DMU8,B2RBD5,Q14152,Q8IZ29,K7EJ64,Q99426,Q13425,Q96TC7,P28289,Q562R1,V9HWG7,P62736,P14902,O75508,Q969I0,H6VRG1,P0DP24,Q7Z4W1,Q00610,Q9Y2A7,A0A140VK07,Q8WZ42,Q15149,Q09666,Q14118,P51884,P24844,P35749,P16157,P02730,Q8WXH0,O75190,V9HW92,P04792…	P35555,P23142,B0YJC4,E9PBF6,A0A384NPH0,Q45VM8,P08729,P08727,P14923,B2RA03,Q8TDZ2,V9HWE1,C9JM50,P13647,P35527,A5Z217,B4DZT3,B3KVF5,K7EPJ9,P13645,P15924,A0A075B7B1,P33176,P27816,M0R278,P36507,B7ZAF0,P68366,B7Z1K5,P17987,P09543,P46821,A0A024RAM4,P50570,Q53GA7,P78371,B4E052,B4DMU8,B2RBD5,Q14152,Q8IZ29,A6NHL2,B4DP54,Q99832,K7ESM5,A5D906,K7EJ64,O75923,J3KRI4,Q99426,Q5JR59,Q96FN5,Q6FGH9,Q13425,Q96TC7,A0…	0.00167666	0.679732	0.538462
GO:0006939	smooth muscle contraction	P	7	7	1188	2951	0.00589226	0.00237208	P20020,Q2TNI1,P08913,P24530,P62736,O00443,P35749	P20020,Q2TNI1,P08913,P24530,P62736,O00443,P35749	0.00169564	0.679732	1
GO:1903779	regulation of cardiac conduction	P	7	7	1188	2951	0.00589226	0.00237208	P0DP24,Q2TNI1,Q13557,P05023,Q01814,P20020,P17612	P0DP24,Q2TNI1,Q13557,P05023,Q01814,P20020,P17612	0.00169564	0.679732	1
GO:0097756	negative regulation of blood vessel diameter	P	9	10	1188	2951	0.00757576	0.00338868	P20020,P24530,P62736,O00443,P08913,Q2TNI1,P02675,P02679,P02671	P20020,P24530,P62736,O00443,P08913,Q2TNI1,P02675,P02679,P35367,P02671	0.00174365	0.679732	0.9
GO:0017157	regulation of exocytosis	P	16	22	1188	2951	0.013468	0.0074551	A0A024R1P2,P30273,A0A024R244,Q12846,P13688,O43747,P02675,P02679,P02671,P08913,O00186,P04899,A0A0S2Z3L2,Q9BV40,Q9Y2X7,P63027	A0A024R1P2,P30273,A0A024R244,Q12846,P13688,O43747,P02675,P02679,P02671,P08913,O00186,P04899,A0A0S2Z3L2,Q8TDZ2,Q9BV40,Q9Y2X7,P35080,A8KAH9,P63027,C9JM82,P61026,P51153	0.00201129	0.679732	0.727273
GO:0016323	basolateral plasma membrane	C	19	28	1188	2951	0.0159933	0.00948831	P55011,P13688,P23229,Q01650,Q75L80,P05023,Q9BY67,Q14254,P16157,O14495,A0A024RD80,P26038,P02730,P08913,O00186,P20020,Q14118,Q12846,A0A087WZI7	Q12955,P55011,P13688,P23229,Q13797,Q01650,Q75L80,P05023,Q9BY67,Q14254,P16422,P16157,Q99808,O14495,A0A024RD80,P26038,P02730,P08913,O00186,O75955,O75781,P20020,Q07954,Q14118,Q12846,P15924,A0A087WZI7,P41440	0.00279621	0.867177	0.678571
GO:0034109	homotypic cell-cell adhesion	P	14	19	1188	2951	0.0117845	0.0064385	P09382,P02675,P02679,P04792,O00186,P16234,P35579,P02671,P24844,P63092,P21291,A0A024R244,P13688,O14495	Q12955,P09382,P02675,P02679,P05106,P04792,O00186,P16234,P35579,P02671,P24844,P63092,P21291,Q86UX7,P14923,P15924,A0A024R244,P13688,O14495	0.00320603	0.867177	0.736842
GO:0002699	positive regulation of immune effector process	P	14	19	1188	2951	0.0117845	0.0064385	P30273,V9HWA9,P02790,Q9BY67,A0A024R1P2,A0A024R244,Q12846,O43747,P15529,P39019,I4AY87,Q7Z2W4,Q9BV40,P14778	P30273,V9HWA9,P08575,O15400,P02790,Q16539,Q9BY67,A0A024R1P2,A0A024R244,Q12846,O43747,P15529,P39019,I4AY87,Q7Z2W4,Q9BV40,A8KAH9,A0A024RCB7,P14778	0.00320603	0.867177	0.736842
GO:0044449	contractile fiber part	C	22	34	1188	2951	0.0185185	0.0115215	P24844,P35749,P0DP24,Q8WZ42,P28289,P16157,P08727,P02730,Q8WXH0,O75190,V9HW92,P04792,Q14192,Q13643,Q9UMS6,P21291,Q8N3V7,P62736,P14902,Q15149,Q09666,Q14118	P24844,P35749,P13533,P07951,P0DP24,Q8WZ42,P60900,P28289,P29536,Q12955,P16157,P08727,P02730,Q8WXH0,P14923,O75190,V9HW92,P04792,Q14192,Q13643,Q8WX93,Q9UMS6,P21291,Q8N3V7,O43707,Q14315,J3QRS3,Q9NR12,P62736,P14902,Q15149,Q09666,Q14118,A0A024R843	0.00327807	0.867177	0.647059
GO:0043902	positive regulation of multi-organism process	P	15	21	1188	2951	0.0126263	0.00711623	I4AY87,Q12824,Q9P0L0,P23528,P07333,P11717,P27105,V9HW22,P62937,O00635,Q02880,P09382,Q08211,P24530,Q7Z2W4	I4AY87,Q12824,Q9P0L0,P23528,P07333,P02649,P11717,P27105,V9HW22,P11142,Q08752,P62937,O00635,Q9P035,Q02880,P09382,Q08211,P30876,P24530,Q7Z2W4,Q92769	0.00371564	0.867177	0.714286
GO:0015629	actin cytoskeleton	C	49	90	1188	2951	0.0412458	0.0304981	Q8WZ42,P28289,Q562R1,V9HWG7,P35611,Q53GC7,B4E3S1,F5H6E2,B3KWH4,A0A494C024,Q7Z3N6,Q9UE82,B0I1S9,B7Z9C0,Q0VF96,Q6ZNK5,Q86XU5,Q9NQX4,P23528,V9HWA6,P46939,P29966,P35579,A0A024R6N2,P24844,P35749,A0A024QZN4,P08727,V9HW92,Q13643,Q9UMS6,Q8N3V7,Q9Y2A7,A0A140VK07,A0A087WUZ3,P02549,A0A024R674,P62736,A0A384MEF1,Q15019,Q6ZN40,G3XAM7,Q08211,Q09666,Q15417,Q9Y4G6,Q9H553,P78536,P07305	Q8WX93,P13796,Q86UX7,Q8WZ42,P28289,P29536,B3KTX4,Q562R1,V9HWG7,A0A024R9R3,Q14651,Q9UBI6,P07951,B4DTI0,Q8IY98,A4D275,B1ALC0,A0A0A6YYG9,P61160,P35611,B1AK85,A8K0T9,Q53GC7,B1AK88,B4E3S1,F5H6E2,A0A3B3IU30,A0A0A0MRM8,B3KWH4,A0A494C024,Q7Z3N6,Q9UE82,A0A590UJ40,B0I1S9,B7Z9C0,Q0VF96,Q6ZNK5,Q4LE34,Q86XU5,B4E0I9,Q7Z7R0,Q9NQX4,B2R643,Q9UMG3,P13533,P23528,V9HWA6,P46939,P17655,P29966,Q7Z406,P35579,A0A024R6N2,…	0.00400003	0.867177	0.544444
GO:0002886	regulation of myeloid leukocyte mediated immunity	P	6	6	1188	2951	0.00505051	0.00203321	P30273,V9HWA9,A0A024R1P2,A0A024R244,Q12846,Q9BV40	P30273,V9HWA9,A0A024R1P2,A0A024R244,Q12846,Q9BV40	0.00422474	0.867177	1
GO:0005198	structural molecule activity	F	103	210	1188	2951	0.0867003	0.0711623	P35555,P60866,P62424,B2R4K7,Q8WYN9,P62979,P05387,D6R9B6,P25398,Q53G49,B5MCP9,P39019,B4DM94,E7EQV9,A7E2S3,H3BTP7,Q53HV1,Q53G74,Q59FI9,B5MCW2,B5MCT8,Q1JQ76,H0YMF4,P46783,A0A024R4Q8,F2Z388,A0A1S5UZ07,Q15149,P35611,Q9UEY8,P16157,A0A087WUZ3,P26038,B7ZAF0,P08727,P68366,B7Z1K5,P02549,V9HWE1,Q53GA7,Q9Y4G6,B2RBD5,A0A024R674,Q8IZ29,P35527,K7EJ64,P07996,P08123,P02675,P02679,Q05707,D3DTX7,P02671,P51884,P3906…	P35555,Q9Y6C2,P60866,H3BM89,P62424,Q6FGH5,P62269,B2R4K7,Q0QEW2,I3L3P7,Q8WYN9,A0A024R7P5,P62979,P05387,A4D1Q5,D6R9B6,A8K3Q9,F8WD59,Q9NQS8,P42677,A0A075B716,A0A024RCF2,A0A3B3ITT5,P25398,A8K517,Q53G49,Q8J014,B5MCP9,P39019,A0A024R814,B4DM94,E7EQV9,B2R7Y3,X1WI28,P62241,A7E2S3,J3KTJ3,H3BTP7,D6RIX0,P62244,K7EQJ5,P39023,Q53HV1,Q53G74,Q59FI9,B5MCW2,Q9NQ39,Q8N5L9,M0QYS1,P62277,A0A024R4M0,B5MCT8,Q59GY2,A8MU…	0.00460915	0.867177	0.490476
GO:0005516	calmodulin binding	F	18	27	1188	2951	0.0151515	0.00914944	Q8WZ42,P35611,P63027,P29966,E9PGZ1,Q9UEY8,Q15417,Q01814,P35579,Q13557,B3KY86,P13688,P20020,B4DUT8,P35749,Q9NQX4,Q5SWX3,Q13425	Q8WZ42,P35611,P63027,P29966,E9PGZ1,Q9UEY8,Q5T4S7,Q7Z406,Q15417,Q01814,P35579,Q13557,B3KY86,P13688,Q13033,P17844,Q13884,P20020,B4DUT8,P35749,Q9NQX4,Q5SWX3,B4DPW5,Q13425,Q96DJ3,P13533,Q02952	0.00483536	0.867177	0.666667
GO:0007051	spindle organization	P	13	18	1188	2951	0.0109428	0.00609963	P35579,P27816,B7Z3G3,Q9Y3A5,H0YBT8,R4GMT7,A8K7B7,Q00610,Q8WXW3,P0DMV9,P12270,Q9Y295,F6WQW2	P35579,P46100,P27816,B7Z3G3,Q9Y3A5,H0YBT8,R4GMT7,Q08379,A8K7B7,Q00610,P37198,P63096,Q14683,Q8WXW3,P0DMV9,P12270,Q9Y295,F6WQW2	0.00600177	0.867177	0.722222
GO:0050880	regulation of blood vessel size	P	9	11	1188	2951	0.00757576	0.00372755	P20020,P24530,P62736,O00443,P08913,Q2TNI1,P02675,P02679,P02671	P20020,P24530,P62736,O00443,P08913,Q2TNI1,P02649,P02675,P02679,P35367,P02671	0.0061499	0.867177	0.818182
GO:0097746	regulation of blood vessel diameter	P	9	11	1188	2951	0.00757576	0.00372755	P20020,P24530,P62736,O00443,P08913,Q2TNI1,P02675,P02679,P02671	P20020,P24530,P62736,O00443,P08913,Q2TNI1,P02649,P02675,P02679,P35367,P02671	0.0061499	0.867177	0.818182
GO:0035150	regulation of tube size	P	9	11	1188	2951	0.00757576	0.00372755	P20020,P24530,P62736,O00443,P08913,Q2TNI1,P02675,P02679,P02671	P20020,P24530,P62736,O00443,P08913,Q2TNI1,P02649,P02675,P02679,P35367,P02671	0.0061499	0.867177	0.818182
GO:0035296	regulation of tube diameter	P	9	11	1188	2951	0.00757576	0.00372755	P20020,P24530,P62736,O00443,P08913,Q2TNI1,P02675,P02679,P02671	P20020,P24530,P62736,O00443,P08913,Q2TNI1,P02649,P02675,P02679,P35367,P02671	0.0061499	0.867177	0.818182
GO:0021700	developmental maturation	P	14	20	1188	2951	0.0117845	0.00677736	P06401,P24530,V9HWA9,Q14118,B0YIW5,O43747,Q9BXS5,O94788,P02679,Q96JQ0,P17612,O94910,A8K7B7,P46821	P06401,A0A024R7A8,P24530,Q13492,V9HWA9,Q92625,Q14118,B0YIW5,O43747,Q9BXS5,O94788,P02679,P02008,Q96JQ0,P17612,O75781,Q8NG06,O94910,A8K7B7,P46821	0.00675394	0.867177	0.7
GO:0090257	regulation of muscle system process	P	14	20	1188	2951	0.0117845	0.00677736	P20020,O14558,P24844,Q2TNI1,P08913,Q9NZU5,Q13557,P0DP24,P17612,A0A0S2Z3L2,P46939,Q14118,P05023,Q13526	P20020,O14558,P24844,Q2TNI1,P08913,Q9NZU5,Q13557,A0A024R3T8,P19438,P0DP24,O15247,P17612,A0A0S2Z3L2,P46939,Q14118,P05023,Q13526,P25490,P14923,P15924	0.00675394	0.867177	0.7
GO:0051261	protein depolymerization	P	15	22	1188	2951	0.0126263	0.0074551	A0A384MEF1,P35611,Q9UEY8,Q53GC7,P23528,O14976,P46821,V9HWA6,V9HWG7,A0A087WUZ3,P02549,A0A024R674,P28289,Q5HYL6,V9HW22	A0A384MEF1,P35611,Q9UEY8,B1AK85,A8K0T9,Q53GC7,B1AK88,P23528,Q8TDZ2,O14976,Q93045,P46821,V9HWA6,V9HWG7,A0A087WUZ3,P02549,A0A024R674,P28289,H0YNJ8,Q5HYL6,P29536,V9HW22	0.00736783	0.867177	0.681818
GO:0098590	plasma membrane region	C	52	99	1188	2951	0.043771	0.0335479	P55011,P13688,P23229,Q01650,Q75L80,P05023,Q9BY67,Q14254,P16157,O14495,A0A024RD80,P26038,P02730,P08913,O00186,P20020,Q14118,Q12846,A0A087WZI7,P50443,P09619,O95436,Q86UE4,Q9H3R2,P78536,P08727,Q75L79,Q15019,P35579,P35611,Q9UEY8,P17612,O75695,P23528,Q9Y2A7,Q8WXH0,Q9H6X2,P46939,Q9BRK3,C9JKI3,Q6NZI2,A0A024R0S6,O95810,Q969G5,Q96CX2,Q9BTU6,O94910,V9HW22,Q01814,Q2TNI1,P27824,A0A024R8U1	Q12955,P55011,P13688,P23229,Q13797,Q01650,Q75L80,P05023,Q9BY67,Q14254,P16422,P16157,Q99808,O14495,A0A024RD80,P26038,P02730,P08913,O00186,O75955,O75781,P20020,Q07954,Q14118,Q12846,P15924,A0A087WZI7,P41440,A0A024R3A6,P50443,Q13488,P09619,A0A024R3T2,O95436,Q86UE4,Q9H3R2,Q13131,P78536,O75970,A0A024QZ15,O75146,P38606,A2RU94,P21281,Q5XXA6,Q9BUF7,P08727,P14923,Q75L79,Q15286,Q15019,P35579,P62330,P62745,P…	0.00805208	0.867177	0.525253
GO:0003018	vascular process in circulatory system	P	10	13	1188	2951	0.00841751	0.00440529	P20020,P24530,P62736,O00443,P08913,Q2TNI1,P13688,P02675,P02679,P02671	P20020,P24530,P62736,O00443,P08913,Q2TNI1,P02649,P35367,P13688,Q02952,P02675,P02679,P02671	0.00810028	0.867177	0.769231
GO:0006937	regulation of muscle contraction	P	10	13	1188	2951	0.00841751	0.00440529	P20020,Q2TNI1,P08913,P0DP24,Q13557,P17612,A0A0S2Z3L2,P05023,O14558,P24844	P20020,Q2TNI1,P08913,P0DP24,Q13557,O15247,P17612,A0A0S2Z3L2,P05023,P14923,P15924,O14558,P24844	0.00810028	0.867177	0.769231
GO:0050953	sensory perception of light stimulus	P	7	8	1188	2951	0.00589226	0.00271095	P51884,O75695,P39060,Q9H5Y7,Q15582,P12107,Q9BV73	P51884,O75695,P39060,Q9H5Y7,O75911,Q15582,P12107,Q9BV73	0.0088036	0.867177	0.875
GO:0007601	visual perception	P	7	8	1188	2951	0.00589226	0.00271095	Q9BV73,P51884,O75695,P39060,Q9H5Y7,Q15582,P12107	Q9BV73,P51884,O75695,P39060,Q9H5Y7,O75911,Q15582,P12107	0.0088036	0.867177	0.875
GO:0045111	intermediate filament cytoskeleton	C	20	32	1188	2951	0.016835	0.0108438	B0YJC4,E9PBF6,A0A384NPH0,Q45VM8,P08729,P08727,B2RA03,V9HWE1,C9JM50,P35527,A5Z217,B4DZT3,B3KVF5,O75508,Q969I0,H6VRG1,Q15149,Q8WXH0,P51531,P05109	B0YJC4,E9PBF6,A0A384NPH0,Q45VM8,P08729,P08727,P14923,B2RA03,Q8TDZ2,V9HWE1,C9JM50,P13647,P35527,A5Z217,B4DZT3,B3KVF5,K7EPJ9,P13645,P15924,A0A075B7B1,O75508,Q969I0,H6VRG1,F8VUG2,B4DRW1,A0A024RAY2,A8K2I0,Q15149,Q8WXH0,P51531,P05109,Q86VW0	0.00881345	0.867177	0.625
GO:0006936	muscle contraction	P	22	36	1188	2951	0.0185185	0.0121993	A0A0S2Z3L2,P20020,O14558,P24844,P35749,Q2TNI1,P08913,Q8WZ42,P0DP24,Q13557,P17612,P24530,P62736,O00443,P28289,P05023,O75694,Q15842,E9PGZ1,P46939,Q01118,F8WD82	Q7Z406,A0A0S2Z3L2,P13639,P20020,O14558,P24844,P35749,Q2TNI1,P08913,Q8WZ42,P15259,P13533,P0DP24,Q13557,O15247,P17612,P24530,P62736,O00443,P28289,P07951,P05023,O75694,P14923,P15924,Q15842,E9PGZ1,P46939,Q01118,Q9NZM1,F8WD82,Q13884,O75923,P29536,P09471,B4DPW5	0.00886982	0.867177	0.611111
GO:0005576	extracellular region	C	187	410	1188	2951	0.157407	0.138936	P35555,P07996,P02675,P02679,P02671,P51884,P08123,P12107,Q99715,Q05707,P23229,P39060,Q14118,Q15582,P09382,P62736,P23528,B3KYA9,B7WNR0,A0A384MEF1,Q6EMK4,A0A384P5Q0,B4E1B2,V9HWH2,E9PR70,P26038,P62979,P27105,P62937,Q56G89,P04792,Q562R1,P09543,A0A2Z4LCH4,V9HWA9,P02765,P05204,O75556,P26447,A0A140VK07,A0A024R944,P00736,A0A1L7B5J3,P02790,Q0D2M2,P22105,Q12846,P35527,P01023,Q15084,Q9H3R2,P19652,Q8WXW3,P051…	P02649,P24043,P35555,P07996,P02675,P02679,C9JPQ9,C9JU00,P02671,A0A0S2Z3M3,Q8WW76,A0A140VJJ6,P51884,P08123,P02461,Q02388,P13942,P12107,Q99715,Q05707,P23229,P39060,Q14118,P23142,Q15582,P04004,P09382,P62736,P23528,B3KYA9,B7WNR0,A0A384MEF1,Q6EMK4,A0A384P5Q0,P30044,B4E1B2,V9HWH2,A0A140TA49,E9PR70,P26038,P62979,P27105,P09211,P62937,Q56G89,P04792,Q12904,Q07507,Q9BY44,A0A384MDQ7,Q562R1,A0A024R374,Q16270,…	0.0102335	0.867177	0.456098
GO:0003779	actin binding	F	62	122	1188	2951	0.0521886	0.0413419	B4E3S1,P23528,Q8WZ42,A0A1S5UZ07,A0A024QZN4,Q53GC9,A0A384MEF1,P35611,P29966,Q9UEY8,G3XAM7,Q8WXH0,A0A494C024,B4DDD6,A0A024R694,H3BRY3,Q9UE82,P28289,B0I1S9,V9HWA6,P35579,P02549,P46939,Q9Y4G6,Q49AD3,Q9H6X2,Q86XU5,P35749,Q9NQX4,B3KTA3,P62328,Q15149,E9PGZ1,F5H6E2,A0A2R8Y5S7,A6NDY9,A0A087WUZ3,P26038,V9HW92,B3KWH4,Q15417,Q7Z3N6,Q13643,Q29RX4,B7Z9C0,B2R8Y4,P46821,P13688,B7Z9R6,K7EJ44,Q6ZNK5,P26447,A0A024R…	B4E3S1,P23528,Q8WZ42,A0A1S5UZ07,A0A024QZN4,Q53GC9,A0A384MEF1,P35611,P29966,Q9UEY8,Q7Z406,G3XAM7,Q8WXH0,A0A0A0MRM8,A0A494C024,B4DDD6,A0A024R694,H3BRY3,Q9UE82,A0A590UJ40,P28289,J3QLR6,B0I1S9,V9HWA6,P35579,Q7RTM4,P02549,P13639,Q8TDZ2,P46939,H0Y704,Q9Y4G6,Q49AD3,O95466,C9IZ88,Q9H6X2,P57737,O43707,Q86XU5,P35749,B4E0I9,P13796,Q14651,Q9NQX4,O75146,B3KTA3,P07951,P13533,B3KTM9,O00291,J3QQU5,B3KSR8,Q53GY0,…	0.0102438	0.867177	0.508197
GO:0062023	collagen-containing extracellular matrix	C	32	57	1188	2951	0.026936	0.0193155	P35555,P23229,P39060,Q14118,Q15582,Q99715,Q05707,P51884,P08123,P12107,P09382,P09525,P07996,P02675,P02679,P08758,P50995,P02671,P02765,P06703,P26447,A0A087WWA5,A0A140TA52,O15162,P02790,P22105,A7L3I8,P01023,P19652,P34741,Q9NR99,P05109	P35555,P23229,P39060,Q14118,Q02388,P23142,Q15582,P24043,P04004,Q99715,Q05707,P51884,P08123,P02461,P13942,P12107,P09382,P09525,P07996,P02675,P02679,P52272,P08758,P50995,A0A024R884,Q07507,Q16270,P02649,P02671,P02765,P10909,P06703,P26447,A0A087WWA5,A0A140TA52,O15162,Q86V58,P02790,P08246,P22105,A0A140T9C0,A7L3I8,P50453,P12110,P19827,P01023,B4DUV1,P19652,P34741,P50454,Q6FHG6,Q9NR99,P12109,P05109,P0265…	0.0104413	0.867177	0.561404
GO:0086064	cell communication by electrical coupling involved in cardiac conduction	P	5	5	1188	2951	0.00420875	0.00169434	P0DP24,Q2TNI1,Q13557,P05023,P17612	P0DP24,Q2TNI1,Q13557,P05023,P17612	0.0105208	0.867177	1
GO:0033003	regulation of mast cell activation	P	5	5	1188	2951	0.00420875	0.00169434	A0A024R1P2,P30273,A0A024R244,Q9BV40,O15162	A0A024R1P2,P30273,A0A024R244,Q9BV40,O15162	0.0105208	0.867177	1
GO:0002888	positive regulation of myeloid leukocyte mediated immunity	P	5	5	1188	2951	0.00420875	0.00169434	P30273,V9HWA9,A0A024R244,Q12846,Q9BV40	P30273,V9HWA9,A0A024R244,Q12846,Q9BV40	0.0105208	0.867177	1
GO:0043302	positive regulation of leukocyte degranulation	P	5	5	1188	2951	0.00420875	0.00169434	P30273,A0A024R244,Q12846,O43747,Q9BV40	P30273,A0A024R244,Q12846,O43747,Q9BV40	0.0105208	0.867177	1
GO:1903307	positive regulation of regulated secretory pathway	P	5	5	1188	2951	0.00420875	0.00169434	P30273,A0A024R244,Q12846,O43747,Q9BV40	P30273,A0A024R244,Q12846,O43747,Q9BV40	0.0105208	0.867177	1
GO:0042398	cellular modified amino acid biosynthetic process	P	5	5	1188	2951	0.00420875	0.00169434	O15162,Q96KP4,P11586,B4DP56,V9HWH2	O15162,Q96KP4,P11586,B4DP56,V9HWH2	0.0105208	0.867177	1
GO:0055078	sodium ion homeostasis	P	5	5	1188	2951	0.00420875	0.00169434	P04899,P24530,P05023,P55011,Q01118	P04899,P24530,P05023,P55011,Q01118	0.0105208	0.867177	1
GO:2000351	regulation of endothelial cell apoptotic process	P	5	5	1188	2951	0.00420875	0.00169434	P02675,P02679,P02671,P07996,P39060	P02675,P02679,P02671,P07996,P39060	0.0105208	0.867177	1
GO:0072577	endothelial cell apoptotic process	P	5	5	1188	2951	0.00420875	0.00169434	P02675,P02679,P02671,P07996,P39060	P02675,P02679,P02671,P07996,P39060	0.0105208	0.867177	1
GO:0030029	actin filament-based process	P	61	120	1188	2951	0.0513468	0.0406642	P35611,P29966,Q9UEY8,Q8IXW6,A0A024R694,B0I1S9,A0A140VK07,A0A384MEF1,Q53GC7,V9HWA6,P23528,P62328,Q92608,O75190,P08913,Q13643,Q8IZM6,Q5HYL6,K7EJ44,P21291,P22105,A0A024R1P2,B4DLA1,I3L3D5,A0A024R7Z5,G5EA09,Q8WZ42,P28289,Q0VF96,P02549,Q9NQX4,B3KTA3,P35579,Q53HG7,V9HWG7,P35749,Q9Y2A7,Q29RX4,A0A024R0S6,Q969G5,A0A2R8Y570,V9HW92,Q8WXH0,Q15417,B4DUT8,A0A024R6N2,Q9H6X2,Q9UMS6,Q8N3V7,P09619,P08727,A0A087WV20…	P35611,P29966,Q9UEY8,Q8IXW6,A0A024R694,B0I1S9,Q8TDZ2,A0A140VK07,O43707,P13796,Q14651,P62745,Q53GY0,B3KUI1,A0A384MEF1,B1AK85,A8K0T9,Q53GC7,B1AK88,J3QLR6,V9HWA6,O95466,J3QQU5,P23528,P62328,Q92608,A0A024R321,O75190,P08913,P84095,Q13643,B2RDY9,O60610,Q8IZM6,H0YNJ8,Q5HYL6,Q8WX93,K7EJ44,P21291,P22105,A0A024R1P2,Q14678,B4DLA1,I3L3D5,Q9NR12,A0A024R7Z5,P35080,A0A2X0SSF1,G5EA09,A0A024R843,Q8WZ42,P28289,Q0V…	0.0107524	0.867177	0.508333
GO:0048524	positive regulation of viral process	P	12	17	1188	2951	0.010101	0.00576076	Q12824,Q9P0L0,P23528,P07333,P11717,P27105,V9HW22,P62937,O00635,Q02880,P09382,Q08211	Q12824,Q9P0L0,P23528,P07333,P02649,P11717,P27105,V9HW22,P11142,Q08752,P62937,O00635,Q9P035,Q02880,P09382,Q08211,P30876	0.0110376	0.867177	0.705882
GO:0044853	plasma membrane raft	C	12	17	1188	2951	0.010101	0.00576076	C9JKI3,P05023,Q14254,Q6NZI2,A0A024R0S6,O95810,Q969G5,Q2TNI1,P35611,Q9UEY8,Q14118,P17612	C9JKI3,P05023,Q14254,Q6NZI2,P06213,O75955,O60674,Q9NZM1,A0A024QZU7,A0A024R0S6,O95810,Q969G5,Q2TNI1,P35611,Q9UEY8,Q14118,P17612	0.0110376	0.867177	0.705882
GO:0030834	regulation of actin filament depolymerization	P	12	17	1188	2951	0.010101	0.00576076	A0A384MEF1,P35611,Q9UEY8,Q53GC7,P23528,V9HWA6,V9HWG7,A0A087WUZ3,P02549,A0A024R674,P28289,Q5HYL6	A0A384MEF1,P35611,Q9UEY8,B1AK85,A8K0T9,Q53GC7,B1AK88,P23528,V9HWA6,V9HWG7,A0A087WUZ3,P02549,A0A024R674,P28289,H0YNJ8,Q5HYL6,P29536	0.0110376	0.867177	0.705882
GO:0002703	regulation of leukocyte mediated immunity	P	12	17	1188	2951	0.010101	0.00576076	P30273,V9HWA9,P13688,P02790,Q9BY67,A0A024R1P2,A0A024R244,Q12846,O43747,Q9BT67,Q9BV40,P14778	P30273,V9HWA9,P13688,P08575,O15400,O15455,P02790,P50453,Q9BY67,A0A024R1P2,A0A024R244,Q12846,O43747,Q9BT67,Q9BV40,A0A024RCB7,P14778	0.0110376	0.867177	0.705882
GO:1901879	regulation of protein depolymerization	P	13	19	1188	2951	0.0109428	0.0064385	A0A384MEF1,P35611,Q9UEY8,Q53GC7,P46821,P23528,V9HWA6,V9HWG7,A0A087WUZ3,P02549,A0A024R674,P28289,Q5HYL6	A0A384MEF1,P35611,Q9UEY8,B1AK85,A8K0T9,Q53GC7,B1AK88,Q93045,P46821,P23528,V9HWA6,V9HWG7,A0A087WUZ3,P02549,A0A024R674,P28289,H0YNJ8,Q5HYL6,P29536	0.0120592	0.867177	0.684211
GO:0043269	regulation of ion transport	P	26	45	1188	2951	0.0218855	0.0152491	P05023,Q2TNI1,P07996,P0DP24,Q13557,P17612,Q01118,Q15842,Q6FIC5,P04839,P27348,P08913,P04899,P20020,V9HWG7,I4AY87,A0A024R244,P09619,Q09666,P27105,P63027,Q9BV40,P55011,P62328,P46939,P78369	P05023,A0A024QYV7,Q13488,Q2TNI1,P07996,Q12955,P0DP24,Q13557,O15247,P17612,P27338,O43707,A0A1U9X8Y4,Q01118,Q15842,Q6FIC5,P04839,P27348,P33176,P08913,Q15907,O60610,Q96RI0,B0YJA4,P05106,P04899,P20020,O75844,V9HWG7,I4AY87,A0A024R244,O75923,P09619,P07814,Q09666,P27105,P63027,P02649,P50570,Q9BV40,P55011,Q86VW0,P62328,P46939,P78369	0.0125617	0.867177	0.577778
GO:0072006	nephron development	P	8	10	1188	2951	0.00673401	0.00338868	Q96JQ0,P61619,P80723,P62736,P09619,P16234,Q9Y5V3,Q12769	Q96JQ0,P61619,P80723,P62736,P09619,P16234,Q9Y5V3,P57740,Q12769,Q8WUM0	0.0127257	0.867177	0.8
GO:0003014	renal system process	P	8	10	1188	2951	0.00673401	0.00338868	P80365,P02730,P04899,P24530,P63092,O60503,P17612,Q75L80	P80365,A0A024R7A8,P02730,P04899,P24530,P31323,P63092,O60503,P17612,Q75L80	0.0127257	0.867177	0.8
GO:0044057	regulation of system process	P	22	37	1188	2951	0.0185185	0.0125381	P05023,A0A0S2Z3L2,Q13557,P0DP24,P17612,P20020,Q2TNI1,P04899,P24530,O14558,P24844,P08913,Q9NZU5,P46939,Q14118,A0A024R3E3,P02675,P02679,P02671,Q13526,O75694,Q01814	P05023,A0A0S2Z3L2,Q13557,P13533,P0DP24,P17612,Q63HK5,P20020,Q2TNI1,P04899,P24530,O14558,P24844,P08913,P09471,Q9NZU5,A0A024R3T8,P19438,O15247,P46939,Q14118,A0A024R3E3,O60674,P02675,P02679,P35367,P02671,E7DVW5,O75146,Q13526,P25490,O75844,O75694,P14923,P15924,P38919,Q01814	0.0137015	0.867177	0.594595
GO:0003013	circulatory system process	P	22	37	1188	2951	0.0185185	0.0125381	P80365,P05023,A0A0S2Z3L2,Q13557,P0DP24,P17612,P20020,Q2TNI1,P62736,P08123,P24530,O00443,P08913,P13688,P02675,P02679,P02671,Q8WZ42,O75694,Q15842,P04899,Q01814	P08473,P80365,P05023,A0A0S2Z3L2,Q13557,P13533,P0DP24,P17612,P20020,Q2TNI1,P24468,P17813,Q9NZM1,P09471,P62736,P08123,P24530,O15247,O00443,P08913,P02649,P35367,P13688,Q02952,Q6IRT1,O60674,P02675,P02679,P02671,Q8WZ42,O75844,O75694,P14923,P15924,Q15842,P04899,Q01814	0.0137015	0.867177	0.594595
GO:0032103	positive regulation of response to external stimulus	P	16	25	1188	2951	0.013468	0.0084717	P30273,V9HWA9,P14902,P78536,P07996,I4AY87,P04792,Q08211,P05109,P09619,Q12846,P39019,A0A024R1P2,Q7Z2W4,Q9BV40,P62328	P30273,V9HWA9,P14902,P78536,A0A024RCB7,P07996,Q16539,O14672,I4AY87,P04792,Q9BZL6,Q07954,Q08211,O15455,O60674,P05109,P19438,P09619,Q12846,P39019,A0A024R1P2,O75923,Q7Z2W4,Q9BV40,P62328	0.0137692	0.867177	0.64
GO:0005200	structural constituent of cytoskeleton	F	21	35	1188	2951	0.0176768	0.0118604	Q562R1,A0A1S5UZ07,Q15149,P35611,Q9UEY8,P16157,A0A087WUZ3,P26038,B7ZAF0,P08727,P68366,B7Z1K5,P02549,V9HWE1,Q53GA7,Q9Y4G6,B2RBD5,A0A024R674,Q8IZ29,P35527,K7EJ64	Q562R1,M0R278,A0A1S5UZ07,Q15149,Q12955,P35611,Q9UEY8,P16157,A0A087WUZ3,P26038,B7ZAF0,P08727,P68366,B7Z1K5,P02549,V9HWE1,Q53GA7,Q9Y4G6,B4E052,B2RBD5,A0A024R674,Q8IZ29,A6NHL2,P13647,B4DP54,P35527,K7ESM5,A5D906,K7EJ64,Q14651,P15924,Q5TZA2,P61160,A0A075B7B1,O00291	0.0138985	0.867177	0.6
GO:0050865	regulation of cell activation	P	21	35	1188	2951	0.0176768	0.0118604	P30273,P16234,P09382,Q8WXW3,O15162,P02549,P15529,A0A024R1P2,Q9BT67,P14902,P52569,P07996,A0A024R244,Q12846,P13688,O43747,Q9ULJ6,P02679,Q9BV40,Q14254,P09619	P30273,P16234,P02649,P08575,P09382,P98172,Q8WXW3,O15162,A0A0S2Z3H2,P02549,P15529,A0A024R1P2,Q9BT67,P14902,P52569,P07996,A0A024R244,Q12846,P13688,O43747,P47974,V9HW12,P43403,Q9ULJ6,Q9Y6C2,O60674,P51452,B0YJA4,A0A024RCB7,Q12866,P02679,Q9BV40,Q14254,A0A024R3C7,P09619	0.0138985	0.867177	0.6
GO:0031012	extracellular matrix	C	33	60	1188	2951	0.0277778	0.0203321	P09382,P09525,Q99715,P07996,P08123,P02675,P02679,P08758,P50995,P35555,Q05707,P02671,P02765,P51884,P06703,P26447,A0A087WWA5,A0A140TA52,O15162,P39060,P02790,P22105,A7L3I8,Q14118,P01023,P19652,P34741,Q9NR99,P05109,Q15582,P12107,P23229,Q6EMK4	P09382,P09525,Q99715,P07996,P13942,P08123,P02675,P02679,P52272,P08758,P50995,A0A024R884,Q07507,P35555,Q16270,Q05707,P02649,P02671,P02765,P51884,P10909,P06703,P26447,A0A087WWA5,A0A140TA52,O15162,Q86V58,P39060,P02790,P08246,P22105,A0A140T9C0,A7L3I8,Q14118,P50453,P12110,P02461,Q02388,P19827,P01023,B4DUV1,P19652,P34741,P50454,Q6FHG6,Q9NR99,P12109,P05109,P23142,Q15582,P12107,P02656,P24043,P04004,Q9Y6C…	0.0139303	0.867177	0.55
GO:0002694	regulation of leukocyte activation	P	18	29	1188	2951	0.0151515	0.00982718	P09382,Q8WXW3,O15162,P02549,P15529,A0A024R1P2,Q9BT67,P14902,P52569,P07996,P30273,A0A024R244,Q12846,P13688,O43747,Q9ULJ6,Q9BV40,Q14254	P08575,P09382,P98172,Q8WXW3,O15162,A0A0S2Z3H2,P02549,P15529,A0A024R1P2,Q9BT67,P14902,P52569,P07996,P30273,A0A024R244,Q12846,P13688,O43747,P47974,V9HW12,P43403,Q9ULJ6,P51452,B0YJA4,A0A024RCB7,Q12866,Q9BV40,Q14254,A0A024R3C7	0.0141091	0.867177	0.62069
GO:0030016	myofibril	C	19	31	1188	2951	0.0159933	0.0105049	P0DP24,Q8WZ42,P28289,Q15149,P08727,Q09666,Q14118,P16157,Q14192,P02730,Q8WXH0,O75190,V9HW92,P04792,Q13643,P24844,Q9UMS6,P21291,Q8N3V7	P0DP24,Q8WZ42,P60900,P28289,P29536,P13533,Q15149,Q12955,P08727,Q09666,Q14118,Q14315,A0A024R843,P07951,P16157,Q14192,P02730,Q8WXH0,P14923,O75190,V9HW92,P04792,Q13643,P24844,Q8WX93,Q9UMS6,P21291,Q8N3V7,O43707,J3QRS3,Q9NR12	0.0141165	0.867177	0.612903
GO:0050819	negative regulation of coagulation	P	9	12	1188	2951	0.00757576	0.00406642	P16234,P02675,P02679,P02671,P07996,P13688,B4DDZ4,D6RBL5,P08758	P16234,P02649,P04004,P02675,P02679,P02671,B2R7F8,P07996,P13688,B4DDZ4,D6RBL5,P08758	0.0158272	0.867177	0.75
GO:0002705	positive regulation of leukocyte mediated immunity	P	9	12	1188	2951	0.00757576	0.00406642	P30273,V9HWA9,P02790,Q9BY67,A0A024R244,Q12846,O43747,Q9BV40,P14778	P30273,V9HWA9,P08575,O15400,P02790,Q9BY67,A0A024R244,Q12846,O43747,Q9BV40,A0A024RCB7,P14778	0.0158272	0.867177	0.75
GO:0010927	cellular component assembly involved in morphogenesis	P	9	12	1188	2951	0.00757576	0.00406642	P28289,Q8WZ42,P35749,P08727,V9HWG7,P21291,P16234,P09619,Q14118	P28289,P29536,P13533,Q8WZ42,P35749,B2R5T5,P08727,V9HWG7,P21291,P16234,P09619,Q14118	0.0158272	0.867177	0.75
GO:0016032	viral process	P	60	120	1188	2951	0.0505051	0.0406642	P62937,Q14118,P62979,Q9BV40,P60866,P62424,O75694,Q92621,P12270,P05387,P25398,P39019,Q8N1F7,P52948,Q12769,P46783,Q12824,Q08211,Q9P0L0,P23528,P07333,P11717,P27105,V9HW22,O00635,Q7Z2W4,O15162,Q02880,P09382,Q92608,O43747,Q9BXS5,Q14152,P13010,P17096,Q9BY67,Q9BRK3,Q8TDB6,Q9Y2A7,P26038,P08729,P08727,O60502,P04792,P16234,P60842,P27824,P12004,Q13619,O95551,P53618,Q9BYM8,Q9H3P7,P51572,P02790,P62136,P16104,…	P62937,Q14118,P62979,P49790,Q96J02,P05106,Q9BV40,A0A024R374,A0A024R9R3,Q9H0M0,P02649,Q86YS6,Q08752,P60866,P62424,P62269,O75694,Q92621,P12270,P05387,P57740,P42677,P25398,P39019,P49792,Q8N1F7,P62241,Q5SRE5,P62244,P39023,P52948,Q12769,Q96EE3,P62277,P37198,Q8WUM0,P27635,P46783,P62847,P62899,P42766,P06213,Q12824,P42356,Q08211,Q13547,Q9P0L0,P23528,P07333,P11717,P27105,V9HW22,P11142,P17844,O00635,Q9P035…	0.0173439	0.867177	0.5
GO:1902850	microtubule cytoskeleton organization involved in mitosis	P	10	14	1188	2951	0.00841751	0.00474415	P27816,B7Z3G3,Q9Y3A5,H0YBT8,R4GMT7,Q00610,Q8WXW3,P0DMV9,P12270,Q9Y295	P27816,B7Z3G3,Q9Y3A5,H0YBT8,R4GMT7,Q00610,P37198,P63096,Q14683,Q8WXW3,Q08379,P0DMV9,P12270,Q9Y295	0.0181777	0.867177	0.714286
GO:0007052	mitotic spindle organization	P	10	14	1188	2951	0.00841751	0.00474415	Q00610,Q8WXW3,P0DMV9,P12270,Q9Y295,P27816,B7Z3G3,Q9Y3A5,H0YBT8,R4GMT7	Q00610,P37198,P63096,Q14683,Q8WXW3,Q08379,P0DMV9,P12270,Q9Y295,P27816,B7Z3G3,Q9Y3A5,H0YBT8,R4GMT7	0.0181777	0.867177	0.714286
GO:0003684	damaged DNA binding	F	10	14	1188	2951	0.00841751	0.00474415	A0A494C0B4,P13010,A0A024R1N4,P12004,D9I4E1,Q9UNA4,P16104,B7ZA74,Q53F10,Q9NS91	A0A494C0B4,P13010,A0A024R1N4,P12004,D9I4E1,Q9UNA4,P26583,P16104,B7ZA74,Q53F10,Q9NS91,Q01831,A8K146,B7Z780	0.0181777	0.867177	0.714286
GO:0051241	negative regulation of multicellular organismal process	P	40	76	1188	2951	0.03367	0.025754	P20020,B4DDZ4,D6RBL5,P08758,P16234,P07996,Q6EMK4,P02654,P09382,Q9NQX7,O14976,V9HWE1,A0A140VK07,Q92945,P24530,A0A3B3ITK0,P02765,P13688,Q13619,Q13526,P14902,Q8WXW3,Q9BT67,P02675,P02679,P02671,Q86YT6,P35555,P05023,A0A0S2Z3L2,O94966,A0A024R1K7,P39019,P55011,P78536,P04899,P17612,P09525,P62328,A0A090N7V7	O75582,P20020,Q12866,B4DDZ4,D6RBL5,P08758,P16234,P02649,P07996,P24468,P19438,Q9Y3F4,P35080,Q9UI08,Q6EMK4,P02656,P02654,P09382,Q9NQX7,Q92769,O14976,Q93045,V9HWE1,A0A140VK07,Q07954,Q14678,Q92945,P24530,A0A3B3ITK0,Q9Y6C2,P04004,P02765,P13688,Q13619,Q96J02,Q14258,P41226,Q13526,Q8TAT6,O75688,P25490,P09211,P14902,Q8WXW3,Q9BT67,Q6GQQ9,P02675,P02679,P02671,B2R7F8,P14923,P08246,P08575,V9HW12,Q99873,Q86YT6…	0.0181786	0.867177	0.526316
GO:0010639	negative regulation of organelle organization	P	25	44	1188	2951	0.0210438	0.0149102	A0A384MEF1,P35611,Q9UEY8,Q53GC7,P62328,P46821,P12270,P16403,P16401,Q02539,P07305,P17096,Q6ZVM7,Q96PK6,Q0VF96,A0A087WUZ3,P02549,A0A024R674,P28289,Q5HYL6,Q12824,B2R4P9,P27816,P13010,Q9Y4E5	P07954,A0A384MEF1,P35611,Q9UEY8,B1AK85,A8K0T9,Q53GC7,B1AK88,P62328,Q93045,P46821,P12270,P06748,Q14678,O75146,P35080,P16403,P16401,Q92522,Q02539,P07305,P16402,P17096,B2R5T5,Q6ZVM7,Q96PK6,Q0VF96,A0A087WUZ3,P02549,A0A024R674,P28289,H0YNJ8,Q5HYL6,P29536,P10909,Q12824,B2R4P9,P27816,P50570,O75396,Q92878,P13010,P46100,Q9Y4E5	0.0186533	0.867177	0.568182
GO:0046434	organophosphate catabolic process	P	24	42	1188	2951	0.020202	0.0142325	Q6FHK8,H3BQN4,V9HWF4,A0A2R8Y6G6,B4DWQ3,P17858,K7EM90,U3KPZ0,P36871,B3KT70,Q2QD09,V9HVZ4,A0A0J9YX90,O75694,Q92621,P12270,Q8N1F7,P52948,Q12769,Q9Y3Z3,P49773,P09543,P02654,P02730	Q6FHK8,H3BQN4,V9HWF4,A0A2R8Y6G6,B4DWQ3,P17858,V9HW85,K7EM90,K7EIL4,U3KPZ0,P36871,H3BPS8,B3KT70,Q2QD09,B4DVJ0,P15259,V9HVZ4,A0A0J9YX90,Q53HE2,B4DHB3,P60174,P49790,O75694,Q92621,P12270,P57740,P49792,Q8N1F7,Q5SRE5,P52948,Q12769,Q96EE3,P37198,Q8WUM0,Q9Y3Z3,P49773,A0A024R1T5,P09543,P02654,P06213,Q13131,P02730	0.0192526	0.867177	0.571429
GO:0003012	muscle system process	P	24	42	1188	2951	0.020202	0.0142325	A0A0S2Z3L2,P20020,Q8WZ42,P62736,E9PGZ1,P28289,P46939,Q01118,P24844,F8WD82,P35749,O14558,Q2TNI1,P08913,Q9NZU5,Q13557,P0DP24,P17612,P24530,O00443,P05023,Q13526,O75694,Q15842	Q7Z406,A0A0S2Z3L2,P13639,P20020,Q8WZ42,Q92769,P62736,E9PGZ1,P28289,P46939,Q01118,Q9NZM1,P24844,F8WD82,Q13884,P35749,O75923,P29536,P09471,B4DPW5,P07951,P13533,O14558,Q2TNI1,P08913,P15259,Q9NZU5,Q13557,A0A024R3T8,P19438,P0DP24,O15247,P17612,P24530,O00443,P05023,Q13526,P25490,O75694,P14923,P15924,Q15842	0.0192526	0.867177	0.571429
GO:0019229	regulation of vasoconstriction	P	6	7	1188	2951	0.00505051	0.00237208	P20020,P02675,P02679,Q2TNI1,P02671,P08913	P20020,P02675,P02679,Q2TNI1,P35367,P02671,P08913	0.0193994	0.867177	0.857143
GO:0002696	positive regulation of leukocyte activation	P	11	16	1188	2951	0.00925926	0.00542189	P09382,P02549,P15529,P07996,P30273,A0A024R244,Q12846,O43747,Q9ULJ6,Q9BV40,Q14254	P08575,P09382,P98172,P02549,P15529,P07996,P30273,A0A024R244,Q12846,O43747,P43403,Q9ULJ6,B0YJA4,A0A024RCB7,Q9BV40,Q14254	0.0198987	0.867177	0.6875
GO:0008015	blood circulation	P	21	36	1188	2951	0.0176768	0.0121993	P80365,P05023,A0A0S2Z3L2,Q13557,P0DP24,P17612,P20020,Q2TNI1,P62736,P08123,P24530,O00443,P08913,P13688,P02675,P02679,P02671,Q8WZ42,O75694,Q15842,Q01814	P08473,P80365,P05023,A0A0S2Z3L2,Q13557,P13533,P0DP24,P17612,P20020,Q2TNI1,P24468,P17813,P09471,P62736,P08123,P24530,O15247,O00443,P08913,P02649,P35367,P13688,Q02952,Q6IRT1,O60674,P02675,P02679,P02671,Q8WZ42,O75844,O75694,P14923,P15924,Q15842,Q01814,Q9NZM1	0.0209388	0.867177	0.583333
GO:0030042	actin filament depolymerization	P	12	18	1188	2951	0.010101	0.00609963	A0A384MEF1,P35611,Q9UEY8,Q53GC7,P23528,V9HWA6,V9HWG7,A0A087WUZ3,P02549,A0A024R674,P28289,Q5HYL6	A0A384MEF1,P35611,Q9UEY8,B1AK85,A8K0T9,Q53GC7,B1AK88,P23528,V9HWA6,V9HWG7,A0A087WUZ3,P02549,A0A024R674,P28289,H0YNJ8,Q5HYL6,P29536,Q8TDZ2	0.0211093	0.867177	0.666667
GO:0050818	regulation of coagulation	P	12	18	1188	2951	0.010101	0.00609963	B4DDZ4,D6RBL5,P08758,P30273,P16234,P07996,P02675,P02679,P02671,A0A024R244,P13688,A0A024R944	B4DDZ4,D6RBL5,P08758,P30273,P16234,P02649,A0A348GSH7,P07996,V9HW12,P04004,P02675,P02679,P02671,B2R7F8,A0A024R244,P13688,A0A024R944,A0A3Q8Q4D0	0.0211093	0.867177	0.666667
GO:0050867	positive regulation of cell activation	P	12	18	1188	2951	0.010101	0.00609963	P09382,P02549,P15529,P07996,P30273,A0A024R244,Q12846,O43747,Q9ULJ6,Q9BV40,Q14254,P09619	P08575,P09382,P98172,P02549,P15529,P07996,P30273,A0A024R244,Q12846,O43747,P43403,Q9ULJ6,B0YJA4,A0A024RCB7,Q9BV40,Q14254,P09619,O60674	0.0211093	0.867177	0.666667
GO:0006873	cellular ion homeostasis	P	30	55	1188	2951	0.0252525	0.0186377	A0A0S2Z3L2,Q01814,P20020,Q96TC7,Q86VP6,B4E1B2,G3V1D1,Q9NP58,Q9BT67,P02790,A0A384MDR3,Q15843,A8K5A4,P05023,P55011,Q6FIC5,P16234,P24530,P51572,Q2TNI1,P0DP24,Q13557,P17612,O95436,V9HWH2,P05109,P06576,P02730,Q86YZ4,Q8N3V7	Q13488,A0A0S2Z3L2,Q01814,P02649,P20020,P08246,Q6ZSP7,Q53XM7,Q96TC7,P02795,Q86VP6,B4E1B2,G3V1D1,Q9NP58,Q9BT67,P02790,A0A384MDR3,A8K6Q8,A9JQE1,Q6ZMJ2,P38606,E9PQR3,Q15843,A8K5A4,B3KTA8,P05023,P55011,Q6FIC5,P16234,O60674,Q14344,P0DJI8,P24530,P51572,Q07954,Q9Y3D6,P25106,Q2TNI1,P0DP24,Q13557,O15247,P17612,O95436,V9HWH2,P05109,B7Z591,P08575,O60610,Q96RI0,B0YJA4,P06576,P02730,Q86YZ4,P21281,Q8N3V7	0.0214466	0.867177	0.545455
GO:0051015	actin filament binding	F	30	55	1188	2951	0.0252525	0.0186377	B4E3S1,P23528,Q8WZ42,A0A1S5UZ07,A0A024QZN4,Q53GC9,A0A384MEF1,P35611,P29966,Q9UEY8,G3XAM7,Q8WXH0,A0A494C024,B4DDD6,A0A024R694,H3BRY3,Q9UE82,P28289,B0I1S9,V9HWA6,P35579,P02549,P46939,Q9Y4G6,Q49AD3,Q9H6X2,Q86XU5,P35749,Q9NQX4,B3KTA3	B4E3S1,P23528,Q8WZ42,A0A1S5UZ07,A0A024QZN4,Q53GC9,A0A384MEF1,P35611,P29966,Q9UEY8,Q7Z406,G3XAM7,Q8WXH0,A0A0A0MRM8,A0A494C024,B4DDD6,A0A024R694,H3BRY3,Q9UE82,A0A590UJ40,P28289,J3QLR6,B0I1S9,V9HWA6,P35579,Q7RTM4,P02549,P13639,Q8TDZ2,P46939,H0Y704,Q9Y4G6,Q49AD3,O95466,C9IZ88,Q9H6X2,P57737,O43707,Q86XU5,P35749,B4E0I9,P13796,Q14651,Q9NQX4,O75146,B3KTA3,P07951,P13533,B3KTM9,O00291,J3QQU5,B3KSR8,Q53GY0,…	0.0214466	0.867177	0.545455
GO:0005201	extracellular matrix structural constituent	F	19	32	1188	2951	0.0159933	0.0108438	P35555,Q99715,P08123,Q05707,F8VXZ8,P51884,P07996,P02675,P02679,D3DTX7,P02671,P39060,P22105,A7L3I8,A0A0A0U994,A0A3B3ISV3,Q9NR99,Q15582,P12107	P35555,Q9Y6C2,Q99715,P13942,P08123,Q05707,P12110,P02461,Q02388,P12109,F8VXZ8,P51884,F8VNV6,P07996,P02675,P02679,Q07507,D3DTX7,P02671,P39060,P22105,B4DTF5,A7L3I8,A0A0A0U994,A0A3B3ISV3,Q6FHG6,Q9NR99,P23142,Q15582,P12107,P04004,E7EN65	0.0218671	0.867177	0.59375
GO:0045814	negative regulation of gene expression, epigenetic	P	13	20	1188	2951	0.0109428	0.00677736	Q71UI9,Q93077,Q16777,Q9UBU8,Q8IUE6,P16104,P07305,Q9BTM1,A0A0U1RRH7,P16403,P16401,Q02539,P17096	Q71DI3,P68431,Q71UI9,Q93077,Q16777,Q9UBU8,Q8IUE6,P16104,P07305,Q9BTM1,A0A0U1RRH7,Q8IWV8,Q92769,Q13547,P16403,P16401,Q92522,Q02539,P16402,P17096	0.0219118	0.867177	0.65
GO:0061041	regulation of wound healing	P	13	20	1188	2951	0.0109428	0.00677736	P30273,P16234,P07996,P02675,P02679,P02671,O14495,P55011,P08913,A0A024R244,P13688,P35579,A0A024R944	P30273,P16234,P02649,A0A348GSH7,P07996,V9HW12,P04004,P02675,P02679,P02671,B2R7F8,O14495,P55011,P08913,Q14678,A0A024R244,P13688,P35579,A0A024R944,A0A3Q8Q4D0	0.0219118	0.867177	0.65
GO:0006342	chromatin silencing	P	13	20	1188	2951	0.0109428	0.00677736	P16403,P16401,Q02539,P07305,P17096,Q71UI9,Q93077,Q16777,Q9UBU8,Q8IUE6,P16104,Q9BTM1,A0A0U1RRH7	Q71DI3,P68431,Q92769,Q13547,P16403,P16401,Q92522,Q02539,P07305,P16402,P17096,Q71UI9,Q93077,Q16777,Q9UBU8,Q8IUE6,P16104,Q9BTM1,A0A0U1RRH7,Q8IWV8	0.0219118	0.867177	0.65
GO:0060429	epithelium development	P	46	90	1188	2951	0.0387205	0.0304981	A0A384P5Q0,Q96JQ0,P78527,Q86YT6,P23528,P11586,O95487,P17612,Q6FIC5,P39060,Q14118,P06401,Q9H5Y7,Q75L79,O94788,Q96RY7,P09525,P31942,Q15417,Q04828,P12004,Q9H0E2,Q2TNI1,P08729,P08727,P35527,F8VVT9,P78536,V9HWG7,P13688,P26038,P62136,Q00610,O00231,Q9UNM6,O00232,P62195,P80723,P07333,P63092,P04632,P28289,V9HWE1,P62736,Q9Y5V3,P35611	Q9Y4D7,Q14344,P17813,A0A384P5Q0,P16422,Q96JQ0,Q13308,P78527,Q86YT6,A0A024R3C7,P23528,P11586,O95487,P17612,Q6FIC5,P39060,O75844,A0A024RBL6,Q14118,G4XH65,P49327,P06401,A0A024R7A8,P47895,Q9H5Y7,Q8WX93,P31947,Q75L79,Q92769,Q13547,O94788,Q96RY7,Q8WUM0,Q9H3M7,P13645,P15924,P09525,P31942,Q15417,Q04828,P12004,Q9H0E2,Q9UP38,Q2TNI1,P61026,P08729,P08727,P14923,Q9H0F6,P13647,P35527,F8VVT9,P08648,P78536,V9HWG…	0.0222982	0.867177	0.511111
GO:0030018	Z disc	C	14	22	1188	2951	0.0117845	0.0074551	Q8WZ42,P16157,P08727,P02730,Q8WXH0,O75190,V9HW92,P04792,Q14192,Q13643,P24844,Q9UMS6,P21291,Q8N3V7	Q8WZ42,Q12955,P16157,P08727,P02730,Q8WXH0,P14923,O75190,V9HW92,P04792,Q14192,Q13643,P24844,Q8WX93,Q9UMS6,P21291,Q8N3V7,O43707,Q14315,J3QRS3,Q9NR12,P13533	0.0223903	0.867177	0.636364
GO:0031674	I band	C	14	22	1188	2951	0.0117845	0.0074551	Q8WZ42,P16157,P08727,P02730,Q8WXH0,O75190,V9HW92,P04792,Q14192,Q13643,P24844,Q9UMS6,P21291,Q8N3V7	Q8WZ42,Q12955,P16157,P08727,P02730,Q8WXH0,P14923,O75190,V9HW92,P04792,Q14192,Q13643,P24844,Q8WX93,Q9UMS6,P21291,Q8N3V7,O43707,Q14315,J3QRS3,Q9NR12,P13533	0.0223903	0.867177	0.636364
GO:0002576	platelet degranulation	P	14	22	1188	2951	0.0117845	0.0074551	P30273,A0A024R244,Q8WZ42,P07996,P02675,P02679,P08758,P68366,P02671,P02765,P62328,P01023,P19652,Q9UEU0	P30273,A0A024R244,Q8WZ42,Q9NXH8,P07996,P02675,P02679,P05106,P08758,P68366,P02671,Q9UHQ9,P02765,P10909,P62328,P01023,O43707,P19652,Q9UEU0,Q86UX7,O00391,Q96JJ7	0.0223903	0.867177	0.636364
GO:0072562	blood microparticle	C	15	24	1188	2951	0.0126263	0.00813284	P08758,P0DMV9,P02675,P02679,P26038,P27105,P02730,P02671,P02765,P00736,P02790,P01023,P19652,P02042,P62195	P08758,P17813,P0DMV9,P02675,P02679,P26038,P27105,P02730,Q9BY44,P02649,P02671,P02765,P11142,P10909,P00736,P02790,P19827,P01023,P19652,P02042,P02774,Q4V328,P62195,P04004	0.0226123	0.867177	0.625
GO:0098771	inorganic ion homeostasis	P	33	62	1188	2951	0.0277778	0.0210098	P04899,P24530,A0A0S2Z3L2,Q01814,P20020,Q96TC7,Q86VP6,B4E1B2,G3V1D1,Q9NP58,Q9BT67,P02790,A0A384MDR3,Q15843,A8K5A4,P05023,P55011,Q6FIC5,P16234,P51572,Q2TNI1,P0DP24,Q13557,P17612,O95436,V9HWH2,P05109,P02730,P06576,Q86YZ4,P98170,Q01118,Q8N3V7	P04899,P24530,Q13488,A0A0S2Z3L2,Q01814,P02649,P20020,P08246,Q6ZSP7,Q53XM7,Q96TC7,P02795,Q86VP6,B4E1B2,G3V1D1,Q9NP58,Q9BT67,P02790,A0A384MDR3,A8K6Q8,A9JQE1,Q6ZMJ2,P38606,E9PQR3,Q15843,A8K5A4,B3KTA8,P05023,P55011,Q6FIC5,P16234,O60674,Q14344,P0DJI8,P51572,Q07954,Q9Y3D6,P25106,Q2TNI1,P0DP24,Q13557,O15247,P17612,Q12955,O95436,V9HWH2,P05109,B7Z591,P02730,P08575,O60610,Q96RI0,B0YJA4,P06576,Q86YZ4,Q9Y666…	0.0251289	0.867177	0.532258
GO:0032501	multicellular organismal process	P	226	511	1188	2951	0.190236	0.173162	O43252,P08123,P35555,P02765,P12107,P50443,Q63HN8,P06576,Q2TNI1,P35579,P13688,Q6FIC5,P39060,Q15582,P06401,P16234,Q86YT6,Q9H6X2,O94788,Q9ULJ6,Q00610,Q08211,Q14192,P22087,O75643,B2R4P9,A0A384P5Q0,Q96JQ0,A0A087WZI7,P35611,P09619,Q13619,Q9Y3I0,P67809,Q6ZT12,O95436,O60503,P17612,P23528,P24530,P78527,P46821,Q02880,P05109,H0YL26,P20020,P08913,A0A140VK42,Q6RFH5,Q9Y3A5,Q8IWS0,Q96QK8,P26447,P11586,O95487,P1…	O43252,P13942,P08123,Q08117,P35555,P02765,Q06830,P02461,P29992,Q13428,Q16539,P12107,P50443,Q13488,Q9NR12,Q9BUP3,Q63HN8,P06576,Q2TNI1,Q9Y4D7,P08648,Q12904,P35579,Q59F20,P13688,Q6FIC5,P39060,O75923,P19338,Q5U651,Q15582,Q9UHN6,P62745,Q9BZL6,B0YJA4,P25106,A0A024R3C7,P06401,P48552,G4XH65,O95470,P16234,Q86YT6,A0A024RBL6,Q9H6X2,O94788,Q14344,P17813,Q9ULJ6,P01833,Q9UBG0,Q00610,Q08211,Q14192,O75165,P22087…	0.0251571	0.867177	0.44227
GO:0008307	structural constituent of muscle	F	7	9	1188	2951	0.00589226	0.00304981	Q8WZ42,Q15149,P08727,P24844,P21291,Q14118,P35749	Q8WZ42,Q15149,P08727,P24844,P21291,Q14118,P35749,P07951,A0A075B7B1	0.025826	0.867177	0.777778
GO:0002504	antigen processing and presentation of peptide or polysaccharide antigen via MHC class II	P	7	9	1188	2951	0.00589226	0.00304981	P07996,P30273,Q00610,P27824,O43747,Q9BXS5,O95487	P07996,P30273,Q00610,Q10567,P27824,O43747,P50570,Q9BXS5,O95487	0.025826	0.867177	0.777778
GO:0005080	protein kinase C binding	F	7	9	1188	2951	0.00589226	0.00304981	P29966,P04792,P49773,Q02880,P61981,O95810,Q969G5	P29966,P04792,P49773,Q02880,P61981,O95810,Q969G5,P15924,Q9BZL6	0.025826	0.867177	0.777778
GO:0050848	regulation of calcium-mediated signaling	P	7	9	1188	2951	0.00589226	0.00304981	P49773,A0A024R244,Q13557,P17612,P0DP24,Q14192,Q9NZU5	P43403,P49773,A0A024R244,Q13557,P17612,P0DP24,O15247,Q14192,Q9NZU5	0.025826	0.867177	0.777778
GO:0072378	blood coagulation, fibrin clot formation	P	7	9	1188	2951	0.00589226	0.00304981	P01023,P02671,A0A024R944,P02675,P02679,B4E2L8,B2R6V9	P01023,P02671,A0A024R944,A0A3Q8Q4D0,P02675,P02679,B4E2L8,B2R6V9,P23142	0.025826	0.867177	0.777778
GO:0048146	positive regulation of fibroblast proliferation	P	7	9	1188	2951	0.00589226	0.00304981	P78527,Q08211,P16234,P09619,P06703,Q9ULJ6,I4AY87	G4XH65,P78527,Q08211,P16234,P09619,P06703,Q9ULJ6,I4AY87,P23142	0.025826	0.867177	0.777778
GO:0032653	regulation of interleukin-10 production	P	4	4	1188	2951	0.003367	0.00135547	P14902,P30273,P15529,Q8WXW3	P14902,P30273,P15529,Q8WXW3	0.0261865	0.867177	1
GO:0014829	vascular smooth muscle contraction	P	4	4	1188	2951	0.003367	0.00135547	P20020,P24530,P62736,O00443	P20020,P24530,P62736,O00443	0.0261865	0.867177	1
GO:0033006	regulation of mast cell activation involved in immune response	P	4	4	1188	2951	0.003367	0.00135547	A0A024R1P2,P30273,A0A024R244,Q9BV40	A0A024R1P2,P30273,A0A024R244,Q9BV40	0.0261865	0.867177	1
GO:0071875	adrenergic receptor signaling pathway	P	4	4	1188	2951	0.003367	0.00135547	P08913,P63092,O60503,P04899	P08913,P63092,O60503,P04899	0.0261865	0.867177	1
GO:0071880	adenylate cyclase-activating adrenergic receptor signaling pathway	P	4	4	1188	2951	0.003367	0.00135547	P04899,P08913,P63092,O60503	P04899,P08913,P63092,O60503	0.0261865	0.867177	1
GO:0032835	glomerulus development	P	4	4	1188	2951	0.003367	0.00135547	P80723,P62736,P09619,P16234	P80723,P62736,P09619,P16234	0.0261865	0.867177	1
GO:0006023	aminoglycan biosynthetic process	P	4	4	1188	2951	0.003367	0.00135547	P09619,P34741,P51884,Q00610	P09619,P34741,P51884,Q00610	0.0261865	0.867177	1
GO:0031639	plasminogen activation	P	4	4	1188	2951	0.003367	0.00135547	P07996,P02675,P02679,P02671	P07996,P02675,P02679,P02671	0.0261865	0.867177	1
GO:0043304	regulation of mast cell degranulation	P	4	4	1188	2951	0.003367	0.00135547	P30273,A0A024R244,Q9BV40,A0A024R1P2	P30273,A0A024R244,Q9BV40,A0A024R1P2	0.0261865	0.867177	1
GO:0015116	sulfate transmembrane transporter activity	F	4	4	1188	2951	0.003367	0.00135547	P50443,Q86YZ4,Q86WA9,A0A087WZI7	P50443,Q86YZ4,Q86WA9,A0A087WZI7	0.0261865	0.867177	1
GO:0048787	presynaptic active zone membrane	C	4	4	1188	2951	0.003367	0.00135547	Q14254,P27824,P20020,Q12846	Q14254,P27824,P20020,Q12846	0.0261865	0.867177	1
GO:0099240	intrinsic component of synaptic membrane	C	4	4	1188	2951	0.003367	0.00135547	P27824,Q14254,P20020,A0A024R8U1	P27824,Q14254,P20020,A0A024R8U1	0.0261865	0.867177	1
GO:0008271	secondary active sulfate transmembrane transporter activity	F	4	4	1188	2951	0.003367	0.00135547	P50443,Q86YZ4,Q86WA9,A0A087WZI7	P50443,Q86YZ4,Q86WA9,A0A087WZI7	0.0261865	0.867177	1
GO:0031420	alkali metal ion binding	F	4	4	1188	2951	0.003367	0.00135547	P05023,A0A024R609,Q9Y295,O95436	P05023,A0A024R609,Q9Y295,O95436	0.0261865	0.867177	1
GO:0032613	interleukin-10 production	P	4	4	1188	2951	0.003367	0.00135547	P14902,P30273,P15529,Q8WXW3	P14902,P30273,P15529,Q8WXW3	0.0261865	0.867177	1
GO:0006024	glycosaminoglycan biosynthetic process	P	4	4	1188	2951	0.003367	0.00135547	P51884,Q00610,P09619,P34741	P51884,Q00610,P09619,P34741	0.0261865	0.867177	1
GO:0009166	nucleotide catabolic process	P	23	41	1188	2951	0.0193603	0.0138936	Q6FHK8,H3BQN4,V9HWF4,A0A2R8Y6G6,B4DWQ3,P17858,K7EM90,U3KPZ0,P36871,B3KT70,Q2QD09,V9HVZ4,A0A0J9YX90,O75694,Q92621,P12270,Q8N1F7,P52948,Q12769,Q9Y3Z3,P49773,P09543,P02730	Q6FHK8,H3BQN4,V9HWF4,A0A2R8Y6G6,B4DWQ3,P17858,V9HW85,K7EM90,K7EIL4,U3KPZ0,P36871,H3BPS8,B3KT70,Q2QD09,B4DVJ0,P15259,V9HVZ4,A0A0J9YX90,Q53HE2,B4DHB3,P60174,P49790,O75694,Q92621,P12270,P57740,P49792,Q8N1F7,Q5SRE5,P52948,Q12769,Q96EE3,P37198,Q8WUM0,Q9Y3Z3,P49773,A0A024R1T5,P09543,P06213,Q13131,P02730	0.0283396	0.867177	0.560976
GO:1901292	nucleoside phosphate catabolic process	P	23	41	1188	2951	0.0193603	0.0138936	Q6FHK8,H3BQN4,V9HWF4,A0A2R8Y6G6,B4DWQ3,P17858,K7EM90,U3KPZ0,P36871,B3KT70,Q2QD09,V9HVZ4,A0A0J9YX90,O75694,Q92621,P12270,Q8N1F7,P52948,Q12769,Q9Y3Z3,P49773,P09543,P02730	Q6FHK8,H3BQN4,V9HWF4,A0A2R8Y6G6,B4DWQ3,P17858,V9HW85,K7EM90,K7EIL4,U3KPZ0,P36871,H3BPS8,B3KT70,Q2QD09,B4DVJ0,P15259,V9HVZ4,A0A0J9YX90,Q53HE2,B4DHB3,P60174,P49790,O75694,Q92621,P12270,P57740,P49792,Q8N1F7,Q5SRE5,P52948,Q12769,Q96EE3,P37198,Q8WUM0,Q9Y3Z3,P49773,A0A024R1T5,P09543,P06213,Q13131,P02730	0.0283396	0.867177	0.560976
GO:0055082	cellular chemical homeostasis	P	36	69	1188	2951	0.030303	0.0233819	O00186,B3KT70,P02730,A0A0S2Z3L2,Q01814,P20020,Q96TC7,Q86VP6,B4E1B2,G3V1D1,Q9NP58,Q9BT67,P02790,A0A384MDR3,Q15843,A8K5A4,P05023,P55011,Q6FIC5,P16234,P24530,P51572,Q2TNI1,P0DP24,Q13557,P17612,O95436,V9HWH2,P05109,Q12846,P06576,Q86YZ4,P08913,P09382,Q8N3V7,Q12824	O00186,B3KT70,P02730,Q13488,A0A0S2Z3L2,Q01814,P02649,P20020,P08246,Q6ZSP7,Q53XM7,Q96TC7,P02795,Q86VP6,B4E1B2,G3V1D1,Q9NP58,Q9BT67,P02790,A0A384MDR3,A8K6Q8,A9JQE1,Q6ZMJ2,P38606,E9PQR3,Q15843,A8K5A4,B3KTA8,P05023,P55011,Q6FIC5,P16234,O60674,Q14344,P0DJI8,P24530,P51572,Q07954,Q9Y3D6,P25106,Q2TNI1,P0DP24,Q13557,O15247,P17612,O95436,V9HWH2,P05109,B7Z591,Q15907,P33176,Q12846,A4D2P0,Q5XXA6,P08575,O60610…	0.0284594	0.867177	0.521739
GO:0021915	neural tube development	P	8	11	1188	2951	0.00673401	0.00372755	Q86YT6,P23528,P11586,O95487,P17612,Q96RY7,Q96JQ0,O94788	Q86YT6,P23528,P11586,O95487,P17612,Q96RY7,Q13308,Q9UP38,Q96JQ0,Q8WUM0,O94788	0.0302611	0.867177	0.727273
GO:0030239	myofibril assembly	P	8	11	1188	2951	0.00673401	0.00372755	Q8WZ42,P35749,P08727,V9HWG7,P21291,P16234,P09619,P28289	Q8WZ42,P35749,B2R5T5,P08727,V9HWG7,P21291,P13533,P16234,P09619,P28289,P29536	0.0302611	0.867177	0.727273
GO:0061337	cardiac conduction	P	8	11	1188	2951	0.00673401	0.00372755	O75694,P05023,P17612,Q2TNI1,Q13557,P0DP24,Q01814,P20020	O75694,P05023,P17612,P14923,P15924,Q2TNI1,Q13557,P0DP24,Q01814,P20020,O75844	0.0302611	0.867177	0.727273
GO:0005615	extracellular space	C	160	356	1188	2951	0.13468	0.120637	P07996,P02675,P02679,P02671,Q96KP4,P09382,P60866,P0DMV9,P09525,Q99715,P62736,P23528,Q8WZ42,Q86VP6,P80723,Q15149,Q6EMK4,P06576,P05023,Q92608,Q9NQX7,Q15019,Q14254,P29966,Q9BRK3,P50443,P04632,Q71UI9,P53675,P08123,Q00610,Q6UXG2,Q9Y2A7,Q9NP58,P26038,P62979,P08729,P08727,P27105,P02730,Q8WXH0,P62937,Q9BV40,P08758,P50995,Q09666,Q93077,Q16777,P04792,P17858,P05387,Q9UQ80,O00186,P68366,Q01814,Q562R1,P49773,…	P07996,P02675,P02679,C9JPQ9,C9JU00,P02671,A0A0S2Z3M3,Q8WW76,A0A140VJJ6,Q96KP4,P09382,P60866,O95837,P0DMV9,P09525,Q99715,P62736,P23528,Q8WZ42,Q86VP6,P98172,P80723,P28838,Q15149,Q6EMK4,P06576,P05023,P30044,Q92608,P62269,Q9NQX7,Q15019,Q14254,P29966,Q9NQ84,P16422,Q9BRK3,Q7Z406,Q15907,P50443,P16144,O95865,P04632,Q71UI9,P53675,P08123,Q00610,P28066,Q6UXG2,Q9Y2A7,Q9NP58,Q07960,O43491,P26038,P62979,P08729…	0.0315173	0.867177	0.449438
GO:0003008	system process	P	52	105	1188	2951	0.043771	0.0355812	A0A087WZI7,Q9H5Y7,P80365,P05023,A0A0S2Z3L2,Q13557,P0DP24,P17612,P20020,Q2TNI1,P02730,P04899,P24530,P63092,O60503,Q8WZ42,P62736,E9PGZ1,P28289,P46939,Q01118,P24844,F8WD82,P35749,O14558,P08913,P51884,O75695,P39060,Q15582,P12107,Q8IVM0,Q01814,Q6ZT12,P08123,Q8N3V7,Q9NZU5,O00443,Q9H3R2,Q04828,A0A024R3E3,Q14118,P13688,P02675,P02679,P02671,Q9BV73,Q9BS40,Q13526,Q75L80,O75694,Q15842	P01833,A0A087WZI7,Q14651,Q9H5Y7,P08473,P80365,P05023,A0A0S2Z3L2,Q13557,P13533,P0DP24,P17612,Q63HK5,Q7Z406,P13639,Q6IRT1,P20020,Q2TNI1,A0A024R7A8,P02730,P04899,P24530,P24468,P17813,P31323,P63092,O60503,Q8WZ42,Q92769,P62736,E9PGZ1,P28289,P46939,Q01118,Q9NZM1,P24844,F8WD82,Q13884,P35749,O75923,P29536,P09471,B4DPW5,P07951,O14558,P08913,P15259,O00591,P51884,O75695,P39060,O75911,Q15582,P12107,Q8IVM0,P1…	0.0315354	0.867177	0.495238
GO:0051047	positive regulation of secretion	P	19	33	1188	2951	0.0159933	0.0111826	P05109,P04899,P24530,Q08211,Q12846,P30273,A0A024R244,O43747,P02675,P02679,P02671,Q8WZ42,P62937,Q9BY67,P19652,I4AY87,P07333,Q9BV40,P55011	Q16539,P05109,P04899,P24530,O60674,Q08211,P33176,Q07954,Q12846,A4D2P0,Q5XXA6,P30273,A0A024R244,O43747,P02675,P02679,P02671,Q8WZ42,Q08752,P62937,P62330,Q9BY67,P0DJI8,P19652,B2RPK0,I4AY87,Q5T9L3,Q96QK1,Q12904,P07333,Q9BV40,P55011,Q02952	0.032488	0.867177	0.575758
GO:0044421	extracellular region part	C	167	373	1188	2951	0.140572	0.126398	P07996,P02675,P02679,P02671,P09382,Q99715,P62736,P23528,B3KYA9,B7WNR0,A0A384MEF1,Q6EMK4,A0A384P5Q0,B4E1B2,P08123,V9HWH2,E9PR70,P26038,P62979,P27105,P62937,Q56G89,P04792,P35555,Q562R1,Q05707,P09543,A0A2Z4LCH4,V9HWA9,P02765,P51884,P05204,O75556,P26447,A0A140VK07,A0A024R944,P00736,A0A1L7B5J3,P39060,P02790,Q0D2M2,P22105,Q14118,Q12846,P35527,P01023,Q15084,Q9H3R2,P19652,Q8WXW3,P05109,D6RBJ7,V9HWF6,I4AY…	P07996,P02675,P02679,C9JPQ9,C9JU00,P02671,A0A0S2Z3M3,Q8WW76,A0A140VJJ6,P09382,Q99715,P62736,P23528,B3KYA9,B7WNR0,A0A384MEF1,Q6EMK4,A0A384P5Q0,P30044,B4E1B2,P13942,P08123,V9HWH2,A0A140TA49,E9PR70,P26038,P62979,P27105,P09211,P62937,Q56G89,P04792,Q12904,Q07507,Q9BY44,A0A384MDQ7,P35555,Q562R1,A0A024R374,Q16270,O15455,Q05707,P09543,A0A2Z4LCH4,P02649,V9HWA9,P0DJI8,P02765,P51884,P01833,P05204,P11142,P10…	0.0328879	0.867177	0.447721
GO:0045087	innate immune response	P	47	94	1188	2951	0.0395623	0.0318536	P01023,Q96PK6,P78527,P13010,D3DUZ3,P30273,O00231,Q9UNM6,Q9H3R2,O00232,P17612,P62195,P02675,P02679,P02671,P05109,Q0D2M2,P62979,P13688,A0A384NPQ2,Q6IC98,P61619,Q9BY67,O43747,P98170,Q9Y3Z3,Q08211,O15162,P39019,Q13557,O00635,P02790,Q14166,P0DMV9,A0A384MEF1,O00186,V9HWE1,Q12846,Q7Z2W4,Q8TDB6,P07333,P00736,A0A024R244,P04839,P15529,Q9H0E2,H0YL26	P01023,Q96PK6,P78527,P13010,X6RHM1,D3DUZ3,H3BM18,H3BR88,B2RPK0,P55036,Q16401,P30273,P28066,P25787,P60900,O75582,P51665,P62333,P01111,O00231,Q9UNM6,Q9H3R2,O00232,P49721,P17612,Q9UKB1,P62195,P02675,P02679,O15455,P02671,P51617,A0A384MDW3,P05109,Q0D2M2,P12838,P62979,P62837,P13688,Q06830,A0A384NPQ2,G4XH65,O75955,Q6IC98,Q9BRZ2,P61619,Q8TAT6,P50453,Q9BY67,A2RU94,O43747,P02649,P98170,Q9Y3Z3,Q08211,O15162…	0.0329654	0.867177	0.5
GO:0010035	response to inorganic substance	P	27	50	1188	2951	0.0227273	0.0169434	P0DP24,P05109,A0A384P5Q0,A0A140VJS0,P62136,A0A384NPQ2,A0A384ME44,P12004,P07996,P55011,Q8WZ42,P02675,P02679,Q2TNI1,P50995,P02671,Q9H553,F6WQW2,P39060,P09619,A0A384MEF1,P04839,P35611,B7ZL55,Q13557,Q5TDH0,P46821	P0DP24,P02795,A0A024R7A8,P05109,P27338,A0A384P5Q0,Q13488,A0A140VJS0,P62136,Q06830,V9HW12,A0A384NPQ2,A0A384ME44,P12004,P15259,P07996,P55011,Q9H3M7,P13639,P17655,Q99584,Q8WZ42,P02675,P02679,Q2TNI1,P50995,P02671,Q9H553,F6WQW2,P39060,Q92769,P09619,Q13131,P62745,P50570,A0A384MEF1,P04839,P35611,B7ZL55,Q13557,Q99829,Q12955,A0A024R3T8,P46100,Q5TDH0,P38919,Q9Y3D6,Q96QD8,P46821,Q9H2P0	0.0329917	0.867177	0.54
GO:0030036	actin cytoskeleton organization	P	55	112	1188	2951	0.0462963	0.0379532	P35611,P29966,Q9UEY8,Q8IXW6,A0A024R694,B0I1S9,A0A140VK07,A0A384MEF1,Q53GC7,P23528,P62328,Q8WZ42,P28289,Q0VF96,P02549,Q9NQX4,B3KTA3,Q53HG7,V9HWA6,V9HWG7,P35749,Q9Y2A7,Q29RX4,A0A024R0S6,Q969G5,A0A2R8Y570,V9HW92,Q15417,P35579,B4DUT8,A0A024R6N2,Q9H6X2,Q9UMS6,Q8N3V7,P09619,P08727,P21291,A0A087WV20,A0A087WUZ3,A0A024R674,Q5HYL6,P16234,P07333,Q92608,O75190,P08913,Q13643,Q8IZM6,K7EJ44,P22105,A0A024R1P2,B4…	P35611,P29966,Q9UEY8,Q8IXW6,A0A024R694,B0I1S9,Q8TDZ2,A0A140VK07,O43707,P13796,Q14651,P62745,Q53GY0,B3KUI1,A0A384MEF1,B1AK85,A8K0T9,Q53GC7,B1AK88,P23528,P62328,A0A024R843,Q8WZ42,P84095,P28289,Q0VF96,P02549,Q8WUW1,P57737,P29536,Q9NQX4,A4D2P0,O75146,B3KTA3,P07951,Q9UI08,B3KTM9,O00291,Q53HG7,O60610,O60674,A0A2R8Y5N1,A0A0A6YYG9,V9HWA6,V9HWG7,P13533,P35749,Q96AP7,P35080,Q14678,Q9Y2A7,Q6R327,P62330,A0A0…	0.0330384	0.867177	0.491071
GO:0045055	regulated exocytosis	P	51	103	1188	2951	0.0429293	0.0349034	P30273,A0A024R244,Q9BTU6,Q8WZ42,P07996,P02675,P02679,P08758,P68366,P02671,P02765,P62328,P01023,P19652,Q9UEU0,P63027,Q12846,A0A024R1P2,P0DMV9,Q86VP6,Q92608,P27105,P13010,P62937,Q9BV40,Q8TD55,P17858,Q9UQ80,O00186,P36871,P13688,P78371,P53618,O00231,P11717,Q9BXS5,Q9UNM6,O00264,Q9P0J7,Q9P0L0,P04839,O00232,Q9H0E2,P05109,P50395,O43747,P08913,P04899,A0A0S2Z3L2,Q9Y2X7,P35579	O00161,P30273,A0A024R244,Q9BTU6,Q8WZ42,Q9NXH8,P07996,P02675,P02679,P05106,P08758,P68366,P02671,Q9UHQ9,P02765,P10909,P62328,P01023,O43707,P19652,Q9UEU0,Q86UX7,O00391,Q96JJ7,P63027,Q9H3Z4,A0A024R9M9,Q12846,Q99584,A0A024R1P2,P0DMV9,Q86VP6,Q92608,Q5T4S7,Q13488,Q96CS3,P28066,P25787,P27105,P14923,P09211,P13010,P62937,Q9BV40,Q8TD55,P17858,Q9UQ80,O00186,P84095,Q7Z5G4,O60610,P36871,P51665,P13639,Q96BM9,P1…	0.0331413	0.867177	0.495146
GO:0030864	cortical actin cytoskeleton	C	9	13	1188	2951	0.00757576	0.00440529	P35579,A0A087WUZ3,P02549,A0A024R674,A0A024QZN4,P08727,P23528,V9HWA6,P46939	P35579,A0A087WUZ3,O43491,P02549,A0A024R674,P61160,A0A024QZN4,P08727,Q14651,P23528,V9HWA6,P46939,P17655	0.0332127	0.867177	0.692308
GO:0070613	regulation of protein processing	P	9	13	1188	2951	0.00757576	0.00440529	P01023,V9HWA9,P07996,P00736,P15529,A0A384MEF1,P35579,P98170,P17612	P01023,V9HWA9,P07996,Q92896,P10909,P00736,P15529,P04004,A0A348GSH7,A0A384MEF1,P35579,P98170,P17612	0.0332127	0.867177	0.692308
GO:0060048	cardiac muscle contraction	P	9	13	1188	2951	0.00757576	0.00440529	P0DP24,Q13557,P17612,A0A0S2Z3L2,P05023,O75694,Q2TNI1,Q15842,Q8WZ42	P0DP24,Q13557,O15247,P17612,A0A0S2Z3L2,P05023,O75694,P14923,Q2TNI1,P15924,Q15842,Q8WZ42,P13533	0.0332127	0.867177	0.692308
GO:0071695	anatomical structure maturation	P	9	13	1188	2951	0.00757576	0.00440529	P06401,P24530,V9HWA9,Q14118,B0YIW5,O94788,P02679,Q96JQ0,A8K7B7	P06401,A0A024R7A8,P24530,V9HWA9,Q92625,Q14118,B0YIW5,O94788,P02679,P02008,Q96JQ0,Q8NG06,A8K7B7	0.0332127	0.867177	0.692308
GO:1903317	regulation of protein maturation	P	9	13	1188	2951	0.00757576	0.00440529	P01023,V9HWA9,P07996,P00736,P15529,P17612,A0A384MEF1,P35579,P98170	P01023,V9HWA9,P07996,Q92896,P10909,P00736,P15529,P04004,A0A348GSH7,P17612,A0A384MEF1,P35579,P98170	0.0332127	0.867177	0.692308
GO:0055067	monovalent inorganic cation homeostasis	P	9	13	1188	2951	0.00757576	0.00440529	P04899,P24530,P05023,P55011,Q6FIC5,P02730,P06576,Q86YZ4,Q01118	P04899,P24530,P05023,P55011,Q13488,Q6FIC5,P02730,P06576,Q86YZ4,Q9Y666,Q01118,P38606,P21281	0.0332127	0.867177	0.692308
GO:0003677	DNA binding	F	89	190	1188	2951	0.0749158	0.064385	Q9NS91,Q6ZNB6,Q08211,P67809,P06401,P17096,Q12824,P07305,A0A494C0B4,P13010,A0A024R1N4,P12004,D9I4E1,Q9UNA4,P16104,B7ZA74,Q53F10,P16403,P78527,P16401,Q02539,Q96AE4,O95551,Q9Y3Z3,H0Y8J2,P80723,P51531,A0A024QZP6,P05204,P0DPK2,Q15156,A0A125SXW1,Q14789,Q8IWS0,E3UVQ2,A0A494C0P1,E9KXV6,Q6TZ08,A0A384N6B9,B4DRW3,B2R984,B4DUQ1,A0A024RBE7,Q71UI9,Q99525,Q8IVI9,B4DYF9,A8K9J7,O75190,Q93077,Q16777,Q9UQ80,A0A494C…	P26583,P25490,Q9NS91,Q01831,Q13547,Q6ZNB6,Q12986,O43707,P24468,Q08211,P67809,O75030,P06401,Q9Y2X9,Q9Y230,P48552,Q03701,P17096,Q92994,P30044,P06748,Q12824,P07305,A0A494C0B4,P13010,A0A024R1N4,P12004,D9I4E1,Q9UNA4,P16104,B7ZA74,Q53F10,A8K146,B7Z780,P33993,P16403,P78527,P16401,Q92522,Q02539,O75844,P16402,Q92878,Q96AE4,A0A024R3V8,O95551,Q9Y3Z3,Q9NTJ3,H0Y8J2,Q92900,P19338,B2RPK0,P84090,Q99873,O14744,B5…	0.0337413	0.867177	0.468421
GO:2001251	negative regulation of chromosome organization	P	10	15	1188	2951	0.00841751	0.00508302	P12270,P16403,P16401,Q02539,P07305,P17096,Q12824,B2R4P9,P13010,Q9Y4E5	P07954,P12270,P16403,P16401,Q92522,Q02539,P07305,P16402,P17096,Q12824,B2R4P9,Q92878,P13010,P46100,Q9Y4E5	0.0350771	0.867177	0.666667
GO:0048017	inositol lipid-mediated signaling	P	10	15	1188	2951	0.00841751	0.00508302	O00443,P13688,F8VVT9,A0A384P5Q0,P16234,P09619,A0A384MEF1,B4DG55,P07333,B4DYG5	O00443,P13688,F8VVT9,A0A384P5Q0,P16234,P06213,O60674,P09619,E9PPP3,A0A384MEF1,B4DG55,P07333,B2RBS0,P42356,B4DYG5	0.0350771	0.867177	0.666667
GO:0048015	phosphatidylinositol-mediated signaling	P	10	15	1188	2951	0.00841751	0.00508302	O00443,P13688,F8VVT9,A0A384P5Q0,P16234,P09619,A0A384MEF1,B4DG55,P07333,B4DYG5	O00443,P13688,F8VVT9,A0A384P5Q0,P16234,P06213,O60674,P09619,E9PPP3,A0A384MEF1,B4DG55,P07333,B2RBS0,P42356,B4DYG5	0.0350771	0.867177	0.666667
GO:0005882	intermediate filament	C	16	27	1188	2951	0.013468	0.00914944	O75508,P08729,Q969I0,H6VRG1,B0YJC4,E9PBF6,A0A384NPH0,Q45VM8,P08727,B2RA03,V9HWE1,C9JM50,P35527,A5Z217,B4DZT3,B3KVF5	O75508,P08729,Q969I0,H6VRG1,F8VUG2,P13647,B4DRW1,A0A024RAY2,A8K2I0,B0YJC4,E9PBF6,A0A384NPH0,Q45VM8,P08727,P14923,B2RA03,Q8TDZ2,V9HWE1,C9JM50,P35527,A5Z217,B4DZT3,B3KVF5,K7EPJ9,P13645,P15924,A0A075B7B1	0.0351868	0.867177	0.592593
GO:0043624	cellular protein complex disassembly	P	16	27	1188	2951	0.013468	0.00914944	A0A384MEF1,P35611,Q9UEY8,Q53GC7,P23528,O14976,P46821,V9HWA6,V9HWG7,B7Z5J7,A0A087WUZ3,P02549,A0A024R674,P28289,Q5HYL6,V9HW22	A0A384MEF1,P35611,Q9UEY8,B1AK85,A8K0T9,Q53GC7,B1AK88,P23528,Q8TDZ2,O14976,P61221,Q92900,Q93045,P46821,V9HWA6,V9HWG7,B7Z5J7,P63241,C9J7B5,A0A087WUZ3,P02549,A0A024R674,P28289,H0YNJ8,Q5HYL6,P29536,V9HW22	0.0351868	0.867177	0.592593
GO:0030048	actin filament-based movement	P	11	17	1188	2951	0.00925926	0.00576076	Q8WZ42,P28289,Q9NQX4,Q8WXH0,P05023,Q13557,O75694,Q2TNI1,Q15842,B0I1S9,P35579	Q8WZ42,P28289,P07951,P13533,O43707,Q9NQX4,Q8WXH0,P05023,Q13557,O75694,P14923,Q2TNI1,P15924,Q15842,Q7Z406,B0I1S9,P35579	0.0361441	0.867177	0.647059
GO:0002526	acute inflammatory response	P	11	17	1188	2951	0.00925926	0.00576076	P30273,V9HWA9,P01023,A0A024R944,P02765,O15162,P19652,P00736,P15529,P24530,P05109	P30273,V9HWA9,P01023,A0A024R944,P08246,P09211,P0DJI8,P02765,O15162,P19652,P10909,P00736,P15529,P04004,P24530,A0A348GSH7,P05109	0.0361441	0.867177	0.647059
GO:0003015	heart process	P	12	19	1188	2951	0.010101	0.0064385	P05023,A0A0S2Z3L2,Q13557,P0DP24,P17612,Q2TNI1,Q8WZ42,O75694,Q15842,P04899,Q01814,P20020	P05023,A0A0S2Z3L2,Q13557,P13533,P0DP24,P17612,Q2TNI1,P09471,O15247,O60674,Q8WZ42,O75844,O75694,P14923,P15924,Q15842,P04899,Q01814,P20020	0.0366238	0.867177	0.631579
GO:1903522	regulation of blood circulation	P	13	21	1188	2951	0.0109428	0.00711623	P05023,A0A0S2Z3L2,Q13557,P0DP24,P17612,P20020,Q2TNI1,P08913,P02675,P02679,P02671,O75694,Q01814	P05023,A0A0S2Z3L2,Q13557,P13533,P0DP24,P17612,P20020,Q2TNI1,P09471,O15247,P08913,O60674,P02675,P02679,P35367,P02671,O75844,O75694,P14923,P15924,Q01814	0.0366689	0.867177	0.619048
GO:2001236	regulation of extrinsic apoptotic signaling pathway	P	13	21	1188	2951	0.0109428	0.00711623	Q12846,P02675,P02679,P02671,P07996,Q15156,P23229,Q9NQX7,Q9BYM8,F8VVT9,P0DMV9,A8K7B7,P62136	Q12846,P02675,P02679,P02671,P26583,Q8IWB1,P07996,P09211,Q15156,P23229,Q9NR09,Q9NQX7,P08575,Q9BYM8,F8VVT9,P0DMV9,Q07820,V9HW12,A8K7B7,P62136,Q8TB45	0.0366689	0.867177	0.619048
GO:1903034	regulation of response to wounding	P	13	21	1188	2951	0.0109428	0.00711623	P30273,P16234,P07996,P02675,P02679,P02671,O14495,P55011,P08913,A0A024R244,P13688,P35579,A0A024R944	P30273,P16234,P02649,A0A348GSH7,P07996,V9HW12,P04004,P02675,P02679,P02671,B2R7F8,O14495,Q07954,P55011,P08913,Q14678,A0A024R244,P13688,P35579,A0A024R944,A0A3Q8Q4D0	0.0366689	0.867177	0.619048
GO:0007600	sensory perception	P	13	21	1188	2951	0.0109428	0.00711623	P51884,O75695,P39060,Q9H5Y7,Q15582,P12107,Q8IVM0,Q01814,Q6ZT12,P63092,P24530,Q9BV73,Q9BS40	P01833,P51884,O75695,P39060,Q9H5Y7,O75911,Q15582,P12107,Q8IVM0,Q7Z406,P13942,Q01814,O60610,Q6ZT12,P63092,P24530,P08473,Q9BV73,Q9BS40,Q5XXA6,E7DVW5	0.0366689	0.867177	0.619048
GO:0000226	microtubule cytoskeleton organization	P	24	44	1188	2951	0.020202	0.0149102	P35579,P46821,F6WQW2,P27816,B7Z3G3,Q9Y3A5,H0YBT8,R4GMT7,Q9BV73,Q8WXH0,Q9Y295,Q14118,A0A5H1ZRS1,E5RGQ4,Q96PK6,A8K7B7,Q00610,P0DMV9,Q8WXW3,P12270,P0DP24,P68366,P09543,D3DPS3	P35579,P46100,P46821,A0A024R9M9,Q96L34,Q93045,Q08379,F6WQW2,P27816,B7Z3G3,Q9Y3A5,H0YBT8,R4GMT7,P37198,P36404,Q5TZA2,P06748,Q66GS9,Q9BV73,Q9NXG0,Q8WXH0,Q9Y295,Q14118,A0A024R914,A0A5H1ZRS1,E5RGQ4,B9EIS5,A2RUU9,Q86Y56,Q96PK6,A8K7B7,Q00610,P63096,Q13131,P0DMV9,Q14683,Q8WXW3,P12270,P0DP24,P68366,P09543,A0A024RAM4,A6NHL2,D3DPS3	0.0376697	0.867177	0.545455
GO:0050878	regulation of body fluid levels	P	35	68	1188	2951	0.0294613	0.023043	P80365,P02730,P63092,O60503,P17612,P04899,P24530,P30273,P08123,P02675,P02679,P08758,E9PIT3,P02671,B4DDT3,P02042,Q2TNI1,A0A024R944,Q13505,P01023,P16234,P08913,O15162,P07996,Q86X29,Q9BV40,P04792,O00186,P35579,P24844,P21291,B4E2L8,B2R6V9,A0A024R244,P13688	P80365,A0A024R7A8,P02730,P31323,P63092,O60503,P17612,P04899,P24530,P30273,P08123,P02675,P02679,P05106,P08758,Q92769,E9PIT3,O60674,Q8TDZ2,P02671,B4DDT3,Q71DI3,P68431,Q96RI0,Q03113,P02042,B2R7F8,A2RU94,Q13547,Q99808,Q2TNI1,A0A024R944,Q13505,P01023,P16234,P02649,O95837,C9JPQ9,C9JU00,P08913,Q14344,P0DJI8,O15162,P02461,A0A0S2Z3M3,Q8WW76,Q12866,A0A140VJJ6,P29992,A0A348GSH7,P07996,V9HW12,P04004,P31947,Q…	0.0383233	0.867177	0.514706
GO:0008092	cytoskeletal protein binding	F	89	191	1188	2951	0.0749158	0.0647238	Q15149,P35611,E9PGZ1,F5H6E2,A0A2R8Y5S7,A6NDY9,A0A087WUZ3,P26038,Q8WXH0,V9HW92,B3KWH4,Q15417,Q7Z3N6,P28289,Q13643,Q29RX4,B7Z9C0,P35579,B2R8Y4,P46821,P13688,P46939,Q9Y4G6,B7Z9R6,K7EJ44,Q6ZNK5,P26447,A0A024R674,A0A024R1K7,Q9UMS6,Q14118,Q8N3V7,H3BQK9,B4DUT8,Q53GC7,I3L3D5,Q13425,B4E3S1,P23528,Q8WZ42,A0A1S5UZ07,A0A024QZN4,Q53GC9,A0A384MEF1,P29966,Q9UEY8,G3XAM7,A0A494C024,B4DDD6,A0A024R694,H3BRY3,Q9UE82…	Q15149,A0A0A0MRA8,P35611,E9PGZ1,F5H6E2,A0A2R8Y5S7,A0A024R321,A6NDY9,A0A087WUZ3,B7Z5V2,O43491,P26038,A0A3B3IU30,Q8WXH0,V9HW92,B3KWH4,A0A5K1VW66,Q15417,Q7Z3N6,A0A590UJG2,P28289,Q13643,B2RDY9,Q29RX4,B7Z9C0,O60610,P35579,E9PHV5,B2R8Y4,P46821,P13688,Q8TDZ2,P46939,Q9Y4G6,A0A2R8Y5N1,B7Z9R6,Q8WX93,K7EJ44,Q6ZNK5,P26447,Q13884,A0A024R674,A0A024R9R3,A0A024R1K7,Q9UMS6,B1AK85,A8K0T9,Q14118,P57737,Q8N3V7,H3BQK…	0.0389202	0.867177	0.465969
GO:0044459	plasma membrane part	C	101	219	1188	2951	0.0850168	0.0742121	P35579,P20020,P30273,P07996,P02675,P02679,P08758,P14778,P16234,P02671,P23229,A0A024R8S5,Q9H6X2,Q14118,P16157,P02730,P05023,Q75L79,P55011,P13688,Q75L80,Q09666,P09619,Q9Y3Z3,Q01650,A0A0S2Z3L2,P06703,B4DKS0,B4E106,P63027,P50443,Q6UXG2,O14495,P27105,Q2TNI1,P08913,P52569,P07333,Q86YZ4,Q5U0H8,Q541P7,Q86WA9,P11717,O95436,O95864,P24530,O15162,P51572,O00264,Q9H5Y7,B4E3D0,P04839,P78536,Q9BTU6,P15529,O60503…	P43403,P35579,P20020,O15400,P51452,P50570,P13796,P30273,P07996,P02675,P02679,P08758,P08648,P14778,A0A024R374,P16234,P06213,O75955,A0A0S2Z3H2,P14784,P02671,P08575,P23229,O95477,A0A024R8S5,Q9H6X2,Q14118,P17813,P17655,P00390,P25106,P36507,P16157,P02730,P14923,Q9NR28,Q12955,P05023,P16422,Q75L79,P55011,P13688,Q03113,P36404,Q75L80,P51153,Q09666,O75923,P09619,O14672,Q9Y3Z3,Q07954,Q01650,A0A0S2Z3L2,P0670…	0.0392432	0.867177	0.461187
GO:0030003	cellular cation homeostasis	P	28	53	1188	2951	0.023569	0.01796	A0A0S2Z3L2,Q01814,P20020,Q96TC7,Q86VP6,B4E1B2,G3V1D1,Q9NP58,Q9BT67,P02790,A0A384MDR3,Q15843,A8K5A4,P05023,P55011,Q6FIC5,P16234,P24530,P51572,Q2TNI1,P0DP24,Q13557,P17612,P05109,P06576,P02730,Q86YZ4,Q8N3V7	Q13488,A0A0S2Z3L2,Q01814,P02649,P20020,P08246,Q6ZSP7,Q53XM7,Q96TC7,P02795,Q86VP6,B4E1B2,G3V1D1,Q9NP58,Q9BT67,P02790,A0A384MDR3,A8K6Q8,A9JQE1,Q6ZMJ2,P38606,E9PQR3,Q15843,A8K5A4,B3KTA8,P05023,P55011,Q6FIC5,P16234,O60674,Q14344,P0DJI8,P24530,P51572,Q07954,Q9Y3D6,P25106,Q2TNI1,P0DP24,Q13557,O15247,P17612,P05109,B7Z591,P08575,O60610,Q96RI0,B0YJA4,P06576,P02730,Q86YZ4,P21281,Q8N3V7	0.0418328	0.867177	0.528302
GO:0006887	exocytosis	P	54	111	1188	2951	0.0454545	0.0376144	P30273,A0A024R244,Q9BTU6,Q8WZ42,P07996,P02675,P02679,P08758,P68366,P02671,P02765,P62328,P01023,P19652,Q9UEU0,O00186,A0A2R8YF87,P63027,Q12846,A0A024R1P2,P0DMV9,Q86VP6,Q92608,P27105,P13010,P62937,Q9BV40,Q8TD55,P17858,Q9UQ80,P36871,P13688,P78371,P53618,O00231,P11717,Q9BXS5,Q9UNM6,O00264,Q9P0J7,Q9P0L0,P04839,O00232,Q9H0E2,P05109,P50395,O43747,P35579,P08913,P04899,A0A0S2Z3L2,Q9Y2X7,P16157,O00443	O00161,P30273,A0A024R244,Q9BTU6,Q8WZ42,Q9NXH8,P07996,P02675,P02679,P05106,P08758,P68366,P02671,Q9UHQ9,P02765,P10909,P62328,P01023,O43707,P19652,Q9UEU0,Q86UX7,O00391,Q96JJ7,O00186,Q53GF4,P61026,H3BMM5,A0A2R8YF87,P51153,P63027,Q9H3Z4,A0A024R9M9,C9JM82,Q12846,Q99584,A0A024R1P2,P0DMV9,Q86VP6,Q92608,Q5T4S7,Q13488,Q96CS3,P28066,P25787,P27105,P14923,P09211,P13010,P62937,Q9BV40,Q8TD55,P17858,Q9UQ80,P8409…	0.0418495	0.867177	0.486486
GO:2001238	positive regulation of extrinsic apoptotic signaling pathway	P	5	6	1188	2951	0.00420875	0.00203321	P07996,A8K7B7,P62136,Q9NQX7,Q9BYM8	P07996,A8K7B7,P62136,Q9NQX7,P08575,Q9BYM8	0.042001	0.867177	0.833333
GO:0034703	cation channel complex	C	5	6	1188	2951	0.00420875	0.00203321	P0DP24,P17612,Q15842,Q01118,F8WD82	P0DP24,P17612,Q15842,Q01118,F8WD82,A0A024R3T2	0.042001	0.867177	0.833333
GO:0006778	porphyrin-containing compound metabolic process	P	5	6	1188	2951	0.00420875	0.00203321	Q9NP58,P02549,O00264,B2R7U4,P02790	Q9NP58,P02549,O00264,B2R7U4,P53004,P02790	0.042001	0.867177	0.833333
GO:1904035	regulation of epithelial cell apoptotic process	P	5	6	1188	2951	0.00420875	0.00203321	P02675,P02679,P02671,P07996,P39060	O60674,P02675,P02679,P02671,P07996,P39060	0.042001	0.867177	0.833333
GO:0033013	tetrapyrrole metabolic process	P	5	6	1188	2951	0.00420875	0.00203321	Q9NP58,P02549,O00264,B2R7U4,P02790	Q9NP58,P02549,O00264,B2R7U4,P53004,P02790	0.042001	0.867177	0.833333
GO:0046686	response to cadmium ion	P	5	6	1188	2951	0.00420875	0.00203321	A0A384MEF1,P04839,A0A384ME44,A0A384P5Q0,P12004	A0A384MEF1,P02795,P04839,A0A384ME44,A0A384P5Q0,P12004	0.042001	0.867177	0.833333
GO:0010543	regulation of platelet activation	P	5	6	1188	2951	0.00420875	0.00203321	P16234,A0A024R244,P02679,P13688,P30273	P16234,P02649,A0A024R244,P02679,P13688,P30273	0.042001	0.867177	0.833333
GO:0090665	glycoprotein complex	C	5	6	1188	2951	0.00420875	0.00203321	P08727,P46939,Q14118,B4E3D0,Q13425	P08727,P46939,Q13884,Q14118,B4E3D0,Q13425	0.042001	0.867177	0.833333
GO:0010644	cell communication by electrical coupling	P	5	6	1188	2951	0.00420875	0.00203321	Q13557,P05023,P17612,P0DP24,Q2TNI1	Q13557,Q12955,P05023,P17612,P0DP24,Q2TNI1	0.042001	0.867177	0.833333
GO:0008641	ubiquitin-like modifier activating enzyme activity	F	5	6	1188	2951	0.00420875	0.00203321	A0A024R1A3,J3JZZ9,F8W8D4,Q5JRR6,B3KSS1	A0A024R1A3,J3JZZ9,F8W8D4,P41226,Q5JRR6,B3KSS1	0.042001	0.867177	0.833333
GO:1903524	positive regulation of blood circulation	P	5	6	1188	2951	0.00420875	0.00203321	P05023,P02675,P02679,Q2TNI1,P02671	P05023,P02675,P02679,Q2TNI1,P35367,P02671	0.042001	0.867177	0.833333
GO:0031638	zymogen activation	P	5	6	1188	2951	0.00420875	0.00203321	P07996,P02675,P02679,P02671,P00736	P07996,P02675,P02679,P02671,Q9BXI6,P00736	0.042001	0.867177	0.833333
GO:0016010	dystrophin-associated glycoprotein complex	C	5	6	1188	2951	0.00420875	0.00203321	Q14118,P08727,P46939,B4E3D0,Q13425	Q14118,P08727,P46939,Q13884,B4E3D0,Q13425	0.042001	0.867177	0.833333
GO:0044419	interspecies interaction between organisms	P	61	127	1188	2951	0.0513468	0.0430363	Q9BY67,Q9BRK3,Q8TDB6,O75694,Q9Y2A7,P26038,P08729,P08727,O60502,Q92621,P12270,P04792,P16234,P60842,P27824,P12004,Q13619,O95551,P53618,Q9BYM8,Q9H3P7,Q8N1F7,P51572,P02790,P62136,Q9P0L0,P52948,Q12769,P16104,P49411,Q9Y3Z3,Q9UPU5,P62937,Q14118,P62979,Q9BV40,P60866,P62424,P05387,P25398,P39019,P46783,P05204,Q12824,Q08211,P23528,P07333,P11717,P27105,V9HW22,O00635,Q7Z2W4,O15162,Q02880,P09382,Q92608,O43747,…	Q9BUP3,P49790,Q9BY67,Q5T4S7,Q9BRK3,Q8TDB6,O75694,P61221,Q9Y2A7,P26038,P08729,P08727,O60502,Q92621,P12270,P04792,P57740,P16234,Q12986,Q92900,P60842,P27824,P14784,Q08945,P12004,P08575,Q13619,O95551,Q14258,P53618,P11142,Q9BYM8,Q9H3P7,P51784,P49792,Q6R327,Q8N1F7,P51572,Q9UBQ0,P02790,P62136,P51617,Q5SRE5,Q9P0L0,P52948,Q12769,P16104,P49411,O75970,P49721,Q96EE3,Q15942,P37198,Q8WUM0,Q92878,Q96QK1,P22626,…	0.0422688	0.867177	0.480315
GO:0048856	anatomical structure development	P	184	416	1188	2951	0.154882	0.140969	P35611,Q9Y2A7,O75695,O43252,P08123,P35555,P02765,P12107,Q63HN8,P06576,Q2TNI1,P35579,P13688,Q6FIC5,P39060,Q15582,P06401,P16234,Q86YT6,Q9H6X2,O94788,Q9ULJ6,A0A384P5Q0,Q96JQ0,P09619,Q13619,Q9Y3I0,P67809,Q6ZT12,O95436,O60503,P17612,P23528,P24530,P78527,P46821,Q02880,A0A140VK42,Q6RFH5,Q9Y3A5,Q8IWS0,Q96QK8,P26447,P11586,O95487,P11717,A0A0S2Z5M1,Q86X29,A0A024RD80,A0A024R244,Q14118,P07996,Q9H5Y7,P07333,P…	P35611,Q9Y2A7,H0Y9X0,B2RDY9,P10909,O75695,Q16539,O43252,P13942,P08123,Q08117,P35555,P02765,Q06830,P02461,P29992,Q13428,P12107,Q9BUP3,Q63HN8,P06576,Q2TNI1,Q9Y4D7,P08648,Q12904,P35579,Q59F20,P13688,Q6FIC5,P39060,O75923,P19338,Q5U651,Q15582,Q9UHN6,P62745,Q9BZL6,B0YJA4,P25106,A0A024R3C7,P06401,P48552,G4XH65,O95470,P16234,Q86YT6,A0A024RBL6,Q9H6X2,O94788,Q14344,P17813,Q9ULJ6,A0A384P5Q0,P16422,Q96JQ0,Q9…	0.0423073	0.867177	0.442308
GO:0046394	carboxylic acid biosynthetic process	P	33	64	1188	2951	0.0277778	0.0216876	P11586,Q6LEN0,O94788,Q6FHK8,H3BQN4,V9HWF4,A0A2R8Y6G6,B4DWQ3,P17858,K7EM90,U3KPZ0,P36871,B3KT70,Q2QD09,V9HVZ4,A0A0J9YX90,O75694,Q92621,P12270,Q8N1F7,P52948,Q12769,V9HW79,O95864,B4DVZ8,A0A024R244,O14880,Q8WXW3,P14902,P13688,P02654,Q00610,P02730	P11586,Q6LEN0,A0A087WYT3,P47895,A0A0A0MTB9,O94788,Q6FHK8,H3BQN4,V9HWF4,A0A2R8Y6G6,B4DWQ3,P17858,V9HW85,K7EM90,K7EIL4,U3KPZ0,P36871,H3BPS8,B3KT70,Q2QD09,B4DVJ0,P15259,V9HVZ4,A0A0J9YX90,Q53HE2,B4DHB3,P60174,P49790,O75694,Q92621,P12270,P57740,P49792,Q8N1F7,Q5SRE5,P52948,Q12769,Q96EE3,P37198,Q8WUM0,Q9NSP3,A0A2R8YDT1,V9HW79,B4DHQ3,Q13131,P49327,O95864,P22059,Q9BV20,B4DVZ8,A0A024R244,O14880,Q6Y1H2,Q9P0…	0.0423348	0.867177	0.515625
GO:0016053	organic acid biosynthetic process	P	33	64	1188	2951	0.0277778	0.0216876	P11586,Q6LEN0,O94788,Q6FHK8,H3BQN4,V9HWF4,A0A2R8Y6G6,B4DWQ3,P17858,K7EM90,U3KPZ0,P36871,B3KT70,Q2QD09,V9HVZ4,A0A0J9YX90,O75694,Q92621,P12270,Q8N1F7,P52948,Q12769,V9HW79,O95864,B4DVZ8,A0A024R244,O14880,Q8WXW3,P14902,P13688,P02654,Q00610,P02730	P11586,Q6LEN0,A0A087WYT3,P47895,A0A0A0MTB9,O94788,Q6FHK8,H3BQN4,V9HWF4,A0A2R8Y6G6,B4DWQ3,P17858,V9HW85,K7EM90,K7EIL4,U3KPZ0,P36871,H3BPS8,B3KT70,Q2QD09,B4DVJ0,P15259,V9HVZ4,A0A0J9YX90,Q53HE2,B4DHB3,P60174,P49790,O75694,Q92621,P12270,P57740,P49792,Q8N1F7,Q5SRE5,P52948,Q12769,Q96EE3,P37198,Q8WUM0,Q9NSP3,A0A2R8YDT1,V9HW79,B4DHQ3,Q13131,P49327,O95864,P22059,Q9BV20,B4DVZ8,A0A024R244,O14880,Q6Y1H2,Q9P0…	0.0423348	0.867177	0.515625
GO:0051050	positive regulation of transport	P	42	84	1188	2951	0.0353535	0.0284649	A0A024R244,P05109,P04899,P24530,Q2TNI1,P53675,Q08211,Q12846,A0A024RD80,P12270,P08913,P30273,O43747,Q86YT6,P02675,P02679,P02671,P17612,Q02539,V9HWA9,Q8WZ42,P62937,Q9BY67,P19652,Q92608,P02765,P20020,P0DP24,I4AY87,Q9NR31,P07333,P09619,P27105,P63027,P61981,P27348,Q9BV40,P51572,P55011,P62328,P26038,A0A024R0S6	A0A024QYV7,P06213,A0A024R244,Q16539,P05109,P04899,P24530,Q2TNI1,Q12955,P02649,O95477,Q07954,P53675,Q9BZF1,A8KAH9,P33176,O60674,O43707,Q08211,Q12846,A4D2P0,Q5XXA6,A0A024RD80,P14923,P12270,P08913,P30273,O43747,Q86YT6,O75955,P02675,P02679,P02671,P31947,P17612,Q07666,Q02539,V9HWA9,P10909,O75146,O00291,P04004,Q8WZ42,Q08752,P62937,P62330,Q9BY67,P0DJI8,P19652,B2RPK0,Q92608,P14784,P50570,P02765,Q12866,A0…	0.0423524	0.867177	0.5
GO:0002443	leukocyte mediated immunity	P	46	93	1188	2951	0.0387205	0.0315147	P30273,V9HWA9,P13688,V9HWG7,P78536,P15529,Q9BTU6,P02790,P00736,A0A384NPQ2,Q9BY67,A0A024R1P2,A0A024R244,P63027,Q12846,P0DMV9,Q86VP6,Q92608,P27105,P13010,P62937,Q9BV40,Q8TD55,P17858,Q9UQ80,O00186,P36871,P78371,P53618,O00231,P02765,P11717,Q9BXS5,Q9UNM6,O00264,Q9P0J7,Q9P0L0,P04839,O00232,P19652,Q9H0E2,P05109,P50395,O43747,Q9BT67,P14778	P30273,V9HWA9,P13688,P08575,O15400,V9HWG7,P78536,P50453,P15529,O00161,Q9BTU6,O15455,P02790,P10909,P00736,A0A024RAB9,Q06830,A0A384NPQ2,Q13488,Q9BY67,Q99584,A0A024R1P2,A0A024R244,P63027,Q12846,P0DMV9,Q86VP6,Q92608,Q5T4S7,Q96CS3,P28066,P25787,P27105,P14923,P09211,P13010,P62937,Q9BV40,Q8TD55,P17858,Q9UQ80,O00186,P84095,Q7Z5G4,O60610,P36871,P51665,P13639,Q96BM9,O75165,P01111,P78371,P53618,O00231,P0276…	0.0425387	0.867177	0.494624
GO:0006090	pyruvate metabolic process	P	21	38	1188	2951	0.0176768	0.012877	Q6FHK8,H3BQN4,V9HWF4,A0A2R8Y6G6,B4DWQ3,P17858,K7EM90,U3KPZ0,P36871,B3KT70,Q2QD09,V9HVZ4,A0A0J9YX90,O75694,Q92621,P12270,Q8N1F7,P52948,Q12769,P02730,P07195	Q6FHK8,H3BQN4,V9HWF4,A0A2R8Y6G6,B4DWQ3,P17858,V9HW85,K7EM90,K7EIL4,U3KPZ0,P36871,H3BPS8,B3KT70,Q2QD09,B4DVJ0,P15259,V9HVZ4,A0A0J9YX90,Q53HE2,B4DHB3,P60174,P49790,O75694,Q92621,P12270,P57740,P49792,Q8N1F7,Q5SRE5,P52948,Q12769,Q96EE3,P37198,Q8WUM0,P06213,Q13131,P02730,P07195	0.0428321	0.867177	0.552632
GO:0044430	cytoskeletal part	C	96	208	1188	2951	0.0808081	0.0704846	P0DP24,Q9Y3A5,Q96TC7,P27816,Q15019,Q96RY7,Q14166,Q9BV73,P53675,Q00610,P50995,P04792,P35579,Q8WZ42,P28289,P46821,A0A087WUZ3,P02549,A0A024R674,P35611,Q53GC7,B4E3S1,F5H6E2,B3KWH4,A0A494C024,Q7Z3N6,Q9UE82,B0I1S9,B7Z9C0,Q0VF96,Q6ZNK5,Q86XU5,Q9NQX4,P23528,V9HWA6,P46939,Q9Y2A7,A0A140VK07,P29966,A0A024R6N2,P0DMV9,Q86YT6,Q08211,A0A5H1ZRS1,P04899,P12004,E5RGQ4,Q6IQ23,F6WQW2,A0A024RD41,P16104,Q8WXW3,P17612,…	P0DP24,Q9Y3A5,Q9NR09,P37198,Q16539,P46736,Q96TC7,Q08379,Q8WX93,P13796,Q86UX7,P27816,Q15019,Q96RY7,Q14166,O60610,O75955,Q15650,Q9BZV1,Q9BV73,Q96L34,P53675,Q00610,A0A024R3C7,P50995,P04792,P35579,Q9UMS4,Q96T76,P07951,Q8WZ42,P28289,P29536,P46821,B4DTI0,Q8IY98,A4D275,B1ALC0,A0A0A6YYG9,P61160,A0A087WUZ3,O43491,P02549,A0A024R674,P35611,B1AK85,A8K0T9,Q53GC7,B1AK88,B4E3S1,F5H6E2,A0A3B3IU30,A0A0A0MRM8,B3KW…	0.0428578	0.867177	0.461538
GO:0035295	tube development	P	37	73	1188	2951	0.0311448	0.0247374	Q63HN8,P06576,Q2TNI1,P35579,P13688,Q6FIC5,P39060,Q15582,Q9ULJ6,A0A384P5Q0,Q96JQ0,Q86YT6,P23528,P11586,O95487,P17612,P07996,O94788,P24530,A0A3B3ITK0,Q96RY7,P16234,P62136,P09619,P04792,O14558,V9HWA9,Q86UE4,P04839,P06401,A0A024R244,Q14118,P07333,P55011,O00443,Q9Y5V3,P80723	Q9BUP3,Q63HN8,P06576,Q2TNI1,Q9Y4D7,P08648,Q12904,P35579,Q59F20,P13688,Q6FIC5,P39060,O75923,Q16539,P19338,Q5U651,Q15582,Q9UHN6,P62745,Q9BZL6,B0YJA4,P25106,Q14344,P17813,O95470,Q9ULJ6,A0A384P5Q0,P16422,Q96JQ0,Q86YT6,P23528,P11586,O95487,P17612,A0A024RBL6,P07996,O94788,P24530,A0A3B3ITK0,Q9Y6C2,Q96RY7,Q8WUM0,P16234,P62136,P08473,P09619,Q07954,P14923,P04792,O14558,O15455,V9HWA9,Q86UE4,P04839,P06401,A0…	0.0438087	0.867177	0.506849
GO:0051129	negative regulation of cellular component organization	P	37	73	1188	2951	0.0311448	0.0247374	A0A384MEF1,P35611,Q9UEY8,Q53GC7,P62328,P46821,P12270,P09382,Q9NQX7,O14976,V9HWE1,A0A140VK07,P16403,P16401,Q02539,P07305,P17096,Q6ZVM7,Q96PK6,P02654,B4DUT8,A0A024R1K7,Q0VF96,A0A087WUZ3,P02549,A0A024R674,P28289,Q5HYL6,P07996,Q9Y4E5,P0DMV9,O75190,Q12824,Q9H6X2,B2R4P9,P27816,P13010	P07954,P19438,A0A384MEF1,P35611,Q9UEY8,B1AK85,A8K0T9,Q53GC7,B1AK88,P62328,Q93045,P46821,P12270,P06748,P02656,P09382,Q9NQX7,Q92769,O14976,P02649,V9HWE1,A0A140VK07,Q07954,Q14678,O75146,P35080,P10909,P16403,P16401,Q92522,Q02539,P07305,P16402,P17096,Q96QK1,B2R5T5,Q6ZVM7,Q96PK6,P02654,P62330,Q13492,O60493,B4DUT8,O75923,B0YJA4,A0A024R1K7,Q0VF96,A0A087WUZ3,P02549,A0A024R674,P28289,H0YNJ8,Q5HYL6,P29536,P…	0.0438087	0.867177	0.506849
GO:0044403	symbiont process	P	60	125	1188	2951	0.0505051	0.0423585	Q9BY67,Q9BRK3,Q8TDB6,O75694,Q9Y2A7,P26038,P08729,P08727,O60502,Q92621,P12270,P04792,P16234,P60842,P27824,P12004,Q13619,O95551,P53618,Q9BYM8,Q9H3P7,Q8N1F7,P51572,P02790,P62136,Q9P0L0,P52948,Q12769,P16104,P49411,Q9Y3Z3,Q9UPU5,P62937,Q14118,P62979,Q9BV40,P60866,P62424,P05387,P25398,P39019,P46783,Q12824,Q08211,P23528,P07333,P11717,P27105,V9HW22,O00635,Q7Z2W4,O15162,Q02880,P09382,Q92608,O43747,Q9BXS5,…	Q9BUP3,P49790,Q9BY67,Q5T4S7,Q9BRK3,Q8TDB6,O75694,P61221,Q9Y2A7,P26038,P08729,P08727,O60502,Q92621,P12270,P04792,P57740,P16234,Q12986,Q92900,P60842,P27824,P14784,Q08945,P12004,P08575,Q13619,O95551,Q14258,P53618,P11142,Q9BYM8,Q9H3P7,P51784,P49792,Q6R327,Q8N1F7,P51572,Q9UBQ0,P02790,P62136,P51617,Q5SRE5,Q9P0L0,P52948,Q12769,P16104,P49411,O75970,P49721,Q96EE3,Q15942,P37198,Q8WUM0,Q92878,Q96QK1,P22626,…	0.0443696	0.867177	0.48
GO:0035239	tube morphogenesis	P	32	62	1188	2951	0.026936	0.0210098	Q63HN8,P06576,Q2TNI1,P35579,P13688,Q6FIC5,P39060,Q15582,Q9ULJ6,Q96JQ0,Q86YT6,P23528,P11586,O95487,P17612,P07996,A0A3B3ITK0,P09619,P04792,O14558,V9HWA9,Q86UE4,P04839,A0A024R244,P16234,P62136,Q14118,P07333,P06401,P55011,O00443,Q9Y5V3	Q9BUP3,Q63HN8,P06576,Q2TNI1,Q9Y4D7,P08648,Q12904,P35579,Q59F20,P13688,Q6FIC5,P39060,O75923,Q16539,P19338,Q5U651,Q15582,Q9UHN6,P62745,Q9BZL6,B0YJA4,P25106,Q14344,P17813,O95470,Q9ULJ6,Q96JQ0,Q86YT6,P23528,P11586,O95487,P17612,A0A024RBL6,P07996,A0A3B3ITK0,Q9Y6C2,P09619,Q07954,P14923,P04792,O14558,O15455,V9HWA9,Q86UE4,P04839,A0A024R244,P24468,P16234,P62136,P02649,P05106,Q14118,P02461,P07333,G4XH65,P0…	0.0445026	0.867177	0.516129
GO:0032101	regulation of response to external stimulus	P	36	71	1188	2951	0.030303	0.0240596	P30273,V9HWA9,P01023,Q8TDB6,P14902,P78536,P16234,P07996,P00736,P15529,P24530,I4AY87,P04792,P02675,P02679,P02671,O00635,H0YL26,Q08211,P14778,P52569,P02765,P62328,P98170,Q9BT67,P05109,P09619,Q12846,P39019,A0A024R1P2,P55011,A0A024R244,P13688,Q7Z2W4,Q9BV40,A0A024R944	P30273,V9HWA9,P01023,Q8TDB6,P09211,P14902,P78536,A0A024RCB7,P16234,P02649,P07996,Q16539,O14672,A0A348GSH7,V9HW12,P04004,P10909,P00736,P15529,P24530,I4AY87,P04792,Q9BZL6,Q8TAT6,P02675,P02679,P02671,B2R7F8,Q07954,Q96J02,O00635,O75688,O75844,H0YL26,Q08211,G4XH65,P14778,P60900,P52569,O60674,P02765,Q9NUY8,P62328,Q6R327,B2R4M6,Q15942,P98170,Q9BT67,P0DJI8,Q9H0F6,P08246,Q96QK1,P19438,O15455,P05109,P09619…	0.0460805	0.867177	0.507042
GO:0055080	cation homeostasis	P	31	60	1188	2951	0.0260943	0.0203321	P04899,P24530,A0A0S2Z3L2,Q01814,P20020,Q96TC7,Q86VP6,B4E1B2,G3V1D1,Q9NP58,Q9BT67,P02790,A0A384MDR3,Q15843,A8K5A4,P05023,P55011,Q6FIC5,P16234,P51572,Q2TNI1,P0DP24,Q13557,P17612,P05109,P02730,P06576,Q86YZ4,P98170,Q01118,Q8N3V7	P04899,P24530,Q13488,A0A0S2Z3L2,Q01814,P02649,P20020,P08246,Q6ZSP7,Q53XM7,Q96TC7,P02795,Q86VP6,B4E1B2,G3V1D1,Q9NP58,Q9BT67,P02790,A0A384MDR3,A8K6Q8,A9JQE1,Q6ZMJ2,P38606,E9PQR3,Q15843,A8K5A4,B3KTA8,P05023,P55011,Q6FIC5,P16234,O60674,Q14344,P0DJI8,P51572,Q07954,Q9Y3D6,P25106,Q2TNI1,P0DP24,Q13557,O15247,P17612,Q12955,P05109,B7Z591,P02730,P08575,O60610,Q96RI0,B0YJA4,P06576,Q86YZ4,P98170,Q13492,Q687X5…	0.0467869	0.867177	0.516667
GO:0043232	intracellular non-membrane-bounded organelle	C	240	552	1188	2951	0.20202	0.187055	P12270,H0Y8J2,B2R4K7,Q8WYN9,D6R9B6,P27824,B5MCP9,P39019,B4DM94,E7EQV9,H3BTP7,Q53HV1,Q53G74,Q59FI9,B5MCW2,H0YMF4,P46783,F2Z388,Q5TDH0,P22087,Q63HN8,P62424,Q96PK6,P78527,P62979,Q08211,P13010,Q12824,Q9UQ80,A0A024R1N4,Q8ND90,B0QYK0,O14558,Q9Y3A5,O95551,Q9UJ41,Q14152,E5KN55,O15162,P62136,Q8IWS0,Q9H8H0,Q15393,Q6RFH5,B9A032,V9HWG1,O75508,P51572,Q8NBQ5,P0DMV9,O75695,Q96RY7,Q9BV73,Q15019,Q14166,P53675,Q00…	P12270,Q14683,H0Y8J2,Q8WX93,P13796,Q86UX7,H3BM89,Q6FGH5,P62269,B2R4K7,Q0QEW2,I3L3P7,Q8WYN9,Q5T8U3,A4D1Q5,D6R9B6,A8K3Q9,Q9NQS8,P27824,P42677,A0A024RBS2,A0A075B716,A0A3B3ITT5,B5MCP9,P39019,B4DM94,E7EQV9,B2R7Y3,X1WI28,J3KTJ3,H3BTP7,D6RIX0,Q53HV1,Q53G74,Q59FI9,B5MCW2,P62277,Q59GY2,A8MUS3,M0R210,B4DDY5,B4DLV8,H0YMF4,A8K4C8,P46783,H0Y9V9,A0A2R8Y811,A0A2R8Y623,H0YN73,U3KQR5,F2Z388,Q9NTI5,O75531,Q5TDH0,E…	0.0484514	0.867177	0.434783
GO:0006811	ion transport	P	54	112	1188	2951	0.0454545	0.0379532	P05023,P30273,A0A024R244,Q15842,H0YFV4,Q01118,Q2TNI1,Q01814,O95436,P02730,Q9BT67,B4E1B2,G3V1D1,A0A384MDR3,A8K5A4,P52569,F5GZS6,Q86WA9,P07996,P0DP24,Q13557,P17612,P63027,P55011,Q04828,P13688,Q01650,E9PEJ6,A0A024R3E3,Q9H0X9,P06576,Q00610,P02654,P20020,Q6FIC5,P04839,P27348,A0A024R8U1,P08913,P78369,A8K9G0,P04899,V9HWG7,I4AY87,P09619,Q09666,P27105,P50443,Q9BV40,P62328,A0A0S2Z3L2,P46939,A0A0A0MTF1,Q8NE…	P05023,A0A024QYV7,O00161,P30273,A0A024R244,Q96QD8,Q5XXA6,Q15842,H0YFV4,Q01118,Q2TNI1,Q01814,O95436,P02730,A0A3B3IRK3,Q9BT67,Q8N4V1,B4E1B2,G3V1D1,A0A384MDR3,A9JQE1,E9PQR3,A8K5A4,B3KTA8,Q6NSJ5,P52569,F5GZS6,Q86WA9,Q13488,P07996,Q12955,P0DP24,Q13557,O15247,P17612,P63027,P27338,Q687X5,P55011,Q9UHQ9,O15374,O60669,Q04828,P13688,Q01650,Q8N697,Q05940,P41440,P02649,A0A3B3ITW3,E9PEJ6,A0A024R3E3,Q9H0X9,Q9BZ…	0.050053	0.867177	0.482143
GO:0014065	phosphatidylinositol 3-kinase signaling	P	6	8	1188	2951	0.00505051	0.00271095	P13688,F8VVT9,A0A384P5Q0,P16234,P09619,O00443	P13688,F8VVT9,A0A384P5Q0,P16234,P06213,O60674,P09619,O00443	0.0511868	0.867177	0.75
GO:0044788	modulation by host of viral process	P	6	8	1188	2951	0.00505051	0.00271095	Q9P0L0,P23528,P07333,P11717,P27105,V9HW22	Q9P0L0,P23528,P07333,P02649,P11717,P27105,V9HW22,P11142	0.0511868	0.867177	0.75
GO:0002495	antigen processing and presentation of peptide antigen via MHC class II	P	6	8	1188	2951	0.00505051	0.00271095	P30273,Q00610,P27824,O43747,Q9BXS5,O95487	P30273,Q00610,Q10567,P27824,O43747,P50570,Q9BXS5,O95487	0.0511868	0.867177	0.75
GO:0031492	nucleosomal DNA binding	F	6	8	1188	2951	0.00505051	0.00271095	P16403,P16401,Q02539,P05204,P07305,P0DPK2	P16403,P16401,Q92522,Q02539,P05204,P07305,P16402,P0DPK2	0.0511868	0.867177	0.75
GO:0015698	inorganic anion transport	P	6	8	1188	2951	0.00505051	0.00271095	O95436,P02730,Q86WA9,P55011,A8K9G0,P50443	O95436,P02730,Q5XXA6,Q86WA9,P55011,A8K9G0,P50443,Q9Y666	0.0511868	0.867177	0.75
GO:0044794	positive regulation by host of viral process	P	6	8	1188	2951	0.00505051	0.00271095	Q9P0L0,P27105,V9HW22,P23528,P07333,P11717	Q9P0L0,P27105,V9HW22,P11142,P23528,P07333,P02649,P11717	0.0511868	0.867177	0.75
GO:0086065	cell communication involved in cardiac conduction	P	6	8	1188	2951	0.00505051	0.00271095	O75694,P05023,P17612,P0DP24,Q2TNI1,Q13557	O75694,P05023,P17612,P14923,P15924,P0DP24,Q2TNI1,Q13557	0.0511868	0.867177	0.75
GO:0045178	basal part of cell	C	6	8	1188	2951	0.00505051	0.00271095	P55011,P13688,P23229,Q01650,Q75L80,O75508	Q12955,P55011,P13688,P23229,Q13797,Q01650,Q75L80,O75508	0.0511868	0.867177	0.75
GO:0019886	antigen processing and presentation of exogenous peptide antigen via MHC class II	P	6	8	1188	2951	0.00505051	0.00271095	P30273,Q00610,P27824,O43747,Q9BXS5,O95487	P30273,Q00610,Q10567,P27824,O43747,P50570,Q9BXS5,O95487	0.0511868	0.867177	0.75
GO:0046983	protein dimerization activity	F	46	94	1188	2951	0.0387205	0.0318536	P35611,Q9BY67,O43252,P27105,P02730,P12270,P04792,P08913,P16234,O14558,P35579,P07333,Q13557,P13688,P06703,O00264,Q9H3R2,P55327,P05023,Q71UI9,A0A024QZP6,Q99525,Q2TNI1,A8K9J7,Q93077,Q16777,A0A494C189,Q5TEC6,B2R4R0,Q6TXQ4,Q9H553,Q02880,Q0D2M2,B2R4P9,Q8IUE6,Q9P0L0,P04839,A0A024RAS2,P16104,B2R5B6,A0A024R017,Q9BTM1,A0A0U1RRH7,P0DPK2,B4DSU0,A0A024R9Z8	Q07820,P35611,Q9BY67,O43252,P27105,P02730,P14923,P12270,P04792,Q12904,P08913,O75531,P16234,O14558,P35579,P51665,P07333,Q13557,P13688,P02649,P32456,P06703,Q8NBZ7,Q9Y230,P08473,O00264,P51617,Q9H3R2,O43707,Q15717,P47895,P55327,Q6PI77,A0A3B3ITW3,Q5JR59,Q99584,P07814,O14672,P24468,O75146,P17813,Q9NWU2,A0A024RDG6,Q5U651,P07951,Q16890,P06748,O00291,P12838,Q5XXA6,P60174,P05023,Q71UI9,A0A024QZP6,Q99525,Q2…	0.0517132	0.867177	0.489362
GO:0031349	positive regulation of defense response	P	29	56	1188	2951	0.0244108	0.0189766	P30273,V9HWA9,Q96PK6,P78527,P13010,D3DUZ3,O00231,Q9UNM6,Q9H3R2,O00232,P17612,P62195,P02675,P02679,P02671,P05109,P14902,P62979,Q6IC98,Q9BY67,O43747,Q08211,O15162,P39019,P02790,P98170,P0DMV9,Q7Z2W4,Q9BV40	P30273,V9HWA9,Q96PK6,P78527,P13010,X6RHM1,D3DUZ3,H3BM18,H3BR88,B2RPK0,P55036,Q16401,P28066,P25787,P60900,O75582,P51665,P62333,P01111,O00231,Q9UNM6,Q9H3R2,O00232,P49721,P17612,Q9UKB1,P62195,P02675,P02679,O15455,P02671,P51617,A0A384MDW3,P05109,P14902,P62979,P62837,A0A024RCB7,G4XH65,O75955,Q6IC98,Q8TAT6,Q9BY67,O43747,Q08211,O15162,P26583,O60674,P19438,P39019,P02790,Q96J02,P98170,P0DMV9,Q7Z2W4,Q9BV40	0.0517329	0.867177	0.517857
GO:0000785	chromatin	C	42	85	1188	2951	0.0353535	0.0288038	P16403,B2R984,Q71UI9,A0A024QZP6,P16401,Q99525,A8K9J7,Q93077,Q16777,Q02539,A0A494C189,Q5TEC6,B2R4R0,Q6TXQ4,Q0D2M2,B2R4P9,Q8IUE6,A1L407,A0A024RAS2,P16104,B2R5B6,P07305,A0A024R017,Q9BTM1,A0A0U1RRH7,Q6ZNB6,Q12824,P51531,P06401,A4D177,Q9UIG0,P17096,P0DPK2,Q08211,B4DYF9,Q9Y5K5,B2RB07,Q9UBU8,P80723,Q9Y5V3,P12004,P05204	P16403,B2R984,Q71UI9,A0A024QZP6,P16401,Q99525,A8K9J7,Q92522,Q93077,Q16777,Q5SWC8,Q02539,A0A494C189,Q5TEC6,B4DR52,B2R4R0,Q6TXQ4,Q71DI3,P68431,Q0D2M2,B2R4P9,B0QZK4,Q8IUE6,A1L407,A0A024RAS2,P16104,B2R5B6,P07305,A0A024R017,B4DJC3,Q9BTM1,A0A0U1RRH7,P16402,Q6ZNB6,Q12824,P51531,Q12986,Q92769,Q08945,O75030,P06401,Q63HK5,O96019,P26583,P48552,Q92878,B2RPK0,Q9H2P0,P25490,O94776,Q13547,Q8TDI0,Q6PGP7,A4D177,Q…	0.0520421	0.867177	0.494118
GO:0030017	sarcomere	C	16	28	1188	2951	0.013468	0.00948831	Q8WZ42,P28289,P16157,Q14192,P08727,P02730,Q8WXH0,O75190,V9HW92,P04792,Q13643,P24844,Q9UMS6,P21291,Q8N3V7,P0DP24	A0A024R843,Q8WZ42,P28289,P29536,P07951,P16157,Q14192,Q12955,P08727,P02730,Q8WXH0,P14923,O75190,V9HW92,P04792,Q13643,P24844,Q8WX93,Q9UMS6,P21291,Q8N3V7,O43707,Q14315,J3QRS3,Q9NR12,P13533,P0DP24,P60900	0.0521125	0.867177	0.571429
GO:0043228	non-membrane-bounded organelle	C	240	553	1188	2951	0.20202	0.187394	P12270,H0Y8J2,B2R4K7,Q8WYN9,D6R9B6,P27824,B5MCP9,P39019,B4DM94,E7EQV9,H3BTP7,Q53HV1,Q53G74,Q59FI9,B5MCW2,H0YMF4,P46783,F2Z388,Q5TDH0,P22087,Q63HN8,P62424,Q96PK6,P78527,P62979,Q08211,P13010,Q12824,Q9UQ80,A0A024R1N4,Q8ND90,B0QYK0,O14558,Q9Y3A5,O95551,Q9UJ41,Q14152,E5KN55,O15162,P62136,Q8IWS0,Q9H8H0,Q15393,Q6RFH5,B9A032,V9HWG1,O75508,P51572,Q8NBQ5,P0DMV9,O75695,Q96RY7,Q9BV73,Q15019,Q14166,P53675,Q00…	P12270,Q14683,H0Y8J2,Q8WX93,P13796,Q86UX7,H3BM89,Q6FGH5,P62269,B2R4K7,Q0QEW2,I3L3P7,Q8WYN9,Q5T8U3,A4D1Q5,D6R9B6,A8K3Q9,Q9NQS8,P27824,P42677,A0A024RBS2,A0A075B716,A0A3B3ITT5,B5MCP9,P39019,B4DM94,E7EQV9,B2R7Y3,X1WI28,J3KTJ3,H3BTP7,D6RIX0,Q53HV1,Q53G74,Q59FI9,B5MCW2,P62277,Q59GY2,A8MUS3,M0R210,B4DDY5,B4DLV8,H0YMF4,A8K4C8,P46783,H0Y9V9,A0A2R8Y811,A0A2R8Y623,H0YN73,U3KQR5,F2Z388,Q9NTI5,O75531,Q5TDH0,E…	0.0525726	0.867177	0.433996
GO:0032502	developmental process	P	198	452	1188	2951	0.166667	0.153168	P35611,Q9Y2A7,O75695,O43252,P08123,P35555,P02765,P12107,Q63HN8,P06576,Q2TNI1,P35579,P13688,Q6FIC5,P39060,Q15582,P06401,P16234,Q86YT6,Q9H6X2,O94788,Q9ULJ6,Q00610,Q08211,Q14192,P22087,O75643,B2R4P9,A0A384P5Q0,Q96JQ0,P09619,Q13619,Q9Y3I0,P67809,Q6ZT12,O95436,O60503,P17612,P23528,P24530,P78527,P46821,Q02880,A0A140VK42,Q6RFH5,Q9Y3A5,Q8IWS0,Q96QK8,P26447,P11586,O95487,P11717,A0A0S2Z5M1,Q86X29,A0A024RD8…	P35611,Q9Y2A7,H0Y9X0,B2RDY9,P10909,O75695,Q16539,P17813,O43252,P13942,P08123,Q08117,P35555,P02765,Q06830,P02461,P29992,Q13428,P12107,Q9BUP3,Q63HN8,P06576,Q2TNI1,Q9Y4D7,P08648,Q12904,P35579,Q59F20,P13688,Q6FIC5,P39060,O75923,P19338,Q5U651,Q15582,Q9UHN6,P62745,Q9BZL6,B0YJA4,P25106,A0A024R3C7,P06401,P48552,G4XH65,O95470,P16234,Q86YT6,A0A024RBL6,Q9H6X2,O94788,Q14344,Q9ULJ6,Q9UBG0,Q00610,Q08211,Q14192…	0.0530682	0.867177	0.438053
GO:0016052	carbohydrate catabolic process	P	23	43	1188	2951	0.0193603	0.0145713	P36871,P62136,P17858,Q6FHK8,H3BQN4,V9HWF4,A0A2R8Y6G6,B4DWQ3,K7EM90,U3KPZ0,B3KT70,Q2QD09,V9HVZ4,A0A0J9YX90,O75694,Q92621,P12270,Q8N1F7,P52948,Q12769,Q9NTJ4,Q7Z4W1,P02730	P36871,P11216,V9HW04,P62136,P17858,Q6FHK8,H3BQN4,V9HWF4,A0A2R8Y6G6,B4DWQ3,V9HW85,K7EM90,K7EIL4,U3KPZ0,H3BPS8,B3KT70,Q2QD09,B4DVJ0,P15259,V9HVZ4,A0A0J9YX90,Q53HE2,B4DHB3,P60174,P49790,O75694,Q92621,P12270,P57740,P49792,Q8N1F7,Q5SRE5,P52948,Q12769,Q96EE3,P37198,Q8WUM0,Q9NTJ4,Q7Z4W1,A0A024RDG6,P06213,Q13131,P02730	0.0531885	0.867177	0.534884
GO:0031226	intrinsic component of plasma membrane	C	49	101	1188	2951	0.0412458	0.0342257	B4DKS0,B4E106,P30273,P63027,P50443,Q6UXG2,O14495,P27105,P02730,Q2TNI1,P14778,P08913,P52569,P16234,P55011,P07333,P13688,P09619,Q86YZ4,Q5U0H8,Q541P7,Q86WA9,P11717,O95436,O95864,P24530,O15162,P20020,P51572,O00264,Q9H5Y7,B4E3D0,P04839,P78536,Q9BTU6,P15529,O60503,P53794,O94910,P02549,P27824,Q14254,A0A024R8U1,Q01118,F8WD82,P05023,G5EA09,Q15842,P23229	P98172,Q6NSJ5,B4DKS0,B4E106,P30273,P63027,Q9NQ84,P50443,Q99808,Q13488,Q6UXG2,O14495,P05106,P27105,P02730,Q2TNI1,Q9Y4D7,P14778,P08913,A0A0G2JP95,P52569,P16234,P35367,P55011,O15455,P06213,P07333,O15374,P14784,Q9Y666,P13688,P09619,P08575,Q86YZ4,Q5U0H8,Q541P7,Q86WA9,P01833,P11717,O95436,O00591,Q53G91,O95477,O95864,P24530,Q9Y5E8,P48960,Q96QD8,O15162,P20020,P51572,Q07954,Q96RI0,P08473,O00264,O95183,Q9H…	0.0536179	0.867177	0.485149
GO:0050801	ion homeostasis	P	33	65	1188	2951	0.0277778	0.0220264	P04899,P24530,Q13557,P02730,A0A0S2Z3L2,Q01814,P20020,Q96TC7,Q86VP6,B4E1B2,G3V1D1,Q9NP58,Q9BT67,P02790,A0A384MDR3,Q15843,A8K5A4,P05023,P55011,Q6FIC5,P16234,P51572,Q2TNI1,P0DP24,P17612,O95436,V9HWH2,P05109,P06576,Q86YZ4,P98170,Q01118,Q8N3V7	P04899,P24530,Q13557,P02730,Q13488,A0A0S2Z3L2,Q01814,P02649,P20020,P08246,Q6ZSP7,Q53XM7,Q96TC7,P02795,Q86VP6,B4E1B2,G3V1D1,Q9NP58,Q9BT67,P02790,A0A384MDR3,A8K6Q8,A9JQE1,Q6ZMJ2,P38606,E9PQR3,Q15843,A8K5A4,B3KTA8,P05023,P55011,Q6FIC5,P16234,O60674,Q14344,P0DJI8,P51572,Q07954,Q9Y3D6,P25106,Q2TNI1,P0DP24,O15247,P17612,Q12955,O95436,V9HWH2,P05109,B7Z591,P08575,O60610,Q96RI0,B0YJA4,P06576,Q86YZ4,A0A024…	0.053678	0.867177	0.507692
GO:0045121	membrane raft	C	22	41	1188	2951	0.0185185	0.0138936	P35611,Q9UEY8,Q14118,P17612,F5GX19,C9JKI3,P05023,Q14254,Q6NZI2,A0A024R0S6,O95810,Q969G5,Q2TNI1,O14495,P27105,P04899,P24530,O15162,P20020,P07195,P78536,Q9BTU6	P35611,Q9UEY8,Q14118,P17612,F5GX19,C9JKI3,P05023,Q14254,Q6NZI2,P06213,O75955,O60674,Q9NZM1,A0A024QZU7,A0A024R0S6,O95810,Q969G5,Q2TNI1,Q96C19,P98172,O14495,P27105,P13639,P04899,P08575,O95477,P31323,P24530,O15162,P20020,P08473,P07195,P78536,Q9BTU6,P50454,P63096,P08754,P17655,P19438,Q5XXA6,B0YJA4	0.0557925	0.867177	0.536585
GO:0030323	respiratory tube development	P	7	10	1188	2951	0.00589226	0.00338868	P16234,P62136,O94788,P06401,P09619,Q14118,O95487	P16234,P62136,P08473,O94788,P06401,A0A087WYT3,P09619,Q14118,O95487,Q13308	0.0563934	0.867177	0.7
GO:0061045	negative regulation of wound healing	P	7	10	1188	2951	0.00589226	0.00338868	P16234,P02675,P02679,P02671,P07996,P55011,P13688	P16234,P02649,P04004,P02675,P02679,P02671,B2R7F8,P07996,P55011,P13688	0.0563934	0.867177	0.7
GO:1903035	negative regulation of response to wounding	P	7	10	1188	2951	0.00589226	0.00338868	P16234,P02675,P02679,P02671,P07996,P55011,P13688	P16234,P02649,P04004,P02675,P02679,P02671,B2R7F8,P07996,P55011,P13688	0.0563934	0.867177	0.7
GO:1903902	positive regulation of viral life cycle	P	7	10	1188	2951	0.00589226	0.00338868	Q9P0L0,P27105,V9HW22,P62937,O00635,Q02880,P09382	Q9P0L0,P27105,V9HW22,P11142,Q08752,P62937,O00635,Q9P035,Q02880,P09382	0.0563934	0.867177	0.7
GO:0016859	cis-trans isomerase activity	F	7	10	1188	2951	0.00589226	0.00338868	B2R9U2,Q53GX4,P62937,E5KN55,B2R8G6,Q13526,B4DJJ5	B2R9U2,Q53GX4,Q08752,P62937,E5KN55,D0EKE7,B2R8G6,Q5JC46,Q13526,B4DJJ5	0.0563934	0.867177	0.7
GO:1905268	negative regulation of chromatin organization	P	7	10	1188	2951	0.00589226	0.00338868	P16403,P16401,Q02539,P07305,P17096,Q12824,Q9Y4E5	P07954,P16403,P16401,Q92522,Q02539,P07305,P16402,P17096,Q12824,Q9Y4E5	0.0563934	0.867177	0.7
GO:0015081	sodium ion transmembrane transporter activity	F	7	10	1188	2951	0.00589226	0.00338868	Q01118,F8WD82,P53794,P05023,A8K9G0,O95436,P55011	Q01118,F8WD82,Q96QD8,F5H2T6,Q05940,P53794,P05023,A8K9G0,O95436,P55011	0.0563934	0.867177	0.7
GO:0050840	extracellular matrix binding	F	7	10	1188	2951	0.00589226	0.00338868	P09382,P07996,P23229,Q14118,H0Y9D7,Q15582,P12107	P09382,P07996,P23229,Q13797,Q14118,P05106,H0Y9D7,Q15582,P12107,P04004	0.0563934	0.867177	0.7
GO:1901618	organic hydroxy compound transmembrane transporter activity	F	7	10	1188	2951	0.00589226	0.00338868	P53794,P13688,A0A024R8U1,B4DKS0,B4E106,B7Z5G8,B3KPB8	Q05940,P53794,P13688,A0A024R8U1,B4DKS0,B4E106,Q53G91,O60669,B7Z5G8,B3KPB8	0.0563934	0.867177	0.7
GO:0030324	lung development	P	7	10	1188	2951	0.00589226	0.00338868	P06401,P09619,Q14118,O95487,P16234,P62136,O94788	P06401,A0A087WYT3,P09619,Q14118,O95487,Q13308,P16234,P62136,P08473,O94788	0.0563934	0.867177	0.7
GO:0048306	calcium-dependent protein binding	F	7	10	1188	2951	0.00589226	0.00338868	P09525,P63027,P50995,Q9H553,P06703,P26447,P01023	B2R5H0,P09525,P63027,P50995,Q93045,P17844,Q9H553,P06703,P26447,P01023	0.0563934	0.867177	0.7
GO:0003755	peptidyl-prolyl cis-trans isomerase activity	F	7	10	1188	2951	0.00589226	0.00338868	B2R9U2,Q53GX4,P62937,E5KN55,B2R8G6,Q13526,B4DJJ5	B2R9U2,Q53GX4,Q08752,P62937,E5KN55,D0EKE7,B2R8G6,Q5JC46,Q13526,B4DJJ5	0.0563934	0.867177	0.7
GO:0009986	cell surface	C	32	63	1188	2951	0.026936	0.0213487	P30273,P07996,P02675,P02679,P08758,P14778,P16234,P02671,P23229,A0A024R8S5,Q9H6X2,Q14118,Q01650,P09382,P09525,Q6EMK4,P06576,Q9BRK3,A0A024RD80,P26038,A0A024R3E3,Q02539,P07333,P13688,V9HWA9,P09619,P11717,Q12846,Q9H5Y7,P78536,P34741,P15529	P30273,P07996,P02675,P02679,P08758,P08648,P14778,A0A024R374,P16234,P06213,O75955,A0A0S2Z3H2,P14784,P02671,P08575,P23229,O95477,A0A024R8S5,Q9H6X2,Q14118,P17813,P17655,P00390,P25106,Q01650,B0YJA4,P09382,P09525,Q12955,Q6EMK4,P06576,P16422,Q9BRK3,P16144,A0A024RD80,P26038,A0A024R3E3,P05106,Q12904,Q02539,P07333,P13688,V9HWA9,P09619,P11717,P10909,Q58FF7,Q13492,P08246,P08473,Q12846,O95183,Q9H5Y7,P78536,Q…	0.056499	0.867177	0.507937
GO:0019363	pyridine nucleotide biosynthetic process	P	21	39	1188	2951	0.0176768	0.0132159	Q6FHK8,H3BQN4,V9HWF4,A0A2R8Y6G6,B4DWQ3,P17858,K7EM90,U3KPZ0,P36871,B3KT70,Q2QD09,V9HVZ4,A0A0J9YX90,O75694,Q92621,P12270,Q8N1F7,P52948,Q12769,P14902,P02730	Q6FHK8,H3BQN4,V9HWF4,A0A2R8Y6G6,B4DWQ3,P17858,V9HW85,K7EM90,K7EIL4,U3KPZ0,P36871,H3BPS8,B3KT70,Q2QD09,B4DVJ0,P15259,V9HVZ4,A0A0J9YX90,Q53HE2,B4DHB3,P60174,P49790,O75694,Q92621,P12270,P57740,P49792,Q8N1F7,Q5SRE5,P52948,Q12769,Q96EE3,P37198,Q8WUM0,Q15274,P14902,P06213,Q13131,P02730	0.0585155	0.867177	0.538462
GO:0019359	nicotinamide nucleotide biosynthetic process	P	21	39	1188	2951	0.0176768	0.0132159	Q6FHK8,H3BQN4,V9HWF4,A0A2R8Y6G6,B4DWQ3,P17858,K7EM90,U3KPZ0,P36871,B3KT70,Q2QD09,V9HVZ4,A0A0J9YX90,O75694,Q92621,P12270,Q8N1F7,P52948,Q12769,P14902,P02730	Q6FHK8,H3BQN4,V9HWF4,A0A2R8Y6G6,B4DWQ3,P17858,V9HW85,K7EM90,K7EIL4,U3KPZ0,P36871,H3BPS8,B3KT70,Q2QD09,B4DVJ0,P15259,V9HVZ4,A0A0J9YX90,Q53HE2,B4DHB3,P60174,P49790,O75694,Q92621,P12270,P57740,P49792,Q8N1F7,Q5SRE5,P52948,Q12769,Q96EE3,P37198,Q8WUM0,Q15274,P14902,P06213,Q13131,P02730	0.0585155	0.867177	0.538462
GO:0008236	serine-type peptidase activity	F	8	12	1188	2951	0.00673401	0.00406642	E9PIT3,J3QR68,B4DDT3,P00736,A0A0C4DG44,A0A494C0U1,A0A2R8YD72,P52948	E9PIT3,J3QR68,B4DDT3,A0A499FJL1,P00736,P08246,B2RAF9,A0A0C4DG44,A0A494C0U1,B2R7F8,A0A2R8YD72,P52948	0.0591288	0.867177	0.666667
GO:0002706	regulation of lymphocyte mediated immunity	P	8	12	1188	2951	0.00673401	0.00406642	P30273,V9HWA9,P13688,P02790,Q9BY67,O43747,Q9BT67,P14778	P30273,V9HWA9,P13688,P08575,O15400,P02790,P50453,Q9BY67,O43747,Q9BT67,A0A024RCB7,P14778	0.0591288	0.867177	0.666667
GO:0046651	lymphocyte proliferation	P	8	12	1188	2951	0.00673401	0.00406642	P26038,P02549,P15529,A0A024R1P2,Q9BT67,P14902,Q92608,A0A024R244	P08575,P26038,V9HW12,P98172,P02549,P15529,A0A024R1P2,Q9BT67,P14902,Q92608,P43403,A0A024R244	0.0591288	0.867177	0.666667
GO:0070851	growth factor receptor binding	F	8	12	1188	2951	0.00673401	0.00406642	Q8WXW3,G5EA09,P78536,Q9H0E2,O15162,P14778,P16234,P09619	Q8WXW3,G5EA09,P78536,O60674,Q9H0E2,P08648,O15162,O00291,P05106,P14778,P16234,P09619	0.0591288	0.867177	0.666667
GO:0030175	filopodium	C	8	12	1188	2951	0.00673401	0.00406642	Q8WXH0,P46939,Q9H6X2,P62736,P26038,B0I1S9,P23229,Q14118	P05106,Q8WXH0,P46939,O75781,P62330,Q9H6X2,P62736,P26038,B0I1S9,P23229,Q14118,P13796	0.0591288	0.867177	0.666667
GO:0060541	respiratory system development	P	8	12	1188	2951	0.00673401	0.00406642	P16234,P62136,O94788,P06401,P09619,Q14118,O95487,P80723	P16234,P62136,P08473,O94788,P06401,P47895,A0A087WYT3,P09619,Q14118,O95487,Q13308,P80723	0.0591288	0.867177	0.666667
GO:0031490	chromatin DNA binding	F	8	12	1188	2951	0.00673401	0.00406642	P16403,P16401,Q02539,P05204,P07305,P0DPK2,A0A024QZP6,Q08211	P16403,P16401,Q92522,Q02539,P05204,P07305,P16402,P0DPK2,A0A024QZP6,Q08211,Q9Y230,O43707	0.0591288	0.867177	0.666667
GO:0032943	mononuclear cell proliferation	P	8	12	1188	2951	0.00673401	0.00406642	P26038,P02549,P15529,A0A024R1P2,Q9BT67,P14902,Q92608,A0A024R244	P08575,P26038,V9HW12,P98172,P02549,P15529,A0A024R1P2,Q9BT67,P14902,Q92608,P43403,A0A024R244	0.0591288	0.867177	0.666667
GO:0042098	T cell proliferation	P	8	12	1188	2951	0.00673401	0.00406642	P02549,P15529,A0A024R1P2,Q9BT67,P14902,Q92608,A0A024R244,P26038	P98172,P02549,P08575,P15529,A0A024R1P2,Q9BT67,P14902,Q92608,P43403,A0A024R244,P26038,V9HW12	0.0591288	0.867177	0.666667
GO:0017171	serine hydrolase activity	F	8	12	1188	2951	0.00673401	0.00406642	E9PIT3,J3QR68,B4DDT3,P00736,A0A0C4DG44,A0A494C0U1,A0A2R8YD72,P52948	E9PIT3,J3QR68,B4DDT3,A0A499FJL1,P00736,P08246,B2RAF9,A0A0C4DG44,A0A494C0U1,B2R7F8,A0A2R8YD72,P52948	0.0591288	0.867177	0.666667
GO:0005887	integral component of plasma membrane	C	47	97	1188	2951	0.0395623	0.0328702	Q01118,F8WD82,P05023,G5EA09,Q15842,P04839,P27824,A0A024R8U1,P20020,P23229,B4DKS0,B4E106,P30273,P63027,P50443,Q6UXG2,O14495,P27105,P02730,Q2TNI1,P14778,P08913,P52569,P16234,P55011,P07333,P13688,P09619,Q86YZ4,Q5U0H8,Q541P7,Q86WA9,P11717,O95436,O95864,P24530,O15162,P51572,O00264,Q9H5Y7,B4E3D0,P78536,Q9BTU6,P15529,O60503,P53794,O94910	Q01118,F8WD82,B2R6W1,P16144,P05106,P08648,C9JPK5,Q13797,A0A494C0X7,A0A024R8T0,P05023,P14784,G5EA09,P06213,Q15842,Q9NR28,P04839,P27824,A0A024R8U1,P20020,Q9Y6C2,P23229,A0A024R3T2,P98172,Q6NSJ5,B4DKS0,B4E106,P30273,P63027,Q9NQ84,P50443,Q99808,Q13488,Q6UXG2,O14495,P27105,P02730,Q2TNI1,Q9Y4D7,P14778,P08913,A0A0G2JP95,P52569,P16234,P35367,P55011,O15455,P07333,O15374,Q9Y666,P13688,P09619,P08575,Q86YZ4,Q…	0.0592402	0.867177	0.484536
GO:0019725	cellular homeostasis	P	47	97	1188	2951	0.0395623	0.0328702	O00186,B3KT70,A6NIW5,A0A090N8Y2,V9HWC7,H9ZYJ2,A0A024R8S5,Q15084,K7ER96,P04839,A0A384NPQ2,P02730,A0A0S2Z3L2,Q01814,P20020,Q96TC7,Q86VP6,B4E1B2,G3V1D1,Q9NP58,Q9BT67,P02790,A0A384MDR3,Q15843,A8K5A4,P05023,P55011,P35611,Q6FIC5,P16234,P24530,P51572,Q2TNI1,P0DP24,Q13557,P17612,O95436,V9HWH2,P05109,P12004,Q12846,P06576,Q86YZ4,P08913,P09382,Q8N3V7,Q12824	O00186,B3KT70,P30044,A6NIW5,A0A090N8Y2,V9HWC7,H9ZYJ2,B3KQT2,A0A024R8S5,Q06830,V9HW12,Q15084,Q8NBS9,K7ER96,P04839,Q9H3N1,P00390,O00391,V9HW51,B3KTQ9,A0A384NPQ2,Q96JJ7,P02730,Q13488,A0A0S2Z3L2,Q01814,P02649,P20020,P08246,Q6ZSP7,Q53XM7,Q96TC7,P02795,Q86VP6,B4E1B2,G3V1D1,Q9NP58,Q9BT67,P02790,A0A384MDR3,A8K6Q8,A9JQE1,Q6ZMJ2,P38606,E9PQR3,Q15843,A8K5A4,B3KTA8,P05023,P55011,P35611,Q9Y666,Q6FIC5,P16234,O…	0.0592402	0.867177	0.484536
GO:0051046	regulation of secretion	P	31	61	1188	2951	0.0260943	0.020671	P05109,P04899,P24530,P08913,P63092,A0A024R5F4,P63027,Q12846,Q08211,A0A024R1P2,P30273,A0A024R244,P13688,O43747,P02675,P02679,P02671,O00186,P17858,Q8WZ42,P62937,Q9BY67,P19652,I4AY87,P07333,A0A0S2Z3L2,Q9BV40,P55011,Q9Y2X7,P09525,P62328	Q16539,P05109,P04899,P24530,P19438,Q13488,P08913,P63092,P36404,A0A024R5F4,P27338,P63027,C9JM82,P61026,Q12846,P51153,O60674,Q08211,P33176,Q07954,A4D2P0,Q5XXA6,A0A024R1P2,P30273,A0A024R244,P13688,O43747,P02675,P02679,P02671,O00186,P17858,Q6DN12,Q8N8M9,P0DJI8,P53367,P02649,Q8WZ42,Q08752,P62937,P62330,Q9BY67,P19652,B2RPK0,O75146,I4AY87,Q5T9L3,Q96QK1,Q12904,P07333,A0A0S2Z3L2,Q8TDZ2,Q9BV40,P55011,Q0295…	0.05948	0.867177	0.508197
GO:0001822	kidney development	P	11	18	1188	2951	0.00925926	0.00609963	P35555,A0A384P5Q0,Q96JQ0,P09619,P61619,Q12769,P80723,P62736,P16234,Q9Y5V3,O94788	P35555,A0A384P5Q0,P16422,Q96JQ0,P09619,P61619,O75844,P57740,Q12769,Q8WUM0,A0A024R7A8,P80723,P62736,P16234,Q9Y5V3,O95470,P08473,O94788	0.0597702	0.867177	0.611111
GO:0030863	cortical cytoskeleton	C	11	18	1188	2951	0.00925926	0.00609963	P23528,V9HWA6,P46939,A0A024QZN4,P08727,P35579,A0A087WUZ3,P02549,A0A024R674,P02730,P28289	P23528,V9HWA6,P46939,P17655,A0A024QZN4,P08727,Q14651,P35579,A0A087WUZ3,O43491,P02549,A0A024R674,P61160,P02730,P28289,Q00013,O43707,B1AK88	0.0597702	0.867177	0.611111
GO:0051606	detection of stimulus	P	11	18	1188	2951	0.00925926	0.00609963	P0DP24,Q59FM5,Q8WZ42,P62979,P12004,Q13619,Q9NS91,Q9BV73,P12107,Q9BS40,Q9BY67	P01833,P0DP24,A0A024R240,Q59FM5,P29992,Q8WZ42,P62979,P12004,Q13619,Q9NS91,A0A024R3T8,Q9BV73,P12107,Q9BS40,Q5XXA6,P14923,P17813,Q9BY67	0.0597702	0.867177	0.611111
GO:0072001	renal system development	P	11	18	1188	2951	0.00925926	0.00609963	P35555,A0A384P5Q0,Q96JQ0,O94788,P09619,P61619,Q12769,P80723,P62736,P16234,Q9Y5V3	P35555,A0A384P5Q0,P16422,Q96JQ0,O95470,P08473,O94788,P09619,P61619,O75844,P57740,Q12769,Q8WUM0,A0A024R7A8,P80723,P62736,P16234,Q9Y5V3	0.0597702	0.867177	0.611111
GO:0060047	heart contraction	P	11	18	1188	2951	0.00925926	0.00609963	P05023,A0A0S2Z3L2,Q13557,P0DP24,P17612,Q2TNI1,Q8WZ42,O75694,Q15842,Q01814,P20020	P05023,A0A0S2Z3L2,Q13557,P13533,P0DP24,P17612,Q2TNI1,P09471,O15247,O60674,Q8WZ42,O75844,O75694,P14923,P15924,Q15842,Q01814,P20020	0.0597702	0.867177	0.611111
GO:0045089	positive regulation of innate immune response	P	26	50	1188	2951	0.0218855	0.0169434	Q96PK6,P78527,P13010,D3DUZ3,P30273,O00231,Q9UNM6,Q9H3R2,O00232,P17612,P62195,P02675,P02679,P02671,P05109,P62979,Q6IC98,Q9BY67,O43747,P39019,P02790,P98170,P0DMV9,Q7Z2W4,Q08211,O15162	Q96PK6,P78527,P13010,X6RHM1,D3DUZ3,H3BM18,H3BR88,B2RPK0,P55036,Q16401,P30273,P28066,P25787,P60900,O75582,P51665,P62333,P01111,O00231,Q9UNM6,Q9H3R2,O00232,P49721,P17612,Q9UKB1,P62195,P02675,P02679,O15455,P02671,P51617,A0A384MDW3,P05109,P62979,P62837,G4XH65,O75955,Q6IC98,Q8TAT6,Q9BY67,O43747,P39019,P02790,Q96J02,P98170,P0DMV9,Q7Z2W4,Q08211,O15162,P26583	0.0602129	0.867177	0.52
GO:0030835	negative regulation of actin filament depolymerization	P	9	14	1188	2951	0.00757576	0.00474415	A0A384MEF1,P35611,Q9UEY8,Q53GC7,A0A087WUZ3,P02549,A0A024R674,P28289,Q5HYL6	A0A384MEF1,P35611,Q9UEY8,B1AK85,A8K0T9,Q53GC7,B1AK88,A0A087WUZ3,P02549,A0A024R674,P28289,H0YNJ8,Q5HYL6,P29536	0.0602756	0.867177	0.642857
GO:0035637	multicellular organismal signaling	P	9	14	1188	2951	0.00757576	0.00474415	Q01118,O75694,P05023,P17612,Q2TNI1,Q13557,P0DP24,Q01814,P20020	Q12955,Q7Z406,Q01118,O75844,O75694,P05023,P17612,P14923,P15924,Q2TNI1,Q13557,P0DP24,Q01814,P20020	0.0602756	0.867177	0.642857
GO:0031093	platelet alpha granule lumen	C	9	14	1188	2951	0.00757576	0.00474415	P07996,P02675,P02679,P02671,P02765,P62328,P01023,P19652,Q9UEU0	Q9NXH8,P07996,P02675,P02679,P02671,P02765,P10909,P62328,P01023,O43707,P19652,Q9UEU0,Q86UX7,O00391	0.0602756	0.867177	0.642857
GO:0051693	actin filament capping	P	9	14	1188	2951	0.00757576	0.00474415	A0A384MEF1,P35611,Q9UEY8,Q53GC7,P28289,Q5HYL6,A0A087WUZ3,P02549,A0A024R674	A0A384MEF1,P35611,Q9UEY8,B1AK85,A8K0T9,Q53GC7,B1AK88,P28289,H0YNJ8,Q5HYL6,P29536,A0A087WUZ3,P02549,A0A024R674	0.0602756	0.867177	0.642857
GO:0007219	Notch signaling pathway	P	9	14	1188	2951	0.00757576	0.00474415	P15529,Q9ULJ6,P09525,Q8TDB6,Q86YT6,P08727,P67809,P39019,P78536	Q9Y4D7,P15529,O14672,Q9ULJ6,P09525,Q8TDB6,Q86YT6,Q96J02,P08727,P67809,P39019,P15259,P78536,A0A0S2Z4D2	0.0602756	0.867177	0.642857
GO:1901880	negative regulation of protein depolymerization	P	10	16	1188	2951	0.00841751	0.00542189	A0A384MEF1,P35611,Q9UEY8,Q53GC7,P46821,A0A087WUZ3,P02549,A0A024R674,P28289,Q5HYL6	A0A384MEF1,P35611,Q9UEY8,B1AK85,A8K0T9,Q53GC7,B1AK88,Q93045,P46821,A0A087WUZ3,P02549,A0A024R674,P28289,H0YNJ8,Q5HYL6,P29536	0.0603743	0.867177	0.625
GO:0032409	regulation of transporter activity	P	10	16	1188	2951	0.00841751	0.00542189	Q9BT67,Q13557,P17612,P0DP24,P08913,Q09666,P27105,P63027,P62328,P46939	Q9BT67,O43707,Q13557,P17612,P0DP24,O15247,P08913,Q09666,P27105,O75923,P63027,Q12955,P50570,P33176,P62328,P46939	0.0603743	0.867177	0.625
GO:0006757	ATP generation from ADP	P	20	37	1188	2951	0.016835	0.0125381	Q6FHK8,H3BQN4,V9HWF4,A0A2R8Y6G6,B4DWQ3,P17858,K7EM90,U3KPZ0,P36871,B3KT70,Q2QD09,V9HVZ4,A0A0J9YX90,O75694,Q92621,P12270,Q8N1F7,P52948,Q12769,P02730	Q6FHK8,H3BQN4,V9HWF4,A0A2R8Y6G6,B4DWQ3,P17858,V9HW85,K7EM90,K7EIL4,U3KPZ0,P36871,H3BPS8,B3KT70,Q2QD09,B4DVJ0,P15259,V9HVZ4,A0A0J9YX90,Q53HE2,B4DHB3,P60174,P49790,O75694,Q92621,P12270,P57740,P49792,Q8N1F7,Q5SRE5,P52948,Q12769,Q96EE3,P37198,Q8WUM0,P06213,Q13131,P02730	0.0613601	0.867177	0.540541
GO:0046031	ADP metabolic process	P	20	37	1188	2951	0.016835	0.0125381	Q6FHK8,H3BQN4,V9HWF4,A0A2R8Y6G6,B4DWQ3,P17858,K7EM90,U3KPZ0,P36871,B3KT70,Q2QD09,V9HVZ4,A0A0J9YX90,O75694,Q92621,P12270,Q8N1F7,P52948,Q12769,P02730	Q6FHK8,H3BQN4,V9HWF4,A0A2R8Y6G6,B4DWQ3,P17858,V9HW85,K7EM90,K7EIL4,U3KPZ0,P36871,H3BPS8,B3KT70,Q2QD09,B4DVJ0,P15259,V9HVZ4,A0A0J9YX90,Q53HE2,B4DHB3,P60174,P49790,O75694,Q92621,P12270,P57740,P49792,Q8N1F7,Q5SRE5,P52948,Q12769,Q96EE3,P37198,Q8WUM0,P06213,Q13131,P02730	0.0613601	0.867177	0.540541
GO:0009179	purine ribonucleoside diphosphate metabolic process	P	20	37	1188	2951	0.016835	0.0125381	Q6FHK8,H3BQN4,V9HWF4,A0A2R8Y6G6,B4DWQ3,P17858,K7EM90,U3KPZ0,P36871,B3KT70,Q2QD09,V9HVZ4,A0A0J9YX90,O75694,Q92621,P12270,Q8N1F7,P52948,Q12769,P02730	Q6FHK8,H3BQN4,V9HWF4,A0A2R8Y6G6,B4DWQ3,P17858,V9HW85,K7EM90,K7EIL4,U3KPZ0,P36871,H3BPS8,B3KT70,Q2QD09,B4DVJ0,P15259,V9HVZ4,A0A0J9YX90,Q53HE2,B4DHB3,P60174,P49790,O75694,Q92621,P12270,P57740,P49792,Q8N1F7,Q5SRE5,P52948,Q12769,Q96EE3,P37198,Q8WUM0,P06213,Q13131,P02730	0.0613601	0.867177	0.540541
GO:0009132	nucleoside diphosphate metabolic process	P	20	37	1188	2951	0.016835	0.0125381	Q6FHK8,H3BQN4,V9HWF4,A0A2R8Y6G6,B4DWQ3,P17858,K7EM90,U3KPZ0,P36871,B3KT70,Q2QD09,V9HVZ4,A0A0J9YX90,O75694,Q92621,P12270,Q8N1F7,P52948,Q12769,P02730	Q6FHK8,H3BQN4,V9HWF4,A0A2R8Y6G6,B4DWQ3,P17858,V9HW85,K7EM90,K7EIL4,U3KPZ0,P36871,H3BPS8,B3KT70,Q2QD09,B4DVJ0,P15259,V9HVZ4,A0A0J9YX90,Q53HE2,B4DHB3,P60174,P49790,O75694,Q92621,P12270,P57740,P49792,Q8N1F7,Q5SRE5,P52948,Q12769,Q96EE3,P37198,Q8WUM0,P06213,Q13131,P02730	0.0613601	0.867177	0.540541
GO:0046939	nucleotide phosphorylation	P	20	37	1188	2951	0.016835	0.0125381	Q6FHK8,H3BQN4,V9HWF4,A0A2R8Y6G6,B4DWQ3,P17858,K7EM90,U3KPZ0,P36871,B3KT70,Q2QD09,V9HVZ4,A0A0J9YX90,O75694,Q92621,P12270,Q8N1F7,P52948,Q12769,P02730	Q6FHK8,H3BQN4,V9HWF4,A0A2R8Y6G6,B4DWQ3,P17858,V9HW85,K7EM90,K7EIL4,U3KPZ0,P36871,H3BPS8,B3KT70,Q2QD09,B4DVJ0,P15259,V9HVZ4,A0A0J9YX90,Q53HE2,B4DHB3,P60174,P49790,O75694,Q92621,P12270,P57740,P49792,Q8N1F7,Q5SRE5,P52948,Q12769,Q96EE3,P37198,Q8WUM0,P06213,Q13131,P02730	0.0613601	0.867177	0.540541
GO:0006165	nucleoside diphosphate phosphorylation	P	20	37	1188	2951	0.016835	0.0125381	Q6FHK8,H3BQN4,V9HWF4,A0A2R8Y6G6,B4DWQ3,P17858,K7EM90,U3KPZ0,P36871,B3KT70,Q2QD09,V9HVZ4,A0A0J9YX90,O75694,Q92621,P12270,Q8N1F7,P52948,Q12769,P02730	Q6FHK8,H3BQN4,V9HWF4,A0A2R8Y6G6,B4DWQ3,P17858,V9HW85,K7EM90,K7EIL4,U3KPZ0,P36871,H3BPS8,B3KT70,Q2QD09,B4DVJ0,P15259,V9HVZ4,A0A0J9YX90,Q53HE2,B4DHB3,P60174,P49790,O75694,Q92621,P12270,P57740,P49792,Q8N1F7,Q5SRE5,P52948,Q12769,Q96EE3,P37198,Q8WUM0,P06213,Q13131,P02730	0.0613601	0.867177	0.540541
GO:0042866	pyruvate biosynthetic process	P	20	37	1188	2951	0.016835	0.0125381	Q6FHK8,H3BQN4,V9HWF4,A0A2R8Y6G6,B4DWQ3,P17858,K7EM90,U3KPZ0,P36871,B3KT70,Q2QD09,V9HVZ4,A0A0J9YX90,O75694,Q92621,P12270,Q8N1F7,P52948,Q12769,P02730	Q6FHK8,H3BQN4,V9HWF4,A0A2R8Y6G6,B4DWQ3,P17858,V9HW85,K7EM90,K7EIL4,U3KPZ0,P36871,H3BPS8,B3KT70,Q2QD09,B4DVJ0,P15259,V9HVZ4,A0A0J9YX90,Q53HE2,B4DHB3,P60174,P49790,O75694,Q92621,P12270,P57740,P49792,Q8N1F7,Q5SRE5,P52948,Q12769,Q96EE3,P37198,Q8WUM0,P06213,Q13131,P02730	0.0613601	0.867177	0.540541
GO:0009135	purine nucleoside diphosphate metabolic process	P	20	37	1188	2951	0.016835	0.0125381	Q6FHK8,H3BQN4,V9HWF4,A0A2R8Y6G6,B4DWQ3,P17858,K7EM90,U3KPZ0,P36871,B3KT70,Q2QD09,V9HVZ4,A0A0J9YX90,O75694,Q92621,P12270,Q8N1F7,P52948,Q12769,P02730	Q6FHK8,H3BQN4,V9HWF4,A0A2R8Y6G6,B4DWQ3,P17858,V9HW85,K7EM90,K7EIL4,U3KPZ0,P36871,H3BPS8,B3KT70,Q2QD09,B4DVJ0,P15259,V9HVZ4,A0A0J9YX90,Q53HE2,B4DHB3,P60174,P49790,O75694,Q92621,P12270,P57740,P49792,Q8N1F7,Q5SRE5,P52948,Q12769,Q96EE3,P37198,Q8WUM0,P06213,Q13131,P02730	0.0613601	0.867177	0.540541
GO:0009185	ribonucleoside diphosphate metabolic process	P	20	37	1188	2951	0.016835	0.0125381	Q6FHK8,H3BQN4,V9HWF4,A0A2R8Y6G6,B4DWQ3,P17858,K7EM90,U3KPZ0,P36871,B3KT70,Q2QD09,V9HVZ4,A0A0J9YX90,O75694,Q92621,P12270,Q8N1F7,P52948,Q12769,P02730	Q6FHK8,H3BQN4,V9HWF4,A0A2R8Y6G6,B4DWQ3,P17858,V9HW85,K7EM90,K7EIL4,U3KPZ0,P36871,H3BPS8,B3KT70,Q2QD09,B4DVJ0,P15259,V9HVZ4,A0A0J9YX90,Q53HE2,B4DHB3,P60174,P49790,O75694,Q92621,P12270,P57740,P49792,Q8N1F7,Q5SRE5,P52948,Q12769,Q96EE3,P37198,Q8WUM0,P06213,Q13131,P02730	0.0613601	0.867177	0.540541
GO:0006096	glycolytic process	P	20	37	1188	2951	0.016835	0.0125381	O75694,Q92621,P12270,Q8N1F7,P52948,Q12769,P17858,P02730,Q6FHK8,H3BQN4,V9HWF4,A0A2R8Y6G6,B4DWQ3,K7EM90,U3KPZ0,P36871,B3KT70,Q2QD09,V9HVZ4,A0A0J9YX90	P49790,O75694,Q92621,P12270,P57740,P49792,Q8N1F7,Q5SRE5,P52948,Q12769,Q96EE3,P37198,Q8WUM0,P06213,Q13131,P17858,P15259,P60174,P02730,Q6FHK8,H3BQN4,V9HWF4,A0A2R8Y6G6,B4DWQ3,V9HW85,K7EM90,K7EIL4,U3KPZ0,P36871,H3BPS8,B3KT70,Q2QD09,B4DVJ0,V9HVZ4,A0A0J9YX90,Q53HE2,B4DHB3	0.0613601	0.867177	0.540541
GO:0046872	metal ion binding	F	201	461	1188	2951	0.169192	0.156218	E9PEJ6,A0A2R8Y6G6,K7EM90,P36871,A0A024R3Y6,O95551,A0A024R609,O75695,Q9BTU6,P17612,P0DP24,P09525,Q8WZ42,B4DDZ4,A0A384MEF1,Q5T3N1,Q96JQ0,A0A0S2Z377,A0A0D9SF54,P07996,P04632,G3V511,D6RBL5,Q6ZP35,A0A0S2Z3L2,G3V1V0,E5RK69,P08758,P50995,Q7Z5V0,A0A024R694,Q01814,Q9UII7,P35555,H0YKL9,E9PIT3,P27824,P02549,A8K2V7,B2R8Y4,P24844,P06703,P26447,B4DDT3,P00736,O15162,V9HW65,Q53G71,A0A024R0S6,A0A3B3ITK0,A0A4D5RAI…	E9PEJ6,Q4J6C0,A0A2R8Y6G6,K7EM90,O75582,P36871,A0A024R3Y6,O95551,P98198,A0A024R609,O75688,O75695,Q13584,O95382,Q9BTU6,A0A384MDW3,E9PGT3,P63096,B1ALA9,H7C540,V9HWB5,P17612,P0DP24,B2R5H0,P09525,Q8WZ42,Q96C19,B4DDZ4,A0A384MEF1,Q5T3N1,Q96JQ0,A0A0S2Z377,A0A0D9SF54,P07996,P04632,G3V511,D6RBL5,Q6ZP35,A0A0S2Z3L2,G3V1V0,E5RK69,P08758,P50995,Q7Z5V0,H0YNP5,A0A024R694,A0A590UJG2,A8K3I0,Q01814,Q9UII7,P35555,D6…	0.0619103	0.867177	0.436009
GO:0002684	positive regulation of immune system process	P	46	95	1188	2951	0.0387205	0.0321925	P30273,V9HWA9,P01023,Q96PK6,P78527,P13010,D3DUZ3,O00231,Q9UNM6,Q9H3R2,O00232,P17612,P62195,P02675,P02679,P02671,P05109,P02790,P14902,P78536,P62979,P00736,P15529,P07996,Q9BYM8,P09382,Q6IC98,Q9Y2A7,P02549,Q9BY67,A0A024R1P2,A0A024R244,Q12846,O43747,Q08211,O15162,Q9ULJ6,P0DMV9,P13688,P39019,I4AY87,P98170,Q7Z2W4,Q9BV40,Q14254,P14778	P30273,V9HWA9,P01023,P08575,O15400,Q96PK6,P78527,P13010,X6RHM1,D3DUZ3,H3BM18,H3BR88,B2RPK0,P55036,Q16401,P28066,P25787,P60900,O75582,P51665,P62333,P01111,O00231,Q9UNM6,Q9H3R2,O00232,P49721,P17612,Q9UKB1,P62195,P02675,P02679,O15455,P02671,P51617,A0A384MDW3,P05109,P02790,P14902,P78536,Q16539,P62979,P62837,A0A024RCB7,A0A140TA49,P10909,P00736,B2R6W1,P15529,A0A024RAB9,P07996,O14672,P43403,Q9BYM8,Q6PJK…	0.0622781	0.867177	0.484211
GO:0046649	lymphocyte activation	P	19	35	1188	2951	0.0159933	0.0118604	Q92608,P35579,P26038,P30273,P09382,P78527,P78536,P55327,Q8WXW3,P02549,P15529,A0A024R1P2,Q9BT67,P14902,P13688,O43747,A0A024R244,Q9ULJ6,Q14254	Q92608,P35579,P26038,P08575,Q12866,P13796,P30273,P09382,P78527,A0A024R3C7,Q06830,Q13488,P78536,P55327,P43403,P98172,Q8WXW3,P47974,A0A0S2Z3H2,V9HW12,P02549,P15529,Q9NQT8,A0A024R1P2,Q9BT67,P14902,A2RU94,P13688,O43747,A0A024R244,Q9ULJ6,P51452,B0YJA4,A0A024RCB7,Q14254	0.0643274	0.867177	0.542857
GO:0002252	immune effector process	P	59	125	1188	2951	0.0496633	0.0423585	P30273,V9HWA9,P01023,P13688,Q8TDB6,Q92608,A0A024R244,P09382,V9HWG7,P78536,P15529,Q9BTU6,P78527,P02790,P00736,A0A384NPQ2,Q9Y2A7,Q9BY67,A0A024R1P2,P63027,Q12846,P0DMV9,Q86VP6,P27105,P13010,P62937,Q9BV40,Q8TD55,P17858,Q9UQ80,O00186,P36871,P78371,P53618,O00231,P02765,P11717,Q9BXS5,Q9UNM6,O00264,Q9P0J7,Q9P0L0,P04839,O00232,P19652,Q9H0E2,P05109,P50395,O43747,Q9BT67,O00635,H0YL26,Q08211,Q7Z2W4,O15162,Q9…	P30273,V9HWA9,P01023,P13688,P08575,O15400,Q8TDB6,Q07954,Q92608,O75923,A0A024R244,P13796,P09382,P10909,V9HWG7,P78536,P50453,P15529,V9HW12,O00161,Q9BTU6,P78527,P02790,O15455,Q16539,A0A140TA49,P00736,B2R6W1,A0A024RAB9,Q06830,A0A384NPQ2,Q13488,P04004,Q9Y2A7,Q8WUW1,P12318,P61160,Q8TAT6,Q9BY67,Q99584,A0A024R1P2,P63027,Q12846,P0DMV9,Q86VP6,Q5T4S7,Q96CS3,P28066,P25787,P27105,P14923,P09211,P13010,P62937,Q…	0.0644798	0.867177	0.472
GO:0006896	Golgi to vacuole transport	P	3	3	1188	2951	0.00252525	0.0010166	O43747,O14976,Q9UEU0	O43747,O14976,Q9UEU0	0.0651457	0.867177	1
GO:0010288	response to lead ion	P	3	3	1188	2951	0.00252525	0.0010166	A0A384P5Q0,A0A140VJS0,P62136	A0A384P5Q0,A0A140VJS0,P62136	0.0651457	0.867177	1
GO:1903319	positive regulation of protein maturation	P	3	3	1188	2951	0.00252525	0.0010166	V9HWA9,A0A384MEF1,P35579	V9HWA9,A0A384MEF1,P35579	0.0651457	0.867177	1
GO:0016338	calcium-independent cell-cell adhesion via plasma membrane cell-adhesion molecules	P	3	3	1188	2951	0.00252525	0.0010166	Q75L79,O75508,P78369	Q75L79,O75508,P78369	0.0651457	0.867177	1
GO:0098889	intrinsic component of presynaptic membrane	C	3	3	1188	2951	0.00252525	0.0010166	Q14254,P27824,P20020	Q14254,P27824,P20020	0.0651457	0.867177	1
GO:0055119	relaxation of cardiac muscle	P	3	3	1188	2951	0.00252525	0.0010166	Q13557,P05023,A0A0S2Z3L2	Q13557,P05023,A0A0S2Z3L2	0.0651457	0.867177	1
GO:0010954	positive regulation of protein processing	P	3	3	1188	2951	0.00252525	0.0010166	V9HWA9,A0A384MEF1,P35579	V9HWA9,A0A384MEF1,P35579	0.0651457	0.867177	1
GO:0061298	retina vasculature development in camera-type eye	P	3	3	1188	2951	0.00252525	0.0010166	Q6FIC5,P16234,P09619	Q6FIC5,P16234,P09619	0.0651457	0.867177	1
GO:0033008	positive regulation of mast cell activation involved in immune response	P	3	3	1188	2951	0.00252525	0.0010166	P30273,A0A024R244,Q9BV40	P30273,A0A024R244,Q9BV40	0.0651457	0.867177	1
GO:0019370	leukotriene biosynthetic process	P	3	3	1188	2951	0.00252525	0.0010166	B4DVZ8,A0A024R244,O14880	B4DVZ8,A0A024R244,O14880	0.0651457	0.867177	1
GO:0014854	response to inactivity	P	3	3	1188	2951	0.00252525	0.0010166	P46939,Q14118,A0A384P5Q0	P46939,Q14118,A0A384P5Q0	0.0651457	0.867177	1
GO:0032733	positive regulation of interleukin-10 production	P	3	3	1188	2951	0.00252525	0.0010166	P30273,P15529,Q8WXW3	P30273,P15529,Q8WXW3	0.0651457	0.867177	1
GO:0016799	hydrolase activity, hydrolyzing N-glycosyl compounds	F	3	3	1188	2951	0.00252525	0.0010166	P12004,A2IDA3,P14778	P12004,A2IDA3,P14778	0.0651457	0.867177	1
GO:0004683	calmodulin-dependent protein kinase activity	F	3	3	1188	2951	0.00252525	0.0010166	Q13557,B3KY86,Q5SWX3	Q13557,B3KY86,Q5SWX3	0.0651457	0.867177	1
GO:0090184	positive regulation of kidney development	P	3	3	1188	2951	0.00252525	0.0010166	P09619,Q9Y5V3,P80723	P09619,Q9Y5V3,P80723	0.0651457	0.867177	1
GO:0055003	cardiac myofibril assembly	P	3	3	1188	2951	0.00252525	0.0010166	Q8WZ42,P16234,P09619	Q8WZ42,P16234,P09619	0.0651457	0.867177	1
GO:0005212	structural constituent of eye lens	F	3	3	1188	2951	0.00252525	0.0010166	O14558,C3VMY8,V9HWE1	O14558,C3VMY8,V9HWE1	0.0651457	0.867177	1
GO:0043306	positive regulation of mast cell degranulation	P	3	3	1188	2951	0.00252525	0.0010166	Q9BV40,P30273,A0A024R244	Q9BV40,P30273,A0A024R244	0.0651457	0.867177	1
GO:0045116	protein neddylation	P	3	3	1188	2951	0.00252525	0.0010166	J3JZZ9,F8W8D4,Q15843	J3JZZ9,F8W8D4,Q15843	0.0651457	0.867177	1
GO:0090075	relaxation of muscle	P	3	3	1188	2951	0.00252525	0.0010166	P05023,A0A0S2Z3L2,Q13557	P05023,A0A0S2Z3L2,Q13557	0.0651457	0.867177	1
GO:0005657	replication fork	C	3	3	1188	2951	0.00252525	0.0010166	P12004,P16104,Q9NS91	P12004,P16104,Q9NS91	0.0651457	0.867177	1
GO:0072012	glomerulus vasculature development	P	3	3	1188	2951	0.00252525	0.0010166	P62736,P09619,P16234	P62736,P09619,P16234	0.0651457	0.867177	1
GO:0061440	kidney vasculature development	P	3	3	1188	2951	0.00252525	0.0010166	P62736,P09619,P16234	P62736,P09619,P16234	0.0651457	0.867177	1
GO:0033683	nucleotide-excision repair, DNA incision	P	3	3	1188	2951	0.00252525	0.0010166	Q13619,P62979,P12004	Q13619,P62979,P12004	0.0651457	0.867177	1
GO:0032673	regulation of interleukin-4 production	P	3	3	1188	2951	0.00252525	0.0010166	Q9BT67,P30273,A0A024R244	Q9BT67,P30273,A0A024R244	0.0651457	0.867177	1
GO:0097014	ciliary plasm	C	3	3	1188	2951	0.00252525	0.0010166	P27816,Q15019,Q96RY7	P27816,Q15019,Q96RY7	0.0651457	0.867177	1
GO:0031672	A band	C	3	3	1188	2951	0.00252525	0.0010166	Q8WZ42,P16157,Q14192	Q8WZ42,P16157,Q14192	0.0651457	0.867177	1
GO:0008211	glucocorticoid metabolic process	P	3	3	1188	2951	0.00252525	0.0010166	P80365,P05023,A0A024R3E3	P80365,P05023,A0A024R3E3	0.0651457	0.867177	1
GO:0033014	tetrapyrrole biosynthetic process	P	3	3	1188	2951	0.00252525	0.0010166	Q9NP58,P02549,O00264	Q9NP58,P02549,O00264	0.0651457	0.867177	1
GO:0032633	interleukin-4 production	P	3	3	1188	2951	0.00252525	0.0010166	Q9BT67,P30273,A0A024R244	Q9BT67,P30273,A0A024R244	0.0651457	0.867177	1
GO:0072028	nephron morphogenesis	P	3	3	1188	2951	0.00252525	0.0010166	Q96JQ0,P09619,Q9Y5V3	Q96JQ0,P09619,Q9Y5V3	0.0651457	0.867177	1
GO:0071636	positive regulation of transforming growth factor beta production	P	3	3	1188	2951	0.00252525	0.0010166	P07996,P51884,P15529	P07996,P51884,P15529	0.0651457	0.867177	1
GO:0006284	base-excision repair	P	3	3	1188	2951	0.00252525	0.0010166	P12004,A2IDA3,P17096	P12004,A2IDA3,P17096	0.0651457	0.867177	1
GO:0033189	response to vitamin A	P	3	3	1188	2951	0.00252525	0.0010166	A0A384P5Q0,P46821,O94788	A0A384P5Q0,P46821,O94788	0.0651457	0.867177	1
GO:0072009	nephron epithelium development	P	3	3	1188	2951	0.00252525	0.0010166	Q96JQ0,P80723,Q9Y5V3	Q96JQ0,P80723,Q9Y5V3	0.0651457	0.867177	1
GO:0001768	establishment of T cell polarity	P	3	3	1188	2951	0.00252525	0.0010166	Q14254,Q92608,P35579	Q14254,Q92608,P35579	0.0651457	0.867177	1
GO:0030043	actin filament fragmentation	P	3	3	1188	2951	0.00252525	0.0010166	P23528,V9HWA6,V9HWG7	P23528,V9HWA6,V9HWG7	0.0651457	0.867177	1
GO:0061437	renal system vasculature development	P	3	3	1188	2951	0.00252525	0.0010166	P62736,P09619,P16234	P62736,P09619,P16234	0.0651457	0.867177	1
GO:0071604	transforming growth factor beta production	P	3	3	1188	2951	0.00252525	0.0010166	P07996,P51884,P15529	P07996,P51884,P15529	0.0651457	0.867177	1
GO:0090330	regulation of platelet aggregation	P	3	3	1188	2951	0.00252525	0.0010166	P02679,P13688,A0A024R244	P02679,P13688,A0A024R244	0.0651457	0.867177	1
GO:0071634	regulation of transforming growth factor beta production	P	3	3	1188	2951	0.00252525	0.0010166	P07996,P51884,P15529	P07996,P51884,P15529	0.0651457	0.867177	1
GO:0061098	positive regulation of protein tyrosine kinase activity	P	3	3	1188	2951	0.00252525	0.0010166	P08913,P78536,P07333	P08913,P78536,P07333	0.0651457	0.867177	1
GO:0006691	leukotriene metabolic process	P	3	3	1188	2951	0.00252525	0.0010166	B4DVZ8,A0A024R244,O14880	B4DVZ8,A0A024R244,O14880	0.0651457	0.867177	1
GO:0090183	regulation of kidney development	P	3	3	1188	2951	0.00252525	0.0010166	P09619,Q9Y5V3,P80723	P09619,Q9Y5V3,P80723	0.0651457	0.867177	1
GO:0006940	regulation of smooth muscle contraction	P	3	3	1188	2951	0.00252525	0.0010166	P20020,Q2TNI1,P08913	P20020,Q2TNI1,P08913	0.0651457	0.867177	1
GO:0030836	positive regulation of actin filament depolymerization	P	3	3	1188	2951	0.00252525	0.0010166	P23528,V9HWA6,V9HWG7	P23528,V9HWA6,V9HWG7	0.0651457	0.867177	1
GO:0099699	integral component of synaptic membrane	C	3	3	1188	2951	0.00252525	0.0010166	P27824,P20020,A0A024R8U1	P27824,P20020,A0A024R8U1	0.0651457	0.867177	1
GO:0008541	proteasome regulatory particle, lid subcomplex	C	3	3	1188	2951	0.00252525	0.0010166	O00231,Q9UNM6,O00232	O00231,Q9UNM6,O00232	0.0651457	0.867177	1
GO:0033005	positive regulation of mast cell activation	P	3	3	1188	2951	0.00252525	0.0010166	P30273,A0A024R244,Q9BV40	P30273,A0A024R244,Q9BV40	0.0651457	0.867177	1
GO:0006296	nucleotide-excision repair, DNA incision, 5'-to lesion	P	3	3	1188	2951	0.00252525	0.0010166	P62979,P12004,Q13619	P62979,P12004,Q13619	0.0651457	0.867177	1
GO:0070861	regulation of protein exit from endoplasmic reticulum	P	3	3	1188	2951	0.00252525	0.0010166	Q9NR31,Q5VVQ6,P51572	Q9NR31,Q5VVQ6,P51572	0.0651457	0.867177	1
GO:0006779	porphyrin-containing compound biosynthetic process	P	3	3	1188	2951	0.00252525	0.0010166	O00264,Q9NP58,P02549	O00264,Q9NP58,P02549	0.0651457	0.867177	1
GO:0031430	M band	C	3	3	1188	2951	0.00252525	0.0010166	Q8WZ42,P16157,Q14192	Q8WZ42,P16157,Q14192	0.0651457	0.867177	1
GO:0030320	cellular monovalent inorganic anion homeostasis	P	3	3	1188	2951	0.00252525	0.0010166	O95436,V9HWH2,P55011	O95436,V9HWH2,P55011	0.0651457	0.867177	1
GO:0035493	SNARE complex assembly	P	3	3	1188	2951	0.00252525	0.0010166	P63027,Q9BV40,Q12846	P63027,Q9BV40,Q12846	0.0651457	0.867177	1
GO:0005930	axoneme	C	3	3	1188	2951	0.00252525	0.0010166	P27816,Q15019,Q96RY7	P27816,Q15019,Q96RY7	0.0651457	0.867177	1
GO:0098945	intrinsic component of presynaptic active zone membrane	C	3	3	1188	2951	0.00252525	0.0010166	Q14254,P27824,P20020	Q14254,P27824,P20020	0.0651457	0.867177	1
GO:0034331	cell junction maintenance	P	3	3	1188	2951	0.00252525	0.0010166	P07333,Q6IQ23,Q75L79	P07333,Q6IQ23,Q75L79	0.0651457	0.867177	1
GO:0031507	heterochromatin assembly	P	3	3	1188	2951	0.00252525	0.0010166	P12270,B2R4P9,P17096	P12270,B2R4P9,P17096	0.0651457	0.867177	1
GO:0017166	vinculin binding	F	3	3	1188	2951	0.00252525	0.0010166	P46939,Q9Y3I0,Q14118	P46939,Q9Y3I0,Q14118	0.0651457	0.867177	1
GO:0001767	establishment of lymphocyte polarity	P	3	3	1188	2951	0.00252525	0.0010166	Q92608,P35579,Q14254	Q92608,P35579,Q14254	0.0651457	0.867177	1
GO:0090169	regulation of spindle assembly	P	3	3	1188	2951	0.00252525	0.0010166	P0DMV9,P12270,Q9Y295	P0DMV9,P12270,Q9Y295	0.0651457	0.867177	1
GO:2000352	negative regulation of endothelial cell apoptotic process	P	3	3	1188	2951	0.00252525	0.0010166	P02675,P02679,P02671	P02675,P02679,P02671	0.0651457	0.867177	1
GO:0051764	actin crosslink formation	P	3	3	1188	2951	0.00252525	0.0010166	P29966,A0A024R694,A0A140VK07	P29966,A0A024R694,A0A140VK07	0.0651457	0.867177	1
GO:1904036	negative regulation of epithelial cell apoptotic process	P	3	3	1188	2951	0.00252525	0.0010166	P02675,P02679,P02671	P02675,P02679,P02671	0.0651457	0.867177	1
GO:1901673	regulation of mitotic spindle assembly	P	3	3	1188	2951	0.00252525	0.0010166	P0DMV9,P12270,Q9Y295	P0DMV9,P12270,Q9Y295	0.0651457	0.867177	1
GO:0044548	S100 protein binding	F	3	3	1188	2951	0.00252525	0.0010166	P50995,Q09666,P06703	P50995,Q09666,P06703	0.0651457	0.867177	1
GO:1901844	regulation of cell communication by electrical coupling involved in cardiac conduction	P	3	3	1188	2951	0.00252525	0.0010166	P0DP24,Q2TNI1,Q13557	P0DP24,Q2TNI1,Q13557	0.0651457	0.867177	1
GO:0030002	cellular anion homeostasis	P	3	3	1188	2951	0.00252525	0.0010166	O95436,V9HWH2,P55011	O95436,V9HWH2,P55011	0.0651457	0.867177	1
GO:0098533	ATPase dependent transmembrane transport complex	C	3	3	1188	2951	0.00252525	0.0010166	Q9NP58,P05023,Q15842	Q9NP58,P05023,Q15842	0.0651457	0.867177	1
GO:0030955	potassium ion binding	F	3	3	1188	2951	0.00252525	0.0010166	P05023,A0A024R609,Q9Y295	P05023,A0A024R609,Q9Y295	0.0651457	0.867177	1
GO:0048878	chemical homeostasis	P	45	93	1188	2951	0.0378788	0.0315147	O00186,B3KT70,P04899,P24530,P63092,O60503,P17612,Q13557,P02730,A0A0S2Z3L2,Q01814,P20020,Q96TC7,Q86VP6,B4E1B2,G3V1D1,Q9NP58,Q9BT67,P02790,A0A384MDR3,Q15843,A8K5A4,P05023,P55011,Q6FIC5,P16234,P51572,Q2TNI1,P0DP24,O95436,V9HWH2,P05109,Q12846,P08913,P35555,Q04828,F5GX19,P06576,Q86YZ4,P98170,Q01118,Q86X29,P09382,Q8N3V7,Q12824	O00186,B3KT70,P04899,P24530,P31323,P63092,O60503,A0A024R7A8,P17612,Q13557,P02730,Q13488,A0A0S2Z3L2,Q01814,P02649,P20020,P08246,Q6ZSP7,Q53XM7,Q96TC7,P02795,Q86VP6,B4E1B2,G3V1D1,Q9NP58,Q9BT67,P02790,A0A384MDR3,A8K6Q8,A9JQE1,Q6ZMJ2,P38606,E9PQR3,Q15843,A8K5A4,B3KTA8,P05023,P55011,Q6FIC5,P16234,O60674,Q14344,P0DJI8,P51572,Q07954,Q9Y3D6,P25106,Q2TNI1,P0DP24,O15247,Q12955,O95436,V9HWH2,P05109,B7Z591,Q9…	0.0654788	0.867177	0.483871
GO:0009888	tissue development	P	71	153	1188	2951	0.0597643	0.0518468	P12107,A0A384P5Q0,Q96JQ0,P17612,P23528,P24530,P78527,Q86YT6,P26447,P11586,O95487,Q6FIC5,P39060,Q14118,Q15582,P06401,Q9H5Y7,Q75L79,Q99715,Q05707,Q2TNI1,Q14254,P67809,P35527,P23229,Q6EMK4,O94788,Q96RY7,P08123,Q9Y3A5,P02765,P20020,P09525,P31942,Q15417,Q04828,P12004,Q9H0E2,P08729,P08727,F8VVT9,P78536,A0A384MEF1,V9HWG7,P13688,P26038,O94966,Q8WZ42,P35749,P09619,P62136,P51884,P16234,Q14192,Q00610,O00231…	Q16539,P12107,Q9Y4D7,Q14344,P17813,A0A384P5Q0,P16422,Q96JQ0,B2R5T5,Q5T9L3,P17612,Q13308,P23528,P98172,P24530,P78527,Q86YT6,A0A024R3C7,P17844,P26447,P11586,O95487,Q6FIC5,P39060,O75844,A0A024RBL6,Q14118,Q15582,G4XH65,P49327,P06401,A0A024R7A8,P47895,Q9H5Y7,Q9UP38,P15924,Q8WX93,P31947,Q75L79,Q15643,P16435,Q99715,Q05707,P12110,Q02388,P12109,P50454,Q13547,O60674,Q7Z406,Q2TNI1,O95183,P24468,Q14254,P0621…	0.0664777	0.867177	0.464052
GO:0006733	oxidoreduction coenzyme metabolic process	P	24	46	1188	2951	0.020202	0.0155879	Q6FHK8,H3BQN4,V9HWF4,A0A2R8Y6G6,B4DWQ3,P17858,K7EM90,U3KPZ0,P36871,B3KT70,Q2QD09,V9HVZ4,A0A0J9YX90,F2Z393,O75694,Q92621,P12270,Q8N1F7,P52948,Q12769,Q7Z4W1,A0A140VK56,P14902,P02730	Q6FHK8,H3BQN4,V9HWF4,A0A2R8Y6G6,B4DWQ3,P17858,V9HW85,K7EM90,K7EIL4,U3KPZ0,P36871,H3BPS8,B3KT70,Q2QD09,B4DVJ0,P15259,V9HVZ4,A0A0J9YX90,Q53HE2,B4DHB3,P60174,F2Z393,B4E2U0,P49247,P49790,O75694,Q92621,P12270,P57740,P49792,Q8N1F7,Q5SRE5,P52948,Q12769,Q96EE3,P37198,Q8WUM0,Q7Z4W1,A0A140VK56,Q15274,P14902,P06213,Q13131,P30044,Q01740,P02730	0.0666783	0.867177	0.521739
GO:0046496	nicotinamide nucleotide metabolic process	P	24	46	1188	2951	0.020202	0.0155879	Q6FHK8,H3BQN4,V9HWF4,A0A2R8Y6G6,B4DWQ3,P17858,K7EM90,U3KPZ0,P36871,B3KT70,Q2QD09,V9HVZ4,A0A0J9YX90,F2Z393,O75694,Q92621,P12270,Q8N1F7,P52948,Q12769,Q7Z4W1,A0A140VK56,P14902,P02730	Q6FHK8,H3BQN4,V9HWF4,A0A2R8Y6G6,B4DWQ3,P17858,V9HW85,K7EM90,K7EIL4,U3KPZ0,P36871,H3BPS8,B3KT70,Q2QD09,B4DVJ0,P15259,V9HVZ4,A0A0J9YX90,Q53HE2,B4DHB3,P60174,F2Z393,B4E2U0,P49247,P49790,O75694,Q92621,P12270,P57740,P49792,Q8N1F7,Q5SRE5,P52948,Q12769,Q96EE3,P37198,Q8WUM0,Q7Z4W1,A0A140VK56,Q15274,P14902,P06213,Q13131,P30044,Q01740,P02730	0.0666783	0.867177	0.521739
GO:0019362	pyridine nucleotide metabolic process	P	24	46	1188	2951	0.020202	0.0155879	Q6FHK8,H3BQN4,V9HWF4,A0A2R8Y6G6,B4DWQ3,P17858,K7EM90,U3KPZ0,P36871,B3KT70,Q2QD09,V9HVZ4,A0A0J9YX90,F2Z393,O75694,Q92621,P12270,Q8N1F7,P52948,Q12769,Q7Z4W1,A0A140VK56,P14902,P02730	Q6FHK8,H3BQN4,V9HWF4,A0A2R8Y6G6,B4DWQ3,P17858,V9HW85,K7EM90,K7EIL4,U3KPZ0,P36871,H3BPS8,B3KT70,Q2QD09,B4DVJ0,P15259,V9HVZ4,A0A0J9YX90,Q53HE2,B4DHB3,P60174,F2Z393,B4E2U0,P49247,P49790,O75694,Q92621,P12270,P57740,P49792,Q8N1F7,Q5SRE5,P52948,Q12769,Q96EE3,P37198,Q8WUM0,Q7Z4W1,A0A140VK56,Q15274,P14902,P06213,Q13131,P30044,Q01740,P02730	0.0666783	0.867177	0.521739
GO:0048731	system development	P	153	347	1188	2951	0.128788	0.117587	O43252,P08123,P35555,P02765,P12107,Q63HN8,P06576,Q2TNI1,P35579,P13688,Q6FIC5,P39060,Q15582,P06401,P16234,Q86YT6,Q9H6X2,O94788,Q9ULJ6,A0A384P5Q0,Q96JQ0,P23528,P24530,P46821,Q02880,P26447,P11586,O95487,P17612,P11717,A0A0S2Z5M1,Q86X29,A0A024RD80,Q9Y3I0,A0A024R244,P07996,Q9H5Y7,Q9Y3A5,P07333,P09619,P30273,P09382,P78527,P14902,Q9BT67,P20020,Q99715,Q05707,Q12824,P51531,Q99426,P09543,P06703,P02549,A0A08…	O43252,P13942,P08123,Q08117,P35555,P02765,Q06830,P02461,P29992,Q13428,Q16539,P12107,Q9BUP3,Q63HN8,P06576,Q2TNI1,Q9Y4D7,P08648,Q12904,P35579,Q59F20,P13688,Q6FIC5,P39060,O75923,P19338,Q5U651,Q15582,Q9UHN6,P62745,Q9BZL6,B0YJA4,P25106,A0A024R3C7,P06401,P48552,G4XH65,O95470,P16234,Q86YT6,A0A024RBL6,Q9H6X2,O94788,Q14344,P17813,Q9ULJ6,A0A384P5Q0,P16422,Q96JQ0,Q06190,P23528,P98172,P24530,P46821,Q02880,P2…	0.0682232	0.867177	0.440922
GO:0051240	positive regulation of multicellular organismal process	P	54	114	1188	2951	0.0454545	0.038631	P08913,P14902,P04899,P24530,P07996,Q13557,P23229,A0A140VK07,F6WQW2,P20020,Q14118,P78527,Q08211,P13010,A0A024R244,P78536,Q7Z2W4,P14778,P04792,P30273,P15529,Q8WXW3,P0DMV9,P51884,F8VVT9,P09619,P04839,P06576,P62328,O14495,Q9ULJ6,O14558,V9HWA9,Q86UE4,P46821,P05023,P02675,P02679,Q2TNI1,P02671,Q9BY67,P19652,Q9H5Y7,O94910,P39019,P80723,Q13526,I4AY87,O00443,Q9Y5V3,P07333,P63092,Q9BV40,P13688	P08913,O75955,P14902,Q16539,P04899,P24530,P07996,P05106,P62745,Q9BZL6,Q13557,A0A024R3T8,Q92769,Q93045,P02649,P23229,O60493,A0A140VK07,F6WQW2,Q13308,Q9UP38,A0A024RDG6,A8KAH9,V9HW12,P20020,Q14118,P16435,P78527,Q08211,P13010,O15160,P51617,A0A024R244,O15455,P78536,Q7Z2W4,P26583,P14778,P04792,P30273,P15529,Q8WXW3,Q9NUY8,B2RPK0,P0DMV9,O60674,P08575,P10909,P51884,F8VVT9,P09619,Q8TAT6,Q14651,P04839,Q0295…	0.0699812	0.867177	0.473684
GO:0099513	polymeric cytoskeletal fiber	C	40	82	1188	2951	0.03367	0.0277872	B0YJC4,E9PBF6,A0A384NPH0,Q45VM8,P08729,P08727,B2RA03,V9HWE1,C9JM50,P35527,A5Z217,B4DZT3,B3KVF5,P27816,B7ZAF0,P68366,B7Z1K5,P09543,P46821,Q53GA7,P78371,B4DMU8,B2RBD5,Q14152,Q8IZ29,K7EJ64,Q99426,Q13425,Q96TC7,P28289,Q562R1,V9HWG7,O75508,Q969I0,H6VRG1,P0DP24,Q7Z4W1,Q00610,Q9Y2A7,A0A140VK07	B0YJC4,E9PBF6,A0A384NPH0,Q45VM8,P08729,P08727,P14923,B2RA03,Q8TDZ2,V9HWE1,C9JM50,P13647,P35527,A5Z217,B4DZT3,B3KVF5,K7EPJ9,P13645,P15924,A0A075B7B1,P33176,P27816,M0R278,P36507,B7ZAF0,P68366,B7Z1K5,P17987,P09543,P46821,A0A024RAM4,P50570,Q53GA7,P78371,B4E052,B4DMU8,B2RBD5,Q14152,Q8IZ29,A6NHL2,B4DP54,Q99832,K7ESM5,A5D906,K7EJ64,O75923,J3KRI4,Q99426,Q5JR59,Q96FN5,Q6FGH9,Q13425,Q96TC7,A0A024R2V0,Q9NQT…	0.0700512	0.867177	0.487805
GO:0051093	negative regulation of developmental process	P	23	44	1188	2951	0.0193603	0.0149102	Q6EMK4,P09382,Q9NQX7,O14976,V9HWE1,A0A140VK07,P24530,P07996,A0A3B3ITK0,P02765,P13688,Q13619,Q2TNI1,Q86YT6,P35555,Q9BT67,O94966,A0A024R1K7,P67809,P55011,P17612,P78527,A0A090N7V7	Q6EMK4,Q9Y3F4,P05106,O95477,P09382,Q9NQX7,Q92769,O14976,Q93045,P02649,V9HWE1,A0A140VK07,Q07954,Q14678,P24530,P07996,A0A3B3ITK0,Q9Y6C2,P02765,P13688,Q13619,Q2TNI1,A0A024RBL6,V9HW12,O14744,P47974,Q99873,Q86YT6,P35555,O15455,Q9BT67,O94966,B0YJA4,A0A024R1K7,P67809,P55011,P25490,O43707,P23142,P17612,P62330,P78527,A0A090N7V7,P02461	0.0701853	0.867177	0.522727
GO:0051239	regulation of multicellular organismal process	P	104	231	1188	2951	0.0875421	0.0782785	H0YL26,P20020,P08913,P05023,A0A0S2Z3L2,Q13557,P0DP24,P17612,P14902,Q9BT67,Q2TNI1,P04899,P24530,O14558,P24844,B4DDZ4,D6RBL5,P08758,Q14118,P30273,P16234,P13688,P07996,Q9NZU5,Q6EMK4,P02654,Q8IXW6,P23229,A0A140VK07,F6WQW2,P09382,Q9NQX7,O14976,V9HWE1,Q92945,P46939,A0A3B3ITK0,A0A024R3E3,P02765,Q13619,Q13526,P78527,Q08211,P13010,A0A024R244,O00635,Q8WXW3,P78536,Q7Z2W4,P14778,P04792,P15529,P0DMV9,P51884,F…	H0YL26,O75582,P20020,Q12866,P08913,O75955,P05023,A0A0S2Z3L2,Q13557,P13533,P0DP24,P17612,Q63HK5,P14902,O15455,Q16539,Q9BT67,Q2TNI1,P04899,P24530,P16435,O14558,P24844,P09471,B4DDZ4,D6RBL5,P08758,Q14118,P30273,P16234,P02649,P13688,P07996,P05106,P62745,Q9BZL6,P24468,Q9NZU5,A0A024R3T8,P19438,Q9Y3F4,P35080,Q9UI08,Q92769,Q6EMK4,O15247,P02656,P02654,Q8IXW6,Q93045,P23229,O60493,A0A140VK07,F6WQW2,Q13308,Q9…	0.0715714	0.867177	0.450216
GO:0044877	protein-containing complex binding	F	84	184	1188	2951	0.0707071	0.0623517	P22087,B4E3S1,P23528,Q8WZ42,A0A1S5UZ07,A0A024QZN4,Q53GC9,A0A384MEF1,P35611,P29966,Q9UEY8,G3XAM7,Q8WXH0,A0A494C024,B4DDD6,A0A024R694,H3BRY3,Q9UE82,P28289,B0I1S9,V9HWA6,P35579,P02549,P46939,Q9Y4G6,Q49AD3,Q9H6X2,Q86XU5,P35749,Q9NQX4,B3KTA3,P49458,P07996,O14495,P35555,P22105,A0A024R8S5,P78536,H0Y9D7,Q15582,F8VXZ8,E9PR70,Q05707,P51884,A0A024R3E3,P30273,Q92608,P50995,P16403,P16401,Q02539,P05204,P07305,…	P22087,Q9Y230,Q9Y2X3,B4E3S1,P23528,Q8WZ42,A0A1S5UZ07,A0A024QZN4,Q53GC9,A0A384MEF1,P35611,P29966,Q9UEY8,Q7Z406,G3XAM7,Q8WXH0,A0A0A0MRM8,A0A494C024,B4DDD6,A0A024R694,H3BRY3,Q9UE82,A0A590UJ40,P28289,J3QLR6,B0I1S9,V9HWA6,P35579,Q7RTM4,P02549,P13639,Q8TDZ2,P46939,H0Y704,Q9Y4G6,Q49AD3,O95466,C9IZ88,Q9H6X2,P57737,O43707,Q86XU5,P35749,B4E0I9,P13796,Q14651,Q9NQX4,O75146,B3KTA3,P07951,P13533,B3KTM9,O00291,…	0.072276	0.867177	0.456522
GO:1903561	extracellular vesicle	C	128	288	1188	2951	0.107744	0.097594	Q96KP4,P09382,P60866,P0DMV9,P09525,Q99715,P62736,P23528,Q8WZ42,Q86VP6,P80723,Q15149,Q6EMK4,P06576,P05023,Q92608,Q9NQX7,Q15019,Q14254,P29966,P07996,Q9BRK3,P50443,P04632,Q71UI9,P53675,P08123,Q00610,P02675,Q6UXG2,Q9Y2A7,Q9NP58,P02679,P26038,P62979,P08729,P08727,P27105,P02730,Q8WXH0,P62937,Q9BV40,P08758,P50995,Q09666,Q93077,Q16777,P04792,P17858,P05387,Q9UQ80,O00186,P68366,Q01814,Q562R1,P49773,Q04828,…	Q96KP4,P09382,P60866,O95837,P0DMV9,P09525,Q99715,P62736,P23528,Q8WZ42,Q86VP6,P98172,P80723,P28838,Q15149,Q6EMK4,P06576,P05023,P30044,Q92608,P62269,Q9NQX7,Q15019,Q14254,P29966,Q9NQ84,P16422,P07996,Q9BRK3,Q7Z406,Q15907,P50443,P16144,O95865,P04632,Q71UI9,P53675,P08123,Q00610,P02675,P28066,Q6UXG2,Q9Y2A7,Q9NP58,P02679,Q07960,O43491,P26038,P62979,P08729,P52272,Q96J02,P05106,P25787,P08727,Q9HC38,P27105,…	0.0723321	0.867177	0.444444
GO:0070062	extracellular exosome	C	128	288	1188	2951	0.107744	0.097594	Q96KP4,P09382,P60866,P0DMV9,P09525,Q99715,P62736,P23528,Q8WZ42,Q86VP6,P80723,Q15149,Q6EMK4,P06576,P05023,Q92608,Q9NQX7,Q15019,Q14254,P29966,P07996,Q9BRK3,P50443,P04632,Q71UI9,P53675,P08123,Q00610,P02675,Q6UXG2,Q9Y2A7,Q9NP58,P02679,P26038,P62979,P08729,P08727,P27105,P02730,Q8WXH0,P62937,Q9BV40,P08758,P50995,Q09666,Q93077,Q16777,P04792,P17858,P05387,Q9UQ80,O00186,P68366,Q01814,Q562R1,P49773,Q04828,…	Q96KP4,P09382,P60866,O95837,P0DMV9,P09525,Q99715,P62736,P23528,Q8WZ42,Q86VP6,P98172,P80723,P28838,Q15149,Q6EMK4,P06576,P05023,P30044,Q92608,P62269,Q9NQX7,Q15019,Q14254,P29966,Q9NQ84,P16422,P07996,Q9BRK3,Q7Z406,Q15907,P50443,P16144,O95865,P04632,Q71UI9,P53675,P08123,Q00610,P02675,P28066,Q6UXG2,Q9Y2A7,Q9NP58,P02679,Q07960,O43491,P26038,P62979,P08729,P52272,Q96J02,P05106,P25787,P08727,Q9HC38,P27105,…	0.0723321	0.867177	0.444444
GO:0051049	regulation of transport	P	72	156	1188	2951	0.0606061	0.0528634	P05023,A0A024R244,P05109,P04899,P24530,Q9NR31,P08913,P63092,A0A024R5F4,Q2TNI1,P07996,P0DP24,Q13557,P17612,P53675,P63027,Q12846,A0A024R3E3,P02654,P46821,Q9BT67,Q01118,Q15842,Q6FIC5,P04839,P27348,Q08211,A0A024RD80,P12270,P78369,A0A024R1P2,P30273,P13688,O43747,Q86YT6,P02675,P02679,P02671,O00186,P17858,H9ZYJ2,O95249,Q02539,V9HWA9,Q8WZ42,P62937,Q9BY67,P19652,B4DUT8,Q92608,P02765,P31689,P20020,V9HWG7,I…	P05023,A0A024QYV7,O75955,P06213,A0A024R244,P37198,Q16539,P05109,P04899,P24530,P19438,Q9NR31,Q13488,P08913,P63092,P36404,A0A024R5F4,Q2TNI1,P07996,Q12955,E7DVW5,P02649,O95477,Q07954,P0DP24,Q13557,O15247,P17612,P27338,P53675,Q9BZF1,A8KAH9,P63027,C9JM82,P61026,Q12846,P51153,Q13492,Q7Z3T8,O75146,P61020,O00291,A0A024R3E3,P33176,O60674,P05106,P02654,P46821,Q9BT67,O43707,O60493,P13796,A0A1U9X8Y4,Q01118,Q…	0.0728975	0.867177	0.461538
GO:0048471	perinuclear region of cytoplasm	C	39	80	1188	2951	0.0328283	0.0271095	P51572,P04839,P0DMV9,P09525,Q15149,A0A384MEF1,P63027,Q9NQX7,Q15019,Q14254,A0A024R561,A0A0S2Z3L2,A0A024RD80,P26038,P27105,Q9BV40,Q2TNI1,O75190,P61204,Q9BT67,P09543,O14976,P46821,V9HW22,P11717,Q9H553,P06703,P26447,P31689,O15162,A0A024R0S6,Q86UE4,Q12846,P55327,Q9H0E2,Q9BV73,Q9UEU0,P17612,O94788	P51572,P04839,O14672,P17655,P49792,P46060,P10909,P33176,P0DMV9,P09525,Q15149,A0A384MEF1,P30044,P63027,Q9NQX7,P36507,Q15019,Q14254,A0A024R561,Q07960,A0A0S2Z3L2,A0A024RD80,P26038,P27105,Q9BV40,Q2TNI1,O75190,P02795,P61204,Q9BT67,P09543,O14976,Q93045,P46821,O60763,V9HW22,P50570,P32456,P11717,P11142,Q9H553,P06703,P26447,P31689,Q58FF7,P62995,O95477,P61026,P31323,O15162,A0A024R0S6,Q13492,Q86UE4,Q12846,O…	0.0737237	0.867177	0.4875
GO:0098857	membrane microdomain	C	22	42	1188	2951	0.0185185	0.0142325	P05023,Q6NZI2,O14495,P27105,P04899,P24530,O15162,P20020,O95810,P07195,P78536,Q9BTU6,P35611,Q9UEY8,Q14118,P17612,C9JKI3,Q14254,A0A024R0S6,Q969G5,Q2TNI1,F5GX19	Q96C19,P98172,P05023,Q6NZI2,O14495,P27105,O75955,O60674,P13639,P04899,P08575,O95477,P31323,P24530,O15162,P20020,O95810,P08473,P07195,P78536,Q9BTU6,P50454,P63096,P08754,P17655,P19438,Q5XXA6,B0YJA4,P35611,Q9UEY8,Q14118,P17612,C9JKI3,Q14254,P06213,Q9NZM1,A0A024QZU7,A0A024R0S6,Q969G5,Q2TNI1,F5GX19,O75923	0.0738906	0.867177	0.52381
GO:0042110	T cell activation	P	16	29	1188	2951	0.013468	0.00982718	Q92608,P35579,P30273,P78527,P09382,P78536,P26038,P02549,P15529,A0A024R1P2,Q9BT67,P14902,P13688,A0A024R244,Q9ULJ6,Q14254	Q92608,P35579,P13796,P30273,P78527,P43403,Q13488,P08575,P09382,P98172,P78536,P47974,A0A0S2Z3H2,P26038,V9HW12,P02549,P15529,A0A024R1P2,Q9BT67,P14902,A2RU94,P13688,A0A024R244,Q9ULJ6,P51452,B0YJA4,Q14254,A0A024RCB7,Q9NQT8	0.0739509	0.867177	0.551724
GO:0007568	aging	P	16	29	1188	2951	0.013468	0.00982718	Q9ULJ6,I4AY87,A0A0S2Z5M1,P16104,P17096,P78527,P67809,A0A384MEF1,A0A384P5Q0,P55011,P27824,P09543,P09619,P24530,P20020,Q14118	P17813,A0A024RBL6,Q9ULJ6,P37198,I4AY87,P06748,A0A024R3C7,O75844,A0A0S2Z5M1,Q13492,P16104,P08473,Q16539,P17096,O76021,P78527,P67809,A0A384MEF1,A0A384P5Q0,P55011,P27824,P09543,P13639,P09619,P24530,P20020,Q07954,Q14118,P51617	0.0739509	0.867177	0.551724
GO:0048646	anatomical structure formation involved in morphogenesis	P	42	87	1188	2951	0.0353535	0.0294815	Q63HN8,P06576,Q2TNI1,P35579,P13688,Q6FIC5,P39060,Q15582,P17612,P78527,Q86YT6,Q6RFH5,P23528,P11586,O95487,P07996,P78536,Q96JQ0,H0YD14,A0A3B3ITK0,V9HWG7,P28289,Q8WZ42,P35749,Q99715,P12107,P08727,P21291,P04792,O14558,V9HWA9,Q86UE4,P04839,P16234,P09619,Q14118,Q14192,P63092,P55011,O00443,O94788,A0A024R0S6	Q9BUP3,Q63HN8,P06576,Q2TNI1,Q9Y4D7,P08648,Q12904,P35579,Q59F20,P13688,Q6FIC5,P39060,O75923,Q16539,P19338,Q5U651,Q15582,Q9UHN6,P62745,Q9BZL6,B0YJA4,P25106,Q14344,P17813,B2R5T5,Q5T9L3,P17612,P78527,Q86YT6,A0A024R3C7,O96019,Q6RFH5,P23528,P11586,O95487,P07996,P47895,P78536,Q96JQ0,B3KSL7,H0YD14,Q9NZM1,P17655,Q13428,A0A024RCB7,A0A3B3ITK0,Q9Y6C2,A0A024R5W0,V9HWG7,P28289,P29536,P13533,Q8WZ42,P35749,Q9971…	0.0761573	0.867177	0.482759
GO:0005886	plasma membrane	C	170	389	1188	2951	0.143098	0.13182	Q15149,P05023,P16157,P08727,Q09666,Q13557,P46939,Q14118,A0A024RD80,P04899,P63092,Q01118,F8WD82,P35579,P20020,Q2TNI1,Q9NP58,B4DKS0,B4E106,P30273,P63027,P50443,Q6UXG2,O14495,P27105,P02730,P14778,P08913,P52569,P16234,P55011,P07333,P13688,P09619,Q86YZ4,Q5U0H8,Q541P7,Q86WA9,P11717,O95436,O95864,P24530,O15162,P51572,O00264,Q9H5Y7,B4E3D0,P04839,P78536,Q9BTU6,P15529,O60503,P53794,O94910,G5EA09,C9JKI3,Q14…	P14923,P13645,P15924,Q15149,Q12955,P05023,P16157,P08727,Q09666,O75955,Q13557,P46939,Q13884,Q96QD8,Q14118,P12110,Q14315,O75923,P12109,P24043,A0A024RD80,O95837,P04899,Q14344,P63092,Q03113,P63096,P09471,P08754,P63218,Q9UBI6,P29992,Q53GD1,Q01118,F8WD82,P43403,P35579,P20020,O15400,P51452,P50570,P13796,Q2TNI1,Q67AC5,A0A140T9U6,Q9NP58,P98172,Q6NSJ5,B4DKS0,B4E106,P30273,P63027,Q9NQ84,P50443,Q99808,Q13488…	0.0765529	0.867177	0.437018
GO:0045321	leukocyte activation	P	52	110	1188	2951	0.043771	0.0372755	Q92608,P35579,P26038,A0A024R244,P30273,P09382,P78527,Q9BTU6,P78536,P55327,Q8WXW3,O15162,P02549,P15529,P52569,A0A024R1P2,Q9BT67,P14902,P07996,P63027,Q12846,P0DMV9,Q86VP6,P27105,P13010,P62937,Q9BV40,Q8TD55,P17858,Q9UQ80,O00186,P36871,P13688,P78371,P53618,O00231,P02765,P11717,Q9BXS5,Q9UNM6,O00264,Q9P0J7,Q9P0L0,P04839,O00232,P19652,Q9H0E2,P05109,P50395,O43747,Q9ULJ6,Q14254	Q92608,P35579,P26038,O15455,O60674,P10909,P08575,Q12866,O75923,A0A024R244,P30273,P13796,P09382,P78527,A0A024R3C7,O00161,Q9BTU6,Q06830,Q13488,P78536,P55327,P43403,P98172,Q8WXW3,O15162,P47974,A0A0S2Z3H2,V9HW12,P02549,P15529,Q9NQT8,P52569,O14672,A0A024R1P2,Q9BT67,P14902,P07996,Q99584,P63027,Q12846,P0DMV9,Q86VP6,Q5T4S7,Q96CS3,P28066,P25787,P27105,P14923,P09211,P13010,P62937,Q9BV40,Q8TD55,P17858,Q9UQ8…	0.0770867	0.867177	0.472727
GO:0032970	regulation of actin filament-based process	P	26	51	1188	2951	0.0218855	0.0172823	A0A384MEF1,P35611,Q9UEY8,Q53GC7,P62328,P23528,V9HWA6,V9HWG7,Q9Y2A7,Q9UMS6,Q8N3V7,P09619,A0A087WV20,Q0VF96,A0A087WUZ3,P02549,A0A024R674,P28289,Q5HYL6,P05023,A0A0S2Z3L2,Q13557,Q2TNI1,P35579,P16234,P07333	A0A384MEF1,P35611,Q9UEY8,B1AK85,A8K0T9,Q53GC7,B1AK88,P62328,Q8WUW1,Q96AP7,P35080,P23528,V9HWA6,V9HWG7,Q14678,O75146,Q9Y2A7,Q6R327,P62330,P29536,Q9UI08,Q9UMS6,Q8N3V7,P84095,P09619,Q07954,P62745,B4DTI0,Q8IY98,A4D275,B1ALC0,A0A0A6YYG9,P61160,P53367,A0A087WV20,Q0VF96,A0A087WUZ3,P02549,A0A024R674,P28289,H0YNJ8,Q5HYL6,P05023,A0A0S2Z3L2,Q13557,P14923,Q2TNI1,P15924,P35579,P16234,P07333	0.0771834	0.867177	0.509804
GO:0016459	myosin complex	C	15	27	1188	2951	0.0126263	0.00914944	P35579,P35749,P24844,B4E3S1,F5H6E2,B3KWH4,A0A494C024,Q7Z3N6,Q9UE82,B0I1S9,B7Z9C0,Q0VF96,Q6ZNK5,Q86XU5,Q9NQX4	Q7Z406,P35579,J3QRS3,P35749,P13533,P24844,A0A024R843,B4E3S1,F5H6E2,A0A3B3IU30,A0A0A0MRM8,B3KWH4,A0A494C024,Q7Z3N6,Q9UE82,A0A590UJ40,B0I1S9,B7Z9C0,Q0VF96,Q6ZNK5,Q4LE34,Q86XU5,B4E0I9,Q7Z7R0,Q9NQX4,B2R643,Q9UMG3	0.0773786	0.867177	0.555556
GO:0002444	myeloid leukocyte mediated immunity	P	38	78	1188	2951	0.0319865	0.0264317	P30273,V9HWA9,V9HWG7,P78536,Q9BTU6,A0A024R1P2,A0A024R244,P63027,Q12846,P0DMV9,Q86VP6,Q92608,P27105,P13010,P62937,Q9BV40,Q8TD55,P17858,Q9UQ80,O00186,P36871,P13688,P78371,P53618,O00231,P02765,P11717,Q9BXS5,Q9UNM6,O00264,Q9P0J7,Q9P0L0,P04839,O00232,P19652,Q9H0E2,P05109,P50395	P30273,V9HWA9,V9HWG7,P78536,P50453,O00161,Q9BTU6,Q99584,A0A024R1P2,A0A024R244,P63027,Q12846,P0DMV9,Q86VP6,Q92608,Q5T4S7,Q13488,Q96CS3,P28066,P25787,P27105,P14923,P09211,P13010,P62937,Q9BV40,Q8TD55,P17858,Q9UQ80,O00186,P84095,Q7Z5G4,O60610,P36871,P51665,P13639,Q96BM9,P13688,O75165,P08575,P01111,P78371,P53618,O00231,P02765,P01833,P11717,P11142,P61026,Q9BXS5,Q9UNM6,P11216,P48960,P08246,P08473,O00264…	0.0776022	0.867177	0.487179
GO:0072525	pyridine-containing compound biosynthetic process	P	21	40	1188	2951	0.0176768	0.0135547	Q6FHK8,H3BQN4,V9HWF4,A0A2R8Y6G6,B4DWQ3,P17858,K7EM90,U3KPZ0,P36871,B3KT70,Q2QD09,V9HVZ4,A0A0J9YX90,O75694,Q92621,P12270,Q8N1F7,P52948,Q12769,P14902,P02730	Q6FHK8,H3BQN4,V9HWF4,A0A2R8Y6G6,B4DWQ3,P17858,V9HW85,K7EM90,K7EIL4,U3KPZ0,P36871,H3BPS8,B3KT70,Q2QD09,B4DVJ0,P15259,V9HVZ4,A0A0J9YX90,Q53HE2,B4DHB3,P60174,P49790,O75694,Q92621,P12270,P57740,P49792,Q8N1F7,Q5SRE5,P52948,Q12769,Q96EE3,P37198,Q8WUM0,Q15274,F2Z2Y4,P14902,P06213,Q13131,P02730	0.0778066	0.867177	0.525
GO:0007275	multicellular organism development	P	167	382	1188	2951	0.140572	0.129448	O43252,P08123,P35555,P02765,P12107,Q63HN8,P06576,Q2TNI1,P35579,P13688,Q6FIC5,P39060,Q15582,P06401,P16234,Q86YT6,Q9H6X2,O94788,Q9ULJ6,A0A384P5Q0,Q96JQ0,P35611,P09619,Q13619,Q9Y3I0,P67809,Q6ZT12,O95436,O60503,P17612,P23528,P24530,P78527,P46821,Q02880,A0A140VK42,Q6RFH5,Q9Y3A5,Q8IWS0,Q96QK8,P26447,P11586,O95487,P11717,A0A0S2Z5M1,Q86X29,A0A024RD80,A0A024R244,P07996,Q9H5Y7,P07333,P30273,P09382,P14902,Q…	O43252,P13942,P08123,Q08117,P35555,P02765,Q06830,P02461,P29992,Q13428,Q16539,P12107,Q9BUP3,Q63HN8,P06576,Q2TNI1,Q9Y4D7,P08648,Q12904,P35579,Q59F20,P13688,Q6FIC5,P39060,O75923,P19338,Q5U651,Q15582,Q9UHN6,P62745,Q9BZL6,B0YJA4,P25106,A0A024R3C7,P06401,P48552,G4XH65,O95470,P16234,Q86YT6,A0A024RBL6,Q9H6X2,O94788,Q14344,P17813,Q9ULJ6,A0A384P5Q0,P16422,Q96JQ0,P35611,Q99873,Q8N5D0,Q8IY22,P09619,Q13619,Q9…	0.0778894	0.867177	0.437173
GO:0045088	regulation of innate immune response	P	30	60	1188	2951	0.0252525	0.0203321	P01023,Q96PK6,P78527,P13010,D3DUZ3,P30273,O00231,Q9UNM6,Q9H3R2,O00232,P17612,P62195,P02675,P02679,P02671,P05109,P62979,P13688,Q6IC98,Q9BY67,O43747,Q08211,O15162,P39019,P02790,Q14166,Q9Y3Z3,P98170,P0DMV9,Q7Z2W4	P01023,Q96PK6,P78527,P13010,X6RHM1,D3DUZ3,H3BM18,H3BR88,B2RPK0,P55036,Q16401,P30273,P28066,P25787,P60900,O75582,P51665,P62333,P01111,O00231,Q9UNM6,Q9H3R2,O00232,P49721,P17612,Q9UKB1,P62195,P02675,P02679,O15455,P02671,P51617,A0A384MDW3,P05109,P62979,P62837,P13688,G4XH65,O75955,Q6IC98,Q8TAT6,P50453,Q9BY67,O43747,Q08211,O15162,P26583,A0A024RBK4,P39019,O60674,P02790,Q460N5,P61221,Q14166,Q9Y3Z3,Q96J02…	0.0784758	0.867177	0.5
GO:0043230	extracellular organelle	C	128	289	1188	2951	0.107744	0.0979329	Q99715,P05023,Q00610,P02675,P55011,P04899,P02671,Q96KP4,P09382,P60866,P0DMV9,P09525,P62736,P23528,Q8WZ42,Q86VP6,P80723,Q15149,Q6EMK4,P06576,Q92608,Q9NQX7,Q15019,Q14254,P29966,P07996,Q9BRK3,P50443,P04632,Q71UI9,P53675,P08123,Q6UXG2,Q9Y2A7,Q9NP58,P02679,P26038,P62979,P08729,P08727,P27105,P02730,Q8WXH0,P62937,Q9BV40,P08758,P50995,Q09666,Q93077,Q16777,P04792,P17858,P05387,Q9UQ80,O00186,P68366,Q01814,…	Q99715,P05023,Q00610,P02675,P55011,P04899,P02649,P02671,P12110,Q96KP4,P09382,P60866,O95837,P0DMV9,P09525,P62736,P23528,Q8WZ42,Q86VP6,P98172,P80723,P28838,Q15149,Q6EMK4,P06576,P30044,Q92608,P62269,Q9NQX7,Q15019,Q14254,P29966,Q9NQ84,P16422,P07996,Q9BRK3,Q7Z406,Q15907,P50443,P16144,O95865,P04632,Q71UI9,P53675,P08123,P28066,Q6UXG2,Q9Y2A7,Q9NP58,P02679,Q07960,O43491,P26038,P62979,P08729,P52272,Q96J02,…	0.079865	0.867177	0.442907
GO:0051704	multi-organism process	P	101	225	1188	2951	0.0850168	0.0762453	P06401,Q6ZT12,Q8TDB6,P05109,P30273,A0A024R244,A0A024R845,Q7Z2W4,P62736,P23528,P04792,M0QYI8,A0A024R0J9,P17096,A8K7B7,Q9BY67,Q15019,Q02539,P11717,O75508,P51572,P35527,P16104,A0A0S2Z5K8,P51531,B2R4P9,Q9ULJ6,P15529,P78371,P80365,P14902,Q75L80,Q0D2M2,P78536,P39019,Q9BRK3,O75694,Q9Y2A7,P26038,P08729,P08727,O60502,Q92621,P12270,P16234,P60842,P27824,P12004,Q13619,O95551,P53618,Q9BYM8,Q9H3P7,Q8N1F7,P0279…	P06401,P48552,P08246,P24468,Q6ZT12,Q8TDB6,P10909,P81605,P05109,P12838,P30273,O15455,A0A024R244,A0A024R845,A0A0B4J259,P19438,H0YDW8,Q7Z2W4,P62736,P23528,P25787,P04792,O75531,P62244,M0QYI8,A0A024R0J9,P17096,A0A024R3C7,Q8IWV8,A8K7B7,B2R5T5,Q9BY67,Q15019,O95470,Q02539,P46100,P50570,P11717,O75508,P51572,P35527,P15259,P16104,P37198,Q9P0K7,O14672,Q12866,A0A0S2Z5K8,P25490,Q07666,V9HW44,P51531,B2R4P9,A0A0…	0.0807764	0.867177	0.448889
GO:0050792	regulation of viral process	P	14	25	1188	2951	0.0117845	0.0084717	Q12824,Q9P0L0,P23528,P07333,P11717,P27105,V9HW22,P62937,O00635,Q7Z2W4,O15162,Q02880,P09382,Q08211	Q13547,Q12824,Q9P0L0,P23528,P07333,P02649,P11717,P27105,V9HW22,P11142,P62937,P17844,Q08752,O00635,Q9P035,Q7Z2W4,O75531,O15162,Q02880,Q14258,O60493,P09382,Q08211,P30876,P23142	0.0808925	0.867177	0.56
GO:0005581	collagen trimer	C	14	25	1188	2951	0.0117845	0.0084717	P51884,P08123,P12107,Q99715,Q05707,Q9BUM6,A8KAL5,Q59F25,D3DTX7,P39060,A0A0A0U994,B9EJB8,A0A3B3ISV3,D3DSM7	P51884,P12109,P08123,P02461,P13942,P12107,Q99715,Q05707,Q02388,Q9BUM6,A8KAL5,Q59F25,H9C5C5,D3DTX7,P39060,B4DTF5,P12110,A0A0A0U994,B9EJB8,A0A3B3ISV3,D3DSM7,B4DN87,Q9UMA6,A0A024RAB9,Q9Y6C2	0.0808925	0.867177	0.56
GO:0043903	regulation of symbiosis, encompassing mutualism through parasitism	P	14	25	1188	2951	0.0117845	0.0084717	Q12824,Q9P0L0,P23528,P07333,P11717,P27105,V9HW22,P62937,O00635,Q7Z2W4,O15162,Q02880,P09382,Q08211	Q13547,Q12824,Q9P0L0,P23528,P07333,P02649,P11717,P27105,V9HW22,P11142,P62937,P17844,Q08752,O00635,Q9P035,Q7Z2W4,O75531,O15162,Q02880,Q14258,O60493,P09382,Q08211,P30876,P23142	0.0808925	0.867177	0.56
GO:0009792	embryo development ending in birth or egg hatching	P	29	58	1188	2951	0.0244108	0.0196544	P35611,Q86YT6,P16234,P35579,P09619,Q13619,Q9Y3I0,P67809,Q6ZT12,O95436,Q9ULJ6,O60503,P78527,A0A140VK42,Q6RFH5,Q9Y3A5,Q8IWS0,Q96QK8,P23528,P11586,O95487,P17612,Q96RY7,Q96JQ0,O94788,P12107,P08727,O75190,Q9UPT9	P35611,Q86YT6,A0A024RBL6,Q99873,P16234,P35579,Q8N5D0,Q8IY22,P09619,Q14344,Q13619,Q9Y3I0,P67809,Q6ZT12,O95436,Q8WUW1,Q9ULJ6,Q03113,O60503,Q6GQQ9,O14672,P20290,P13533,Q9NR56,P78527,A0A024R3C7,A0A140VK42,A8K2M0,Q9HCS7,P17655,O96019,Q6RFH5,Q9Y3A5,Q9UMS4,P61201,Q8IWS0,Q96QK8,P23528,P11586,O95487,P17612,Q13428,Q96RY7,Q96JQ0,Q8WUM0,O94788,P38919,P12107,B7ZM29,P08727,P24468,O75190,Q9NR09,Q13308,Q9UP38,Q0…	0.0827344	0.867177	0.5
GO:0043169	cation binding	F	202	467	1188	2951	0.170034	0.158251	E9PEJ6,A0A2R8Y6G6,K7EM90,P36871,A0A024R3Y6,O95551,A0A024R609,O75695,Q9BTU6,P17612,P0DP24,P09525,Q8WZ42,B4DDZ4,A0A384MEF1,Q5T3N1,Q96JQ0,A0A0S2Z377,A0A0D9SF54,P07996,P04632,G3V511,D6RBL5,Q6ZP35,A0A0S2Z3L2,G3V1V0,E5RK69,P08758,P50995,Q7Z5V0,A0A024R694,Q01814,Q9UII7,P35555,H0YKL9,E9PIT3,P27824,P02549,A8K2V7,B2R8Y4,P24844,P06703,P26447,B4DDT3,P00736,O15162,V9HW65,Q53G71,A0A024R0S6,A0A3B3ITK0,A0A4D5RAI…	E9PEJ6,Q4J6C0,A0A2R8Y6G6,K7EM90,O75582,P36871,A0A024R3Y6,O95551,P98198,A0A024R609,O75688,O75695,Q13584,O95382,Q9BTU6,A0A384MDW3,E9PGT3,P63096,B1ALA9,H7C540,V9HWB5,P17612,P0DP24,B2R5H0,P09525,Q8WZ42,Q96C19,B4DDZ4,A0A384MEF1,Q5T3N1,Q96JQ0,A0A0S2Z377,A0A0D9SF54,P07996,P04632,G3V511,D6RBL5,Q6ZP35,A0A0S2Z3L2,G3V1V0,E5RK69,P08758,P50995,Q7Z5V0,H0YNP5,A0A024R694,A0A590UJG2,A8K3I0,Q01814,Q9UII7,P35555,D6…	0.082841	0.867177	0.432548
GO:0007155	cell adhesion	P	63	136	1188	2951	0.0530303	0.0460861	Q96JQ0,Q9BY67,O94910,P07996,P46939,Q14118,P06576,Q9UII7,P13688,J3QL41,P26038,P02675,P02679,P02671,P23229,Q15582,P09382,Q75L79,O75508,P78369,A0A384MEF1,P35555,P78536,A0A024R244,O14495,Q9H6X2,P02549,P15529,Q9BT67,P14902,Q6IQ23,Q9ULJ6,Q12846,O75190,P05109,P04792,O00186,P16234,P35579,P24844,P63092,P21291,Q05707,Q7KZJ3,E9PDD2,B8QGS9,E7EPC8,Q4W5T8,Q14254,Q99715,A0A1S5UZ07,A0A024QZN4,A0A087WX77,Q9BRK3,G…	Q96JQ0,Q9BY67,P08648,O94910,P07996,P14923,P46939,Q14118,P06576,P08575,Q96AP7,Q9UII7,P13688,Q8WX93,Q9Y5E8,J3QL41,Q9UN71,P26038,Q86UX7,P16144,P02675,P02679,P05106,P02671,C9JPK5,Q5CZI2,P23229,P02461,Q15942,A0A494C0X7,A0A024R8T0,P04004,Q9Y6C2,Q9Y4D7,O14672,P23142,Q15582,O60674,P36404,P09382,Q75L79,O75508,P78369,A0A384MEF1,P17813,P24043,P98172,P35555,P78536,A0A024R244,O14495,Q12955,O75955,Q9H6X2,Q1286…	0.0832808	0.867177	0.463235
GO:0022610	biological adhesion	P	63	136	1188	2951	0.0530303	0.0460861	Q96JQ0,Q9BY67,O94910,P07996,P46939,Q14118,Q99715,A0A1S5UZ07,A0A024QZN4,A0A087WX77,Q14254,Q9BRK3,G3XAM7,B4DN59,P13688,Q9Y4G6,A0A087WUV8,Q49AD3,A0A3B3ITK0,P39060,P22105,P78536,H0Y9D7,P78369,Q15582,P06576,Q9UII7,J3QL41,P26038,P02675,P02679,P02671,P23229,P09382,Q75L79,O75508,A0A384MEF1,P35555,A0A024R244,O14495,Q9H6X2,P02549,P15529,Q9BT67,P14902,Q6IQ23,Q9ULJ6,Q12846,O75190,P05109,P04792,O00186,P16234,…	Q96JQ0,Q9BY67,P08648,O94910,P07996,P14923,P46939,Q14118,Q99715,A0A1S5UZ07,P98172,A0A024QZN4,A0A087WX77,B5BU28,Q14254,Q9BRK3,P16144,G3XAM7,P05106,A0A024R884,Q07507,A8K3I0,Q16270,B4DN59,P13688,Q9Y4G6,A0A087WUV8,Q49AD3,Q13797,A0A024RAP3,Q9Y5E8,P62330,P48960,Q86W61,A0A3B3ITK0,P39060,C9IZ88,P22105,P12110,Q02388,P78536,E9PS97,Q13308,H0Y9D7,O75970,P78369,P12109,P17813,Q9UN71,Q15582,P62745,P24043,P04004,…	0.0832808	0.867177	0.463235
GO:0030154	cell differentiation	P	132	299	1188	2951	0.111111	0.101322	Q2TNI1,Q9ULJ6,P06576,Q00610,Q08211,Q14192,P22087,O75643,B2R4P9,P23528,P24530,P46821,Q02880,P26447,Q6FIC5,P39060,Q15582,P12107,P06401,Q9H5Y7,P16234,Q9Y3A5,P07333,P09619,P30273,P09382,P78527,Q9BT67,Q75L79,Q99715,Q05707,P51531,P09543,P06703,P02549,A0A087WUV8,P35579,H0YD14,P23229,Q14118,Q6EMK4,Q8IXW6,A0A140VK07,F6WQW2,Q9NQX7,O14976,V9HWE1,P05109,A0A384MEF1,A0A024R3E3,O94788,V9HWA9,Q8WXH0,A0A024RD80,Q…	O95470,Q2TNI1,Q9ULJ6,P17813,Q5U651,P25106,P06576,Q9UBG0,Q00610,Q08211,Q14192,O75165,P22087,O75643,B2R4P9,O94874,P12109,O76021,P49327,Q07820,Q06190,P23528,P98172,P24530,P46821,Q02880,P24468,P08575,Q12866,P17844,P26447,Q6FIC5,P39060,Q16539,Q15582,P12107,G4XH65,P06401,A0A024R7A8,Q9H5Y7,Q6NXE6,P16234,Q9Y3A5,P07333,P13639,P09619,Q07954,P30273,P09382,P78527,A0A024R3C7,Q9BT67,A0A024RBL6,Q8WX93,P31947,Q7…	0.0835049	0.867177	0.441472
GO:0009611	response to wounding	P	40	83	1188	2951	0.03367	0.0281261	P35579,P30273,P08123,P02675,P02679,P02730,P08758,E9PIT3,P02671,B4DDT3,P02042,P17612,P01023,P16234,A0A024R3E3,P46821,P08913,O15162,P07996,Q14118,P78536,Q15149,P09619,B4DUT8,P05109,A0A384MEF1,P13688,P09382,Q8IXW6,A0A140VK07,P55011,P04792,O00186,P24844,P63092,P21291,B4E2L8,B2R6V9,A0A024R244,A0A024R944	P35579,Q9NZM1,O75923,P30273,P08123,P02675,P02679,P05106,P02730,P08758,Q92769,E9PIT3,O60674,Q8TDZ2,P02671,B4DDT3,P31323,Q71DI3,P68431,Q96RI0,Q03113,P02042,B2R7F8,P17612,A2RU94,Q13547,P01023,P16234,P02649,A0A024R3E3,P46821,A0A024RCB7,O95837,C9JPQ9,C9JU00,P08913,Q14344,P0DJI8,O15162,P02461,A0A0S2Z3M3,Q8WW76,Q12866,A0A140VJJ6,P29992,A0A348GSH7,P07996,V9HW12,P04004,Q14118,P08648,P78536,Q15149,P09619,Q…	0.0842842	0.867177	0.481928
GO:0098858	actin-based cell projection	C	13	23	1188	2951	0.0109428	0.00779397	P26038,P16234,P09543,Q7Z4W1,P62736,B0I1S9,P46939,P23229,Q14118,P50443,P13688,Q8WXH0,Q9H6X2	P26038,Q9BXI6,P16234,P09543,P38606,Q7Z4W1,P21281,Q9NQT8,P62736,B0I1S9,P46939,P23229,Q14118,P13796,Q00013,A0A024R7A8,P50443,P05106,P13688,Q8WXH0,O75781,P62330,Q9H6X2	0.0844655	0.867177	0.565217
GO:0051494	negative regulation of cytoskeleton organization	P	13	23	1188	2951	0.0109428	0.00779397	A0A384MEF1,P35611,Q9UEY8,Q53GC7,P62328,P46821,Q96PK6,Q0VF96,A0A087WUZ3,P02549,A0A024R674,P28289,Q5HYL6	A0A384MEF1,P35611,Q9UEY8,B1AK85,A8K0T9,Q53GC7,B1AK88,P62328,Q93045,P46821,P06748,Q14678,O75146,P35080,Q96PK6,Q0VF96,A0A087WUZ3,P02549,A0A024R674,P28289,H0YNJ8,Q5HYL6,P29536	0.0844655	0.867177	0.565217
GO:0032388	positive regulation of intracellular transport	P	13	23	1188	2951	0.0109428	0.00779397	A0A024RD80,P12270,P30273,A0A024R244,P17612,Q08211,Q9NR31,P27105,P63027,Q9BV40,P51572,P26038,A0A024R0S6	A0A024RD80,P14923,P12270,O60674,Q16539,P30273,A0A024R244,P31947,P17612,Q08211,Q07666,Q9NR31,Q12955,P27105,Q9Y3D6,P33176,P63027,Q9BV40,Q969J3,Q13131,P51572,P26038,A0A024R0S6	0.0844655	0.867177	0.565217
GO:0010959	regulation of metal ion transport	P	13	23	1188	2951	0.0109428	0.00779397	P05023,Q2TNI1,P0DP24,Q13557,P17612,P08913,P04899,P20020,P09619,Q09666,P27105,P63027,P46939	P05023,Q2TNI1,Q12955,P0DP24,Q13557,O15247,P17612,O43707,P33176,P08913,O60610,Q96RI0,B0YJA4,P04899,P20020,O75923,P09619,Q09666,P27105,P63027,P50570,Q86VW0,P46939	0.0844655	0.867177	0.565217
GO:0072524	pyridine-containing compound metabolic process	P	24	47	1188	2951	0.020202	0.0159268	Q6FHK8,H3BQN4,V9HWF4,A0A2R8Y6G6,B4DWQ3,P17858,K7EM90,U3KPZ0,P36871,B3KT70,Q2QD09,V9HVZ4,A0A0J9YX90,F2Z393,O75694,Q92621,P12270,Q8N1F7,P52948,Q12769,Q7Z4W1,A0A140VK56,P14902,P02730	Q6FHK8,H3BQN4,V9HWF4,A0A2R8Y6G6,B4DWQ3,P17858,V9HW85,K7EM90,K7EIL4,U3KPZ0,P36871,H3BPS8,B3KT70,Q2QD09,B4DVJ0,P15259,V9HVZ4,A0A0J9YX90,Q53HE2,B4DHB3,P60174,F2Z393,B4E2U0,P49247,P49790,O75694,Q92621,P12270,P57740,P49792,Q8N1F7,Q5SRE5,P52948,Q12769,Q96EE3,P37198,Q8WUM0,Q7Z4W1,A0A140VK56,Q15274,F2Z2Y4,P14902,P06213,Q13131,P30044,Q01740,P02730	0.0858296	0.867177	0.510638
GO:0030855	epithelial cell differentiation	P	24	47	1188	2951	0.020202	0.0159268	Q6FIC5,P39060,P06401,Q9H5Y7,Q75L79,Q2TNI1,P08729,P08727,P35527,P26038,P13688,O95487,P80723,P04632,P28289,V9HWE1,P62736,P35611,P09525,P31942,Q15417,Q04828,P12004,Q9H0E2	Q6FIC5,P39060,G4XH65,P49327,P06401,A0A024R7A8,Q9H5Y7,Q8WX93,P31947,Q75L79,Q92769,Q13547,P17813,Q9H3M7,P13645,P15924,Q2TNI1,A0A024RBL6,P61026,P08729,P08727,P14923,Q9H0F6,P13647,P35527,P26038,Q13308,P13688,P46100,A0A024RDT9,O95487,P80723,P24468,P04632,P28289,V9HWE1,P62736,P51153,P19438,P35611,P09525,P31942,Q15417,Q04828,P12004,Q9H0E2,Q9UP38	0.0858296	0.867177	0.510638
GO:0043900	regulation of multi-organism process	P	19	36	1188	2951	0.0159933	0.0121993	Q8TDB6,I4AY87,Q12824,Q9P0L0,P23528,P07333,P11717,P27105,V9HW22,P62937,O00635,Q7Z2W4,O15162,Q02880,P09382,Q08211,H0YL26,P24530,A8K7B7	Q8TDB6,V9HW12,I4AY87,Q8TAT6,Q13547,Q12824,Q9P0L0,P23528,P07333,P02649,P11717,P27105,V9HW22,P11142,P62937,P17844,Q08752,O00635,Q9P035,Q7Z2W4,O75531,O15162,Q02880,Q14258,O60493,P09382,Q08211,P30876,Q96J02,O75688,O75844,H0YL26,P24530,Q92769,A8K7B7,P23142	0.0863251	0.867177	0.527778
GO:0002682	regulation of immune system process	P	62	134	1188	2951	0.0521886	0.0454083	P30273,V9HWA9,P01023,P13688,Q96PK6,P78527,P13010,D3DUZ3,O00231,Q9UNM6,Q9H3R2,O00232,P17612,P62195,P02675,P02679,P02671,P05109,Q8TDB6,P07996,P02790,P14902,P78536,P62979,Q9BT67,I4AY87,P00736,P15529,Q9BYM8,Q13619,P09382,Q8WXW3,O15162,Q6IC98,Q9Y2A7,P02549,A0A024R1P2,Q9BY67,P52569,A0A024R244,Q12846,O43747,P98170,Q9Y3Z3,Q08211,Q9ULJ6,P0DMV9,P24844,P35555,O00635,H0YL26,P08123,P39019,Q14166,Q7Z2W4,Q9BV40…	P30273,V9HWA9,P01023,P13688,P08575,O15400,Q96PK6,P78527,P13010,X6RHM1,D3DUZ3,H3BM18,H3BR88,B2RPK0,P55036,Q16401,P28066,P25787,P60900,O75582,P51665,P62333,P01111,O00231,Q9UNM6,Q9H3R2,O00232,P49721,P17612,Q9UKB1,P62195,P02675,P02679,O15455,P02671,P51617,A0A384MDW3,P05109,Q8TDB6,P07996,P02790,P14902,P78536,Q16539,P62979,P62837,Q9BT67,A0A024RCB7,I4AY87,A0A140TA49,P10909,P00736,B2R6W1,P15529,A0A024RAB…	0.087185	0.867177	0.462687
GO:0051188	cofactor biosynthetic process	P	28	56	1188	2951	0.023569	0.0189766	Q6FHK8,H3BQN4,V9HWF4,A0A2R8Y6G6,B4DWQ3,P17858,K7EM90,U3KPZ0,P36871,B3KT70,Q2QD09,V9HVZ4,A0A0J9YX90,O75694,Q92621,P12270,Q8N1F7,P52948,Q12769,Q96KP4,Q9NP58,P02549,O00264,P11586,P14902,A8K2V7,P04839,P02730	A0A024R1Y2,Q6FHK8,H3BQN4,V9HWF4,A0A2R8Y6G6,B4DWQ3,P17858,V9HW85,K7EM90,K7EIL4,U3KPZ0,P36871,H3BPS8,B3KT70,Q2QD09,B4DVJ0,P15259,V9HVZ4,A0A0J9YX90,Q53HE2,B4DHB3,P60174,P49790,O75694,Q92621,P12270,P57740,P49792,Q8N1F7,Q5SRE5,P52948,Q12769,Q96EE3,P37198,Q8WUM0,A0A140VJP5,Q00266,Q96KP4,Q9NP58,P02549,O00264,P11586,Q15274,F2Z2Y4,Q8WVC6,K7ESP4,P14902,Q6Y1H2,P33121,P06213,Q13131,P49327,A8K2V7,P27338,P0483…	0.0872505	0.867177	0.5
GO:0043009	chordate embryonic development	P	28	56	1188	2951	0.023569	0.0189766	P35611,Q86YT6,P16234,P35579,P09619,Q13619,Q9Y3I0,P67809,Q6ZT12,O95436,Q9ULJ6,O60503,P78527,A0A140VK42,Q6RFH5,Q9Y3A5,Q8IWS0,Q96QK8,P23528,P11586,O95487,P17612,Q96RY7,Q96JQ0,O94788,P12107,P08727,O75190	P35611,Q86YT6,A0A024RBL6,Q99873,P16234,P35579,Q8N5D0,Q8IY22,P09619,Q14344,Q13619,Q9Y3I0,P67809,Q6ZT12,O95436,Q8WUW1,Q9ULJ6,Q03113,O60503,Q6GQQ9,O14672,P20290,P13533,Q9NR56,P78527,A0A024R3C7,A0A140VK42,A8K2M0,Q9HCS7,P17655,O96019,Q6RFH5,Q9Y3A5,Q9UMS4,P61201,Q8IWS0,Q96QK8,P23528,P11586,O95487,P17612,Q13428,Q96RY7,Q96JQ0,Q8WUM0,O94788,P38919,P12107,B7ZM29,P08727,P24468,O75190,Q9NR09,Q13308,Q9UP38,Q0…	0.0872505	0.867177	0.5
GO:0042581	specific granule	C	12	21	1188	2951	0.010101	0.00711623	P27105,Q9BV40,P13688,Q9BXS5,O00264,P04839,Q92608,P19652,Q9H0E2,P50995,O00186,Q12846	Q5T4S7,P27105,Q9BV40,P13688,Q9BXS5,O00264,P04839,Q9H3Z4,O14672,Q8N697,O00161,Q92608,P14923,P08246,P19652,Q9H0E2,O00391,P12838,P50995,O00186,Q12846	0.0880553	0.867177	0.571429
GO:0019838	growth factor binding	F	12	21	1188	2951	0.010101	0.00711623	P11717,Q6EMK4,P07996,P39019,P14778,P01023,P23229,P16234,P09619,P08123,P07333,G5EA09	Q16270,P11717,Q6EMK4,P07996,P17813,P39019,Q92896,Q99584,P14778,P01023,P14784,P06213,P23229,P16234,P09619,P08123,P02461,P12109,P07333,Q59F20,G5EA09	0.0880553	0.867177	0.571429
GO:0072164	mesonephric tubule development	P	4	5	1188	2951	0.003367	0.00169434	A0A384P5Q0,Q96JQ0,Q9Y5V3,P80723	A0A384P5Q0,P16422,Q96JQ0,Q9Y5V3,P80723	0.0888491	0.867177	0.8
GO:0007589	body fluid secretion	P	4	5	1188	2951	0.003367	0.00169434	Q2TNI1,A0A024R944,Q13505,Q9BV40	Q99808,Q2TNI1,A0A024R944,Q13505,Q9BV40	0.0888491	0.867177	0.8
GO:0016248	channel inhibitor activity	F	4	5	1188	2951	0.003367	0.00169434	P0DP24,Q9BV40,Q9UEU0,Q13557	P0DP24,Q9BV40,O15400,Q9UEU0,Q13557	0.0888491	0.867177	0.8
GO:0002889	regulation of immunoglobulin mediated immune response	P	4	5	1188	2951	0.003367	0.00169434	P30273,V9HWA9,P02790,Q9BT67	P30273,V9HWA9,P08575,P02790,Q9BT67	0.0888491	0.867177	0.8
GO:1990782	protein tyrosine kinase binding	F	4	5	1188	2951	0.003367	0.00169434	P12004,P61981,Q14152,P13688	P12004,P61981,Q14152,P51452,P13688	0.0888491	0.867177	0.8
GO:0045920	negative regulation of exocytosis	P	4	5	1188	2951	0.003367	0.00169434	P13688,P08913,O00186,P04899	P13688,P08913,O00186,P04899,A8KAH9	0.0888491	0.867177	0.8
GO:0003810	protein-glutamine gamma-glutamyltransferase activity	F	4	5	1188	2951	0.003367	0.00169434	B4DTN7,B7Z4C3,B4E2L8,B2R6V9	B4DTN7,B7Z4C3,B4E2L8,B2R6V9,B7Z4Q8	0.0888491	0.867177	0.8
GO:0045907	positive regulation of vasoconstriction	P	4	5	1188	2951	0.003367	0.00169434	P02675,P02679,Q2TNI1,P02671	P02675,P02679,Q2TNI1,P35367,P02671	0.0888491	0.867177	0.8
GO:0044183	protein binding involved in protein folding	F	4	5	1188	2951	0.003367	0.00169434	P0DMV9,A0A024RD80,P04792,P78371	P0DMV9,A0A024RD80,P04792,P78371,P11142	0.0888491	0.867177	0.8
GO:0002637	regulation of immunoglobulin production	P	4	5	1188	2951	0.003367	0.00169434	P78527,P02790,Q9BT67,Q12846	P78527,P02790,Q9BT67,P08575,Q12846	0.0888491	0.867177	0.8
GO:1901682	sulfur compound transmembrane transporter activity	F	4	5	1188	2951	0.003367	0.00169434	P50443,Q86YZ4,Q86WA9,A0A087WZI7	P50443,Q86YZ4,Q86WA9,A0A087WZI7,A0A140VJH4	0.0888491	0.867177	0.8
GO:0072163	mesonephric epithelium development	P	4	5	1188	2951	0.003367	0.00169434	A0A384P5Q0,Q96JQ0,Q9Y5V3,P80723	A0A384P5Q0,P16422,Q96JQ0,Q9Y5V3,P80723	0.0888491	0.867177	0.8
GO:0050850	positive regulation of calcium-mediated signaling	P	4	5	1188	2951	0.003367	0.00169434	P0DP24,Q9NZU5,P49773,A0A024R244	P0DP24,Q9NZU5,P43403,P49773,A0A024R244	0.0888491	0.867177	0.8
GO:0002712	regulation of B cell mediated immunity	P	4	5	1188	2951	0.003367	0.00169434	P30273,V9HWA9,P02790,Q9BT67	P30273,V9HWA9,P08575,P02790,Q9BT67	0.0888491	0.867177	0.8
GO:1901799	negative regulation of proteasomal protein catabolic process	P	4	5	1188	2951	0.003367	0.00169434	Q9Y5K5,Q5VVQ6,A0A024RD80,O94966	Q9Y5K5,Q5VVQ6,Q9UHP3,A0A024RD80,O94966	0.0888491	0.867177	0.8
GO:0048565	digestive tract development	P	4	5	1188	2951	0.003367	0.00169434	O94788,P24530,P16234,Q96JQ0	O94788,P24530,P16234,Q96JQ0,P02461	0.0888491	0.867177	0.8
GO:0001823	mesonephros development	P	4	5	1188	2951	0.003367	0.00169434	A0A384P5Q0,Q96JQ0,Q9Y5V3,P80723	A0A384P5Q0,P16422,Q96JQ0,Q9Y5V3,P80723	0.0888491	0.867177	0.8
GO:0060993	kidney morphogenesis	P	4	5	1188	2951	0.003367	0.00169434	Q96JQ0,P09619,Q9Y5V3,P80723	Q96JQ0,P09619,Q9Y5V3,P80723,O75844	0.0888491	0.867177	0.8
GO:0035270	endocrine system development	P	4	5	1188	2951	0.003367	0.00169434	O94788,A0A024R3E3,P16234,P09619	O94788,A0A024R3E3,P16234,P06213,P09619	0.0888491	0.867177	0.8
GO:1904292	regulation of ERAD pathway	P	4	5	1188	2951	0.003367	0.00169434	P51572,Q5VVQ6,Q96GF1,O94966	P51572,Q5VVQ6,Q9UHP3,Q96GF1,O94966	0.0888491	0.867177	0.8
GO:1903051	negative regulation of proteolysis involved in cellular protein catabolic process	P	4	5	1188	2951	0.003367	0.00169434	Q9Y5K5,A0A024RD80,O94966,Q5VVQ6	Q9Y5K5,A0A024RD80,O94966,Q5VVQ6,Q9UHP3	0.0888491	0.867177	0.8
GO:0034110	regulation of homotypic cell-cell adhesion	P	4	5	1188	2951	0.003367	0.00169434	P09382,A0A024R244,P02679,P13688	Q12955,P09382,A0A024R244,P02679,P13688	0.0888491	0.867177	0.8
GO:0071398	cellular response to fatty acid	P	4	5	1188	2951	0.003367	0.00169434	P63092,F6WQW2,P13010,A0A024R5F4	P63092,Q13131,F6WQW2,P13010,A0A024R5F4	0.0888491	0.867177	0.8
GO:0001657	ureteric bud development	P	4	5	1188	2951	0.003367	0.00169434	Q96JQ0,Q9Y5V3,P80723,A0A384P5Q0	Q96JQ0,Q9Y5V3,P80723,A0A384P5Q0,P16422	0.0888491	0.867177	0.8
GO:0042440	pigment metabolic process	P	4	5	1188	2951	0.003367	0.00169434	O00264,B2R7U4,P11586,P02790	O00264,B2R7U4,P11586,P53004,P02790	0.0888491	0.867177	0.8
GO:0008200	ion channel inhibitor activity	F	4	5	1188	2951	0.003367	0.00169434	P0DP24,Q9BV40,Q9UEU0,Q13557	P0DP24,Q9BV40,O15400,Q9UEU0,Q13557	0.0888491	0.867177	0.8
GO:0001656	metanephros development	P	4	5	1188	2951	0.003367	0.00169434	P09619,P80723,P16234,P35555	P09619,P80723,A0A024R7A8,P16234,P35555	0.0888491	0.867177	0.8
GO:0042769	DNA damage response, detection of DNA damage	P	4	5	1188	2951	0.003367	0.00169434	P62979,P12004,Q13619,Q9NS91	P62979,P12004,Q13619,Q9NS91,A0A024R3T8	0.0888491	0.867177	0.8
GO:0015297	antiporter activity	F	4	5	1188	2951	0.003367	0.00169434	P50443,P02730,Q86YZ4,Q86WA9	P41440,P50443,P02730,Q86YZ4,Q86WA9	0.0888491	0.867177	0.8
GO:0030282	bone mineralization	P	4	5	1188	2951	0.003367	0.00169434	P02765,P20020,P08123,Q9Y3A5	O75844,P02765,P20020,P08123,Q9Y3A5	0.0888491	0.867177	0.8
GO:0015301	anion:anion antiporter activity	F	4	5	1188	2951	0.003367	0.00169434	P50443,P02730,Q86YZ4,Q86WA9	P41440,P50443,P02730,Q86YZ4,Q86WA9	0.0888491	0.867177	0.8
GO:0010882	regulation of cardiac muscle contraction by calcium ion signaling	P	4	5	1188	2951	0.003367	0.00169434	P0DP24,Q13557,P17612,A0A0S2Z3L2	P0DP24,Q13557,O15247,P17612,A0A0S2Z3L2	0.0888491	0.867177	0.8
GO:0002026	regulation of the force of heart contraction	P	4	5	1188	2951	0.003367	0.00169434	Q2TNI1,P05023,A0A0S2Z3L2,Q13557	Q2TNI1,P05023,A0A0S2Z3L2,Q13557,P13533	0.0888491	0.867177	0.8
GO:0043204	perikaryon	C	4	5	1188	2951	0.003367	0.00169434	P46821,P62136,Q8N3V7,Q9BTU6	P46821,P62136,Q8N3V7,Q9BTU6,Q6Y7W6	0.0888491	0.867177	0.8
GO:0042730	fibrinolysis	P	4	5	1188	2951	0.003367	0.00169434	P07996,P02675,P02679,P02671	P07996,P02675,P02679,P02671,B2R7F8	0.0888491	0.867177	0.8
GO:0072073	kidney epithelium development	P	4	5	1188	2951	0.003367	0.00169434	A0A384P5Q0,Q96JQ0,P80723,Q9Y5V3	A0A384P5Q0,P16422,Q96JQ0,P80723,Q9Y5V3	0.0888491	0.867177	0.8
GO:0030374	nuclear receptor transcription coactivator activity	F	4	5	1188	2951	0.003367	0.00169434	Q96PK6,Q9UPT9,Q9ULJ6,P17096	Q96PK6,Q9UPT9,Q9ULJ6,O43707,P17096	0.0888491	0.867177	0.8
GO:0006953	acute-phase response	P	4	5	1188	2951	0.003367	0.00169434	P24530,P02765,O15162,P19652	P24530,P0DJI8,P02765,O15162,P19652	0.0888491	0.867177	0.8
GO:1903306	negative regulation of regulated secretory pathway	P	4	5	1188	2951	0.003367	0.00169434	P13688,P08913,O00186,P04899	P13688,P08913,O00186,P04899,A8KAH9	0.0888491	0.867177	0.8
GO:0048704	embryonic skeletal system morphogenesis	P	4	5	1188	2951	0.003367	0.00169434	P16234,Q96RY7,P11586,P12107	P16234,P38919,Q96RY7,P11586,P12107	0.0888491	0.867177	0.8
GO:0051304	chromosome separation	P	4	5	1188	2951	0.003367	0.00169434	Q02880,Q9UJX2,P12270,A8K7B7	Q02880,Q9UJX2,P12270,Q9UJX5,A8K7B7	0.0888491	0.867177	0.8
GO:0043236	laminin binding	F	4	5	1188	2951	0.003367	0.00169434	Q14118,P09382,P07996,P23229	Q14118,P09382,P07996,P23229,Q13797	0.0888491	0.867177	0.8
GO:0099516	ion antiporter activity	F	4	5	1188	2951	0.003367	0.00169434	P50443,P02730,Q86YZ4,Q86WA9	P41440,P50443,P02730,Q86YZ4,Q86WA9	0.0888491	0.867177	0.8
GO:0005912	adherens junction	C	49	104	1188	2951	0.0412458	0.0352423	A0A024QZN4,Q6IQ23,A0A0S2Z3L2,P0DMV9,P23528,A0A1S5UZ07,P62424,Q15149,A0A384MEF1,P35611,Q14254,P29966,A0A0A0MTH3,Q00610,Q9Y2A7,P26038,Q8WXH0,P62937,Q2TNI1,P08758,Q09666,P04792,Q15417,P05387,Q14192,Q13643,P35579,O14976,Q9Y2X7,P09619,Q9Y4G6,P11717,P23229,P39019,P61981,E9PGF5,Q9UMS6,P21291,Q14118,P15529,E7ERH1,P27348,Q13425,P17096,P46783,P50395,O14495,P13688,P62136	A0A024QZN4,P14923,Q6IQ23,O60716,P15924,A0A0S2Z3L2,P0DMV9,P23528,A0A1S5UZ07,P28838,P62424,Q15149,A0A384MEF1,P35611,P62269,P36507,Q14254,P29966,Q9UBG0,A0A0A0MTH3,P16144,Q00610,Q9Y2A7,O43491,P26038,P05106,Q8WXH0,P62937,Q2TNI1,P08758,Q09666,P04792,P08648,Q15417,P05387,P84095,Q14192,Q13643,P35579,O75955,O60674,O14976,Q9Y2X7,P09619,P08575,Q14344,P50570,Q9Y4G6,Q8WX93,P11717,P11142,P23229,P39019,Q13884,P…	0.0891512	0.867177	0.471154
GO:0070161	anchoring junction	C	49	104	1188	2951	0.0412458	0.0352423	P35611,Q14254,O14495,Q15417,P35579,P13688,P62136,A0A024QZN4,Q6IQ23,P0DMV9,P23528,A0A1S5UZ07,P62424,Q15149,A0A384MEF1,P29966,A0A0A0MTH3,Q00610,Q9Y2A7,P26038,Q8WXH0,P62937,Q2TNI1,P08758,Q09666,P04792,P05387,Q14192,Q13643,O14976,Q9Y2X7,P09619,Q9Y4G6,P11717,P23229,P39019,P61981,E9PGF5,Q9UMS6,P21291,Q14118,P15529,E7ERH1,P27348,Q13425,P17096,P46783,P50395,A0A0S2Z3L2	P35611,Q14254,O14495,Q96AP7,P14923,Q15417,P35579,O75955,P13688,O60716,P61026,P62136,Q15942,P78344,O14672,Q9NR12,O00161,P15924,A0A024QZN4,Q6IQ23,P0DMV9,P23528,A0A1S5UZ07,P28838,P62424,Q15149,A0A384MEF1,P62269,P36507,P29966,Q9UBG0,A0A0A0MTH3,P16144,Q00610,Q9Y2A7,O43491,P26038,P05106,Q8WXH0,P62937,Q2TNI1,P08758,Q09666,P04792,P08648,P05387,P84095,Q14192,Q13643,O60674,O14976,Q9Y2X7,P09619,P08575,Q1434…	0.0891512	0.867177	0.471154
GO:0006816	calcium ion transport	P	11	19	1188	2951	0.00925926	0.0064385	Q2TNI1,P0DP24,Q13557,P17612,P04899,P08913,P20020,P09619,Q09666,A0A0S2Z3L2,Q01814	Q2TNI1,P0DP24,Q13557,O15247,P17612,P08575,O60610,Q96RI0,B0YJA4,P04899,P08913,P20020,O75923,P09619,Q09666,Q86VW0,A0A0S2Z3L2,O75844,Q01814	0.0915966	0.867177	0.578947
GO:0001655	urogenital system development	P	11	19	1188	2951	0.00925926	0.0064385	P35555,A0A384P5Q0,Q96JQ0,O94788,P09619,P61619,Q12769,P80723,P62736,P16234,Q9Y5V3	P35555,A0A384P5Q0,P16422,Q96JQ0,O95470,P08473,O94788,P09619,P61619,G4XH65,O75844,P57740,Q12769,Q8WUM0,A0A024R7A8,P80723,P62736,P16234,Q9Y5V3	0.0915966	0.867177	0.578947
GO:0072330	monocarboxylic acid biosynthetic process	P	27	54	1188	2951	0.0227273	0.0182989	Q6LEN0,O94788,Q6FHK8,H3BQN4,V9HWF4,A0A2R8Y6G6,B4DWQ3,P17858,K7EM90,U3KPZ0,P36871,B3KT70,Q2QD09,V9HVZ4,A0A0J9YX90,O75694,Q92621,P12270,Q8N1F7,P52948,Q12769,O95864,Q8WXW3,P14902,P13688,P02654,P02730	Q6LEN0,A0A087WYT3,P47895,A0A0A0MTB9,O94788,Q6FHK8,H3BQN4,V9HWF4,A0A2R8Y6G6,B4DWQ3,P17858,V9HW85,K7EM90,K7EIL4,U3KPZ0,P36871,H3BPS8,B3KT70,Q2QD09,B4DVJ0,P15259,V9HVZ4,A0A0J9YX90,Q53HE2,B4DHB3,P60174,P49790,O75694,Q92621,P12270,P57740,P49792,Q8N1F7,Q5SRE5,P52948,Q12769,Q96EE3,P37198,Q8WUM0,Q13131,P49327,O95864,P22059,Q6Y1H2,Q9P035,E7DVW5,Q8WXW3,P14902,Q8N5D0,P13688,P02654,P02656,P06213,P02730	0.0920431	0.867177	0.5
GO:0043242	negative regulation of protein complex disassembly	P	10	17	1188	2951	0.00841751	0.00576076	A0A384MEF1,P35611,Q9UEY8,Q53GC7,P46821,A0A087WUZ3,P02549,A0A024R674,P28289,Q5HYL6	A0A384MEF1,P35611,Q9UEY8,B1AK85,A8K0T9,Q53GC7,B1AK88,Q93045,P46821,A0A087WUZ3,P02549,A0A024R674,P28289,H0YNJ8,Q5HYL6,P29536,O95104	0.0949888	0.867177	0.588235
GO:0046916	cellular transition metal ion homeostasis	P	10	17	1188	2951	0.00841751	0.00576076	Q86VP6,B4E1B2,G3V1D1,Q9NP58,Q9BT67,P02790,A0A384MDR3,Q15843,A8K5A4,P05109	P02795,Q86VP6,B4E1B2,G3V1D1,Q9NP58,Q9BT67,P02790,A0A384MDR3,A8K6Q8,A9JQE1,Q6ZMJ2,P38606,E9PQR3,Q15843,A8K5A4,B3KTA8,P05109	0.0949888	0.867177	0.588235
GO:0090068	positive regulation of cell cycle process	P	10	17	1188	2951	0.00841751	0.00576076	P12004,Q4W5T8,P09619,Q9UJX2,F6WQW2,P17612,P12270,Q13619,P78536,O94966	Q99873,P12004,P31947,P46100,Q4W5T8,P06213,P09619,P37198,Q9UJX5,Q9UJX2,F6WQW2,P17612,P12270,Q13619,P78536,P06748,O94966	0.0949888	0.867177	0.588235
GO:0030054	cell junction	C	69	151	1188	2951	0.0580808	0.0511691	P23528,Q9BY67,Q9UEY8,P13688,Q14118,Q14254,Q09666,Q86UE4,O75508,Q15149,P23229,P35611,O14495,Q15417,P35579,P62136,A0A024QZN4,Q6IQ23,Q9BRK3,Q75L79,Q0VF96,Q8N3V7,Q9P0L0,P78369,Q75L80,P05023,Q86X29,A0A0S2Z3L2,P0DMV9,A0A1S5UZ07,P62424,A0A384MEF1,P29966,A0A0A0MTH3,Q00610,Q9Y2A7,P26038,Q8WXH0,P62937,Q2TNI1,P08758,P04792,P05387,Q14192,Q13643,O14976,Q9Y2X7,P09619,Q9Y4G6,P11717,P39019,P61981,E9PGF5,Q9UMS6,P…	P23528,A0A0A0MRA8,P43403,Q9BY67,P36507,Q9UEY8,P05106,Q96AP7,P14923,O75955,P13688,O60716,Q14118,B2RB02,O43707,Q13308,Q5U651,P15924,A0A024R7A8,Q14254,Q09666,Q86UE4,O75508,Q15149,P16144,P23229,P35611,O14495,Q15417,P35579,P61026,P62136,Q15942,P78344,O14672,Q9NR12,O00161,A0A024QZN4,Q6IQ23,A0A024R3A6,P16422,Q9BRK3,Q75L79,A0A024R233,Q0VF96,Q8N3V7,Q9P0L0,A0A3B3ISF1,O75970,P78369,Q75L80,P51153,Q9BUF7,Q129…	0.0950004	0.867177	0.456954
GO:0005694	chromosome	C	54	116	1188	2951	0.0454545	0.0393087	Q9UIG0,Q8WZ42,Q9UEY8,P16104,B2R4P9,P12270,H0Y8J2,Q15019,Q8IWS0,P13010,P78527,P12004,P80723,Q9Y5V3,P05204,P16403,B2R984,Q71UI9,A0A024QZP6,P16401,Q99525,A8K9J7,Q93077,Q16777,Q02539,A0A494C189,Q5TEC6,B2R4R0,Q6TXQ4,Q0D2M2,Q8IUE6,A1L407,A0A024RAS2,B2R5B6,P07305,A0A024R017,Q9BTM1,A0A0U1RRH7,P0DPK2,Q6ZNB6,Q12824,P51531,P06401,Q9NS91,A4D177,Q08211,B4DYF9,Q9UBU8,Q9Y5K5,B2RB07,Q9Y3Z3,P17096,Q5TDH0,P22087	Q86U86,P68431,Q9UIG0,P26583,Q8WZ42,Q9UEY8,Q14683,P16104,Q92878,B2R4P9,P46100,Q9NTJ3,Q6P2R1,Q9NTI5,P12270,H0Y8J2,Q15019,P57740,P51808,Q8IWS0,Q96EE3,Q8WUM0,P46060,P22626,P13010,P78527,Q92900,P12004,P33993,P80723,Q9Y5V3,P05204,P17655,Q14526,Q8IWV8,Q13547,P16403,B2R984,Q71UI9,A0A024QZP6,P16401,Q99525,A8K9J7,Q92522,Q93077,Q16777,Q5SWC8,Q02539,A0A494C189,Q5TEC6,B4DR52,B2R4R0,Q6TXQ4,Q71DI3,Q0D2M2,B0QZK4…	0.0950522	0.867177	0.465517
GO:0034774	secretory granule lumen	C	22	43	1188	2951	0.0185185	0.0145713	P07996,P02675,P02679,P02671,P02765,P62328,P01023,P19652,Q9UEU0,Q9UQ80,P78371,Q9H0E2,P50395,Q92608,Q86VP6,P13010,P62937,P17858,O00231,Q9UNM6,O00232,P05109	Q9NXH8,P07996,P02675,P02679,P02671,P02765,P10909,P62328,P01023,O43707,P19652,Q9UEU0,Q86UX7,O00391,Q96CS3,Q9UQ80,P78371,P11216,P08246,Q8NBS9,Q8N1F8,Q9H0E2,P61160,P50395,Q92608,P14923,P12838,Q86VP6,P28066,P25787,P09211,P13010,P62937,P17858,P51665,P13639,O00231,P11142,Q9UNM6,O00232,P05109,Q16539,P37108	0.0955785	0.867177	0.511628
GO:0046906	tetrapyrrole binding	F	22	43	1188	2951	0.0185185	0.0145713	Q9NQT3,A0A384ME44,V9H1D9,A0A384P5Q0,A0A385HW02,Q6VFQ6,Q9NP58,Q53TK1,A9YUX2,A8K2V7,Q6LEN0,C8C504,P14902,Q9UK54,O00264,P04839,A0A385HW21,P02042,A0A3G9CLN8,Q9BX83,C9JFR7,Q6MZH4	Q9NQT3,A0A384ME44,V9H1D9,A0A384P5Q0,A0A385HW02,Q4F786,Q6VFQ6,Q9NP58,Q8TAK2,Q53TK1,O60674,A9YUX2,A8K2V7,Q6LEN0,B4DWK8,C8C504,P14902,Q9UK54,P02008,A0A385HVZ2,A0A385HW63,O00264,O15173,D1MGQ0,Q7Z7B4,P04839,I1VZV6,Q6J1Z9,A0A385HW21,Q14473,P02042,B2M1S7,Q86YL2,A0A385HW00,E1B2D1,Q687X5,H7C0D0,A0A3G9CLN8,Q9BX83,Q14485,C9JFR7,Q86YQ5,Q6MZH4	0.0955785	0.867177	0.511628
GO:0002009	morphogenesis of an epithelium	P	22	43	1188	2951	0.0185185	0.0145713	Q96JQ0,Q86YT6,P23528,P11586,O95487,P17612,Q14118,O94788,P78536,V9HWG7,P13688,P26038,Q6FIC5,P62136,Q00610,O00231,Q9UNM6,O00232,P62195,P07333,P06401,Q9Y5V3	Q9Y4D7,Q14344,P17813,Q96JQ0,Q13308,Q86YT6,P23528,P11586,O95487,P17612,A0A024RBL6,Q14118,P47895,O94788,P61026,P08648,P78536,V9HWG7,P13688,P26038,Q6FIC5,P62136,Q5U651,P55036,Q16401,Q00610,P28066,P25787,P60900,P51665,P62333,O00231,Q9UNM6,O00232,P49721,Q9UP38,P62195,G4XH65,P07333,P06401,P62745,Q9BZL6,Q9Y5V3	0.0955785	0.867177	0.511628
GO:0031347	regulation of defense response	P	44	93	1188	2951	0.037037	0.0315147	P30273,V9HWA9,P01023,Q96PK6,P78527,P13010,D3DUZ3,O00231,Q9UNM6,Q9H3R2,O00232,P17612,P62195,P02675,P02679,P02671,P05109,Q8TDB6,P14902,P62979,P13688,P00736,P15529,P24530,Q6IC98,Q9BY67,O43747,P98170,Q9Y3Z3,Q08211,O15162,O00635,H0YL26,P14778,P52569,P02765,P62328,Q9BT67,P39019,P02790,Q14166,P0DMV9,Q7Z2W4,Q9BV40	P30273,V9HWA9,P01023,Q96PK6,P78527,P13010,X6RHM1,D3DUZ3,H3BM18,H3BR88,B2RPK0,P55036,Q16401,P28066,P25787,P60900,O75582,P51665,P62333,P01111,O00231,Q9UNM6,Q9H3R2,O00232,P49721,P17612,Q9UKB1,P62195,P02675,P02679,O15455,P02671,P51617,A0A384MDW3,P05109,Q8TDB6,P09211,P14902,P62979,P62837,P13688,A0A024RCB7,P10909,P00736,P15529,P04004,P24530,G4XH65,O75955,Q6IC98,Q8TAT6,P50453,Q9BY67,O43747,P02649,P98170…	0.0970616	0.867177	0.473118
GO:0048468	cell development	P	77	170	1188	2951	0.0648148	0.0576076	P23528,P24530,Q6FIC5,P39060,P12107,P06401,Q9H5Y7,Q75L79,Q99715,Q05707,P51531,B2R4P9,P09543,P46821,P06703,Q02880,P07333,P02549,A0A087WUV8,Q8IXW6,P23229,A0A140VK07,F6WQW2,P09382,Q9NQX7,O14976,V9HWE1,P05109,A0A384MEF1,A0A024R3E3,O94788,V9HWA9,Q9ULJ6,A0A024RD80,Q14118,P35579,V9HWG7,P28289,Q8WZ42,P35749,P27816,Q15019,Q9P0L0,A0A0S2Z3L2,Q9H6X2,P78527,Q96RY7,P02679,P08727,P21291,P61981,Q86YT6,P17612,O955…	P23528,P98172,P24530,Q6FIC5,P39060,P12107,G4XH65,P49327,P06401,A0A024R7A8,Q9H5Y7,Q07954,Q8WX93,P31947,Q75L79,Q99715,Q05707,P12110,Q02388,P12109,P50454,P51531,B2R4P9,A0A024RDT9,P26583,Q12955,O75955,P09543,P46821,P06703,Q02880,P61026,Q13492,A0A024R7I3,P33176,O75582,P07333,P02549,Q59F20,A0A087WUV8,Q9NR12,Q9UI08,P24043,P84095,Q8IXW6,Q93045,P02649,P23229,O60493,A0A140VK07,F6WQW2,Q13308,Q9UP38,A0A024RD…	0.0974707	0.867177	0.452941
GO:0071944	cell periphery	C	175	404	1188	2951	0.147306	0.136903	P27816,P0DP24,P0DMV9,P09525,A0A024QZN4,P80723,A0A024R8U1,A0A087WX77,A8K9G0,P30273,Q15149,A0A0U1RQF0,Q5T3N1,Q96JQ0,Q6EMK4,A0A384P5Q0,P06576,P05023,P35611,Q9Y5V3,Q9BY67,P63027,Q9NQX7,Q15019,Q14254,P29966,Q9UEY8,F5H6E2,P50443,Q86YT6,P04632,P16157,Q6NZI2,Q00610,P02675,Q8IVI9,G3XAM7,Q6UXG2,Q9NP58,P02679,O14495,P26038,P62979,P08727,P27105,P02730,P13010,Q9BV40,Q09666,E7ERY9,P04792,P14778,P08913,O00186,Q…	P27816,P0DP24,O95837,P0DMV9,P09525,P98172,Q6NSJ5,A0A024QZN4,P80723,A0A024R8U1,A0A087WX77,A8K9G0,P30273,Q15149,A0A0A0MRA8,A0A0U1RQF0,Q5T3N1,Q12955,Q96JQ0,Q6EMK4,A0A384P5Q0,P06576,P05023,P35611,Q9Y5V3,P43403,Q9BY67,P63027,Q9NQX7,Q15019,Q14254,P29966,Q9NQ84,Q9UEY8,Q5T4S7,P16422,F5H6E2,P50443,P16144,Q9UKY7,Q86YT6,A0A0F7NGI8,P04632,P16157,Q99808,Q13488,Q6NZI2,Q00610,P02675,Q8IVI9,G3XAM7,Q6UXG2,Q9NP58,…	0.0979266	0.867177	0.433168
GO:0022898	regulation of transmembrane transporter activity	P	9	15	1188	2951	0.00757576	0.00508302	Q13557,P17612,P0DP24,P08913,Q09666,P27105,P63027,P62328,P46939	O43707,Q13557,P17612,P0DP24,O15247,P08913,Q09666,P27105,O75923,P63027,Q12955,P50570,P33176,P62328,P46939	0.0980734	0.867177	0.6
GO:1900046	regulation of hemostasis	P	9	15	1188	2951	0.00757576	0.00508302	P30273,P16234,P07996,P02675,P02679,P02671,A0A024R244,P13688,A0A024R944	P30273,P16234,P02649,A0A348GSH7,P07996,V9HW12,P04004,P02675,P02679,P02671,B2R7F8,A0A024R244,P13688,A0A024R944,A0A3Q8Q4D0	0.0980734	0.867177	0.6
GO:0032412	regulation of ion transmembrane transporter activity	P	9	15	1188	2951	0.00757576	0.00508302	Q13557,P17612,P0DP24,P08913,Q09666,P27105,P63027,P62328,P46939	O43707,Q13557,P17612,P0DP24,O15247,P08913,Q09666,P27105,O75923,P63027,Q12955,P50570,P33176,P62328,P46939	0.0980734	0.867177	0.6
GO:0006879	cellular iron ion homeostasis	P	9	15	1188	2951	0.00757576	0.00508302	Q86VP6,B4E1B2,G3V1D1,Q9NP58,Q9BT67,P02790,A0A384MDR3,Q15843,A8K5A4	Q86VP6,B4E1B2,G3V1D1,Q9NP58,Q9BT67,P02790,A0A384MDR3,A8K6Q8,A9JQE1,Q6ZMJ2,P38606,E9PQR3,Q15843,A8K5A4,B3KTA8	0.0980734	0.867177	0.6
GO:0051924	regulation of calcium ion transport	P	9	15	1188	2951	0.00757576	0.00508302	Q2TNI1,P0DP24,Q13557,P17612,P08913,P20020,P09619,Q09666,P04899	Q2TNI1,P0DP24,Q13557,O15247,P17612,O60610,Q96RI0,B0YJA4,P08913,P20020,O75923,P09619,Q09666,Q86VW0,P04899	0.0980734	0.867177	0.6
GO:0030193	regulation of blood coagulation	P	9	15	1188	2951	0.00757576	0.00508302	P30273,P16234,P07996,P02675,P02679,P02671,A0A024R244,P13688,A0A024R944	P30273,P16234,P02649,P07996,V9HW12,P04004,P02675,P02679,P02671,B2R7F8,A0A024R244,P13688,A0A024R944,A0A3Q8Q4D0,A0A348GSH7	0.0980734	0.867177	0.6
GO:0019079	viral genome replication	P	9	15	1188	2951	0.00757576	0.00508302	Q12824,Q9P0L0,P27105,V9HW22,P62937,O00635,Q7Z2W4,O15162,Q02880	Q12824,P42356,Q9P0L0,P27105,V9HW22,P11142,P62937,P17844,Q08752,O00635,Q9P035,Q7Z2W4,O75531,O15162,Q02880	0.0980734	0.867177	0.6
GO:0080134	regulation of response to stress	P	74	163	1188	2951	0.0622896	0.0552355	P30273,V9HWA9,P01023,Q96PK6,P78527,P13010,D3DUZ3,O00231,Q9UNM6,Q9H3R2,O00232,P17612,P62195,P02675,P02679,P02671,P05109,Q8TDB6,P14902,P62979,P13688,A0A024R244,P16234,P07996,P00736,P15529,P24530,A0A384NPQ2,Q6IC98,Q9BY67,O43747,P31689,I4AY87,O14495,P98170,Q9Y3Z3,Q08211,O15162,P12004,P16104,B4DGI3,O00635,H0YL26,P14778,P52569,P02765,P62328,Q9BT67,P39019,P02790,Q14166,P55011,P0DMV9,P08913,O75694,O75190…	P30273,V9HWA9,P01023,Q96PK6,P78527,P13010,X6RHM1,D3DUZ3,H3BM18,H3BR88,B2RPK0,P55036,Q16401,P28066,P25787,P60900,O75582,P51665,P62333,P01111,O00231,Q9UNM6,Q9H3R2,O00232,P49721,P17612,Q9UKB1,P62195,P02675,P02679,O15455,P02671,P51617,A0A384MDW3,P05109,Q8TDB6,P09211,P14902,P62979,P62837,P13688,A0A024RCB7,Q96S55,A0A024R244,O95382,Q9P035,P16234,P02649,A0A348GSH7,P07996,V9HW12,P04004,P10909,P00736,P1552…	0.0981596	0.867177	0.453988
GO:0031935	regulation of chromatin silencing	P	5	7	1188	2951	0.00420875	0.00237208	P16403,P16401,Q02539,P07305,P17096	P16403,P16401,Q92522,Q02539,P07305,P16402,P17096	0.0985051	0.867177	0.714286
GO:1901019	regulation of calcium ion transmembrane transporter activity	P	5	7	1188	2951	0.00420875	0.00237208	Q13557,P17612,P0DP24,P08913,Q09666	Q13557,P17612,P0DP24,O15247,P08913,Q09666,O75923	0.0985051	0.867177	0.714286
GO:0006911	phagocytosis, engulfment	P	5	7	1188	2951	0.00420875	0.00237208	P07996,V9HWA9,P30273,A0A384MEF1,P35579	P07996,P84095,V9HWA9,P30273,A0A384MEF1,P35579,O95477	0.0985051	0.867177	0.714286
GO:0014066	regulation of phosphatidylinositol 3-kinase signaling	P	5	7	1188	2951	0.00420875	0.00237208	F8VVT9,A0A384P5Q0,P16234,P09619,P13688	F8VVT9,A0A384P5Q0,P16234,P06213,O60674,P09619,P13688	0.0985051	0.867177	0.714286
GO:0072175	epithelial tube formation	P	5	7	1188	2951	0.00420875	0.00237208	Q86YT6,P23528,P11586,O95487,P17612	Q86YT6,P23528,P11586,O95487,P17612,Q13308,Q9UP38	0.0985051	0.867177	0.714286
GO:0045910	negative regulation of DNA recombination	P	5	7	1188	2951	0.00420875	0.00237208	Q9BT67,P16403,P16401,Q02539,P07305	Q9BT67,P16403,P16401,Q92522,Q02539,P07305,P16402	0.0985051	0.867177	0.714286
GO:1902041	regulation of extrinsic apoptotic signaling pathway via death domain receptors	P	5	7	1188	2951	0.00420875	0.00237208	P02675,P02679,P02671,P07996,Q12846	P02675,P02679,P02671,P26583,Q8IWB1,P07996,Q12846	0.0985051	0.867177	0.714286
GO:0031936	negative regulation of chromatin silencing	P	5	7	1188	2951	0.00420875	0.00237208	P16403,P16401,Q02539,P07305,P17096	P16403,P16401,Q92522,Q02539,P07305,P16402,P17096	0.0985051	0.867177	0.714286
GO:0005719	nuclear euchromatin	C	5	7	1188	2951	0.00420875	0.00237208	P16403,P16401,Q02539,A4D177,P07305	P16403,P16401,Q02539,A4D177,Q9Y230,P07305,P16402	0.0985051	0.867177	0.714286
GO:0017158	regulation of calcium ion-dependent exocytosis	P	5	7	1188	2951	0.00420875	0.00237208	P08913,O00186,P04899,A0A0S2Z3L2,Q9Y2X7	P08913,O00186,P04899,A0A0S2Z3L2,Q9Y2X7,P35080,A8KAH9	0.0985051	0.867177	0.714286
GO:0099024	plasma membrane invagination	P	5	7	1188	2951	0.00420875	0.00237208	P30273,A0A384MEF1,P35579,P07996,V9HWA9	P30273,A0A384MEF1,P35579,O95477,P07996,P84095,V9HWA9	0.0985051	0.867177	0.714286
GO:0016529	sarcoplasmic reticulum	C	5	7	1188	2951	0.00420875	0.00237208	Q8WXH0,Q13557,P07996,P16157,A0A0S2Z3L2	Q8WXH0,Q13557,Q12955,P07996,P16157,A0A0S2Z3L2,Q9Y6F6	0.0985051	0.867177	0.714286
GO:0001838	embryonic epithelial tube formation	P	5	7	1188	2951	0.00420875	0.00237208	Q86YT6,P23528,P11586,O95487,P17612	Q86YT6,P23528,P11586,O95487,P17612,Q13308,Q9UP38	0.0985051	0.867177	0.714286
GO:0009925	basal plasma membrane	C	5	7	1188	2951	0.00420875	0.00237208	P55011,P13688,P23229,Q01650,Q75L80	Q12955,P55011,P13688,P23229,Q13797,Q01650,Q75L80	0.0985051	0.867177	0.714286
GO:0000791	euchromatin	C	5	7	1188	2951	0.00420875	0.00237208	P16403,P16401,Q02539,A4D177,P07305	P16403,P16401,Q02539,A4D177,Q9Y230,P07305,P16402	0.0985051	0.867177	0.714286
GO:0086003	cardiac muscle cell contraction	P	5	7	1188	2951	0.00420875	0.00237208	P05023,O75694,Q2TNI1,Q15842,Q13557	P05023,O75694,P14923,Q2TNI1,P15924,Q15842,Q13557	0.0985051	0.867177	0.714286
GO:0001841	neural tube formation	P	5	7	1188	2951	0.00420875	0.00237208	P23528,P11586,O95487,P17612,Q86YT6	P23528,P11586,O95487,P17612,Q13308,Q9UP38,Q86YT6	0.0985051	0.867177	0.714286
GO:0035148	tube formation	P	5	7	1188	2951	0.00420875	0.00237208	Q86YT6,P23528,P11586,O95487,P17612	Q86YT6,P23528,P11586,O95487,P17612,Q13308,Q9UP38	0.0985051	0.867177	0.714286
GO:0006367	transcription initiation from RNA polymerase II promoter	P	5	7	1188	2951	0.00420875	0.00237208	Q86VP6,P62195,Q9Y4E5,P06401,B3KRG2	Q86VP6,P62333,P62195,Q9Y4E5,P06401,P30876,B3KRG2	0.0985051	0.867177	0.714286
GO:0046717	acid secretion	P	5	7	1188	2951	0.00420875	0.00237208	A0A087WZI7,P63027,I4AY87,A0A024R244,P55011	A0A087WZI7,P63027,Q96QD8,O75146,I4AY87,A0A024R244,P55011	0.0985051	0.867177	0.714286
GO:0046456	icosanoid biosynthetic process	P	5	7	1188	2951	0.00420875	0.00237208	Q6LEN0,B4DVZ8,A0A024R244,O14880,Q8WXW3	Q6LEN0,A0A087WYT3,B4DVZ8,A0A024R244,O14880,E7DVW5,Q8WXW3	0.0985051	0.867177	0.714286
GO:0044427	chromosomal part	C	50	107	1188	2951	0.0420875	0.0362589	P12270,H0Y8J2,P80723,Q9Y5V3,P12004,P05204,P16403,B2R984,Q71UI9,A0A024QZP6,P16401,Q99525,A8K9J7,Q93077,Q16777,Q02539,A0A494C189,Q5TEC6,B2R4R0,Q6TXQ4,Q0D2M2,B2R4P9,Q8IUE6,A1L407,A0A024RAS2,P16104,B2R5B6,P07305,A0A024R017,Q9BTM1,A0A0U1RRH7,Q9NS91,P13010,Q15019,Q8IWS0,Q6ZNB6,Q12824,P51531,P06401,P0DPK2,P78527,Q08211,Q9Y3Z3,A4D177,Q9UIG0,P17096,B4DYF9,Q9UBU8,Q9Y5K5,B2RB07	P12270,Q14683,H0Y8J2,P80723,Q9Y5V3,Q9NTI5,Q92900,P12004,P05204,P33993,P17655,Q14526,Q8IWV8,Q13547,P16403,B2R984,Q71UI9,A0A024QZP6,P16401,Q99525,A8K9J7,Q92522,Q93077,Q16777,Q5SWC8,Q02539,A0A494C189,Q5TEC6,B4DR52,B2R4R0,Q6TXQ4,Q71DI3,P68431,Q0D2M2,B2R4P9,B0QZK4,Q8IUE6,A1L407,A0A024RAS2,P16104,B2R5B6,P07305,A0A024R017,B4DJC3,Q9BTM1,A0A0U1RRH7,P16402,Q9NTJ3,Q9NS91,Q6P2R1,P13010,Q7Z7L1,Q01831,Q15019,P…	0.0990922	0.867177	0.46729
GO:0007088	regulation of mitotic nuclear division	P	8	13	1188	2951	0.00673401	0.00440529	Q9UJX2,P12270,Q6ZVM7,P09619,F6WQW2,P0DMV9,Q9Y295,Q13526	Q9UJX2,P12270,Q6ZVM7,P06213,P09619,P37198,Q9UJX5,F6WQW2,P0DMV9,Q9Y295,P46100,O14744,Q13526	0.100595	0.867177	0.615385
GO:1903531	negative regulation of secretion by cell	P	8	13	1188	2951	0.00673401	0.00440529	P08913,P13688,O00186,P04899,P17858,P09525,P62328,Q9BV40	P19438,P08913,P27338,P13688,O00186,P04899,P17858,P02649,A8KAH9,P09525,P62328,P23142,Q9BV40	0.100595	0.867177	0.615385
GO:0051048	negative regulation of secretion	P	8	13	1188	2951	0.00673401	0.00440529	P08913,P13688,O00186,P04899,P17858,Q9BV40,P09525,P62328	P19438,P08913,P27338,P13688,O00186,P04899,P17858,P02649,Q9BV40,A8KAH9,P09525,P62328,P23142	0.100595	0.867177	0.615385
GO:0048562	embryonic organ morphogenesis	P	8	13	1188	2951	0.00673401	0.00440529	Q86YT6,Q9H5Y7,P12107,P35555,P16234,Q96RY7,P11586,O95487	Q86YT6,A0A024RBL6,P17813,P47895,Q9H5Y7,P12107,P35555,P16234,P38919,Q96RY7,P11586,O95487,Q13308	0.100595	0.867177	0.615385
GO:0045069	regulation of viral genome replication	P	8	13	1188	2951	0.00673401	0.00440529	Q9P0L0,P27105,V9HW22,P62937,O00635,Q7Z2W4,O15162,Q02880	Q9P0L0,P27105,V9HW22,P11142,Q08752,P62937,O00635,Q9P035,Q7Z2W4,O75531,O15162,Q02880,P17844	0.100595	0.867177	0.615385
GO:1904950	negative regulation of establishment of protein localization	P	8	13	1188	2951	0.00673401	0.00440529	P17858,P08913,H9ZYJ2,Q9BT67,P31689,Q5VVQ6,P09525,P62328	F5H1Y4,P17858,P08913,H9ZYJ2,P46060,P02649,Q9BT67,O60493,P31689,Q5VVQ6,P09525,P62328,P23142	0.100595	0.867177	0.615385
GO:0043534	blood vessel endothelial cell migration	P	8	13	1188	2951	0.00673401	0.00440529	P06576,P07996,P04792,P62328,P78536,O00443,A0A024R3E3,P35579	A0A024R3A6,P06576,P07996,P04792,P25705,P62328,P78536,Q9BZL6,P14923,P02649,O00443,A0A024R3E3,P35579	0.100595	0.867177	0.615385
GO:0005901	caveola	C	8	13	1188	2951	0.00673401	0.00440529	Q2TNI1,Q14254,C9JKI3,P05023,Q6NZI2,A0A024R0S6,O95810,Q969G5	Q2TNI1,Q14254,O75955,C9JKI3,P05023,Q6NZI2,P06213,O60674,Q9NZM1,A0A024QZU7,A0A024R0S6,O95810,Q969G5	0.100595	0.867177	0.615385
GO:2001233	regulation of apoptotic signaling pathway	P	21	41	1188	2951	0.0176768	0.0138936	P61981,P27348,Q12846,P02675,P02679,P02671,P07996,P04792,P31689,P04899,Q9Y5V3,Q15156,P23229,Q9NQX7,Q9BYM8,F8VVT9,P0DMV9,A8K7B7,P62136,P51572,P05109	P10909,O60674,A0A087WW40,P61981,P27348,P31947,O75146,Q12846,P02675,P02679,P02671,P26583,Q8IWB1,P07996,P04792,P25106,Q9Y4L1,A0A024R3T8,Q07820,P31689,P04899,P08754,Q9Y5V3,Q16890,Q8TB45,P09211,Q15156,P23229,Q9NR09,Q9NQX7,P08575,Q9BYM8,F8VVT9,P0DMV9,V9HW12,A8K7B7,P62136,Q13547,P51572,Q9Y3D6,P05109	0.100921	0.867177	0.512195
GO:0001819	positive regulation of cytokine production	P	21	41	1188	2951	0.0176768	0.0138936	P78527,Q08211,P13010,A0A024R244,P78536,Q7Z2W4,P14778,P04792,P30273,P15529,Q8WXW3,P14902,P0DMV9,P07996,P51884,P04839,Q9BY67,P19652,I4AY87,P07333,P08913	Q16539,P78527,Q08211,P13010,O15160,P51617,A0A024R244,O15455,P78536,Q7Z2W4,O75955,P26583,P14778,P04792,Q92769,P30273,P15529,Q8WXW3,P14902,Q9BZL6,Q9NUY8,B2RPK0,P0DMV9,O60674,P08575,P10909,P07996,P51884,Q8TAT6,P04839,Q02952,P08246,Q9BY67,P0DJI8,P19652,I4AY87,P07333,A0A024R843,Q07954,A0A024RCB7,P08913	0.100921	0.867177	0.512195
GO:0034765	regulation of ion transmembrane transport	P	16	30	1188	2951	0.013468	0.010166	P07996,P0DP24,Q13557,P17612,P27348,V9HWG7,P08913,Q09666,P27105,P63027,P62328,P46939,Q01118,Q15842,Q6FIC5,P04839	A0A024QYV7,Q13488,P07996,P0DP24,Q13557,O15247,P17612,O43707,P27348,O60610,Q96RI0,B0YJA4,O75844,V9HWG7,P08913,Q09666,P27105,O75923,P63027,Q12955,P50570,Q86VW0,P33176,P62328,P46939,A0A1U9X8Y4,Q01118,Q15842,Q6FIC5,P04839	0.101043	0.867177	0.533333
GO:0043502	regulation of muscle adaptation	P	6	9	1188	2951	0.00505051	0.00304981	Q9NZU5,Q13557,A0A0S2Z3L2,P46939,Q14118,Q13526	Q9NZU5,Q13557,A0A024R3T8,P19438,A0A0S2Z3L2,P46939,Q14118,Q13526,P25490	0.101908	0.867177	0.666667
GO:0050670	regulation of lymphocyte proliferation	P	6	9	1188	2951	0.00505051	0.00304981	P02549,P15529,A0A024R1P2,Q9BT67,P14902,A0A024R244	P08575,P98172,P02549,P15529,A0A024R1P2,Q9BT67,P14902,P43403,A0A024R244	0.101908	0.867177	0.666667
GO:0030125	clathrin vesicle coat	C	6	9	1188	2951	0.00505051	0.00304981	E9PBC1,B7ZKM5,P53675,Q00610,O43747,A0A0G2JQM1	E9PBC1,B7ZKM5,P53675,Q00610,J3KS13,P09497,M0QYZ2,O43747,A0A0G2JQM1	0.101908	0.867177	0.666667
GO:0022612	gland morphogenesis	P	6	9	1188	2951	0.00505051	0.00304981	Q2TNI1,Q14118,P07333,P06401,P13688,P26038	Q2TNI1,A0A024RBL6,Q14118,G4XH65,P07333,Q9Y4D7,P06401,P13688,P26038	0.101908	0.867177	0.666667
GO:0002819	regulation of adaptive immune response	P	6	9	1188	2951	0.00505051	0.00304981	P30273,V9HWA9,P13688,P02790,Q9BT67,P14778	P30273,V9HWA9,P13688,P08575,O15400,P02790,Q9BT67,A0A024RCB7,P14778	0.101908	0.867177	0.666667
GO:1901136	carbohydrate derivative catabolic process	P	6	9	1188	2951	0.00505051	0.00304981	P34741,Q9Y3Z3,O60502,Q8TCJ2,P49773,P51884	P34741,Q9Y3Z3,Q96IV0,O60502,Q8TCJ2,P49773,A0A384MTQ3,Q9UHN6,P51884	0.101908	0.867177	0.666667
GO:0002708	positive regulation of lymphocyte mediated immunity	P	6	9	1188	2951	0.00505051	0.00304981	P30273,V9HWA9,P02790,Q9BY67,O43747,P14778	P30273,V9HWA9,P08575,O15400,P02790,Q9BY67,O43747,A0A024RCB7,P14778	0.101908	0.867177	0.666667
GO:0032944	regulation of mononuclear cell proliferation	P	6	9	1188	2951	0.00505051	0.00304981	P02549,P15529,A0A024R1P2,Q9BT67,P14902,A0A024R244	P08575,P98172,P02549,P15529,A0A024R1P2,Q9BT67,P14902,P43403,A0A024R244	0.101908	0.867177	0.666667
GO:0043536	positive regulation of blood vessel endothelial cell migration	P	6	9	1188	2951	0.00505051	0.00304981	O00443,P06576,P07996,P04792,P62328,P78536	O00443,A0A024R3A6,P06576,P07996,P04792,P25705,P62328,P78536,Q9BZL6	0.101908	0.867177	0.666667
GO:0030004	cellular monovalent inorganic cation homeostasis	P	6	9	1188	2951	0.00505051	0.00304981	P05023,P55011,Q6FIC5,P06576,P02730,Q86YZ4	P05023,P55011,Q13488,Q6FIC5,P06576,P02730,Q86YZ4,P38606,P21281	0.101908	0.867177	0.666667
GO:0055117	regulation of cardiac muscle contraction	P	6	9	1188	2951	0.00505051	0.00304981	P0DP24,Q13557,P17612,A0A0S2Z3L2,P05023,Q2TNI1	P0DP24,Q13557,O15247,P17612,A0A0S2Z3L2,P05023,P14923,Q2TNI1,P15924	0.101908	0.867177	0.666667
GO:0048678	response to axon injury	P	6	9	1188	2951	0.00505051	0.00304981	A0A024R3E3,P46821,Q14118,P09382,Q8IXW6,A0A140VK07	A0A024R3E3,P46821,O60674,Q14118,Q07954,P09382,Q8IXW6,A0A140VK07,P46060	0.101908	0.867177	0.666667
GO:0044325	ion channel binding	F	6	9	1188	2951	0.00505051	0.00304981	P0DP24,P16157,A0A024RD80,Q13557,A0A024R1K7,P27348	P0DP24,Q12955,P16157,A0A024RD80,O60610,Q13557,A0A024R1K7,O43707,P27348	0.101908	0.867177	0.666667
GO:0045070	positive regulation of viral genome replication	P	6	9	1188	2951	0.00505051	0.00304981	P27105,V9HW22,Q9P0L0,Q02880,P62937,O00635	P27105,V9HW22,P11142,Q9P0L0,Q02880,Q08752,P62937,O00635,Q9P035	0.101908	0.867177	0.666667
GO:0006942	regulation of striated muscle contraction	P	6	9	1188	2951	0.00505051	0.00304981	P0DP24,Q13557,P17612,A0A0S2Z3L2,P05023,Q2TNI1	P0DP24,Q13557,O15247,P17612,A0A0S2Z3L2,P05023,P14923,Q2TNI1,P15924	0.101908	0.867177	0.666667
GO:0003725	double-stranded RNA binding	F	6	9	1188	2951	0.00505051	0.00304981	Q00610,P26038,Q08211,P60842,Q86UE4,F4ZW65	Q00610,P26038,Q08211,O15455,P60842,Q86UE4,F4ZW65,Q15717,Q9NR56	0.101908	0.867177	0.666667
GO:0016528	sarcoplasm	C	6	9	1188	2951	0.00505051	0.00304981	P07996,P16157,A0A0S2Z3L2,Q8WXH0,Q13557,Q15149	Q12955,P07996,P16157,A0A0S2Z3L2,Q8WXH0,Q9Y6F6,Q13557,Q15149,Q14315	0.101908	0.867177	0.666667
GO:0086001	cardiac muscle cell action potential	P	6	9	1188	2951	0.00505051	0.00304981	P05023,O75694,Q13557,A0A0S2Z3L2,Q2TNI1,Q15842	P05023,O75694,Q13557,A0A0S2Z3L2,P14923,Q2TNI1,P15924,Q15842,Q12955	0.101908	0.867177	0.666667
GO:0042129	regulation of T cell proliferation	P	6	9	1188	2951	0.00505051	0.00304981	P02549,P15529,Q9BT67,P14902,A0A024R244,A0A024R1P2	P98172,P02549,P08575,P15529,Q9BT67,P14902,P43403,A0A024R244,A0A024R1P2	0.101908	0.867177	0.666667
GO:0016331	morphogenesis of embryonic epithelium	P	6	9	1188	2951	0.00505051	0.00304981	Q86YT6,P23528,P11586,O95487,P17612,O94788	Q86YT6,P23528,P11586,O95487,P17612,P47895,Q13308,Q9UP38,O94788	0.101908	0.867177	0.666667
GO:1900047	negative regulation of hemostasis	P	6	9	1188	2951	0.00505051	0.00304981	P16234,P02675,P02679,P02671,P07996,P13688	P16234,P02649,P04004,P02675,P02679,P02671,B2R7F8,P07996,P13688	0.101908	0.867177	0.666667
GO:0030195	negative regulation of blood coagulation	P	6	9	1188	2951	0.00505051	0.00304981	P16234,P02675,P02679,P02671,P07996,P13688	P16234,P02649,P02675,P02679,P02671,B2R7F8,P07996,P13688,P04004	0.101908	0.867177	0.666667
GO:0002822	regulation of adaptive immune response based on somatic recombination of immune receptors built from immunoglobulin superfamily domains	P	6	9	1188	2951	0.00505051	0.00304981	P30273,V9HWA9,P13688,P02790,Q9BT67,P14778	P30273,V9HWA9,P13688,P08575,O15400,P02790,Q9BT67,A0A024RCB7,P14778	0.101908	0.867177	0.666667
GO:0004252	serine-type endopeptidase activity	F	7	11	1188	2951	0.00589226	0.00372755	E9PIT3,J3QR68,B4DDT3,P00736,A0A0C4DG44,A0A494C0U1,A0A2R8YD72	E9PIT3,J3QR68,B4DDT3,A0A499FJL1,P00736,P08246,B2RAF9,A0A0C4DG44,A0A494C0U1,B2R7F8,A0A2R8YD72	0.102125	0.867177	0.636364
GO:0050729	positive regulation of inflammatory response	P	7	11	1188	2951	0.00589226	0.00372755	P30273,V9HWA9,P14902,P39019,Q9BV40,Q08211,P05109	P30273,V9HWA9,P14902,A0A024RCB7,P39019,Q9BV40,Q08211,O15455,O60674,P05109,P19438	0.102125	0.867177	0.636364
GO:0002700	regulation of production of molecular mediator of immune response	P	7	11	1188	2951	0.00589226	0.00372755	P78527,P02790,P30273,Q9BT67,Q12846,I4AY87,P14778	P78527,P02790,O15455,Q16539,P30273,Q9BT67,P08575,Q12846,I4AY87,A0A024RCB7,P14778	0.102125	0.867177	0.636364
GO:0005838	proteasome regulatory particle	C	7	11	1188	2951	0.00589226	0.00372755	B2R6D0,A0A087X2I1,P62195,O00231,Q9UNM6,O00232,Q53XL8	P55036,B2R6D0,A0A087X2I1,P62333,P62195,O00231,Q9UNM6,O00232,P51665,Q5U0B3,Q53XL8	0.102125	0.867177	0.636364
GO:0070252	actin-mediated cell contraction	P	7	11	1188	2951	0.00589226	0.00372755	Q8WZ42,P28289,P05023,Q13557,O75694,Q2TNI1,Q15842	Q8WZ42,P28289,P07951,P13533,P05023,Q13557,O75694,P14923,Q2TNI1,P15924,Q15842	0.102125	0.867177	0.636364
GO:0042734	presynaptic membrane	C	7	11	1188	2951	0.00589226	0.00372755	Q12846,Q14254,P27824,P20020,Q96CX2,Q9BTU6,O94910	Q12846,Q0JRZ9,P09497,O00291,Q13492,Q14254,P27824,P20020,Q96CX2,Q9BTU6,O94910	0.102125	0.867177	0.636364
GO:0050921	positive regulation of chemotaxis	P	7	11	1188	2951	0.00589226	0.00372755	P78536,P07996,P04792,A0A024R1P2,P62328,P09619,Q12846	P78536,P07996,Q16539,O14672,P04792,Q9BZL6,A0A024R1P2,O75923,P62328,P09619,Q12846	0.102125	0.867177	0.636364
GO:0050817	coagulation	P	29	59	1188	2951	0.0244108	0.0199932	P30273,P08123,P02675,P02679,P02730,P08758,E9PIT3,P02671,B4DDT3,P02042,P17612,P01023,B4DDZ4,D6RBL5,P16234,P08913,O15162,P07996,P04792,O00186,P35579,P24844,P63092,P21291,B4E2L8,B2R6V9,A0A024R244,P13688,A0A024R944	P30273,P08123,P02675,P02679,P05106,P02730,P08758,Q92769,E9PIT3,O60674,Q8TDZ2,P02671,B4DDT3,P31323,Q71DI3,P68431,Q96RI0,Q03113,P02042,B2R7F8,P17612,A2RU94,Q13547,P01023,B4DDZ4,D6RBL5,P16234,P02649,O95837,C9JPQ9,C9JU00,P08913,Q14344,P0DJI8,O15162,P02461,A0A0S2Z3M3,Q8WW76,Q12866,A0A140VJJ6,P29992,A0A348GSH7,P07996,V9HW12,P04004,P04792,O00186,P35579,P24844,P63092,P21291,Q86UX7,B4E2L8,B2R6V9,P23142,A0…	0.102167	0.867177	0.491525
GO:0002520	immune system development	P	36	75	1188	2951	0.030303	0.0254151	P16234,Q9Y3A5,P07333,P09619,P30273,P09382,P78527,P14902,Q9BT67,Q9Y3Z3,P02549,Q13619,B4DUT8,P78536,P55327,P35611,P39019,P35579,V9HWG7,P13688,A0A024R244,P15529,Q92608,Q9ULJ6,P0DMV9,P07996,P24844,P35555,P02730,Q5HYL6,P13010,O00231,Q9UNM6,O00232,P62195,A0A090N7V7	P08575,Q12866,Q6NXE6,P16234,Q9Y3A5,P07333,P13639,P09619,P30273,P09382,P78527,A0A024R3C7,P14902,Q9BT67,Q9Y3Z3,O95470,P02549,Q13619,Q13492,B4DUT8,P47974,Q13488,P78536,P55327,P43403,P35611,O60674,P39019,P35579,V9HWG7,Q14739,P49327,O75030,Q16539,P13688,A0A0S2Z3H2,P26583,P02008,A0A024R244,P15529,Q92608,V9HW12,Q9ULJ6,P0DMV9,Q99873,P07996,P24844,Q71DI3,P68431,Q13547,Q9BRX8,P35555,O15455,O75844,P02730,H0…	0.103434	0.867177	0.48
GO:0002366	leukocyte activation involved in immune response	P	39	82	1188	2951	0.0328283	0.0277872	Q92608,A0A024R244,P30273,P09382,Q9BTU6,A0A024R1P2,P63027,Q12846,P0DMV9,Q86VP6,P27105,P13010,P62937,Q9BV40,Q8TD55,P17858,Q9UQ80,O00186,P36871,P13688,P78371,P53618,O00231,P02765,P11717,Q9BXS5,Q9UNM6,O00264,Q9P0J7,Q9P0L0,P04839,O00232,P19652,Q9H0E2,P05109,P50395,O43747,P15529,Q9BT67	Q92608,O75923,A0A024R244,P30273,P13796,P09382,O00161,Q9BTU6,Q99584,A0A024R1P2,P63027,Q12846,P0DMV9,Q86VP6,Q5T4S7,Q13488,Q96CS3,P28066,P25787,P27105,P14923,P09211,P13010,P62937,Q9BV40,Q8TD55,P17858,Q9UQ80,O00186,P84095,Q7Z5G4,O60610,P36871,P51665,P13639,Q96BM9,P13688,O75165,P08575,P01111,P78371,P53618,O00231,P02765,P01833,P11717,P11142,P61026,Q9BXS5,Q9UNM6,P11216,P48960,P08246,P08473,O00264,Q9P0J7…	0.10559	0.867177	0.47561
GO:0032984	protein-containing complex disassembly	P	20	39	1188	2951	0.016835	0.0132159	A0A384MEF1,P35611,Q9UEY8,Q53GC7,P23528,O14976,Q12824,P17096,P46821,Q9BV40,V9HWA6,V9HWG7,B7Z5J7,A0A087WUZ3,P02549,A0A024R674,P28289,Q5HYL6,V9HW22,P62136	A0A384MEF1,P35611,Q9UEY8,B1AK85,A8K0T9,Q53GC7,B1AK88,P23528,Q8TDZ2,O14976,Q12824,Q86U86,P17096,P61221,Q92900,Q93045,P46821,Q9BV40,V9HWA6,V9HWG7,B7Z5J7,P33176,P06213,P63241,C9J7B5,A0A087WUZ3,P02549,A0A024R674,P28289,H0YNJ8,Q5HYL6,P29536,V9HW22,Q9BQS8,P11142,P62136,Q9UP38,O75844,O95104	0.106611	0.867177	0.512821
GO:1903530	regulation of secretion by cell	P	28	57	1188	2951	0.023569	0.0193155	P08913,P63092,A0A024R5F4,P63027,Q12846,Q08211,A0A024R1P2,P30273,A0A024R244,P13688,O43747,P02675,P02679,P02671,O00186,P04899,P17858,Q8WZ42,P62937,Q9BY67,P19652,P07333,A0A0S2Z3L2,Q9BV40,P55011,Q9Y2X7,P09525,P62328	Q16539,P19438,Q13488,P08913,P63092,P36404,A0A024R5F4,P27338,P63027,C9JM82,P61026,Q12846,P51153,O60674,Q08211,P33176,Q07954,A4D2P0,Q5XXA6,A0A024R1P2,P30273,A0A024R244,P13688,O43747,P02675,P02679,P02671,O00186,P04899,P17858,Q6DN12,Q8N8M9,P0DJI8,P53367,P02649,Q8WZ42,Q08752,P62937,P62330,Q9BY67,P19652,B2RPK0,Q5T9L3,Q96QK1,Q12904,P07333,A0A0S2Z3L2,Q8TDZ2,Q9BV40,P55011,Q02952,Q9Y2X7,P35080,A8KAH9,P0952…	0.107802	0.867177	0.491228
GO:0006875	cellular metal ion homeostasis	P	24	48	1188	2951	0.020202	0.0162657	A0A0S2Z3L2,Q01814,P20020,Q96TC7,Q86VP6,B4E1B2,G3V1D1,Q9NP58,Q9BT67,P02790,A0A384MDR3,Q15843,A8K5A4,P05023,P55011,P16234,P24530,P51572,Q2TNI1,P0DP24,Q13557,P17612,P05109,Q8N3V7	Q13488,A0A0S2Z3L2,Q01814,P02649,P20020,P08246,Q6ZSP7,Q53XM7,Q96TC7,P02795,Q86VP6,B4E1B2,G3V1D1,Q9NP58,Q9BT67,P02790,A0A384MDR3,A8K6Q8,A9JQE1,Q6ZMJ2,P38606,E9PQR3,Q15843,A8K5A4,B3KTA8,P05023,P55011,P16234,O60674,Q14344,P0DJI8,P24530,P51572,Q07954,Q9Y3D6,P25106,Q2TNI1,P0DP24,Q13557,O15247,P17612,P05109,B7Z591,P08575,O60610,Q96RI0,B0YJA4,Q8N3V7	0.108301	0.867177	0.5
GO:0006996	organelle organization	P	176	408	1188	2951	0.148148	0.138258	P39019,P46783,Q6UXG2,Q9UMS6,P35579,P27816,P0DP24,P68366,P09543,P46821,D3DPS3,Q02880,P62979,Q13619,P78527,P13010,A0A024R1N4,P12004,O75694,P52948,H3BRY3,Q9NR31,Q9UIG0,P16403,B2R984,A0A024QZP6,P16401,Q99525,Q02539,B2RCX0,A1L407,P16104,P07305,P35611,P29966,Q9UEY8,Q8IXW6,A0A024R694,B0I1S9,A0A140VK07,A0A384MEF1,Q53GC7,P23528,P62328,Q92608,O75190,P08913,Q13643,Q8IZM6,Q5HYL6,K7EJ44,P21291,P22105,A0A024R1…	P39023,P27635,P42677,P39019,Q9NQ39,Q15269,P46783,Q13488,Q6UXG2,Q9UMS6,Q92928,E9PD53,P25490,Q14683,Q9NTJ3,Q71DI3,P68431,P35579,P46100,P27816,P0DP24,P68366,P09543,P46821,A0A024RAM4,A6NHL2,D3DPS3,Q96L34,D3DUW5,P50570,Q9Y3D6,P07954,Q02880,P62979,Q13619,Q92905,Q01831,P61201,Q92878,P78527,A0A024R3C7,P13010,A0A024R1N4,P12004,E7EN38,O75694,Q8WUM0,P57740,P52948,A0A024R9M9,P10909,P31947,H3BRY3,Q9NR31,Q9UIG…	0.110823	0.867177	0.431373
GO:0004386	helicase activity	F	19	37	1188	2951	0.0159933	0.0125381	Q08211,P13010,A0A024R1N4,B3KRG2,B4DLA6,P60842,O75643,Q9NS91,Q8N3C0,B3KWW1,P51531,B4DWT9,B4DN41,B4DIJ6,B5BUE6,A0A5H1ZRQ2,A0A024R7L8,B4DX78,B4DP70	Q08211,P13010,A0A024R1N4,P46100,Q2TAK1,Q9Y230,Q8TDI0,P33993,B4DLS6,A0A024RAV2,B3KRG2,B4DLA6,Q92900,P60842,P17844,O75643,B4E0N1,P38919,Q7L7V1,Q9NS91,Q96S55,Q8N3C0,X6R2L4,B3KRS7,B3KWW1,P51531,B4DWT9,B4DN41,B4DIJ6,B5BUE6,A0A5H1ZRQ2,Q7Z7L1,A0A024R7L8,B4DX78,A0A2R8Y645,B4E0S6,B4DP70	0.112677	0.867177	0.513514
GO:0055065	metal ion homeostasis	P	27	55	1188	2951	0.0227273	0.0186377	P04899,P24530,A0A0S2Z3L2,Q01814,P20020,Q96TC7,Q86VP6,B4E1B2,G3V1D1,Q9NP58,Q9BT67,P02790,A0A384MDR3,Q15843,A8K5A4,P05023,P55011,P16234,P51572,Q2TNI1,P0DP24,Q13557,P17612,P05109,P98170,Q01118,Q8N3V7	P04899,P24530,Q13488,A0A0S2Z3L2,Q01814,P02649,P20020,P08246,Q6ZSP7,Q53XM7,Q96TC7,P02795,Q86VP6,B4E1B2,G3V1D1,Q9NP58,Q9BT67,P02790,A0A384MDR3,A8K6Q8,A9JQE1,Q6ZMJ2,P38606,E9PQR3,Q15843,A8K5A4,B3KTA8,P05023,P55011,P16234,O60674,Q14344,P0DJI8,P51572,Q07954,Q9Y3D6,P25106,Q2TNI1,P0DP24,Q13557,O15247,P17612,Q12955,P05109,B7Z591,P08575,O60610,Q96RI0,B0YJA4,P98170,Q13492,Q687X5,Q9Y666,Q01118,Q8N3V7	0.113789	0.867177	0.490909
GO:0097435	supramolecular fiber organization	P	47	101	1188	2951	0.0395623	0.0342257	P35611,P29966,Q9UEY8,Q8IXW6,A0A024R694,B0I1S9,A0A140VK07,A0A384MEF1,Q53GC7,P23528,P62328,Q8WZ42,P28289,Q0VF96,P02549,Q9NQX4,B3KTA3,P46821,Q53HG7,V9HWA6,V9HWG7,Q99715,P08123,Q05707,P51884,A0A087WWA5,A0A140TA52,P22105,P12107,P35749,Q9Y2A7,Q9Y295,Q9UMS6,Q8N3V7,V9HW92,O75190,V9HWE1,P35527,P08727,P21291,A0A087WV20,A0A087WUZ3,A0A024R674,Q5HYL6,P16234,P09619,P0DMV9	P35611,P29966,Q9UEY8,Q8IXW6,A0A024R694,B0I1S9,Q8TDZ2,A0A140VK07,O43707,P13796,Q14651,P62745,Q53GY0,B3KUI1,A0A384MEF1,B1AK85,A8K0T9,Q53GC7,B1AK88,P23528,P62328,Q8WZ42,P84095,P28289,Q0VF96,P02549,Q8WUW1,P57737,P29536,Q9NQX4,A4D2P0,O75146,B3KTA3,P07951,Q9UI08,B3KTM9,O00291,Q93045,Q08379,P46821,Q53HG7,O60610,O60674,A0A2R8Y5N1,A0A0A6YYG9,V9HWA6,V9HWG7,Q99715,P13942,P08123,Q07507,Q05707,P51884,A0A087WW…	0.114412	0.867177	0.465347
GO:0034404	nucleobase-containing small molecule biosynthetic process	P	23	46	1188	2951	0.0193603	0.0155879	Q6FHK8,H3BQN4,V9HWF4,A0A2R8Y6G6,B4DWQ3,P17858,K7EM90,U3KPZ0,P36871,B3KT70,Q2QD09,V9HVZ4,A0A0J9YX90,O75694,Q92621,P12270,Q8N1F7,P52948,Q12769,Q9Y3Z3,P49773,P09543,P02730	Q6FHK8,H3BQN4,V9HWF4,A0A2R8Y6G6,B4DWQ3,P17858,V9HW85,K7EM90,K7EIL4,U3KPZ0,P36871,H3BPS8,B3KT70,Q2QD09,B4DVJ0,P15259,V9HVZ4,A0A0J9YX90,Q53HE2,B4DHB3,P60174,P49790,O75694,Q92621,P12270,P57740,P49792,Q8N1F7,Q5SRE5,P52948,Q12769,Q96EE3,P37198,Q8WUM0,A0A5F9ZH31,B3KRZ3,O60361,Q32Q12,H0Y6J0,Q9Y3Z3,P49773,A0A024R1T5,P09543,P06213,Q13131,P02730	0.114433	0.867177	0.5
GO:0030097	hemopoiesis	P	34	71	1188	2951	0.0286195	0.0240596	P16234,Q9Y3A5,P07333,P09619,P30273,P09382,P78527,Q9BT67,P78536,P55327,P35611,P39019,P35579,V9HWG7,P13688,Q13619,A0A024R244,P15529,Q92608,Q9ULJ6,P0DMV9,P07996,P24844,P35555,P02730,Q5HYL6,P13010,O00231,Q9UNM6,O00232,P62195,A0A090N7V7,P02549,B4DUT8	P08575,Q12866,Q6NXE6,P16234,Q9Y3A5,P07333,P13639,P09619,P30273,P09382,P78527,A0A024R3C7,Q9BT67,Q13488,P78536,P55327,P43403,P35611,O60674,P39019,P35579,V9HWG7,Q14739,P49327,O75030,Q16539,P13688,Q13619,P47974,A0A0S2Z3H2,P02008,A0A024R244,P15529,Q92608,V9HW12,Q9ULJ6,P0DMV9,Q99873,P26583,P07996,P24844,Q71DI3,P68431,Q13547,Q9BRX8,P35555,O15455,P02730,H0YNJ8,Q5HYL6,P13010,Q8NG06,A0A024RCB7,P55036,Q1640…	0.114714	0.867177	0.478873
GO:0042592	homeostatic process	P	73	162	1188	2951	0.0614478	0.0548966	P78527,P13010,A0A024R1N4,P12004,O00186,B3KT70,P09619,P04792,P02549,I4AY87,P04899,P24530,P63092,O60503,P17612,Q13557,A6NIW5,A0A090N8Y2,V9HWC7,H9ZYJ2,A0A024R8S5,Q15084,K7ER96,P04839,A0A384NPQ2,P02730,A0A0S2Z3L2,Q01814,P20020,Q96TC7,Q86VP6,B4E1B2,G3V1D1,Q9NP58,Q9BT67,P02790,A0A384MDR3,Q15843,A8K5A4,P05023,P55011,P35611,Q6FIC5,P16234,P51572,Q2TNI1,P0DP24,P39019,Q9H3R2,O95436,V9HWH2,P05109,P78371,P785…	Q92878,P78527,A0A024R3C7,P13010,A0A024R1N4,P12004,E7EN38,O00186,B3KT70,A0A024R843,P09619,A0A024R7A8,P04792,P01833,Q06830,P02549,I4AY87,P04899,P24530,P31323,P63092,O60503,P17612,Q13557,P30044,A6NIW5,A0A090N8Y2,V9HWC7,H9ZYJ2,B3KQT2,A0A024R8S5,V9HW12,Q15084,Q8NBS9,K7ER96,P04839,Q9H3N1,P00390,O00391,V9HW51,B3KTQ9,A0A384NPQ2,Q96JJ7,P02730,Q13488,A0A0S2Z3L2,Q01814,P02649,P20020,P08246,Q6ZSP7,Q53XM7,Q96…	0.115389	0.867177	0.450617
GO:0048732	gland development	P	18	35	1188	2951	0.0151515	0.0118604	P11717,A0A0S2Z5M1,Q86X29,O94788,Q2TNI1,A0A024R944,Q13505,P26038,A0A024R3E3,P16234,P09619,F8VVT9,P78527,Q14118,P07333,P06401,P12004,P13688	O75844,P11717,P62330,A0A0S2Z5M1,Q86X29,O94788,Q99808,Q2TNI1,A0A024R944,Q13505,P26038,A0A024R3E3,P16234,P06213,P09619,P49327,Q5T9L3,F8VVT9,P78527,A0A024R3C7,V9HW12,A0A024RBL6,Q14118,G4XH65,P07333,Q9Y4D7,P06401,O60674,P47895,P12004,O14744,P27635,A8KAH9,P04004,P13688	0.119152	0.867177	0.514286
GO:0006754	ATP biosynthetic process	P	22	44	1188	2951	0.0185185	0.0149102	Q6FHK8,H3BQN4,V9HWF4,A0A2R8Y6G6,B4DWQ3,P17858,K7EM90,U3KPZ0,P36871,B3KT70,Q2QD09,V9HVZ4,A0A0J9YX90,O75694,Q92621,P12270,Q8N1F7,P52948,Q12769,P06576,P02730,P62328	Q6FHK8,H3BQN4,V9HWF4,A0A2R8Y6G6,B4DWQ3,P17858,V9HW85,K7EM90,K7EIL4,U3KPZ0,P36871,H3BPS8,B3KT70,Q2QD09,B4DVJ0,P15259,V9HVZ4,A0A0J9YX90,Q53HE2,B4DHB3,P60174,P49790,O75694,Q92621,P12270,P57740,P49792,Q8N1F7,Q5SRE5,P52948,Q12769,Q96EE3,P37198,Q8WUM0,P25705,B4DL14,D6N3H7,P24539,P06576,P48047,P06213,Q13131,P02730,P62328	0.120972	0.867177	0.5
GO:0043299	leukocyte degranulation	P	36	76	1188	2951	0.030303	0.025754	Q9BTU6,A0A024R1P2,P30273,A0A024R244,P63027,Q12846,P0DMV9,Q86VP6,Q92608,P27105,P13010,P62937,Q9BV40,Q8TD55,P17858,Q9UQ80,O00186,P36871,P13688,P78371,P53618,O00231,P02765,P11717,Q9BXS5,Q9UNM6,O00264,Q9P0J7,Q9P0L0,P04839,O00232,P19652,Q9H0E2,P05109,P50395,O43747	O00161,Q9BTU6,Q99584,A0A024R1P2,P30273,A0A024R244,P63027,Q12846,P0DMV9,Q86VP6,Q92608,Q5T4S7,Q13488,Q96CS3,P28066,P25787,P27105,P14923,P09211,P13010,P62937,Q9BV40,Q8TD55,P17858,Q9UQ80,O00186,P84095,Q7Z5G4,O60610,P36871,P51665,P13639,Q96BM9,P13688,O75165,P08575,P01111,P78371,P53618,O00231,P02765,P01833,P11717,P11142,P61026,Q9BXS5,Q9UNM6,P11216,P48960,P08246,P08473,O00264,Q9P0J7,Q8NBS9,Q9P0L0,P04839…	0.122994	0.867177	0.473684
GO:0002263	cell activation involved in immune response	P	39	83	1188	2951	0.0328283	0.0281261	Q92608,A0A024R244,P30273,P09382,Q9BTU6,A0A024R1P2,P63027,Q12846,P0DMV9,Q86VP6,P27105,P13010,P62937,Q9BV40,Q8TD55,P17858,Q9UQ80,O00186,P36871,P13688,P78371,P53618,O00231,P02765,P11717,Q9BXS5,Q9UNM6,O00264,Q9P0J7,Q9P0L0,P04839,O00232,P19652,Q9H0E2,P05109,P50395,O43747,P15529,Q9BT67	Q07954,Q92608,O75923,A0A024R244,P30273,P13796,P09382,O00161,Q9BTU6,Q99584,A0A024R1P2,P63027,Q12846,P0DMV9,Q86VP6,Q5T4S7,Q13488,Q96CS3,P28066,P25787,P27105,P14923,P09211,P13010,P62937,Q9BV40,Q8TD55,P17858,Q9UQ80,O00186,P84095,Q7Z5G4,O60610,P36871,P51665,P13639,Q96BM9,P13688,O75165,P08575,P01111,P78371,P53618,O00231,P02765,P01833,P11717,P11142,P61026,Q9BXS5,Q9UNM6,P11216,P48960,P08246,P08473,O00264…	0.124475	0.867177	0.46988
GO:0050778	positive regulation of immune response	P	39	83	1188	2951	0.0328283	0.0281261	P30273,V9HWA9,P01023,Q96PK6,P78527,P13010,D3DUZ3,O00231,Q9UNM6,Q9H3R2,O00232,P17612,P62195,P02675,P02679,P02671,P05109,P62979,P14902,P02790,P00736,P15529,Q9BYM8,Q6IC98,Q9Y2A7,Q9BY67,A0A024R244,Q12846,O43747,Q08211,O15162,P13688,P39019,I4AY87,P98170,P0DMV9,Q7Z2W4,Q9BV40,P14778	P30273,V9HWA9,P01023,P08575,O15400,Q96PK6,P78527,P13010,X6RHM1,D3DUZ3,H3BM18,H3BR88,B2RPK0,P55036,Q16401,P28066,P25787,P60900,O75582,P51665,P62333,P01111,O00231,Q9UNM6,Q9H3R2,O00232,P49721,P17612,Q9UKB1,P62195,P02675,P02679,O15455,P02671,P51617,A0A384MDW3,P05109,Q16539,P62979,P62837,P14902,A0A024RCB7,P02790,A0A140TA49,P10909,P00736,B2R6W1,P15529,A0A024RAB9,P43403,Q9BYM8,Q6PJK7,Q9BZL6,B0YJA4,P0400…	0.124475	0.867177	0.46988
GO:0060562	epithelial tube morphogenesis	P	12	22	1188	2951	0.010101	0.0074551	Q96JQ0,Q86YT6,P23528,P11586,O95487,P17612,Q6FIC5,P62136,Q14118,P07333,P06401,Q9Y5V3	Q9Y4D7,Q14344,P17813,Q96JQ0,Q86YT6,P23528,P11586,O95487,P17612,A0A024RBL6,Q6FIC5,P62136,Q5U651,Q14118,P07333,G4XH65,P06401,P62745,Q9BZL6,Q13308,Q9UP38,Q9Y5V3	0.124969	0.867177	0.545455
GO:0051017	actin filament bundle assembly	P	12	22	1188	2951	0.010101	0.0074551	Q9UMS6,Q8N3V7,V9HW92,A0A087WV20,Q0VF96,P35611,P29966,Q9UEY8,Q8IXW6,A0A024R694,B0I1S9,A0A140VK07	Q9UMS6,Q8N3V7,P35080,V9HW92,Q15942,A0A087WV20,Q9UI08,Q0VF96,P35611,P29966,Q9UEY8,Q8IXW6,A0A024R694,B0I1S9,Q8TDZ2,A0A140VK07,O43707,P13796,Q14651,P62745,Q53GY0,B3KUI1	0.124969	0.867177	0.545455
GO:0048568	embryonic organ development	P	12	22	1188	2951	0.010101	0.0074551	Q86YT6,Q9H5Y7,Q96RY7,O94788,P12107,P35555,P16234,P11586,O95487,P08727,O75190,P09619	Q86YT6,A0A024RBL6,P17813,P47895,Q9H5Y7,Q96RY7,O94788,P12107,P35555,P16234,P38919,P11586,O95487,P08727,P24468,O75190,Q9NR09,Q13308,Q9NUY8,P62995,P27635,P09619	0.124969	0.867177	0.545455
GO:0061572	actin filament bundle organization	P	12	22	1188	2951	0.010101	0.0074551	P35611,P29966,Q9UEY8,Q8IXW6,A0A024R694,B0I1S9,A0A140VK07,Q9UMS6,Q8N3V7,V9HW92,A0A087WV20,Q0VF96	P35611,P29966,Q9UEY8,Q8IXW6,A0A024R694,B0I1S9,Q8TDZ2,A0A140VK07,O43707,P13796,Q14651,P62745,Q53GY0,B3KUI1,Q9UMS6,Q8N3V7,P35080,V9HW92,Q15942,A0A087WV20,Q9UI08,Q0VF96	0.124969	0.867177	0.545455
GO:0051249	regulation of lymphocyte activation	P	12	22	1188	2951	0.010101	0.0074551	P09382,Q8WXW3,P02549,P15529,A0A024R1P2,Q9BT67,P14902,P13688,O43747,A0A024R244,Q9ULJ6,Q14254	P08575,P09382,P98172,Q8WXW3,A0A0S2Z3H2,P02549,P15529,A0A024R1P2,Q9BT67,P14902,P13688,O43747,P47974,A0A024R244,V9HW12,P43403,Q9ULJ6,P51452,B0YJA4,A0A024RCB7,Q12866,Q14254	0.124969	0.867177	0.545455
GO:0070647	protein modification by small protein conjugation or removal	P	57	125	1188	2951	0.0479798	0.0423585	Q63HN8,Q8TDB6,P62979,Q9H6Y7,O00231,Q9UHC7,Q9BYM8,Q9UNM6,O00232,P62195,Q86VP6,P78527,Q86YT6,Q96LD4,Q9UJX2,P12004,Q13619,Q6ZT12,Q9NS91,B4DM84,Q15843,Q9UPT9,A0A140VJZ1,O75886,B7ZKS3,Q59EZ5,O94966,Q5VVQ6,B7Z855,D3VVS9,Q15040,V9GZ20,D3VVK5,Q9UPU5,Q9Y5K5,B2RB07,A0A0C4DG73,O75694,Q92621,P12270,Q9Y4E5,Q9ULJ6,Q8N1F7,P52948,Q12769,J3JZZ9,F8W8D4,P0DMV9,Q2TNI1,P31689,Q9BT67,P98170,Q9H0E2,Q13526,Q96GF1,B4DGI3…	P55036,Q63HN8,Q16401,A0A024R843,Q15386,Q8TDB6,P28066,P62979,Q96J02,P25787,Q8IU81,P60900,Q9H6Y7,Q9UBS8,P51665,P62333,O00231,Q9UHC7,Q9BYM8,Q8NG06,Q9P2G1,Q9UNM6,O00232,P49721,Q9UMS4,O60291,Q9H0M0,Q9UKB1,P62195,Q8IWV8,P62837,Q92905,P61201,Q86VP6,P78527,Q96JH7,Q86YT6,Q96BH1,Q96LD4,Q9UJX2,Q12986,Q8N5D0,P12004,Q13619,Q6ZT12,Q9NR09,A8K9U2,Q9NS91,B4DM84,Q15843,Q14258,Q9UPT9,A0A140VJZ1,D3DWB6,O75886,B7ZKS3…	0.12509	0.867177	0.456
GO:0002683	negative regulation of immune system process	P	17	33	1188	2951	0.0143098	0.0111826	P01023,P13688,P07996,P78527,Q9BT67,I4AY87,Q13619,Q8WXW3,P30273,Q6IC98,P14902,P35555,O00635,P39019,Q14166,Q9Y3Z3,A0A090N7V7	P01023,P13688,P08575,P07996,P78527,Q9BT67,I4AY87,Q13619,Q8WXW3,P30273,O15455,Q6IC98,Q8TAT6,P14902,P50453,V9HW12,Q99873,P35555,A0A024RBK4,A0A348GSH7,Q96J02,O00635,O75688,P02461,P51452,B0YJA4,Q12866,P39019,Q460N5,Q14166,Q9Y3Z3,Q9Y6C2,A0A090N7V7	0.126075	0.867177	0.515152
GO:0019783	ubiquitin-like protein-specific protease activity	F	17	33	1188	2951	0.0143098	0.0111826	A0A140VJZ1,B7ZKS3,Q9UPT9,O94966,Q5VVQ6,J3KNL7,D3VVS9,Q15040,D3VVK5,Q9UPU5,B4DM84,Q9Y5K5,B2RB07,Q59EZ5,B7Z855,V9GZ20,A0A0C4DG73	A0A140VJZ1,F5H6Q1,Q96JH7,B7ZKS3,Q9UHP3,D3DV11,Q5VV17,Q9UPT9,O94966,Q5VVQ6,J3KNL7,P51784,D3VVS9,Q15040,D3VVL8,Q53FJ3,Q92905,Q6GQQ9,D3VVH3,D3VVK5,D3VVD7,P46736,Q9UPU5,B4DM84,Q9Y5K5,B2RB07,D3DWB6,Q59EZ5,V9GXZ5,A6NJA2,B7Z855,V9GZ20,A0A0C4DG73	0.126075	0.867177	0.515152
GO:0045177	apical part of cell	C	17	33	1188	2951	0.0143098	0.0111826	P05023,P50443,A0A024RD80,P26038,O00186,P55011,P13688,P09619,O95436,P20020,Q86UE4,Q9H3R2,P78536,Q75L80,Q01650,Q96JQ0,B0I1S9	A0A024R3A6,P05023,P16422,P50443,Q99808,Q13488,A0A024RD80,P26038,O00186,P55011,P13688,P09619,A0A024R3T2,O95436,P20020,Q86UE4,Q9H3R2,Q13131,P78536,O75970,A0A024QZ15,O75146,Q75L80,P38606,P41440,A2RU94,P21281,Q5XXA6,Q9BUF7,Q01650,Q96JQ0,B0I1S9,Q07954	0.126075	0.867177	0.515152
GO:0042692	muscle cell differentiation	P	17	33	1188	2951	0.0143098	0.0111826	P35579,H0YD14,P28289,Q8WZ42,P35749,A0A0S2Z3L2,P24530,P08727,V9HWG7,P21291,P67809,P16234,P09619,Q14192,Q13526,A0A024R0S6,B2R4P9	A0A024RBL6,B3KSL7,P35579,H0YD14,Q9NZM1,P17655,Q16539,A0A024RCB7,P28289,P29536,P13533,Q8WZ42,P35749,A0A0S2Z3L2,O75923,P24530,B2R5T5,P08727,V9HWG7,P21291,O75844,Q14315,P67809,A0A024R843,P16234,P09619,Q14192,Q13526,P25490,P17813,O75955,A0A024R0S6,B2R4P9	0.126075	0.867177	0.515152
GO:0036459	thiol-dependent ubiquitinyl hydrolase activity	F	17	33	1188	2951	0.0143098	0.0111826	A0A140VJZ1,B7ZKS3,Q9UPT9,O94966,Q5VVQ6,J3KNL7,D3VVS9,Q15040,D3VVK5,Q9UPU5,B4DM84,Q9Y5K5,B2RB07,Q59EZ5,B7Z855,V9GZ20,A0A0C4DG73	A0A140VJZ1,F5H6Q1,Q96JH7,B7ZKS3,Q9UHP3,D3DV11,Q5VV17,Q9UPT9,O94966,Q5VVQ6,J3KNL7,P51784,D3VVS9,Q15040,D3VVL8,Q53FJ3,Q92905,Q6GQQ9,D3VVH3,D3VVK5,D3VVD7,P46736,Q9UPU5,B4DM84,Q9Y5K5,B2RB07,D3DWB6,Q59EZ5,V9GXZ5,A6NJA2,B7Z855,V9GZ20,A0A0C4DG73	0.126075	0.867177	0.515152
GO:0030001	metal ion transport	P	25	51	1188	2951	0.0210438	0.0172823	P05023,Q15842,H0YFV4,Q01118,Q2TNI1,Q01814,B4E1B2,G3V1D1,A0A384MDR3,A8K5A4,P0DP24,Q13557,P17612,Q00610,P55011,P08913,P04899,P20020,P09619,Q09666,P27105,P63027,A0A0S2Z3L2,P46939,Q9BT67	P05023,Q15842,H0YFV4,Q01118,Q2TNI1,Q01814,Q8N4V1,B4E1B2,G3V1D1,A0A384MDR3,A9JQE1,E9PQR3,A8K5A4,B3KTA8,Q12955,P0DP24,Q13557,O15247,P17612,Q687X5,O43707,Q15907,Q13488,Q00610,Q07960,P50570,A8K6Q8,P38606,P21281,Q6ZMJ2,P55011,P33176,P08913,P08575,O60610,Q96RI0,B0YJA4,P04899,P20020,O75923,P09619,Q09666,P27105,P63027,Q86VW0,A0A0S2Z3L2,O75844,Q9Y666,P46939,A0A3B3IRK3,Q9BT67	0.12693	0.867177	0.490196
GO:0020037	heme binding	F	21	42	1188	2951	0.0176768	0.0142325	Q9NQT3,A0A384ME44,V9H1D9,A0A384P5Q0,A0A385HW02,Q6VFQ6,Q9NP58,Q53TK1,A9YUX2,A8K2V7,Q6LEN0,C8C504,P14902,Q9UK54,O00264,P04839,A0A385HW21,P02042,A0A3G9CLN8,Q9BX83,C9JFR7	Q9NQT3,A0A384ME44,V9H1D9,A0A384P5Q0,A0A385HW02,Q4F786,Q6VFQ6,Q9NP58,Q8TAK2,Q53TK1,O60674,A9YUX2,A8K2V7,Q6LEN0,B4DWK8,C8C504,P14902,Q9UK54,P02008,A0A385HVZ2,A0A385HW63,O00264,O15173,D1MGQ0,Q7Z7B4,P04839,I1VZV6,Q6J1Z9,A0A385HW21,Q14473,P02042,B2M1S7,Q86YL2,A0A385HW00,E1B2D1,Q687X5,H7C0D0,A0A3G9CLN8,Q9BX83,Q14485,C9JFR7,Q86YQ5	0.127952	0.867177	0.5
GO:0042060	wound healing	P	35	74	1188	2951	0.0294613	0.0250762	P35579,P30273,P08123,P02675,P02679,P02730,P08758,E9PIT3,P02671,B4DDT3,P02042,P17612,P01023,P16234,P08913,O15162,P07996,P78536,A0A384MEF1,Q14118,P13688,P55011,P04792,O00186,P24844,P63092,P21291,B4E2L8,B2R6V9,A0A024R244,A0A024R944,Q15149,P09619,B4DUT8,P05109	P35579,Q9NZM1,O75923,P30273,P08123,P02675,P02679,P05106,P02730,P08758,Q92769,E9PIT3,O60674,Q8TDZ2,P02671,B4DDT3,P31323,Q71DI3,P68431,Q96RI0,Q03113,P02042,B2R7F8,P17612,A2RU94,Q13547,P01023,P16234,P02649,A0A024RCB7,O95837,C9JPQ9,C9JU00,P08913,Q14344,P0DJI8,O15162,P02461,A0A0S2Z3M3,Q8WW76,Q12866,A0A140VJJ6,P29992,A0A348GSH7,P07996,V9HW12,P04004,P08648,P78536,A0A384MEF1,Q14118,P13688,P55011,P04792,O…	0.129456	0.867177	0.472973
GO:0090066	regulation of anatomical structure size	P	28	58	1188	2951	0.023569	0.0196544	P20020,A0A384MEF1,P35611,Q9UEY8,Q53GC7,P62328,P55011,P26038,P24530,P62736,O00443,P08913,P23528,V9HWA6,V9HWG7,Q9Y2A7,P62136,Q2TNI1,P46821,A0A024RD80,P02675,P02679,P02671,A0A087WUZ3,P02549,A0A024R674,P28289,Q5HYL6	P20020,A0A384MEF1,P35611,Q9UEY8,B1AK85,A8K0T9,Q53GC7,B1AK88,P62328,P55011,Q9Y666,Q8WUW1,P26038,Q8N5D0,P24530,P62736,O00443,P08913,P02649,P50570,Q96AP7,P35080,P23528,V9HWA6,V9HWG7,Q14678,O75146,Q9Y2A7,Q6R327,P62330,P29536,Q9UI08,Q14651,B4DTI0,Q8IY98,A4D275,B1ALC0,A0A0A6YYG9,P61160,P53367,P62136,Q2TNI1,P46821,Q9H2P0,Q8TB45,A0A024RD80,P02675,P02679,P35367,P02671,Q07954,A0A087WUZ3,P02549,A0A024R674,P…	0.131199	0.867177	0.482759
GO:0001568	blood vessel development	P	28	58	1188	2951	0.023569	0.0196544	Q63HN8,P06576,Q2TNI1,P35579,P13688,Q6FIC5,P39060,Q15582,Q9ULJ6,P07996,A0A3B3ITK0,P09619,O95487,P04792,O14558,V9HWA9,Q86UE4,P04839,A0A024R244,Q14118,P55011,P62736,P16234,O00443,Q86YT6,P08123,Q9H6X2,O94788	Q9BUP3,Q63HN8,P06576,Q2TNI1,Q9Y4D7,P08648,Q12904,P35579,Q59F20,P13688,Q6FIC5,P39060,O75923,Q16539,P19338,Q5U651,Q15582,Q9UHN6,P62745,Q9BZL6,B0YJA4,P25106,Q14344,P17813,O95470,Q9ULJ6,P07996,A0A3B3ITK0,Q9Y6C2,P09619,P50570,Q9ULT8,Q07954,O95487,P14923,P04792,O14558,O15455,V9HWA9,Q86UE4,P04839,A0A024R244,P24468,P02649,P05106,Q14118,P02461,Q13308,P55011,P62736,P16234,O00443,A8KAH9,Q86YT6,P08123,A0A024…	0.131199	0.867177	0.482759
GO:0072359	circulatory system development	P	41	88	1188	2951	0.0345118	0.0298204	Q63HN8,P06576,Q2TNI1,P35579,P13688,Q6FIC5,P39060,Q15582,Q86YT6,P08123,Q9H6X2,O94788,Q9ULJ6,A0A024R244,P07996,O95487,Q96JQ0,B4DN50,P78527,P35555,P12004,P11586,Q96RY7,A0A3B3ITK0,P09619,P04792,O14558,V9HWA9,Q86UE4,P04839,Q8WZ42,P35749,P16234,P12107,Q14192,Q14118,P80723,P55011,Q13526,P62736,O00443	Q9BUP3,Q63HN8,P06576,Q2TNI1,Q9Y4D7,P08648,Q12904,P35579,Q59F20,P13688,Q6FIC5,P39060,O75923,Q16539,P19338,Q5U651,Q15582,Q9UHN6,P62745,Q9BZL6,B0YJA4,P25106,Q86YT6,P08123,A0A024RBL6,Q9H6X2,O94788,Q14344,P17813,O95470,Q9ULJ6,A0A024R244,P07996,P06213,O75844,Q9UP38,O95487,O75911,Q9ULT8,P19438,Q9Y6C2,Q96JQ0,P15924,P50570,Q13308,Q15643,B4DN50,P78527,A0A024R3C7,P35555,Q10567,P12004,P11586,P02461,Q96RY7,Q9…	0.131732	0.867177	0.465909
GO:0019722	calcium-mediated signaling	P	11	20	1188	2951	0.00925926	0.00677736	P0DP24,Q13557,P17612,A0A0S2Z3L2,P51572,O94910,P49773,A0A024R244,Q14192,Q9NZU5,P24530	P0DP24,Q13557,O15247,P17612,A0A0S2Z3L2,P08575,P51572,Q9Y3D6,O94910,P43403,P49773,A0A024R244,O75844,Q13131,Q14192,Q9NZU5,P24530,Q6DN12,A0A590UJI2,P25106	0.131814	0.867177	0.55
GO:0022409	positive regulation of cell-cell adhesion	P	11	20	1188	2951	0.00925926	0.00677736	P09382,P02675,P02679,P02671,P02549,P15529,O14495,Q9ULJ6,A0A024R244,Q14254,P23229	P09382,P98172,Q12955,P02675,P02679,O75955,P02671,P02549,P08575,P15529,O14495,P43403,Q9ULJ6,A0A024R244,B0YJA4,P08246,Q14254,P51617,A0A024RCB7,P23229	0.131814	0.867177	0.55
GO:0055076	transition metal ion homeostasis	P	11	20	1188	2951	0.00925926	0.00677736	Q86VP6,B4E1B2,G3V1D1,Q9NP58,Q9BT67,P02790,A0A384MDR3,Q15843,A8K5A4,P05109,P98170	P02795,Q86VP6,B4E1B2,G3V1D1,Q9NP58,Q9BT67,P02790,A0A384MDR3,A8K6Q8,A9JQE1,Q6ZMJ2,P38606,E9PQR3,Q15843,A8K5A4,B3KTA8,P05109,P98170,Q13492,Q687X5	0.131814	0.867177	0.55
GO:0070838	divalent metal ion transport	P	11	20	1188	2951	0.00925926	0.00677736	Q2TNI1,Q01814,P0DP24,Q13557,P17612,P04899,P08913,P20020,P09619,Q09666,A0A0S2Z3L2	Q2TNI1,Q01814,P0DP24,Q13557,O15247,P17612,Q8N4V1,P08575,O60610,Q96RI0,B0YJA4,P04899,P08913,P20020,O75923,P09619,Q09666,Q86VW0,A0A0S2Z3L2,O75844	0.131814	0.867177	0.55
GO:0002449	lymphocyte mediated immunity	P	11	20	1188	2951	0.00925926	0.00677736	P30273,V9HWA9,P13688,P15529,P02790,P00736,A0A384NPQ2,Q9BY67,O43747,Q9BT67,P14778	P30273,V9HWA9,P13688,P08575,O15400,P15529,P02790,P10909,P00736,A0A024RAB9,Q06830,A0A384NPQ2,Q13488,P50453,Q9BY67,A2RU94,O43747,Q9BT67,A0A024RCB7,P14778	0.131814	0.867177	0.55
GO:0072511	divalent inorganic cation transport	P	11	20	1188	2951	0.00925926	0.00677736	Q2TNI1,Q01814,P0DP24,Q13557,P17612,P04899,P08913,P20020,P09619,Q09666,A0A0S2Z3L2	Q2TNI1,Q01814,P0DP24,Q13557,O15247,P17612,Q8N4V1,P08575,O60610,Q96RI0,B0YJA4,P04899,P08913,P20020,O75923,P09619,Q09666,Q86VW0,A0A0S2Z3L2,O75844	0.131814	0.867177	0.55
GO:0005924	cell-substrate adherens junction	C	44	95	1188	2951	0.037037	0.0321925	P0DMV9,P23528,A0A1S5UZ07,A0A024QZN4,P62424,Q15149,A0A384MEF1,P35611,Q14254,P29966,A0A0A0MTH3,Q00610,Q9Y2A7,P26038,Q8WXH0,P62937,Q2TNI1,P08758,Q09666,P04792,Q15417,P05387,Q14192,Q13643,P35579,O14976,Q9Y2X7,P09619,Q9Y4G6,P11717,P23229,P39019,P61981,E9PGF5,Q9UMS6,P21291,Q14118,P15529,E7ERH1,P27348,Q13425,P17096,P46783,P50395	P0DMV9,P23528,A0A1S5UZ07,A0A024QZN4,P28838,P62424,Q15149,A0A384MEF1,P35611,P62269,P36507,Q14254,P29966,Q9UBG0,A0A0A0MTH3,P16144,Q00610,Q9Y2A7,O43491,P26038,P05106,Q8WXH0,P14923,P62937,Q2TNI1,P08758,Q09666,P04792,P08648,Q15417,P05387,P84095,Q14192,Q13643,P35579,O75955,O60674,O14976,Q9Y2X7,P09619,P08575,Q14344,P50570,Q9Y4G6,Q8WX93,P11717,P11142,P23229,P39019,Q13884,P61981,P61026,P62330,P48960,E9PGF…	0.132149	0.867177	0.463158
GO:0030055	cell-substrate junction	C	44	95	1188	2951	0.037037	0.0321925	Q15149,P23229,P0DMV9,P23528,A0A1S5UZ07,A0A024QZN4,P62424,A0A384MEF1,P35611,Q14254,P29966,A0A0A0MTH3,Q00610,Q9Y2A7,P26038,Q8WXH0,P62937,Q2TNI1,P08758,Q09666,P04792,Q15417,P05387,Q14192,Q13643,P35579,O14976,Q9Y2X7,P09619,Q9Y4G6,P11717,P39019,P61981,E9PGF5,Q9UMS6,P21291,Q14118,P15529,E7ERH1,P27348,Q13425,P17096,P46783,P50395	Q15149,P16144,P23229,P0DMV9,P23528,A0A1S5UZ07,A0A024QZN4,P28838,P62424,A0A384MEF1,P35611,P62269,P36507,Q14254,P29966,Q9UBG0,A0A0A0MTH3,Q00610,Q9Y2A7,O43491,P26038,P05106,Q8WXH0,P14923,P62937,Q2TNI1,P08758,Q09666,P04792,P08648,Q15417,P05387,P84095,Q14192,Q13643,P35579,O75955,O60674,O14976,Q9Y2X7,P09619,P08575,Q14344,P50570,Q9Y4G6,Q8WX93,P11717,P11142,P39019,Q13884,P61981,P61026,P62330,P48960,E9PGF…	0.132149	0.867177	0.463158
GO:0005925	focal adhesion	C	44	95	1188	2951	0.037037	0.0321925	P0DMV9,P23528,A0A1S5UZ07,A0A024QZN4,P62424,Q15149,A0A384MEF1,P35611,Q14254,P29966,A0A0A0MTH3,Q00610,Q9Y2A7,P26038,Q8WXH0,P62937,Q2TNI1,P08758,Q09666,P04792,Q15417,P05387,Q14192,Q13643,P35579,O14976,Q9Y2X7,P09619,Q9Y4G6,P11717,P23229,P39019,P61981,E9PGF5,Q9UMS6,P21291,Q14118,P15529,E7ERH1,P27348,Q13425,P17096,P46783,P50395	P0DMV9,P23528,A0A1S5UZ07,A0A024QZN4,P28838,P62424,Q15149,A0A384MEF1,P35611,P62269,P36507,Q14254,P29966,Q9UBG0,A0A0A0MTH3,P16144,Q00610,Q9Y2A7,O43491,P26038,P05106,Q8WXH0,P14923,P62937,Q2TNI1,P08758,Q09666,P04792,P08648,Q15417,P05387,P84095,Q14192,Q13643,P35579,O75955,O60674,O14976,Q9Y2X7,P09619,P08575,Q14344,P50570,Q9Y4G6,Q8WX93,P11717,P11142,P23229,P39019,Q13884,P61981,P61026,P62330,P48960,E9PGF…	0.132149	0.867177	0.463158
GO:0002521	leukocyte differentiation	P	16	31	1188	2951	0.013468	0.0105049	P30273,P09382,P78527,Q9BT67,P78536,P55327,P35579,P07333,P13688,Q13619,A0A024R244,P15529,Q92608,Q9ULJ6,P35555,A0A090N7V7	P08575,Q12866,P30273,P09382,P78527,A0A024R3C7,Q9BT67,Q13488,P78536,P55327,P43403,Q14739,P49327,P35579,P07333,O75030,Q16539,P13688,Q13619,P47974,A0A0S2Z3H2,A0A024R244,P15529,Q92608,V9HW12,Q9ULJ6,Q9BRX8,P35555,O15455,A0A024RCB7,A0A090N7V7	0.133488	0.867177	0.516129
GO:0010817	regulation of hormone levels	P	20	40	1188	2951	0.016835	0.0135547	O94788,Q8NBQ5,P80365,P08913,P63092,A0A024R5F4,Q04828,P16234,A0A024R3E3,O00186,P05023,Q12846,Q53TK1,Q5SUY4,A0A087WT59,P17858,P02675,P02679,P02671,Q9BV40	P08473,P47895,A0A0A0MTB9,O94788,O00161,A0A024R374,Q8NBQ5,P80365,Q13488,P08913,P63092,P36404,A0A024R5F4,Q04828,G4XH65,O95470,P16234,A0A024R3E3,O00186,P05023,O60674,O75844,Q15907,P33176,Q07954,Q12846,A4D2P0,Q5XXA6,Q53TK1,Q5SUY4,A0A087WT59,Q8TC12,O75911,P17858,Q12904,P16435,P02675,P02679,P02671,Q9BV40	0.135416	0.867177	0.5
GO:0001525	angiogenesis	P	20	40	1188	2951	0.016835	0.0135547	Q63HN8,P07996,A0A3B3ITK0,P04792,O14558,V9HWA9,Q86UE4,P04839,Q14118,P09619,P55011,P16234,O00443,P13688,P06576,Q2TNI1,P35579,Q6FIC5,P39060,Q15582	Q9Y4D7,Q14344,P17813,Q63HN8,P07996,A0A3B3ITK0,Q9Y6C2,Q9BUP3,P14923,P04792,O14558,O15455,V9HWA9,Q86UE4,P04839,P62745,Q9BZL6,P05106,Q14118,P09619,P55011,P16234,O00443,P13688,Q9UHN6,P08648,P06576,Q2TNI1,Q12904,P35579,Q59F20,Q6FIC5,P39060,O75923,Q16539,P19338,Q5U651,Q15582,B0YJA4,P25106	0.135416	0.867177	0.5
GO:0048534	hematopoietic or lymphoid organ development	P	34	72	1188	2951	0.0286195	0.0243985	P16234,Q9Y3A5,P07333,P09619,P30273,P09382,P78527,Q9BT67,P02549,Q13619,B4DUT8,P78536,P55327,P35611,P39019,P35579,V9HWG7,P13688,A0A024R244,P15529,Q92608,Q9ULJ6,P0DMV9,P07996,P24844,P35555,P02730,Q5HYL6,P13010,O00231,Q9UNM6,O00232,P62195,A0A090N7V7	P08575,Q12866,Q6NXE6,P16234,Q9Y3A5,P07333,P13639,P09619,P30273,P09382,P78527,A0A024R3C7,Q9BT67,O95470,P02549,Q13619,Q13492,B4DUT8,P47974,Q13488,P78536,P55327,P43403,P35611,O60674,P39019,P35579,V9HWG7,Q14739,P49327,O75030,Q16539,P13688,A0A0S2Z3H2,P02008,A0A024R244,P15529,Q92608,V9HW12,Q9ULJ6,P0DMV9,Q99873,P26583,P07996,P24844,Q71DI3,P68431,Q13547,Q9BRX8,P35555,O15455,O75844,P02730,H0YNJ8,Q5HYL6,P1…	0.136282	0.867177	0.472222
GO:0036230	granulocyte activation	P	34	72	1188	2951	0.0286195	0.0243985	P30273,A0A024R244,Q9BTU6,P63027,Q12846,P0DMV9,Q86VP6,Q92608,P27105,P13010,P62937,Q9BV40,Q8TD55,P17858,Q9UQ80,O00186,P36871,P13688,P78371,P53618,O00231,P02765,P11717,Q9BXS5,Q9UNM6,O00264,Q9P0J7,Q9P0L0,P04839,O00232,P19652,Q9H0E2,P05109,P50395	P30273,A0A024R244,Q9BTU6,P63027,Q12846,P0DMV9,Q86VP6,Q92608,Q5T4S7,Q13488,Q96CS3,P28066,P25787,P27105,P14923,P09211,P13010,P62937,Q9BV40,Q8TD55,P17858,Q9UQ80,O00186,P84095,Q7Z5G4,O60610,P36871,P51665,P13639,Q96BM9,P13688,O75165,P08575,P01111,P78371,P53618,O00231,P02765,P01833,P11717,P11142,P61026,Q9BXS5,Q9UNM6,P11216,P48960,P08246,P08473,O00264,Q9P0J7,Q8NBS9,Q9P0L0,P04839,O00232,P12318,P19652,Q8N…	0.136282	0.867177	0.472222
GO:0070160	tight junction	C	10	18	1188	2951	0.00841751	0.00609963	Q9BRK3,Q75L79,Q0VF96,O75508,Q86UE4,Q8N3V7,Q9P0L0,P78369,Q75L80,Q86X29	A0A024R3A6,P16422,Q9BRK3,Q96AP7,Q75L79,A0A024R233,Q0VF96,O75508,Q86UE4,Q8N3V7,Q9P0L0,A0A3B3ISF1,O75970,P78369,Q75L80,P51153,Q9BUF7,Q86X29	0.139012	0.867177	0.555556
GO:0030098	lymphocyte differentiation	P	10	18	1188	2951	0.00841751	0.00609963	P30273,P09382,P78527,P78536,P55327,A0A024R244,P15529,Q92608,Q9ULJ6,Q9BT67	P08575,Q12866,P30273,P09382,P78527,A0A024R3C7,Q13488,P78536,P55327,P43403,P47974,A0A0S2Z3H2,A0A024R244,P15529,Q92608,V9HW12,Q9ULJ6,Q9BT67	0.139012	0.867177	0.555556
GO:0030118	clathrin coat	C	10	18	1188	2951	0.00841751	0.00609963	Q9BXS5,Q53GI5,H7C4C3,Q00610,P53675,E9PBC1,B7ZKM5,O43747,A0A0G2JQM1,P11717	P09497,Q10567,Q9BXS5,Q53GI5,H7C4C3,B4DNB9,Q8N9K4,A8K0G3,Q00610,J3KS13,Q9UBC2,P53675,E9PBC1,B7ZKM5,M0QYZ2,O43747,A0A0G2JQM1,P11717	0.139012	0.867177	0.555556
GO:0072376	protein activation cascade	P	10	18	1188	2951	0.00841751	0.00609963	P01023,V9HWA9,P00736,P15529,P02671,P02675,P02679,B4E2L8,B2R6V9,A0A024R944	P01023,V9HWA9,A0A140TA49,P10909,P00736,B2R6W1,P15529,A0A024RAB9,P04004,A0A348GSH7,P02671,P02675,P02679,B4E2L8,B2R6V9,P23142,A0A024R944,A0A3Q8Q4D0	0.139012	0.867177	0.555556
GO:0030837	negative regulation of actin filament polymerization	P	10	18	1188	2951	0.00841751	0.00609963	A0A384MEF1,P35611,Q9UEY8,Q53GC7,P62328,A0A087WUZ3,P02549,A0A024R674,P28289,Q5HYL6	A0A384MEF1,P35611,Q9UEY8,B1AK85,A8K0T9,Q53GC7,B1AK88,P62328,A0A087WUZ3,P02549,A0A024R674,P28289,H0YNJ8,Q5HYL6,P29536,Q14678,O75146,P35080	0.139012	0.867177	0.555556
GO:0019207	kinase regulator activity	F	10	18	1188	2951	0.00841751	0.00609963	P04792,P61981,A8KAH7,A0A024RD80,A0A024RBS1,A0A024R1P2,B4DM32,P02765,F8VVT9,P0DP24	Q8IWB1,P06748,P31323,P04792,P61981,P31947,B2R5T5,A8KAH7,A0A024RD80,A0A024RBS1,A0A024R1P2,B4DM32,P02765,F8VVT9,Q9NQ84,P0DP24,P36507,P09211	0.139012	0.867177	0.555556
GO:0060485	mesenchyme development	P	10	18	1188	2951	0.00841751	0.00609963	P23528,P24530,P26447,Q96JQ0,Q14118,Q6EMK4,O94788,P80723,P09619,P62736	P23528,P98172,P24530,P17844,P26447,P17813,Q96JQ0,Q14118,Q92769,Q6EMK4,Q9Y3F4,Q13428,O94788,Q8WUM0,Q13308,P80723,P09619,P62736	0.139012	0.867177	0.555556
GO:0050863	regulation of T cell activation	P	10	18	1188	2951	0.00841751	0.00609963	P09382,P02549,P15529,A0A024R1P2,Q9BT67,P14902,P13688,Q9ULJ6,A0A024R244,Q14254	P09382,P98172,A0A0S2Z3H2,P02549,P08575,P15529,A0A024R1P2,Q9BT67,P14902,P13688,V9HW12,P43403,Q9ULJ6,A0A024R244,P51452,B0YJA4,Q14254,A0A024RCB7	0.139012	0.867177	0.555556
GO:0031091	platelet alpha granule	C	10	18	1188	2951	0.00841751	0.00609963	P07996,P02675,P02679,P02671,P02765,P62328,P01023,P19652,Q9UEU0,O00186	P05106,Q9UHQ9,Q96JJ7,Q9NXH8,P07996,P02675,P02679,P02671,P02765,P10909,P62328,P01023,O43707,P19652,Q9UEU0,Q86UX7,O00391,O00186	0.139012	0.867177	0.555556
GO:0007009	plasma membrane organization	P	10	18	1188	2951	0.00841751	0.00609963	P35579,P02730,O15162,A0A0S2Z3L2,C9JKI3,Q2TNI1,A0A024R0S6,O95810,Q12846,P02549	P35579,Q9NZM1,O75923,P02730,O15162,P10909,Q53EU7,A0A0S2Z3L2,O75955,P08575,C9JKI3,Q2TNI1,A0A024R0S6,O95810,P50570,Q12846,Q12955,P02549	0.139012	0.867177	0.555556
GO:0007584	response to nutrient	P	10	18	1188	2951	0.00841751	0.00609963	A0A384P5Q0,P46821,O94788,A0A384MEF1,P20020,P12004,P04839,A0A024R3E3,P04899,A0A024R944	A0A384P5Q0,P46821,O94788,Q14258,P09211,A0A384MEF1,P13639,P20020,P12004,O94874,P04839,A0A024R3E3,P04899,P16435,O95477,A0A024R944,P33121,A0A384MTQ3	0.139012	0.867177	0.555556
GO:0001775	cell activation	P	63	140	1188	2951	0.0530303	0.0474415	Q92608,P35579,P26038,A0A024R244,P30273,P09382,P78527,Q9BTU6,P16234,P08123,P08913,O15162,P78536,P55327,Q8WXW3,P02549,P15529,P52569,A0A024R1P2,Q9BT67,P14902,P07996,P63027,Q12846,P0DMV9,Q86VP6,P27105,P13010,P62937,Q9BV40,Q8TD55,P17858,Q9UQ80,O00186,P36871,P13688,P78371,P53618,O00231,P02765,P11717,Q9BXS5,Q9UNM6,O00264,Q9P0J7,Q9P0L0,P04839,O00232,P19652,Q9H0E2,P05109,P50395,O43747,Q9ULJ6,P02675,P02679…	Q92608,P35579,P26038,O15455,O60674,P10909,P08575,Q12866,Q07954,O75923,A0A024R244,P30273,P13796,P09382,P78527,A0A024R3C7,O00161,Q9BTU6,P16234,P02649,Q06830,O95837,P08123,P05106,C9JPQ9,C9JU00,P08913,Q14344,P0DJI8,O15162,Q96RI0,P02461,A0A0S2Z3M3,Q03113,Q8WW76,A0A140VJJ6,P29992,Q13488,P78536,P55327,P43403,P98172,Q8WXW3,P47974,A0A0S2Z3H2,Q02952,V9HW12,P02549,P15529,Q9NQT8,P52569,O14672,O14744,A0A024R1…	0.139335	0.867177	0.45
GO:0001503	ossification	P	15	29	1188	2951	0.0126263	0.00982718	P06576,Q00610,Q08211,Q14192,P22087,O75643,B2R4P9,P08123,Q9Y3A5,P02765,P20020,Q96JQ0,P17612,P50443,P12107	P06576,Q9UBG0,Q00610,Q08211,Q14192,O75165,P22087,O75643,B2R4P9,O94874,P12109,O76021,P49327,Q15742,Q16539,O75911,P08123,Q9Y3A5,O75844,P02765,P20020,Q96JQ0,Q9UP38,Q13488,P17844,P17612,Q9NR12,P50443,P12107	0.14144	0.867177	0.517241
GO:1903532	positive regulation of secretion by cell	P	15	29	1188	2951	0.0126263	0.00982718	Q08211,Q12846,P30273,A0A024R244,O43747,P02675,P02679,P02671,Q8WZ42,P62937,Q9BY67,P19652,P07333,Q9BV40,P55011	Q16539,O60674,Q08211,P33176,Q07954,Q12846,A4D2P0,Q5XXA6,P30273,A0A024R244,O43747,P02675,P02679,P02671,Q8WZ42,Q08752,P62937,P62330,Q9BY67,P0DJI8,P19652,B2RPK0,Q5T9L3,Q96QK1,Q12904,P07333,Q9BV40,P55011,Q02952	0.14144	0.867177	0.517241
GO:0006333	chromatin assembly or disassembly	P	15	29	1188	2951	0.0126263	0.00982718	P16403,B2R984,A0A024QZP6,P16401,Q99525,Q02539,B2RCX0,A1L407,P16104,P07305,Q12824,P17096,P12270,B2R4P9,Q9UIG0	P16403,B2R984,A0A024QZP6,P16401,Q99525,Q92522,Q5SWC8,Q02539,P46100,B2RCX0,F8W0J6,Q71DI3,P68431,B0QZK4,A1L407,P26583,P16104,F8VV59,P07305,P16402,P06748,B4DS05,Q12824,Q86U86,P17096,P12270,B2R4P9,Q9UIG0,O94776	0.14144	0.867177	0.517241
GO:0098589	membrane region	C	23	47	1188	2951	0.0193603	0.0159268	P15529,P05023,Q6NZI2,O14495,P27105,P04899,P24530,O15162,P20020,O95810,P07195,P78536,Q9BTU6,C9JKI3,Q14254,A0A024R0S6,Q969G5,P35611,Q9UEY8,Q14118,P17612,Q2TNI1,F5GX19	P15529,Q15643,P63241,P49792,P37198,P08575,O75923,Q96C19,P98172,P05023,Q6NZI2,O14495,P27105,O75955,O60674,P13639,P04899,O95477,P31323,P24530,O15162,P20020,O95810,P08473,P07195,P78536,Q9BTU6,P50454,P63096,P08754,P17655,P19438,Q5XXA6,B0YJA4,C9JKI3,Q14254,P06213,Q9NZM1,A0A024QZU7,A0A024R0S6,Q969G5,P35611,Q9UEY8,Q14118,P17612,Q2TNI1,F5GX19	0.141845	0.867177	0.489362
GO:0060205	cytoplasmic vesicle lumen	C	23	47	1188	2951	0.0193603	0.0159268	Q86VP6,P13010,P62937,P17858,O00231,P02765,Q9UNM6,O00232,P05109,P50395,P02790,P07996,P02675,P02679,P02671,P62328,P01023,P19652,Q9UEU0,Q9UQ80,P78371,Q9H0E2,Q92608	Q86VP6,P28066,P25787,P09211,P13010,P62937,P17858,P51665,P13639,O00231,P02765,P11142,Q9UNM6,O00232,P05109,Q16539,P37108,P50395,P02649,P0DJI8,P02790,Q9Y4L1,Q9NXH8,P07996,P02675,P02679,P02671,P10909,P62328,P01023,O43707,P19652,Q9UEU0,Q86UX7,O00391,Q96CS3,Q9UQ80,P78371,P11216,P08246,Q8NBS9,Q8N1F8,Q9H0E2,P61160,Q92608,P14923,P12838	0.141845	0.867177	0.489362
GO:0031983	vesicle lumen	C	23	47	1188	2951	0.0193603	0.0159268	Q86VP6,P13010,P62937,P17858,O00231,P02765,Q9UNM6,O00232,P05109,P50395,P02790,P07996,P02675,P02679,P02671,P62328,P01023,P19652,Q9UEU0,Q9UQ80,P78371,Q9H0E2,Q92608	Q86VP6,P28066,P25787,P09211,P13010,P62937,P17858,P51665,P13639,O00231,P02765,P11142,Q9UNM6,O00232,P05109,Q16539,P37108,P50395,P02649,P0DJI8,P02790,Q9Y4L1,Q9NXH8,P07996,P02675,P02679,P02671,P10909,P62328,P01023,O43707,P19652,Q9UEU0,Q86UX7,O00391,Q96CS3,Q9UQ80,P78371,P11216,P08246,Q8NBS9,Q8N1F8,Q9H0E2,P61160,Q92608,P14923,P12838	0.141845	0.867177	0.489362
GO:0071103	DNA conformation change	P	19	38	1188	2951	0.0159933	0.012877	P62979,Q13619,P16403,B2R984,A0A024QZP6,P16401,Q99525,Q02539,B2RCX0,A1L407,P16104,P07305,Q02880,P17096,Q8WZ42,P12270,B2R4P9,Q8N3C0,Q08211	P62979,Q13619,Q01831,P16403,B2R984,A0A024QZP6,P16401,Q99525,Q92522,Q5SWC8,Q02539,P46100,B2RCX0,F8W0J6,Q71DI3,P68431,B0QZK4,A1L407,P26583,P16104,F8VV59,P07305,P16402,P06748,B4DS05,Q02880,P33993,P17096,Q8WZ42,Q9NTJ3,O75531,P12270,B2R4P9,Q8N3C0,Q08211,Q92878,Q8TDI0,P22626	0.143407	0.867177	0.5
GO:0051082	unfolded protein binding	F	19	38	1188	2951	0.0159933	0.012877	A0A024RDL1,P0DMV9,Q53HU0,B4DTA5,A0A024RD80,A1JUI8,A8K0R1,P62937,O75190,Q59H77,O14558,P27824,V9HW22,P78371,Q59FC6,P31689,O75695,Q53G71,B4DU71	A0A024RDL1,P0DMV9,Q53HU0,B7Z4R3,B4DTA5,A0A024RD80,A1JUI8,A8K0R1,Q08752,P62937,O75190,Q59H77,B4DGL0,O14558,P17987,P27824,V9HW22,P78371,P11142,P10909,O60884,Q59FC6,P31689,Q58FF7,Q2VPJ6,B1AQP2,O75695,Q9Y230,Q53G71,F8WAM2,Q99832,Q58FG1,P50454,B4DU71,E9PCA1,Q6FI51,P06748,A0A140VKA6	0.143407	0.867177	0.5
GO:0019900	kinase binding	F	36	77	1188	2951	0.030303	0.0260928	P12270,P29966,P04792,P49773,Q02880,P61981,O95810,Q969G5,P12004,Q14152,P0DP24,F8VVT9,P62736,Q8WZ42,P05023,Q13151,Q00610,A0A024RD80,P26038,Q2TNI1,P08913,P68366,P55011,A0A024RBS1,P46939,P09619,P39019,A0A024R244,B4DM32,Q9BV73,P17612,Q6ZVM7,Q13526,P13688,P17858,Q9H0E2	P12270,Q96JB5,P36507,P29966,P04792,P49773,Q02880,P61981,O95810,Q969G5,P15924,Q9BZL6,P12004,Q14152,P51452,P33176,P09211,P0DP24,F8VVT9,P62736,Q8WZ42,P05023,Q13151,Q00610,A0A024RD80,P26038,P14923,Q2TNI1,P08913,P68366,P84095,Q10567,P55011,O60674,A0A024RBS1,P13639,Q9Y666,Q8TDZ2,P46939,P09619,P08575,P50570,O60716,P39019,B2RAH5,Q15650,Q6R327,P30086,Q15717,A0A024R244,B4DM32,Q8N1F8,A0A024R7I3,A0A384MDW3,Q…	0.144724	0.867177	0.467532
GO:0008289	lipid binding	F	48	105	1188	2951	0.040404	0.0355812	P07996,Q9H0X9,V9HW22,O95810,P11717,P80365,A0A125SXW1,P06401,O00264,A0A494C0P1,D6RBJ7,P02654,P63027,A0A087WUZ3,B7ZL55,P08758,P46821,A0A024R674,P09525,B4DDZ4,Q5T3N1,A0A0S2Z377,D6RBL5,Q6ZP35,E5RK69,P50995,H0YKL9,V9HW65,A0A4D5RAI2,H0YNB8,A0A4D5RAI5,A0A4D5RAT3,A0A4D5RBK2,B0I1S9,O94788,B3KN57,B4DG55,Q8TEQ0,O00443,P05109,P05023,Q9BWW8,A0A024RB17,A0A024R3E3,A0A024R1M8,A0A2U3TZL3,Q00341,S4R371	P07996,Q9H0X9,Q9BZF1,V9HW22,P11142,O95810,P08473,Q0JRZ9,A0A024RDG6,Q99829,P11717,E7DVW5,P24468,G4XH65,Q8NG45,P80365,A0A125SXW1,D3YPQ2,P06401,O00264,O15173,A0A0J9YVP1,A0A494C0P1,A0A125SXW3,P02774,D6RBJ7,P09211,A0A087WW40,P02654,P63027,A0A087WUZ3,B7ZL55,P08758,P46821,P02649,Q9NZM1,A0A024R674,O75923,P37198,P53367,P02656,P09525,B4DDZ4,Q5T3N1,A0A0S2Z377,D6RBL5,Q6ZP35,E5RK69,P50995,H0YNP5,H0YKL9,V9HW65…	0.144779	0.867177	0.457143
GO:0046903	secretion	P	70	157	1188	2951	0.0589226	0.0532023	A0A087WZI7,P30273,A0A024R244,Q9BTU6,Q8WZ42,P07996,P02675,P02679,P08758,P68366,P02671,P02765,P62328,P01023,P19652,Q9UEU0,P05109,P04899,P24530,P63027,P16157,Q12846,O00443,O00186,A0A2R8YF87,Q2TNI1,A0A024R944,Q13505,P08913,P63092,A0A024R5F4,Q6NZI2,P27824,Q08211,A0A024R1P2,P0DMV9,Q86VP6,Q92608,P27105,P13010,P62937,Q9BV40,Q8TD55,P17858,Q9UQ80,P36871,P13688,P78371,P53618,O00231,P11717,Q9BXS5,Q9UNM6,O002…	A0A087WZI7,O00161,P30273,A0A024R244,Q9BTU6,Q8WZ42,Q9NXH8,P07996,P02675,P02679,P05106,P08758,P68366,P02671,Q9UHQ9,P02765,P10909,P62328,P01023,O43707,P19652,Q9UEU0,Q86UX7,O00391,Q96JJ7,Q16539,P05109,P04899,P24530,P19438,P63027,Q15907,P16157,Q12846,Q9H3Z4,O00443,O00186,Q53GF4,P61026,H3BMM5,A0A2R8YF87,P51153,P11142,Q05940,Q99808,Q2TNI1,A0A024R944,Q13505,Q13488,P08913,P63092,P36404,A0A024R5F4,Q6NZI2,P…	0.146286	0.867177	0.44586
GO:0098742	cell-cell adhesion via plasma-membrane adhesion molecules	P	9	16	1188	2951	0.00757576	0.00542189	Q96JQ0,Q9BY67,O94910,Q9UII7,P13688,J3QL41,Q75L79,O75508,P78369	Q96JQ0,Q9BY67,P08648,O94910,Q96AP7,Q9UII7,P13688,Q8WX93,Q9Y5E8,J3QL41,Q9UN71,Q75L79,O75508,P78369,Q16539,P16422	0.146544	0.867177	0.5625
GO:0008016	regulation of heart contraction	P	9	16	1188	2951	0.00757576	0.00542189	P05023,A0A0S2Z3L2,Q13557,P0DP24,P17612,Q2TNI1,O75694,Q01814,P20020	P05023,A0A0S2Z3L2,Q13557,P13533,P0DP24,P17612,Q2TNI1,O15247,O60674,O75844,O75694,P14923,P15924,Q01814,P20020,P09471	0.146544	0.867177	0.5625
GO:0019887	protein kinase regulator activity	F	9	16	1188	2951	0.00757576	0.00542189	P04792,P61981,A8KAH7,F8VVT9,P0DP24,A0A024RD80,A0A024RBS1,A0A024R1P2,B4DM32	Q8IWB1,P06748,P31323,P04792,P61981,P31947,B2R5T5,A8KAH7,F8VVT9,Q9NQ84,P0DP24,P36507,A0A024RD80,A0A024RBS1,A0A024R1P2,B4DM32	0.146544	0.867177	0.5625
GO:0070661	leukocyte proliferation	P	9	16	1188	2951	0.00757576	0.00542189	P26038,P02549,P15529,A0A024R1P2,Q9BT67,P14902,Q92608,A0A024R244,P07333	Q13488,P08575,P26038,V9HW12,P98172,P02549,P15529,A0A024R1P2,Q9BT67,P14902,Q92608,P43403,A0A024R244,P07333,P10909,P09211	0.146544	0.867177	0.5625
GO:0002460	adaptive immune response based on somatic recombination of immune receptors built from immunoglobulin superfamily domains	P	9	16	1188	2951	0.00757576	0.00542189	P30273,V9HWA9,P13688,P15529,P78536,P02790,P00736,Q9BT67,P14778	P30273,V9HWA9,P13688,P08575,O15400,P15529,P78536,P02790,P10909,P00736,A0A024RAB9,Q13488,A2RU94,Q9BT67,A0A024RCB7,P14778	0.146544	0.867177	0.5625
GO:0006941	striated muscle contraction	P	9	16	1188	2951	0.00757576	0.00542189	A0A0S2Z3L2,P0DP24,Q13557,P17612,P05023,Q8WZ42,O75694,Q2TNI1,Q15842	Q7Z406,A0A0S2Z3L2,P13639,P0DP24,Q13557,O15247,P17612,P05023,Q8WZ42,P13533,O75694,P14923,Q2TNI1,P15924,Q15842,P15259	0.146544	0.867177	0.5625
GO:1903900	regulation of viral life cycle	P	9	16	1188	2951	0.00757576	0.00542189	Q9P0L0,P27105,V9HW22,P62937,O00635,Q7Z2W4,O15162,Q02880,P09382	Q9P0L0,P27105,V9HW22,P11142,P62937,P17844,Q08752,O00635,Q9P035,Q7Z2W4,O75531,O15162,Q02880,Q14258,O60493,P09382	0.146544	0.867177	0.5625
GO:0001817	regulation of cytokine production	P	29	61	1188	2951	0.0244108	0.020671	P20020,P08913,Q13526,P78527,Q08211,P13010,A0A024R244,O00635,P13688,P14902,P07996,Q8WXW3,Q9BT67,P78536,Q7Z2W4,P14778,P04792,P30273,P15529,P0DMV9,P51884,P04839,Q9BY67,P19652,I4AY87,P07333,P09525,P62328,H0YL26	O75582,P20020,Q12866,P08913,O75955,O15455,Q16539,Q9BRZ2,Q96J02,Q14258,P41226,Q13526,Q8TAT6,P78527,Q08211,P13010,O15160,P51617,A0A024R244,O00635,P17655,P08575,Q9NUY8,O75688,P25490,P09211,P13688,P14902,P07996,Q8WXW3,Q9BT67,Q6GQQ9,P78536,Q7Z2W4,P26583,P14778,P04792,Q92769,P30273,P15529,Q9BZL6,B2RPK0,P0DMV9,O60674,P10909,P51884,P04839,Q02952,P08246,Q9BY67,P0DJI8,P19652,I4AY87,P07333,A0A024R843,Q07954…	0.149226	0.867177	0.47541
GO:0000228	nuclear chromosome	C	29	61	1188	2951	0.0244108	0.020671	Q8WZ42,Q9UEY8,P16104,B2R4P9,P13010,P78527,P12004,P0DPK2,P16403,Q6ZNB6,Q71UI9,A0A024QZP6,P16401,Q93077,Q16777,Q12824,Q02539,P51531,P06401,Q8IUE6,P07305,Q9BTM1,A0A0U1RRH7,A4D177,Q08211,B4DYF9,Q9UBU8,Q9Y5K5,B2RB07	Q8WZ42,Q9UEY8,Q14683,P16104,Q92878,B2R4P9,P46100,P13010,P78527,Q92900,P12004,P33993,P68431,P0DPK2,P16403,Q6ZNB6,Q71UI9,A0A024QZP6,P16401,Q93077,Q16777,Q12824,Q02539,P51531,Q12986,Q92769,Q08945,O75030,P06401,Q63HK5,O96019,Q8IUE6,P26583,P48552,P07305,Q9BTM1,A0A0U1RRH7,P16402,B2RPK0,Q9H2P0,P25490,O94776,Q13547,Q9Y230,A4D177,P17987,Q08211,B4DYF9,Q59G16,Q8NFD5,B9EGQ8,Q9UBU8,A0A2R8YER1,Q8TDI0,Q86U86,Q5…	0.149226	0.867177	0.47541
GO:0048513	animal organ development	P	108	248	1188	2951	0.0909091	0.0840393	P12107,P06401,P16234,P35555,A0A384P5Q0,Q96JQ0,P23528,P24530,O94788,P26447,P11717,A0A0S2Z5M1,Q86X29,A0A024RD80,Q9Y3I0,Q86YT6,Q15582,Q9H5Y7,Q9Y3A5,P07333,P09619,P30273,P09382,P78527,Q9BT67,Q9ULJ6,O95487,P20020,Q99715,Q05707,P39060,Q9NP58,P13010,O00186,A0A024R1N4,B4DN50,P12004,P11586,Q96RY7,P16401,Q13643,P46939,Q2TNI1,A0A024R944,Q13505,P80723,B2R4P9,Q14118,Q6EMK4,V9HWH2,B0YIW5,P0DP24,P09543,P27348,Q…	Q16539,P12107,A0A024R3C7,P06401,P48552,G4XH65,O95470,P16234,P35555,A0A384P5Q0,P16422,Q96JQ0,Q06190,P23528,P98172,P24530,P08575,Q12866,P08473,O94788,P17844,P26447,O75844,P11717,P62330,A0A0S2Z5M1,Q86X29,A0A024RD80,Q9Y3I0,P24468,Q86YT6,A0A024RBL6,P17813,Q15742,Q15582,P47895,Q9NTI5,Q9H5Y7,Q6NXE6,Q9Y3A5,P07333,P13639,P09619,P30273,P09382,P78527,Q9BT67,P06213,Q9ULJ6,Q9UP38,Q9Y4D7,O95487,O75911,Q9ULT8,P…	0.150035	0.867177	0.435484
GO:0006955	immune response	P	85	193	1188	2951	0.0715488	0.0654016	P30273,V9HWA9,P01023,P13688,Q96PK6,P78527,P13010,D3DUZ3,O00231,Q9UNM6,Q9H3R2,O00232,P17612,P62195,P02675,P02679,P02671,P05109,Q0D2M2,P0DOX7,P15529,Q92608,A0A024R244,P09382,Q8ND90,A0A024R944,P78536,Q9BTU6,P62979,Q9BT67,P14902,P02790,P00736,A0A384NPQ2,Q9BYM8,Q6IC98,P61619,Q9Y2A7,Q9BY67,A0A024R1P2,P63027,Q12846,P0DMV9,Q86VP6,P27105,P62937,Q9BV40,Q8TD55,P17858,Q9UQ80,O00186,P36871,P78371,P53618,P0276…	P30273,V9HWA9,P01023,P13688,P08575,O15400,Q96PK6,P78527,P13010,X6RHM1,D3DUZ3,H3BM18,H3BR88,B2RPK0,P55036,Q16401,P28066,P25787,P60900,O75582,P51665,P62333,P01111,O00231,Q9UNM6,Q9H3R2,O00232,P49721,P17612,Q9UKB1,P62195,P02675,P02679,O15455,P02671,P51617,A0A384MDW3,P05109,Q0D2M2,P12838,P43403,O60674,P0DOX7,P15529,Q6GQQ9,Q9BZL6,Q07954,Q92608,O75923,A0A024R244,P13796,P09382,P01833,Q8ND90,P26583,A0A024…	0.150888	0.867177	0.440415
GO:0071824	protein-DNA complex subunit organization	P	18	36	1188	2951	0.0151515	0.0121993	P16403,B2R984,A0A024QZP6,P16401,Q99525,Q02539,B2RCX0,A1L407,P16104,P07305,P62979,Q13619,Q12824,P17096,B2R4P9,Q86VP6,P62195,H0Y8J2	P16403,B2R984,A0A024QZP6,P16401,Q99525,Q92522,Q5SWC8,Q02539,P46100,B2RCX0,F8W0J6,Q71DI3,P68431,B0QZK4,A1L407,P26583,P16104,F8VV59,P07305,P16402,P06748,B4DS05,P33993,P62979,Q13619,Q01831,Q12824,Q86U86,P17096,B2R4P9,Q8TDI0,Q86VP6,P62333,P62195,H0Y8J2,Q92994	0.15198	0.867177	0.5
GO:0002275	myeloid cell activation involved in immune response	P	35	75	1188	2951	0.0294613	0.0254151	Q92608,A0A024R244,P30273,Q9BTU6,A0A024R1P2,P63027,Q12846,P0DMV9,Q86VP6,P27105,P13010,P62937,Q9BV40,Q8TD55,P17858,Q9UQ80,O00186,P36871,P13688,P78371,P53618,O00231,P02765,P11717,Q9BXS5,Q9UNM6,O00264,Q9P0J7,Q9P0L0,P04839,O00232,P19652,Q9H0E2,P05109,P50395	Q92608,O75923,A0A024R244,P30273,O00161,Q9BTU6,Q99584,A0A024R1P2,P63027,Q12846,P0DMV9,Q86VP6,Q5T4S7,Q13488,Q96CS3,P28066,P25787,P27105,P14923,P09211,P13010,P62937,Q9BV40,Q8TD55,P17858,Q9UQ80,O00186,P84095,Q7Z5G4,O60610,P36871,P51665,P13639,Q96BM9,P13688,O75165,P08575,P01111,P78371,P53618,O00231,P02765,P01833,P11717,P11142,P61026,Q9BXS5,Q9UNM6,P11216,P48960,P08246,P08473,O00264,Q9P0J7,Q8NBS9,Q9P0L0…	0.152225	0.867177	0.466667
GO:0050776	regulation of immune response	P	44	96	1188	2951	0.037037	0.0325313	P30273,V9HWA9,P01023,P13688,Q96PK6,P78527,P13010,D3DUZ3,O00231,Q9UNM6,Q9H3R2,O00232,P17612,P62195,P02675,P02679,P02671,P05109,P62979,Q9BT67,P14902,P02790,P00736,P15529,Q9BYM8,Q6IC98,Q9Y2A7,Q9BY67,A0A024R1P2,A0A024R244,Q12846,O43747,P98170,Q9Y3Z3,Q08211,O15162,P39019,Q14166,I4AY87,P0DMV9,Q7Z2W4,Q9BV40,P14778,P08123	P30273,V9HWA9,P01023,P13688,P08575,O15400,Q96PK6,P78527,P13010,X6RHM1,D3DUZ3,H3BM18,H3BR88,B2RPK0,P55036,Q16401,P28066,P25787,P60900,O75582,P51665,P62333,P01111,O00231,Q9UNM6,Q9H3R2,O00232,P49721,P17612,Q9UKB1,P62195,P02675,P02679,O15455,P02671,P51617,A0A384MDW3,P05109,Q16539,P62979,P62837,Q9BT67,P14902,A0A024RCB7,P02790,A0A140TA49,P10909,P00736,B2R6W1,P15529,A0A024RAB9,P43403,Q9BYM8,Q6PJK7,Q9BZL…	0.152321	0.867177	0.458333
GO:0051783	regulation of nuclear division	P	8	14	1188	2951	0.00673401	0.00474415	Q13526,Q9UJX2,P12270,Q6ZVM7,P09619,F6WQW2,P0DMV9,Q9Y295	O14744,Q13526,Q9UJX2,P12270,B2R5T5,Q6ZVM7,P06213,P09619,P37198,Q9UJX5,F6WQW2,P0DMV9,Q9Y295,P46100	0.154354	0.867177	0.571429
GO:2001237	negative regulation of extrinsic apoptotic signaling pathway	P	8	14	1188	2951	0.00673401	0.00474415	P02675,P02679,P02671,F8VVT9,P0DMV9,P07996,Q15156,P23229	P02675,P02679,P02671,P26583,Q8IWB1,F8VVT9,P0DMV9,Q07820,V9HW12,P07996,P09211,Q15156,P23229,Q9NR09	0.154354	0.867177	0.571429
GO:0030199	collagen fibril organization	P	8	14	1188	2951	0.00673401	0.00474415	Q99715,P08123,Q05707,P51884,A0A087WWA5,A0A140TA52,P22105,P12107	Q9Y6C2,Q99715,P13942,P08123,Q07507,Q05707,P51884,A0A087WWA5,A0A140TA52,P22105,A0A140T9C0,P02461,P50454,P12107	0.154354	0.867177	0.571429
GO:0004857	enzyme inhibitor activity	F	25	52	1188	2951	0.0210438	0.0176211	P09525,Q5T3N1,P08758,H0YKL9,P02654,V9HW65,A0A4D5RAI2,H0YNB8,A0A4D5RAI5,A0A4D5RAT3,A0A4D5RBK2,V9HWA9,P02765,P01023,Q9Y5K5,E9PR70,Q59F25,B7ZW00,A0A024R944,Q9BS40,P04792,P61981,P98170,A0A024R3E3,Q8TDB6	P09525,Q5T3N1,P08758,H0YNP5,H0YKL9,P02654,V9HW65,A0A4D5RAI2,H0YNB8,A0A4D5RAI5,A0A4D5RAT3,A0A4D5RBK2,A0A4D5RAU4,Q8IWB1,P06748,P31323,A0A140TA49,V9HWA9,P02765,P01023,Q9Y5K5,E9PR70,Q59F25,B7ZW00,A0A024R944,P30086,P50453,Q02388,P19827,V9HWH1,P50454,A0A3Q8Q4D0,B4DN87,Q5T985,A0A348GSH7,D3DNU8,Q9NR09,P36404,Q9BS40,P04792,P61981,P31947,P30044,P98170,Q96CS3,A0A024R3E3,P02656,P61221,Q8TDB6,Q9H3M7,Q8N5D0,Q9…	0.154519	0.867177	0.480769
GO:0003676	nucleic acid binding	F	211	498	1188	2951	0.177609	0.168756	P60842,Q9NS91,Q6ZNB6,Q08211,P67809,P06401,P17096,Q12824,B4DRW3,B2R984,B4DUQ1,A0A024RBE7,Q71UI9,Q99525,Q8IVI9,B4DYF9,P13010,A8K9J7,O75190,Q93077,Q16777,Q9UQ80,A0A494C189,Q5TEC6,P51531,B4DRF6,P0CJ79,B2R4R0,A0A024RBH7,B4DNP0,B3KT25,C9J4M6,B4DNQ1,Q9UJ41,C6ZRK5,Q6TXQ4,Q02880,O15162,B4DS26,E9PAV3,Q0D2M2,B2R4P9,Q8IUE6,A1L407,A0A024R7L8,E7ES08,Q92945,A0A024RAS2,P16104,B2R5B6,A0A286R9D9,B7Z6H4,A0A2R8Y5U1,…	Q12904,Q9BY44,Q7Z7L1,P54136,Q99714,P60842,A0A0U1RQK7,P26583,P25490,Q9NS91,Q01831,Q13547,Q6ZNB6,Q12986,O43707,P24468,Q08211,P67809,O75030,P06401,Q9Y2X9,Q9Y230,P48552,Q03701,P17096,Q92994,P30044,P06748,Q9NR56,Q12824,P49790,B4DRW3,B2R984,B4DUQ1,A0A024RBE7,Q71UI9,Q9NTI5,Q99525,Q8IVI9,B4DYF9,B4DSB8,P13010,A8K9J7,A0A024RBL6,O75190,Q93077,Q16777,Q5SWC8,Q9UQ80,A0A494C189,Q5TEC6,P51531,Q8WWS9,Q86U86,B4DR5…	0.157703	0.867177	0.423695
GO:0016458	gene silencing	P	21	43	1188	2951	0.0176768	0.0145713	Q71UI9,Q93077,Q16777,Q9UBU8,Q8IUE6,P16104,P07305,Q9BTM1,A0A0U1RRH7,Q08211,Q59FF0,P16403,P16401,Q02539,P17096,O75694,Q92621,P12270,Q8N1F7,P52948,Q12769	Q71DI3,P68431,Q71UI9,Q93077,Q16777,Q9UBU8,Q8IUE6,P16104,P07305,Q9BTM1,A0A0U1RRH7,Q8IWV8,Q92769,Q13547,Q8IWR0,Q6Y7W6,Q08211,Q59FF0,P22626,P16403,P16401,Q92522,Q02539,P16402,P17096,P49790,O75694,Q92621,P12270,P57740,P30876,P49792,Q8N1F7,Q5SRE5,P52948,Q12769,Q96EE3,P37198,Q8WUM0,Q15717,O75844,P36507,P17844	0.158855	0.867177	0.488372
GO:0015291	secondary active transmembrane transporter activity	F	13	25	1188	2951	0.0109428	0.0084717	P53794,A8K9G0,O95436,P02730,A0A346REW0,P50443,Q86YZ4,Q86WA9,A0A087WZI7,P55011,B2R7K1,M0QXM4,B2R7N6	Q96QD8,F5H2T6,Q05940,P53794,A8K9G0,O95436,P02730,Q59GF1,A0A346REW0,E2J829,O60669,P50443,Q86YZ4,Q86WA9,A0A087WZI7,P55011,P41440,B2R7K1,O15374,M0QXM4,B2R7N6,Q8N697,Q9Y666,I3L4N6,B3KXX3	0.1592	0.867177	0.52
GO:0031497	chromatin assembly	P	13	25	1188	2951	0.0109428	0.0084717	P16403,B2R984,A0A024QZP6,P16401,Q99525,Q02539,B2RCX0,A1L407,P16104,P07305,P12270,B2R4P9,P17096	P16403,B2R984,A0A024QZP6,P16401,Q99525,Q92522,Q5SWC8,Q02539,P46100,B2RCX0,F8W0J6,Q71DI3,P68431,B0QZK4,A1L407,P26583,P16104,F8VV59,P07305,P16402,P06748,B4DS05,P12270,B2R4P9,P17096	0.1592	0.867177	0.52
GO:0140097	catalytic activity, acting on DNA	F	13	25	1188	2951	0.0109428	0.0084717	P12004,Q08211,P13010,A0A024R1N4,B3KRG2,B4DLA6,Q9UNA4,A2IDA3,P17096,Q02880,Q9NS91,Q8N3C0,O95551	P12004,Q08211,P13010,A0A024R1N4,P46100,Q2TAK1,Q9Y230,Q8TDI0,P33993,B4DLS6,A0A024RAV2,B3KRG2,B4DLA6,O60832,Q9UNA4,O60673,A2IDA3,P17096,Q02880,Q9NS91,Q96S55,Q8N3C0,X6R2L4,B3KRS7,O95551	0.1592	0.867177	0.52
GO:0097060	synaptic membrane	C	13	25	1188	2951	0.0109428	0.0084717	P20020,Q96CX2,Q12846,Q9BTU6,O94910,P16157,P46939,Q14118,V9HW22,Q01814,Q14254,P27824,A0A024R8U1	O75781,P20020,Q96CX2,Q13492,Q12846,Q9BTU6,O94910,Q12955,P16157,P05106,P46939,P50570,O00591,Q14118,O14672,Q0JRZ9,P09497,V9HW22,P11142,Q01814,O00291,Q14254,P27824,A0A024R8U1,O75146	0.1592	0.867177	0.52
GO:0016485	protein processing	P	13	25	1188	2951	0.0109428	0.0084717	P01023,V9HWA9,P07996,P00736,P15529,P02675,P02679,P02671,P17612,A0A384MEF1,P35579,P98170,Q5TDH0	P01023,V9HWA9,P08473,H0YE04,E9PI68,P07996,Q92896,A0A024R3T8,P10909,P00736,P15529,P04004,P02675,P02679,P02671,A0A348GSH7,P17612,O75844,Q9BXI6,A0A384MEF1,P35579,P98170,Q5TDH0,O14672,A0A0S2Z4D2	0.1592	0.867177	0.52
GO:0019901	protein kinase binding	F	34	73	1188	2951	0.0286195	0.0247374	P12270,P29966,P04792,P49773,Q02880,P61981,O95810,Q969G5,P12004,Q14152,Q13526,P13688,P0DP24,F8VVT9,P62736,Q8WZ42,P05023,Q13151,Q00610,A0A024RD80,P26038,Q2TNI1,P08913,P68366,P55011,A0A024RBS1,P46939,P09619,P39019,A0A024R244,B4DM32,Q9BV73,P17612,Q6ZVM7	P12270,Q96JB5,P29966,P04792,P49773,Q02880,P61981,O95810,Q969G5,P15924,Q9BZL6,P12004,Q14152,P51452,P33176,P09211,Q13526,B2R5T5,P31323,Q99873,Q16539,P13688,P0DP24,F8VVT9,P62736,Q8WZ42,P05023,Q13151,Q00610,A0A024RD80,P26038,P14923,Q2TNI1,P08913,P68366,P84095,Q10567,P55011,O60674,A0A024RBS1,P13639,Q9Y666,Q8TDZ2,P46939,P09619,P08575,P50570,O60716,P39019,B2RAH5,Q15650,Q6R327,P30086,Q15717,A0A024R244,B4…	0.160139	0.867177	0.465753
GO:0101005	ubiquitinyl hydrolase activity	F	17	34	1188	2951	0.0143098	0.0115215	A0A140VJZ1,B7ZKS3,Q9UPT9,O94966,Q5VVQ6,J3KNL7,D3VVS9,Q15040,D3VVK5,Q9UPU5,B4DM84,Q9Y5K5,B2RB07,Q59EZ5,B7Z855,V9GZ20,A0A0C4DG73	A0A140VJZ1,F5H6Q1,Q96JH7,B7ZKS3,Q9UHP3,D3DV11,Q5VV17,Q9UPT9,O94966,Q5VVQ6,J3KNL7,P51784,D3VVS9,Q15040,D3VVL8,Q53FJ3,Q92905,Q6GQQ9,D3VVH3,D3VVK5,D3VVD7,P46736,Q9UPU5,B4DM84,Q9Y5K5,B2RB07,D3DWB6,Q59EZ5,V9GXZ5,A6NJA2,B7Z855,V9GZ20,A0A0C4DG73,A0A140VKF2	0.161193	0.867177	0.5
GO:0005272	sodium channel activity	F	2	2	1188	2951	0.0016835	0.000677736	Q01118,F8WD82	Q01118,F8WD82	0.161985	0.867177	1
GO:0043138	3'-5' DNA helicase activity	F	2	2	1188	2951	0.0016835	0.000677736	Q08211,Q8N3C0	Q08211,Q8N3C0	0.161985	0.867177	1
GO:0044241	lipid digestion	P	2	2	1188	2951	0.0016835	0.000677736	Q04828,A0A024R3E3	Q04828,A0A024R3E3	0.161985	0.867177	1
GO:0086011	membrane repolarization during action potential	P	2	2	1188	2951	0.0016835	0.000677736	P05023,Q15842	P05023,Q15842	0.161985	0.867177	1
GO:0002894	positive regulation of type II hypersensitivity	P	2	2	1188	2951	0.0016835	0.000677736	P30273,V9HWA9	P30273,V9HWA9	0.161985	0.867177	1
GO:0034035	purine ribonucleoside bisphosphate metabolic process	P	2	2	1188	2951	0.0016835	0.000677736	P50443,O43252	P50443,O43252	0.161985	0.867177	1
GO:0072216	positive regulation of metanephros development	P	2	2	1188	2951	0.0016835	0.000677736	P09619,P80723	P09619,P80723	0.161985	0.867177	1
GO:0032914	positive regulation of transforming growth factor beta1 production	P	2	2	1188	2951	0.0016835	0.000677736	P07996,P51884	P07996,P51884	0.161985	0.867177	1
GO:0030007	cellular potassium ion homeostasis	P	2	2	1188	2951	0.0016835	0.000677736	P05023,P55011	P05023,P55011	0.161985	0.867177	1
GO:1904031	positive regulation of cyclin-dependent protein kinase activity	P	2	2	1188	2951	0.0016835	0.000677736	P78536,A0A024RD80	P78536,A0A024RD80	0.161985	0.867177	1
GO:0015106	bicarbonate transmembrane transporter activity	F	2	2	1188	2951	0.0016835	0.000677736	P50443,P02730	P50443,P02730	0.161985	0.867177	1
GO:0045019	negative regulation of nitric oxide biosynthetic process	P	2	2	1188	2951	0.0016835	0.000677736	Q2TNI1,Q92945	Q2TNI1,Q92945	0.161985	0.867177	1
GO:0002278	eosinophil activation involved in immune response	P	2	2	1188	2951	0.0016835	0.000677736	P63027,Q12846	P63027,Q12846	0.161985	0.867177	1
GO:0002883	regulation of hypersensitivity	P	2	2	1188	2951	0.0016835	0.000677736	P30273,V9HWA9	P30273,V9HWA9	0.161985	0.867177	1
GO:0015665	alcohol transmembrane transporter activity	F	2	2	1188	2951	0.0016835	0.000677736	B7Z5G8,B3KPB8	B7Z5G8,B3KPB8	0.161985	0.867177	1
GO:0090049	regulation of cell migration involved in sprouting angiogenesis	P	2	2	1188	2951	0.0016835	0.000677736	O00443,P07996	O00443,P07996	0.161985	0.867177	1
GO:0061082	myeloid leukocyte cytokine production	P	2	2	1188	2951	0.0016835	0.000677736	P30273,I4AY87	P30273,I4AY87	0.161985	0.867177	1
GO:0033173	calcineurin-NFAT signaling cascade	P	2	2	1188	2951	0.0016835	0.000677736	Q14192,Q9NZU5	Q14192,Q9NZU5	0.161985	0.867177	1
GO:0072109	glomerular mesangium development	P	2	2	1188	2951	0.0016835	0.000677736	P62736,P09619	P62736,P09619	0.161985	0.867177	1
GO:0035810	positive regulation of urine volume	P	2	2	1188	2951	0.0016835	0.000677736	P04899,P24530	P04899,P24530	0.161985	0.867177	1
GO:0070569	uridylyltransferase activity	F	2	2	1188	2951	0.0016835	0.000677736	D6W5E6,E7EUC7	D6W5E6,E7EUC7	0.161985	0.867177	1
GO:0021799	cerebral cortex radially oriented cell migration	P	2	2	1188	2951	0.0016835	0.000677736	Q8WXH0,Q9ULJ6	Q8WXH0,Q9ULJ6	0.161985	0.867177	1
GO:0045852	pH elevation	P	2	2	1188	2951	0.0016835	0.000677736	Q86YZ4,P02730	Q86YZ4,P02730	0.161985	0.867177	1
GO:0021954	central nervous system neuron development	P	2	2	1188	2951	0.0016835	0.000677736	Q9ULJ6,A0A024RD80	Q9ULJ6,A0A024RD80	0.161985	0.867177	1
GO:0035850	epithelial cell differentiation involved in kidney development	P	2	2	1188	2951	0.0016835	0.000677736	P80723,P62736	P80723,P62736	0.161985	0.867177	1
GO:1903608	protein localization to cytoplasmic stress granule	P	2	2	1188	2951	0.0016835	0.000677736	Q08211,P67809	Q08211,P67809	0.161985	0.867177	1
GO:0070228	regulation of lymphocyte apoptotic process	P	2	2	1188	2951	0.0016835	0.000677736	I4AY87,P14902	I4AY87,P14902	0.161985	0.867177	1
GO:0031332	RNAi effector complex	C	2	2	1188	2951	0.0016835	0.000677736	Q59FF0,Q08211	Q59FF0,Q08211	0.161985	0.867177	1
GO:0021872	forebrain generation of neurons	P	2	2	1188	2951	0.0016835	0.000677736	Q9ULJ6,P07333	Q9ULJ6,P07333	0.161985	0.867177	1
GO:1902965	regulation of protein localization to early endosome	P	2	2	1188	2951	0.0016835	0.000677736	Q8TDB6,P26038	Q8TDB6,P26038	0.161985	0.867177	1
GO:0034237	protein kinase A regulatory subunit binding	F	2	2	1188	2951	0.0016835	0.000677736	Q9H3P7,P17612	Q9H3P7,P17612	0.161985	0.867177	1
GO:1903921	regulation of protein processing in phagocytic vesicle	P	2	2	1188	2951	0.0016835	0.000677736	A0A384MEF1,P35579	A0A384MEF1,P35579	0.161985	0.867177	1
GO:0002447	eosinophil mediated immunity	P	2	2	1188	2951	0.0016835	0.000677736	P63027,Q12846	P63027,Q12846	0.161985	0.867177	1
GO:0030492	hemoglobin binding	F	2	2	1188	2951	0.0016835	0.000677736	P02042,P02730	P02042,P02730	0.161985	0.867177	1
GO:1903846	positive regulation of cellular response to transforming growth factor beta stimulus	P	2	2	1188	2951	0.0016835	0.000677736	P07996,P78536	P07996,P78536	0.161985	0.867177	1
GO:0061081	positive regulation of myeloid leukocyte cytokine production involved in immune response	P	2	2	1188	2951	0.0016835	0.000677736	P30273,I4AY87	P30273,I4AY87	0.161985	0.867177	1
GO:0050427	3'-phosphoadenosine 5'-phosphosulfate metabolic process	P	2	2	1188	2951	0.0016835	0.000677736	P50443,O43252	P50443,O43252	0.161985	0.867177	1
GO:0090160	Golgi to lysosome transport	P	2	2	1188	2951	0.0016835	0.000677736	O43747,O14976	O43747,O14976	0.161985	0.867177	1
GO:0070863	positive regulation of protein exit from endoplasmic reticulum	P	2	2	1188	2951	0.0016835	0.000677736	P51572,Q9NR31	P51572,Q9NR31	0.161985	0.867177	1
GO:1904152	regulation of retrograde protein transport, ER to cytosol	P	2	2	1188	2951	0.0016835	0.000677736	Q5VVQ6,P51572	Q5VVQ6,P51572	0.161985	0.867177	1
GO:0038091	positive regulation of cell proliferation by VEGF-activated platelet derived growth factor receptor signaling pathway	P	2	2	1188	2951	0.0016835	0.000677736	P16234,P09619	P16234,P09619	0.161985	0.867177	1
GO:0004180	carboxypeptidase activity	F	2	2	1188	2951	0.0016835	0.000677736	B4DJB3,Q96KP4	B4DJB3,Q96KP4	0.161985	0.867177	1
GO:0035749	myelin sheath adaxonal region	C	2	2	1188	2951	0.0016835	0.000677736	P09543,Q12846	P09543,Q12846	0.161985	0.867177	1
GO:0044062	regulation of excretion	P	2	2	1188	2951	0.0016835	0.000677736	P04899,P24530	P04899,P24530	0.161985	0.867177	1
GO:0035815	positive regulation of renal sodium excretion	P	2	2	1188	2951	0.0016835	0.000677736	P04899,P24530	P04899,P24530	0.161985	0.867177	1
GO:0008272	sulfate transport	P	2	2	1188	2951	0.0016835	0.000677736	P50443,Q86WA9	P50443,Q86WA9	0.161985	0.867177	1
GO:0050428	3'-phosphoadenosine 5'-phosphosulfate biosynthetic process	P	2	2	1188	2951	0.0016835	0.000677736	P50443,O43252	P50443,O43252	0.161985	0.867177	1
GO:1900274	regulation of phospholipase C activity	P	2	2	1188	2951	0.0016835	0.000677736	P16234,P09619	P16234,P09619	0.161985	0.867177	1
GO:0072606	interleukin-8 secretion	P	2	2	1188	2951	0.0016835	0.000677736	P09525,P62328	P09525,P62328	0.161985	0.867177	1
GO:0001518	voltage-gated sodium channel complex	C	2	2	1188	2951	0.0016835	0.000677736	Q01118,F8WD82	Q01118,F8WD82	0.161985	0.867177	1
GO:0030644	cellular chloride ion homeostasis	P	2	2	1188	2951	0.0016835	0.000677736	V9HWH2,P55011	V9HWH2,P55011	0.161985	0.867177	1
GO:2000615	regulation of histone H3-K9 acetylation	P	2	2	1188	2951	0.0016835	0.000677736	Q9Y4E5,Q12824	Q9Y4E5,Q12824	0.161985	0.867177	1
GO:0003680	AT DNA binding	F	2	2	1188	2951	0.0016835	0.000677736	P07305,P17096	P07305,P17096	0.161985	0.867177	1
GO:0010912	positive regulation of isomerase activity	P	2	2	1188	2951	0.0016835	0.000677736	Q08211,O15162	Q08211,O15162	0.161985	0.867177	1
GO:2001241	positive regulation of extrinsic apoptotic signaling pathway in absence of ligand	P	2	2	1188	2951	0.0016835	0.000677736	A8K7B7,P62136	A8K7B7,P62136	0.161985	0.867177	1
GO:0002717	positive regulation of natural killer cell mediated immunity	P	2	2	1188	2951	0.0016835	0.000677736	Q9BY67,O43747	Q9BY67,O43747	0.161985	0.867177	1
GO:2000373	positive regulation of DNA topoisomerase (ATP-hydrolyzing) activity	P	2	2	1188	2951	0.0016835	0.000677736	Q08211,O15162	Q08211,O15162	0.161985	0.867177	1
GO:0099059	integral component of presynaptic active zone membrane	C	2	2	1188	2951	0.0016835	0.000677736	P27824,P20020	P27824,P20020	0.161985	0.867177	1
GO:0006883	cellular sodium ion homeostasis	P	2	2	1188	2951	0.0016835	0.000677736	P05023,P55011	P05023,P55011	0.161985	0.867177	1
GO:0072215	regulation of metanephros development	P	2	2	1188	2951	0.0016835	0.000677736	P09619,P80723	P09619,P80723	0.161985	0.867177	1
GO:0005593	FACIT collagen trimer	C	2	2	1188	2951	0.0016835	0.000677736	Q99715,Q05707	Q99715,Q05707	0.161985	0.867177	1
GO:0050672	negative regulation of lymphocyte proliferation	P	2	2	1188	2951	0.0016835	0.000677736	Q9BT67,P14902	Q9BT67,P14902	0.161985	0.867177	1
GO:0015886	heme transport	P	2	2	1188	2951	0.0016835	0.000677736	Q9NP58,P02790	Q9NP58,P02790	0.161985	0.867177	1
GO:0045217	cell-cell junction maintenance	P	2	2	1188	2951	0.0016835	0.000677736	Q6IQ23,P07333	Q6IQ23,P07333	0.161985	0.867177	1
GO:0036344	platelet morphogenesis	P	2	2	1188	2951	0.0016835	0.000677736	P35579,V9HWG7	P35579,V9HWG7	0.161985	0.867177	1
GO:0035624	receptor transactivation	P	2	2	1188	2951	0.0016835	0.000677736	P08913,P78536	P08913,P78536	0.161985	0.867177	1
GO:0016646	oxidoreductase activity, acting on the CH-NH group of donors, NAD or NADP as acceptor	F	2	2	1188	2951	0.0016835	0.000677736	A0A024RAC7,P11586	A0A024RAC7,P11586	0.161985	0.867177	1
GO:0043308	eosinophil degranulation	P	2	2	1188	2951	0.0016835	0.000677736	Q12846,P63027	Q12846,P63027	0.161985	0.867177	1
GO:0090331	negative regulation of platelet aggregation	P	2	2	1188	2951	0.0016835	0.000677736	P02679,P13688	P02679,P13688	0.161985	0.867177	1
GO:0016442	RISC complex	C	2	2	1188	2951	0.0016835	0.000677736	Q59FF0,Q08211	Q59FF0,Q08211	0.161985	0.867177	1
GO:0035581	sequestering of extracellular ligand from receptor	P	2	2	1188	2951	0.0016835	0.000677736	P35555,P15529	P35555,P15529	0.161985	0.867177	1
GO:0031432	titin binding	F	2	2	1188	2951	0.0016835	0.000677736	P0DP24,Q13557	P0DP24,Q13557	0.161985	0.867177	1
GO:0002351	serotonin production involved in inflammatory response	P	2	2	1188	2951	0.0016835	0.000677736	P30273,A0A024R244	P30273,A0A024R244	0.161985	0.867177	1
GO:0021885	forebrain cell migration	P	2	2	1188	2951	0.0016835	0.000677736	Q8WXH0,Q9ULJ6	Q8WXH0,Q9ULJ6	0.161985	0.867177	1
GO:0072275	metanephric glomerulus morphogenesis	P	2	2	1188	2951	0.0016835	0.000677736	P16234,P09619	P16234,P09619	0.161985	0.867177	1
GO:2000273	positive regulation of signaling receptor activity	P	2	2	1188	2951	0.0016835	0.000677736	P08913,P78536	P08913,P78536	0.161985	0.867177	1
GO:0070934	CRD-mediated mRNA stabilization	P	2	2	1188	2951	0.0016835	0.000677736	Q08211,P67809	Q08211,P67809	0.161985	0.867177	1
GO:0086013	membrane repolarization during cardiac muscle cell action potential	P	2	2	1188	2951	0.0016835	0.000677736	Q15842,P05023	Q15842,P05023	0.161985	0.867177	1
GO:0070836	caveola assembly	P	2	2	1188	2951	0.0016835	0.000677736	C9JKI3,Q2TNI1	C9JKI3,Q2TNI1	0.161985	0.867177	1
GO:0099055	integral component of postsynaptic membrane	C	2	2	1188	2951	0.0016835	0.000677736	A0A024R8U1,P27824	A0A024R8U1,P27824	0.161985	0.867177	1
GO:2000371	regulation of DNA topoisomerase (ATP-hydrolyzing) activity	P	2	2	1188	2951	0.0016835	0.000677736	Q08211,O15162	Q08211,O15162	0.161985	0.867177	1
GO:0072080	nephron tubule development	P	2	2	1188	2951	0.0016835	0.000677736	Q96JQ0,Q9Y5V3	Q96JQ0,Q9Y5V3	0.161985	0.867177	1
GO:0038085	vascular endothelial growth factor binding	F	2	2	1188	2951	0.0016835	0.000677736	P16234,P09619	P16234,P09619	0.161985	0.867177	1
GO:0002442	serotonin secretion involved in inflammatory response	P	2	2	1188	2951	0.0016835	0.000677736	P30273,A0A024R244	P30273,A0A024R244	0.161985	0.867177	1
GO:0019081	viral translation	P	2	2	1188	2951	0.0016835	0.000677736	Q14152,Q08211	Q14152,Q08211	0.161985	0.867177	1
GO:0005527	macrolide binding	F	2	2	1188	2951	0.0016835	0.000677736	B2R9U2,Q53GX4	B2R9U2,Q53GX4	0.161985	0.867177	1
GO:0070419	nonhomologous end joining complex	C	2	2	1188	2951	0.0016835	0.000677736	P78527,P13010	P78527,P13010	0.161985	0.867177	1
GO:0071439	clathrin complex	C	2	2	1188	2951	0.0016835	0.000677736	P53675,Q00610	P53675,Q00610	0.161985	0.867177	1
GO:0046598	positive regulation of viral entry into host cell	P	2	2	1188	2951	0.0016835	0.000677736	P09382,O00635	P09382,O00635	0.161985	0.867177	1
GO:0014870	response to muscle inactivity	P	2	2	1188	2951	0.0016835	0.000677736	P46939,Q14118	P46939,Q14118	0.161985	0.867177	1
GO:0001886	endothelial cell morphogenesis	P	2	2	1188	2951	0.0016835	0.000677736	Q6FIC5,P39060	Q6FIC5,P39060	0.161985	0.867177	1
GO:0090533	cation-transporting ATPase complex	C	2	2	1188	2951	0.0016835	0.000677736	P05023,Q15842	P05023,Q15842	0.161985	0.867177	1
GO:0001771	immunological synapse formation	P	2	2	1188	2951	0.0016835	0.000677736	Q92608,P26038	Q92608,P26038	0.161985	0.867177	1
GO:0060546	negative regulation of necroptotic process	P	2	2	1188	2951	0.0016835	0.000677736	Q2TNI1,Q9BYM8	Q2TNI1,Q9BYM8	0.161985	0.867177	1
GO:0033233	regulation of protein sumoylation	P	2	2	1188	2951	0.0016835	0.000677736	Q9H0E2,Q9ULJ6	Q9H0E2,Q9ULJ6	0.161985	0.867177	1
GO:0010911	regulation of isomerase activity	P	2	2	1188	2951	0.0016835	0.000677736	Q08211,O15162	Q08211,O15162	0.161985	0.867177	1
GO:0002885	positive regulation of hypersensitivity	P	2	2	1188	2951	0.0016835	0.000677736	P30273,V9HWA9	P30273,V9HWA9	0.161985	0.867177	1
GO:0072103	glomerulus vasculature morphogenesis	P	2	2	1188	2951	0.0016835	0.000677736	P16234,P09619	P16234,P09619	0.161985	0.867177	1
GO:0060675	ureteric bud morphogenesis	P	2	2	1188	2951	0.0016835	0.000677736	Q96JQ0,Q9Y5V3	Q96JQ0,Q9Y5V3	0.161985	0.867177	1
GO:0043485	endosome to pigment granule transport	P	2	2	1188	2951	0.0016835	0.000677736	O43747,Q9BXS5	O43747,Q9BXS5	0.161985	0.867177	1
GO:0007494	midgut development	P	2	2	1188	2951	0.0016835	0.000677736	P24530,O94788	P24530,O94788	0.161985	0.867177	1
GO:0000015	phosphopyruvate hydratase complex	C	2	2	1188	2951	0.0016835	0.000677736	A0A2R8Y6G6,K7EM90	A0A2R8Y6G6,K7EM90	0.161985	0.867177	1
GO:1901678	iron coordination entity transport	P	2	2	1188	2951	0.0016835	0.000677736	Q9NP58,P02790	Q9NP58,P02790	0.161985	0.867177	1
GO:0002638	negative regulation of immunoglobulin production	P	2	2	1188	2951	0.0016835	0.000677736	Q9BT67,P78527	Q9BT67,P78527	0.161985	0.867177	1
GO:0046888	negative regulation of hormone secretion	P	2	2	1188	2951	0.0016835	0.000677736	P08913,P17858	P08913,P17858	0.161985	0.867177	1
GO:0034632	retinol transmembrane transporter activity	F	2	2	1188	2951	0.0016835	0.000677736	B7Z5G8,B3KPB8	B7Z5G8,B3KPB8	0.161985	0.867177	1
GO:0030299	intestinal cholesterol absorption	P	2	2	1188	2951	0.0016835	0.000677736	A0A024R3E3,Q04828	A0A024R3E3,Q04828	0.161985	0.867177	1
GO:0030511	positive regulation of transforming growth factor beta receptor signaling pathway	P	2	2	1188	2951	0.0016835	0.000677736	P07996,P78536	P07996,P78536	0.161985	0.867177	1
GO:0002554	serotonin secretion by platelet	P	2	2	1188	2951	0.0016835	0.000677736	P30273,A0A024R244	P30273,A0A024R244	0.161985	0.867177	1
GO:0048209	regulation of vesicle targeting, to, from or within Golgi	P	2	2	1188	2951	0.0016835	0.000677736	Q9NR31,O95249	Q9NR31,O95249	0.161985	0.867177	1
GO:1900115	extracellular regulation of signal transduction	P	2	2	1188	2951	0.0016835	0.000677736	P15529,P35555	P15529,P35555	0.161985	0.867177	1
GO:0019104	DNA N-glycosylase activity	F	2	2	1188	2951	0.0016835	0.000677736	P12004,A2IDA3	P12004,A2IDA3	0.161985	0.867177	1
GO:0015215	nucleotide transmembrane transporter activity	F	2	2	1188	2951	0.0016835	0.000677736	Q6I9V5,Q53GR7	Q6I9V5,Q53GR7	0.161985	0.867177	1
GO:0072276	metanephric glomerulus vasculature morphogenesis	P	2	2	1188	2951	0.0016835	0.000677736	P16234,P09619	P16234,P09619	0.161985	0.867177	1
GO:0031005	filamin binding	F	2	2	1188	2951	0.0016835	0.000677736	P13688,Q9UMS6	P13688,Q9UMS6	0.161985	0.867177	1
GO:0005248	voltage-gated sodium channel activity	F	2	2	1188	2951	0.0016835	0.000677736	Q01118,F8WD82	Q01118,F8WD82	0.161985	0.867177	1
GO:0032905	transforming growth factor beta1 production	P	2	2	1188	2951	0.0016835	0.000677736	P07996,P51884	P07996,P51884	0.161985	0.867177	1
GO:0060628	regulation of ER to Golgi vesicle-mediated transport	P	2	2	1188	2951	0.0016835	0.000677736	Q9NR31,O95487	Q9NR31,O95487	0.161985	0.867177	1
GO:0002524	hypersensitivity	P	2	2	1188	2951	0.0016835	0.000677736	P30273,V9HWA9	P30273,V9HWA9	0.161985	0.867177	1
GO:0014874	response to stimulus involved in regulation of muscle adaptation	P	2	2	1188	2951	0.0016835	0.000677736	P46939,Q14118	P46939,Q14118	0.161985	0.867177	1
GO:0032303	regulation of icosanoid secretion	P	2	2	1188	2951	0.0016835	0.000677736	I4AY87,A0A024R244	I4AY87,A0A024R244	0.161985	0.867177	1
GO:2000353	positive regulation of endothelial cell apoptotic process	P	2	2	1188	2951	0.0016835	0.000677736	P07996,P39060	P07996,P39060	0.161985	0.867177	1
GO:0090278	negative regulation of peptide hormone secretion	P	2	2	1188	2951	0.0016835	0.000677736	P17858,P08913	P17858,P08913	0.161985	0.867177	1
GO:0072210	metanephric nephron development	P	2	2	1188	2951	0.0016835	0.000677736	P09619,P16234	P09619,P16234	0.161985	0.867177	1
GO:0090237	regulation of arachidonic acid secretion	P	2	2	1188	2951	0.0016835	0.000677736	I4AY87,A0A024R244	I4AY87,A0A024R244	0.161985	0.867177	1
GO:0038086	VEGF-activated platelet-derived growth factor receptor signaling pathway	P	2	2	1188	2951	0.0016835	0.000677736	P16234,P09619	P16234,P09619	0.161985	0.867177	1
GO:0019238	cyclohydrolase activity	F	2	2	1188	2951	0.0016835	0.000677736	B4DP06,P11586	B4DP06,P11586	0.161985	0.867177	1
GO:0019781	NEDD8 activating enzyme activity	F	2	2	1188	2951	0.0016835	0.000677736	J3JZZ9,F8W8D4	J3JZZ9,F8W8D4	0.161985	0.867177	1
GO:0010856	adenylate cyclase activator activity	F	2	2	1188	2951	0.0016835	0.000677736	P0DP24,P63092	P0DP24,P63092	0.161985	0.867177	1
GO:0017121	phospholipid scrambling	P	2	2	1188	2951	0.0016835	0.000677736	P02730,O15162	P02730,O15162	0.161985	0.867177	1
GO:0032695	negative regulation of interleukin-12 production	P	2	2	1188	2951	0.0016835	0.000677736	P07996,Q8WXW3	P07996,Q8WXW3	0.161985	0.867177	1
GO:0001794	type IIa hypersensitivity	P	2	2	1188	2951	0.0016835	0.000677736	P30273,V9HWA9	P30273,V9HWA9	0.161985	0.867177	1
GO:0019966	interleukin-1 binding	F	2	2	1188	2951	0.0016835	0.000677736	P14778,P01023	P14778,P01023	0.161985	0.867177	1
GO:0061333	renal tubule morphogenesis	P	2	2	1188	2951	0.0016835	0.000677736	Q96JQ0,Q9Y5V3	Q96JQ0,Q9Y5V3	0.161985	0.867177	1
GO:0032908	regulation of transforming growth factor beta1 production	P	2	2	1188	2951	0.0016835	0.000677736	P07996,P51884	P07996,P51884	0.161985	0.867177	1
GO:0030121	AP-1 adaptor complex	C	2	2	1188	2951	0.0016835	0.000677736	O43747,A0A0G2JQM1	O43747,A0A0G2JQM1	0.161985	0.867177	1
GO:0072078	nephron tubule morphogenesis	P	2	2	1188	2951	0.0016835	0.000677736	Q96JQ0,Q9Y5V3	Q96JQ0,Q9Y5V3	0.161985	0.867177	1
GO:0046148	pigment biosynthetic process	P	2	2	1188	2951	0.0016835	0.000677736	O00264,P11586	O00264,P11586	0.161985	0.867177	1
GO:0016775	phosphotransferase activity, nitrogenous group as acceptor	F	2	2	1188	2951	0.0016835	0.000677736	B4DP56,V9HWH2	B4DP56,V9HWH2	0.161985	0.867177	1
GO:0017075	syntaxin-1 binding	F	2	2	1188	2951	0.0016835	0.000677736	P63027,O00186	P63027,O00186	0.161985	0.867177	1
GO:0098801	regulation of renal system process	P	2	2	1188	2951	0.0016835	0.000677736	P04899,P24530	P04899,P24530	0.161985	0.867177	1
GO:0048566	embryonic digestive tract development	P	2	2	1188	2951	0.0016835	0.000677736	P16234,O94788	P16234,O94788	0.161985	0.867177	1
GO:0005346	purine ribonucleotide transmembrane transporter activity	F	2	2	1188	2951	0.0016835	0.000677736	Q6I9V5,Q53GR7	Q6I9V5,Q53GR7	0.161985	0.867177	1
GO:0072239	metanephric glomerulus vasculature development	P	2	2	1188	2951	0.0016835	0.000677736	P09619,P16234	P09619,P16234	0.161985	0.867177	1
GO:0034706	sodium channel complex	C	2	2	1188	2951	0.0016835	0.000677736	Q01118,F8WD82	Q01118,F8WD82	0.161985	0.867177	1
GO:0002445	type II hypersensitivity	P	2	2	1188	2951	0.0016835	0.000677736	P30273,V9HWA9	P30273,V9HWA9	0.161985	0.867177	1
GO:0090344	negative regulation of cell aging	P	2	2	1188	2951	0.0016835	0.000677736	P78527,P67809	P78527,P67809	0.161985	0.867177	1
GO:0032945	negative regulation of mononuclear cell proliferation	P	2	2	1188	2951	0.0016835	0.000677736	Q9BT67,P14902	Q9BT67,P14902	0.161985	0.867177	1
GO:0060547	negative regulation of necrotic cell death	P	2	2	1188	2951	0.0016835	0.000677736	Q2TNI1,Q9BYM8	Q2TNI1,Q9BYM8	0.161985	0.867177	1
GO:1903923	positive regulation of protein processing in phagocytic vesicle	P	2	2	1188	2951	0.0016835	0.000677736	A0A384MEF1,P35579	A0A384MEF1,P35579	0.161985	0.867177	1
GO:0061005	cell differentiation involved in kidney development	P	2	2	1188	2951	0.0016835	0.000677736	P80723,P62736	P80723,P62736	0.161985	0.867177	1
GO:0060544	regulation of necroptotic process	P	2	2	1188	2951	0.0016835	0.000677736	Q2TNI1,Q9BYM8	Q2TNI1,Q9BYM8	0.161985	0.867177	1
GO:0002093	auditory receptor cell morphogenesis	P	2	2	1188	2951	0.0016835	0.000677736	O95487,Q9H5Y7	O95487,Q9H5Y7	0.161985	0.867177	1
GO:0072171	mesonephric tubule morphogenesis	P	2	2	1188	2951	0.0016835	0.000677736	Q96JQ0,Q9Y5V3	Q96JQ0,Q9Y5V3	0.161985	0.867177	1
GO:1902946	protein localization to early endosome	P	2	2	1188	2951	0.0016835	0.000677736	Q8TDB6,P26038	Q8TDB6,P26038	0.161985	0.867177	1
GO:0072075	metanephric mesenchyme development	P	2	2	1188	2951	0.0016835	0.000677736	P80723,P09619	P80723,P09619	0.161985	0.867177	1
GO:0048757	pigment granule maturation	P	2	2	1188	2951	0.0016835	0.000677736	O43747,Q9BXS5	O43747,Q9BXS5	0.161985	0.867177	1
GO:1902808	positive regulation of cell cycle G1/S phase transition	P	2	2	1188	2951	0.0016835	0.000677736	Q13619,P78536	Q13619,P78536	0.161985	0.867177	1
GO:0072319	vesicle uncoating	P	2	2	1188	2951	0.0016835	0.000677736	O14976,V9HW22	O14976,V9HW22	0.161985	0.867177	1
GO:0001796	regulation of type IIa hypersensitivity	P	2	2	1188	2951	0.0016835	0.000677736	P30273,V9HWA9	P30273,V9HWA9	0.161985	0.867177	1
GO:0098936	intrinsic component of postsynaptic membrane	C	2	2	1188	2951	0.0016835	0.000677736	P27824,A0A024R8U1	P27824,A0A024R8U1	0.161985	0.867177	1
GO:0099056	integral component of presynaptic membrane	C	2	2	1188	2951	0.0016835	0.000677736	P27824,P20020	P27824,P20020	0.161985	0.867177	1
GO:0014877	response to muscle inactivity involved in regulation of muscle adaptation	P	2	2	1188	2951	0.0016835	0.000677736	P46939,Q14118	P46939,Q14118	0.161985	0.867177	1
GO:0051748	UTP-monosaccharide-1-phosphate uridylyltransferase activity	F	2	2	1188	2951	0.0016835	0.000677736	D6W5E6,E7EUC7	D6W5E6,E7EUC7	0.161985	0.867177	1
GO:0010939	regulation of necrotic cell death	P	2	2	1188	2951	0.0016835	0.000677736	Q2TNI1,Q9BYM8	Q2TNI1,Q9BYM8	0.161985	0.867177	1
GO:0035985	senescence-associated heterochromatin focus	C	2	2	1188	2951	0.0016835	0.000677736	A4D177,P17096	A4D177,P17096	0.161985	0.867177	1
GO:0033024	mast cell apoptotic process	P	2	2	1188	2951	0.0016835	0.000677736	P78536,P30273	P78536,P30273	0.161985	0.867177	1
GO:0042491	inner ear auditory receptor cell differentiation	P	2	2	1188	2951	0.0016835	0.000677736	Q9H5Y7,O95487	Q9H5Y7,O95487	0.161985	0.867177	1
GO:1904294	positive regulation of ERAD pathway	P	2	2	1188	2951	0.0016835	0.000677736	P51572,Q96GF1	P51572,Q96GF1	0.161985	0.867177	1
GO:0071474	cellular hyperosmotic response	P	2	2	1188	2951	0.0016835	0.000677736	P13010,A0A024R1N4	P13010,A0A024R1N4	0.161985	0.867177	1
GO:0061665	SUMO ligase activity	F	2	2	1188	2951	0.0016835	0.000677736	Q9Y4E5,Q9ULJ6	Q9Y4E5,Q9ULJ6	0.161985	0.867177	1
GO:0042396	phosphagen biosynthetic process	P	2	2	1188	2951	0.0016835	0.000677736	B4DP56,V9HWH2	B4DP56,V9HWH2	0.161985	0.867177	1
GO:0048799	animal organ maturation	P	2	2	1188	2951	0.0016835	0.000677736	O94788,Q96JQ0	O94788,Q96JQ0	0.161985	0.867177	1
GO:0046676	negative regulation of insulin secretion	P	2	2	1188	2951	0.0016835	0.000677736	P08913,P17858	P08913,P17858	0.161985	0.867177	1
GO:0070307	lens fiber cell development	P	2	2	1188	2951	0.0016835	0.000677736	P28289,V9HWE1	P28289,V9HWE1	0.161985	0.867177	1
GO:0033017	sarcoplasmic reticulum membrane	C	2	2	1188	2951	0.0016835	0.000677736	Q8WXH0,Q13557	Q8WXH0,Q13557	0.161985	0.867177	1
GO:0071715	icosanoid transport	P	2	2	1188	2951	0.0016835	0.000677736	I4AY87,A0A024R244	I4AY87,A0A024R244	0.161985	0.867177	1
GO:0006817	phosphate ion transport	P	2	2	1188	2951	0.0016835	0.000677736	A8K9G0,O95436	A8K9G0,O95436	0.161985	0.867177	1
GO:0000803	sex chromosome	C	2	2	1188	2951	0.0016835	0.000677736	P16104,B2R4P9	P16104,B2R4P9	0.161985	0.867177	1
GO:0033025	regulation of mast cell apoptotic process	P	2	2	1188	2951	0.0016835	0.000677736	P30273,P78536	P30273,P78536	0.161985	0.867177	1
GO:0030011	maintenance of cell polarity	P	2	2	1188	2951	0.0016835	0.000677736	P16157,V9HW92	P16157,V9HW92	0.161985	0.867177	1
GO:0010863	positive regulation of phospholipase C activity	P	2	2	1188	2951	0.0016835	0.000677736	P16234,P09619	P16234,P09619	0.161985	0.867177	1
GO:0007214	gamma-aminobutyric acid signaling pathway	P	2	2	1188	2951	0.0016835	0.000677736	P55011,P04899	P55011,P04899	0.161985	0.867177	1
GO:0043073	germ cell nucleus	C	2	2	1188	2951	0.0016835	0.000677736	P16104,P29966	P16104,P29966	0.161985	0.867177	1
GO:0033033	negative regulation of myeloid cell apoptotic process	P	2	2	1188	2951	0.0016835	0.000677736	P30273,I4AY87	P30273,I4AY87	0.161985	0.867177	1
GO:0031034	myosin filament assembly	P	2	2	1188	2951	0.0016835	0.000677736	Q8WZ42,P35749	Q8WZ42,P35749	0.161985	0.867177	1
GO:0032309	icosanoid secretion	P	2	2	1188	2951	0.0016835	0.000677736	I4AY87,A0A024R244	I4AY87,A0A024R244	0.161985	0.867177	1
GO:1901976	regulation of cell cycle checkpoint	P	2	2	1188	2951	0.0016835	0.000677736	P12270,Q13619	P12270,Q13619	0.161985	0.867177	1
GO:0005347	ATP transmembrane transporter activity	F	2	2	1188	2951	0.0016835	0.000677736	Q6I9V5,Q53GR7	Q6I9V5,Q53GR7	0.161985	0.867177	1
GO:0072348	sulfur compound transport	P	2	2	1188	2951	0.0016835	0.000677736	Q86WA9,P50443	Q86WA9,P50443	0.161985	0.867177	1
GO:0031670	cellular response to nutrient	P	2	2	1188	2951	0.0016835	0.000677736	P20020,P04839	P20020,P04839	0.161985	0.867177	1
GO:0060563	neuroepithelial cell differentiation	P	2	2	1188	2951	0.0016835	0.000677736	Q9H5Y7,O95487	Q9H5Y7,O95487	0.161985	0.867177	1
GO:0002675	positive regulation of acute inflammatory response	P	2	2	1188	2951	0.0016835	0.000677736	P30273,V9HWA9	P30273,V9HWA9	0.161985	0.867177	1
GO:0071556	integral component of lumenal side of endoplasmic reticulum membrane	C	2	2	1188	2951	0.0016835	0.000677736	P27824,P51572	P27824,P51572	0.161985	0.867177	1
GO:0098856	intestinal lipid absorption	P	2	2	1188	2951	0.0016835	0.000677736	Q04828,A0A024R3E3	Q04828,A0A024R3E3	0.161985	0.867177	1
GO:0034111	negative regulation of homotypic cell-cell adhesion	P	2	2	1188	2951	0.0016835	0.000677736	P02679,P13688	P02679,P13688	0.161985	0.867177	1
GO:0044341	sodium-dependent phosphate transport	P	2	2	1188	2951	0.0016835	0.000677736	A8K9G0,O95436	A8K9G0,O95436	0.161985	0.867177	1
GO:0006011	UDP-glucose metabolic process	P	2	2	1188	2951	0.0016835	0.000677736	D6W5E6,E7EUC7	D6W5E6,E7EUC7	0.161985	0.867177	1
GO:0030852	regulation of granulocyte differentiation	P	2	2	1188	2951	0.0016835	0.000677736	P13688,Q13619	P13688,Q13619	0.161985	0.867177	1
GO:0043621	protein self-association	F	2	2	1188	2951	0.0016835	0.000677736	Q8WZ42,P63027	Q8WZ42,P63027	0.161985	0.867177	1
GO:0004801	sedoheptulose-7-phosphate:D-glyceraldehyde-3-phosphate glyceronetransferase activity	F	2	2	1188	2951	0.0016835	0.000677736	A0A140VK56,F2Z393	A0A140VK56,F2Z393	0.161985	0.867177	1
GO:0060117	auditory receptor cell development	P	2	2	1188	2951	0.0016835	0.000677736	Q9H5Y7,O95487	Q9H5Y7,O95487	0.161985	0.867177	1
GO:0043564	Ku70:Ku80 complex	C	2	2	1188	2951	0.0016835	0.000677736	P13010,A0A024R1N4	P13010,A0A024R1N4	0.161985	0.867177	1
GO:0043476	pigment accumulation	P	2	2	1188	2951	0.0016835	0.000677736	O43747,Q9BXS5	O43747,Q9BXS5	0.161985	0.867177	1
GO:0061213	positive regulation of mesonephros development	P	2	2	1188	2951	0.0016835	0.000677736	Q9Y5V3,P80723	Q9Y5V3,P80723	0.161985	0.867177	1
GO:0002042	cell migration involved in sprouting angiogenesis	P	2	2	1188	2951	0.0016835	0.000677736	O00443,P07996	O00443,P07996	0.161985	0.867177	1
GO:0071688	striated muscle myosin thick filament assembly	P	2	2	1188	2951	0.0016835	0.000677736	Q8WZ42,P35749	Q8WZ42,P35749	0.161985	0.867177	1
GO:0021795	cerebral cortex cell migration	P	2	2	1188	2951	0.0016835	0.000677736	Q8WXH0,Q9ULJ6	Q8WXH0,Q9ULJ6	0.161985	0.867177	1
GO:0072104	glomerular capillary formation	P	2	2	1188	2951	0.0016835	0.000677736	P16234,P09619	P16234,P09619	0.161985	0.867177	1
GO:0007608	sensory perception of smell	P	2	2	1188	2951	0.0016835	0.000677736	Q6ZT12,P63092	Q6ZT12,P63092	0.161985	0.867177	1
GO:0039692	single stranded viral RNA replication via double stranded DNA intermediate	P	2	2	1188	2951	0.0016835	0.000677736	Q02880,Q12824	Q02880,Q12824	0.161985	0.867177	1
GO:0006603	phosphocreatine metabolic process	P	2	2	1188	2951	0.0016835	0.000677736	B4DP56,V9HWH2	B4DP56,V9HWH2	0.161985	0.867177	1
GO:0031402	sodium ion binding	F	2	2	1188	2951	0.0016835	0.000677736	P05023,O95436	P05023,O95436	0.161985	0.867177	1
GO:0071711	basement membrane organization	P	2	2	1188	2951	0.0016835	0.000677736	Q14118,Q2TNI1	Q14118,Q2TNI1	0.161985	0.867177	1
GO:1905898	positive regulation of response to endoplasmic reticulum stress	P	2	2	1188	2951	0.0016835	0.000677736	P51572,Q96GF1	P51572,Q96GF1	0.161985	0.867177	1
GO:0001835	blastocyst hatching	P	2	2	1188	2951	0.0016835	0.000677736	Q8IWS0,Q96QK8	Q8IWS0,Q96QK8	0.161985	0.867177	1
GO:0060339	negative regulation of type I interferon-mediated signaling pathway	P	2	2	1188	2951	0.0016835	0.000677736	Q14166,Q9Y3Z3	Q14166,Q9Y3Z3	0.161985	0.867177	1
GO:0038156	interleukin-3-mediated signaling pathway	P	2	2	1188	2951	0.0016835	0.000677736	P30273,A0A024R244	P30273,A0A024R244	0.161985	0.867177	1
GO:0061217	regulation of mesonephros development	P	2	2	1188	2951	0.0016835	0.000677736	Q9Y5V3,P80723	Q9Y5V3,P80723	0.161985	0.867177	1
GO:2000482	regulation of interleukin-8 secretion	P	2	2	1188	2951	0.0016835	0.000677736	P09525,P62328	P09525,P62328	0.161985	0.867177	1
GO:0004111	creatine kinase activity	F	2	2	1188	2951	0.0016835	0.000677736	B4DP56,V9HWH2	B4DP56,V9HWH2	0.161985	0.867177	1
GO:0021532	neural tube patterning	P	2	2	1188	2951	0.0016835	0.000677736	P17612,Q96RY7	P17612,Q96RY7	0.161985	0.867177	1
GO:1901571	fatty acid derivative transport	P	2	2	1188	2951	0.0016835	0.000677736	I4AY87,A0A024R244	I4AY87,A0A024R244	0.161985	0.867177	1
GO:0098909	regulation of cardiac muscle cell action potential involved in regulation of contraction	P	2	2	1188	2951	0.0016835	0.000677736	A0A0S2Z3L2,Q13557	A0A0S2Z3L2,Q13557	0.161985	0.867177	1
GO:0098553	lumenal side of endoplasmic reticulum membrane	C	2	2	1188	2951	0.0016835	0.000677736	P27824,P51572	P27824,P51572	0.161985	0.867177	1
GO:0070938	contractile ring	C	2	2	1188	2951	0.0016835	0.000677736	P35579,Q14118	P35579,Q14118	0.161985	0.867177	1
GO:1903963	arachidonate transport	P	2	2	1188	2951	0.0016835	0.000677736	A0A024R244,I4AY87	A0A024R244,I4AY87	0.161985	0.867177	1
GO:0071475	cellular hyperosmotic salinity response	P	2	2	1188	2951	0.0016835	0.000677736	P13010,A0A024R1N4	P13010,A0A024R1N4	0.161985	0.867177	1
GO:0003338	metanephros morphogenesis	P	2	2	1188	2951	0.0016835	0.000677736	P09619,P80723	P09619,P80723	0.161985	0.867177	1
GO:0002866	positive regulation of acute inflammatory response to antigenic stimulus	P	2	2	1188	2951	0.0016835	0.000677736	P30273,V9HWA9	P30273,V9HWA9	0.161985	0.867177	1
GO:0003983	UTP:glucose-1-phosphate uridylyltransferase activity	F	2	2	1188	2951	0.0016835	0.000677736	D6W5E6,E7EUC7	D6W5E6,E7EUC7	0.161985	0.867177	1
GO:1900087	positive regulation of G1/S transition of mitotic cell cycle	P	2	2	1188	2951	0.0016835	0.000677736	Q13619,P78536	Q13619,P78536	0.161985	0.867177	1
GO:0032753	positive regulation of interleukin-4 production	P	2	2	1188	2951	0.0016835	0.000677736	P30273,A0A024R244	P30273,A0A024R244	0.161985	0.867177	1
GO:0050482	arachidonic acid secretion	P	2	2	1188	2951	0.0016835	0.000677736	A0A024R244,I4AY87	A0A024R244,I4AY87	0.161985	0.867177	1
GO:0072318	clathrin coat disassembly	P	2	2	1188	2951	0.0016835	0.000677736	O14976,V9HW22	O14976,V9HW22	0.161985	0.867177	1
GO:0050691	regulation of defense response to virus by host	P	2	2	1188	2951	0.0016835	0.000677736	Q8TDB6,Q08211	Q8TDB6,Q08211	0.161985	0.867177	1
GO:0030485	smooth muscle contractile fiber	C	2	2	1188	2951	0.0016835	0.000677736	P62736,P14902	P62736,P14902	0.161985	0.867177	1
GO:0098839	postsynaptic density membrane	C	2	2	1188	2951	0.0016835	0.000677736	A0A024R8U1,Q01814	A0A024R8U1,Q01814	0.161985	0.867177	1
GO:1905056	calcium-transporting ATPase activity involved in regulation of presynaptic cytosolic calcium ion concentration	F	2	2	1188	2951	0.0016835	0.000677736	Q01814,P20020	Q01814,P20020	0.161985	0.867177	1
GO:0070229	negative regulation of lymphocyte apoptotic process	P	2	2	1188	2951	0.0016835	0.000677736	I4AY87,P14902	I4AY87,P14902	0.161985	0.867177	1
GO:0005436	sodium:phosphate symporter activity	F	2	2	1188	2951	0.0016835	0.000677736	A8K9G0,O95436	A8K9G0,O95436	0.161985	0.867177	1
GO:2000483	negative regulation of interleukin-8 secretion	P	2	2	1188	2951	0.0016835	0.000677736	P09525,P62328	P09525,P62328	0.161985	0.867177	1
GO:0006599	phosphagen metabolic process	P	2	2	1188	2951	0.0016835	0.000677736	B4DP56,V9HWH2	B4DP56,V9HWH2	0.161985	0.867177	1
GO:0006297	nucleotide-excision repair, DNA gap filling	P	2	2	1188	2951	0.0016835	0.000677736	P62979,P12004	P62979,P12004	0.161985	0.867177	1
GO:0070628	proteasome binding	F	2	2	1188	2951	0.0016835	0.000677736	Q9Y5K5,B2RB07	Q9Y5K5,B2RB07	0.161985	0.867177	1
GO:0035188	hatching	P	2	2	1188	2951	0.0016835	0.000677736	Q8IWS0,Q96QK8	Q8IWS0,Q96QK8	0.161985	0.867177	1
GO:0070424	regulation of nucleotide-binding oligomerization domain containing signaling pathway	P	2	2	1188	2951	0.0016835	0.000677736	P0DMV9,P98170	P0DMV9,P98170	0.161985	0.867177	1
GO:0060977	coronary vasculature morphogenesis	P	2	2	1188	2951	0.0016835	0.000677736	P09619,O95487	P09619,O95487	0.161985	0.867177	1
GO:0070306	lens fiber cell differentiation	P	2	2	1188	2951	0.0016835	0.000677736	P28289,V9HWE1	P28289,V9HWE1	0.161985	0.867177	1
GO:0038016	insulin receptor internalization	P	2	2	1188	2951	0.0016835	0.000677736	Q2TNI1,P13688	Q2TNI1,P13688	0.161985	0.867177	1
GO:0071548	response to dexamethasone	P	2	2	1188	2951	0.0016835	0.000677736	A4D177,P12004	A4D177,P12004	0.161985	0.867177	1
GO:0030220	platelet formation	P	2	2	1188	2951	0.0016835	0.000677736	P35579,V9HWG7	P35579,V9HWG7	0.161985	0.867177	1
GO:0014866	skeletal myofibril assembly	P	2	2	1188	2951	0.0016835	0.000677736	Q8WZ42,P35749	Q8WZ42,P35749	0.161985	0.867177	1
GO:1905668	positive regulation of protein localization to endosome	P	2	2	1188	2951	0.0016835	0.000677736	Q8TDB6,P26038	Q8TDB6,P26038	0.161985	0.867177	1
GO:0048536	spleen development	P	2	2	1188	2951	0.0016835	0.000677736	P78527,P78536	P78527,P78536	0.161985	0.867177	1
GO:1902966	positive regulation of protein localization to early endosome	P	2	2	1188	2951	0.0016835	0.000677736	Q8TDB6,P26038	Q8TDB6,P26038	0.161985	0.867177	1
GO:1900756	protein processing in phagocytic vesicle	P	2	2	1188	2951	0.0016835	0.000677736	A0A384MEF1,P35579	A0A384MEF1,P35579	0.161985	0.867177	1
GO:0033574	response to testosterone	P	2	2	1188	2951	0.0016835	0.000677736	P26038,P07996	P26038,P07996	0.161985	0.867177	1
GO:0043152	induction of bacterial agglutination	P	2	2	1188	2951	0.0016835	0.000677736	P02675,P02671	P02675,P02671	0.161985	0.867177	1
GO:0034704	calcium channel complex	C	2	2	1188	2951	0.0016835	0.000677736	P0DP24,P17612	P0DP24,P17612	0.161985	0.867177	1
GO:0070633	transepithelial transport	P	2	2	1188	2951	0.0016835	0.000677736	P55011,P24530	P55011,P24530	0.161985	0.867177	1
GO:2000010	positive regulation of protein localization to cell surface	P	2	2	1188	2951	0.0016835	0.000677736	P30273,Q12846	P30273,Q12846	0.161985	0.867177	1
GO:0035812	renal sodium excretion	P	2	2	1188	2951	0.0016835	0.000677736	P04899,P24530	P04899,P24530	0.161985	0.867177	1
GO:0045954	positive regulation of natural killer cell mediated cytotoxicity	P	2	2	1188	2951	0.0016835	0.000677736	Q9BY67,O43747	Q9BY67,O43747	0.161985	0.867177	1
GO:0031386	protein tag	F	2	2	1188	2951	0.0016835	0.000677736	P62979,Q15843	P62979,Q15843	0.161985	0.867177	1
GO:0043970	histone H3-K9 acetylation	P	2	2	1188	2951	0.0016835	0.000677736	Q9Y4E5,Q12824	Q9Y4E5,Q12824	0.161985	0.867177	1
GO:0097278	complement-dependent cytotoxicity	P	2	2	1188	2951	0.0016835	0.000677736	A0A024RD80,V9HWA9	A0A024RD80,V9HWA9	0.161985	0.867177	1
GO:0014012	peripheral nervous system axon regeneration	P	2	2	1188	2951	0.0016835	0.000677736	A0A024R3E3,P46821	A0A024R3E3,P46821	0.161985	0.867177	1
GO:0016744	transferase activity, transferring aldehyde or ketonic groups	F	2	2	1188	2951	0.0016835	0.000677736	A0A140VK56,F2Z393	A0A140VK56,F2Z393	0.161985	0.867177	1
GO:0000295	adenine nucleotide transmembrane transporter activity	F	2	2	1188	2951	0.0016835	0.000677736	Q6I9V5,Q53GR7	Q6I9V5,Q53GR7	0.161985	0.867177	1
GO:0045912	negative regulation of carbohydrate metabolic process	P	2	2	1188	2951	0.0016835	0.000677736	Q00610,P02730	Q00610,P02730	0.161985	0.867177	1
GO:0022029	telencephalon cell migration	P	2	2	1188	2951	0.0016835	0.000677736	Q8WXH0,Q9ULJ6	Q8WXH0,Q9ULJ6	0.161985	0.867177	1
GO:0070937	CRD-mediated mRNA stability complex	C	2	2	1188	2951	0.0016835	0.000677736	Q08211,P67809	Q08211,P67809	0.161985	0.867177	1
GO:0001658	branching involved in ureteric bud morphogenesis	P	2	2	1188	2951	0.0016835	0.000677736	Q9Y5V3,Q96JQ0	Q9Y5V3,Q96JQ0	0.161985	0.867177	1
GO:0043482	cellular pigment accumulation	P	2	2	1188	2951	0.0016835	0.000677736	O43747,Q9BXS5	O43747,Q9BXS5	0.161985	0.867177	1
GO:0035315	hair cell differentiation	P	2	2	1188	2951	0.0016835	0.000677736	Q9H5Y7,O95487	Q9H5Y7,O95487	0.161985	0.867177	1
GO:0061326	renal tubule development	P	2	2	1188	2951	0.0016835	0.000677736	Q96JQ0,Q9Y5V3	Q96JQ0,Q9Y5V3	0.161985	0.867177	1
GO:2000773	negative regulation of cellular senescence	P	2	2	1188	2951	0.0016835	0.000677736	P78527,P67809	P78527,P67809	0.161985	0.867177	1
GO:0072224	metanephric glomerulus development	P	2	2	1188	2951	0.0016835	0.000677736	P09619,P16234	P09619,P16234	0.161985	0.867177	1
GO:0071684	organism emergence from protective structure	P	2	2	1188	2951	0.0016835	0.000677736	Q8IWS0,Q96QK8	Q8IWS0,Q96QK8	0.161985	0.867177	1
GO:0015216	purine nucleotide transmembrane transporter activity	F	2	2	1188	2951	0.0016835	0.000677736	Q6I9V5,Q53GR7	Q6I9V5,Q53GR7	0.161985	0.867177	1
GO:0031033	myosin filament organization	P	2	2	1188	2951	0.0016835	0.000677736	Q8WZ42,P35749	Q8WZ42,P35749	0.161985	0.867177	1
GO:0045741	positive regulation of epidermal growth factor-activated receptor activity	P	2	2	1188	2951	0.0016835	0.000677736	P08913,P78536	P08913,P78536	0.161985	0.867177	1
GO:0061438	renal system vasculature morphogenesis	P	2	2	1188	2951	0.0016835	0.000677736	P16234,P09619	P16234,P09619	0.161985	0.867177	1
GO:0090084	negative regulation of inclusion body assembly	P	2	2	1188	2951	0.0016835	0.000677736	P0DMV9,O75190	P0DMV9,O75190	0.161985	0.867177	1
GO:0070884	regulation of calcineurin-NFAT signaling cascade	P	2	2	1188	2951	0.0016835	0.000677736	Q14192,Q9NZU5	Q14192,Q9NZU5	0.161985	0.867177	1
GO:0031595	nuclear proteasome complex	C	2	2	1188	2951	0.0016835	0.000677736	O00232,P62195	O00232,P62195	0.161985	0.867177	1
GO:0030853	negative regulation of granulocyte differentiation	P	2	2	1188	2951	0.0016835	0.000677736	P13688,Q13619	P13688,Q13619	0.161985	0.867177	1
GO:0046314	phosphocreatine biosynthetic process	P	2	2	1188	2951	0.0016835	0.000677736	B4DP56,V9HWH2	B4DP56,V9HWH2	0.161985	0.867177	1
GO:0007190	activation of adenylate cyclase activity	P	2	2	1188	2951	0.0016835	0.000677736	P63092,O60503	P63092,O60503	0.161985	0.867177	1
GO:0030241	skeletal muscle myosin thick filament assembly	P	2	2	1188	2951	0.0016835	0.000677736	Q8WZ42,P35749	Q8WZ42,P35749	0.161985	0.867177	1
GO:0072088	nephron epithelium morphogenesis	P	2	2	1188	2951	0.0016835	0.000677736	Q96JQ0,Q9Y5V3	Q96JQ0,Q9Y5V3	0.161985	0.867177	1
GO:0035646	endosome to melanosome transport	P	2	2	1188	2951	0.0016835	0.000677736	O43747,Q9BXS5	O43747,Q9BXS5	0.161985	0.867177	1
GO:0002864	regulation of acute inflammatory response to antigenic stimulus	P	2	2	1188	2951	0.0016835	0.000677736	P30273,V9HWA9	P30273,V9HWA9	0.161985	0.867177	1
GO:0051293	establishment of spindle localization	P	2	2	1188	2951	0.0016835	0.000677736	P27816,P35579	P27816,P35579	0.161985	0.867177	1
GO:0022030	telencephalon glial cell migration	P	2	2	1188	2951	0.0016835	0.000677736	Q8WXH0,Q9ULJ6	Q8WXH0,Q9ULJ6	0.161985	0.867177	1
GO:0072074	kidney mesenchyme development	P	2	2	1188	2951	0.0016835	0.000677736	P80723,P09619	P80723,P09619	0.161985	0.867177	1
GO:0032814	regulation of natural killer cell activation	P	2	2	1188	2951	0.0016835	0.000677736	Q8WXW3,O43747	Q8WXW3,O43747	0.161985	0.867177	1
GO:0035721	intraciliary retrograde transport	P	2	2	1188	2951	0.0016835	0.000677736	B4E286,Q96RY7	B4E286,Q96RY7	0.161985	0.867177	1
GO:0042130	negative regulation of T cell proliferation	P	2	2	1188	2951	0.0016835	0.000677736	Q9BT67,P14902	Q9BT67,P14902	0.161985	0.867177	1
GO:0042538	hyperosmotic salinity response	P	2	2	1188	2951	0.0016835	0.000677736	P13010,A0A024R1N4	P13010,A0A024R1N4	0.161985	0.867177	1
GO:0061439	kidney vasculature morphogenesis	P	2	2	1188	2951	0.0016835	0.000677736	P16234,P09619	P16234,P09619	0.161985	0.867177	1
GO:0072277	metanephric glomerular capillary formation	P	2	2	1188	2951	0.0016835	0.000677736	P16234,P09619	P16234,P09619	0.161985	0.867177	1
GO:0070227	lymphocyte apoptotic process	P	2	2	1188	2951	0.0016835	0.000677736	I4AY87,P14902	I4AY87,P14902	0.161985	0.867177	1
GO:0004634	phosphopyruvate hydratase activity	F	2	2	1188	2951	0.0016835	0.000677736	A0A2R8Y6G6,K7EM90	A0A2R8Y6G6,K7EM90	0.161985	0.867177	1
GO:0033023	mast cell homeostasis	P	2	2	1188	2951	0.0016835	0.000677736	P78536,P30273	P78536,P30273	0.161985	0.867177	1
GO:0006704	glucocorticoid biosynthetic process	P	2	2	1188	2951	0.0016835	0.000677736	P05023,P80365	P05023,P80365	0.161985	0.867177	1
GO:0043966	histone H3 acetylation	P	2	2	1188	2951	0.0016835	0.000677736	Q9Y4E5,Q12824	Q9Y4E5,Q12824	0.161985	0.867177	1
GO:0016645	oxidoreductase activity, acting on the CH-NH group of donors	F	2	2	1188	2951	0.0016835	0.000677736	A0A024RAC7,P11586	A0A024RAC7,P11586	0.161985	0.867177	1
GO:0035813	regulation of renal sodium excretion	P	2	2	1188	2951	0.0016835	0.000677736	P04899,P24530	P04899,P24530	0.161985	0.867177	1
GO:0035004	phosphatidylinositol 3-kinase activity	F	2	2	1188	2951	0.0016835	0.000677736	O00443,B4DG55	O00443,B4DG55	0.161985	0.867177	1
GO:0015721	bile acid and bile salt transport	P	2	2	1188	2951	0.0016835	0.000677736	Q04828,P13688	Q04828,P13688	0.161985	0.867177	1
GO:0072102	glomerulus morphogenesis	P	2	2	1188	2951	0.0016835	0.000677736	P16234,P09619	P16234,P09619	0.161985	0.867177	1
GO:0021801	cerebral cortex radial glia guided migration	P	2	2	1188	2951	0.0016835	0.000677736	Q8WXH0,Q9ULJ6	Q8WXH0,Q9ULJ6	0.161985	0.867177	1
GO:0043307	eosinophil activation	P	2	2	1188	2951	0.0016835	0.000677736	P63027,Q12846	P63027,Q12846	0.161985	0.867177	1
GO:1905666	regulation of protein localization to endosome	P	2	2	1188	2951	0.0016835	0.000677736	Q8TDB6,P26038	Q8TDB6,P26038	0.161985	0.867177	1
GO:0001798	positive regulation of type IIa hypersensitivity	P	2	2	1188	2951	0.0016835	0.000677736	P30273,V9HWA9	P30273,V9HWA9	0.161985	0.867177	1
GO:1904406	negative regulation of nitric oxide metabolic process	P	2	2	1188	2951	0.0016835	0.000677736	Q2TNI1,Q92945	Q2TNI1,Q92945	0.161985	0.867177	1
GO:0070262	peptidyl-serine dephosphorylation	P	2	2	1188	2951	0.0016835	0.000677736	A8K7B7,P62136	A8K7B7,P62136	0.161985	0.867177	1
GO:0007588	excretion	P	2	2	1188	2951	0.0016835	0.000677736	P04899,P24530	P04899,P24530	0.161985	0.867177	1
GO:0086103	G protein-coupled receptor signaling pathway involved in heart process	P	2	2	1188	2951	0.0016835	0.000677736	Q2TNI1,P04899	Q2TNI1,P04899	0.161985	0.867177	1
GO:0097720	calcineurin-mediated signaling	P	2	2	1188	2951	0.0016835	0.000677736	Q14192,Q9NZU5	Q14192,Q9NZU5	0.161985	0.867177	1
GO:0002833	positive regulation of response to biotic stimulus	P	2	2	1188	2951	0.0016835	0.000677736	I4AY87,Q7Z2W4	I4AY87,Q7Z2W4	0.161985	0.867177	1
GO:0006195	purine nucleotide catabolic process	P	2	2	1188	2951	0.0016835	0.000677736	Q9Y3Z3,P49773	Q9Y3Z3,P49773	0.161985	0.867177	1
GO:0002292	T cell differentiation involved in immune response	P	2	2	1188	2951	0.0016835	0.000677736	P15529,P30273	P15529,P30273	0.161985	0.867177	1
GO:0005528	FK506 binding	F	2	2	1188	2951	0.0016835	0.000677736	B2R9U2,Q53GX4	B2R9U2,Q53GX4	0.161985	0.867177	1
GO:1900116	extracellular negative regulation of signal transduction	P	2	2	1188	2951	0.0016835	0.000677736	P15529,P35555	P15529,P35555	0.161985	0.867177	1
GO:0014894	response to denervation involved in regulation of muscle adaptation	P	2	2	1188	2951	0.0016835	0.000677736	P46939,Q14118	P46939,Q14118	0.161985	0.867177	1
GO:0002701	negative regulation of production of molecular mediator of immune response	P	2	2	1188	2951	0.0016835	0.000677736	P78527,Q9BT67	P78527,Q9BT67	0.161985	0.867177	1
GO:0005017	platelet-derived growth factor-activated receptor activity	F	2	2	1188	2951	0.0016835	0.000677736	P16234,P09619	P16234,P09619	0.161985	0.867177	1
GO:0002892	regulation of type II hypersensitivity	P	2	2	1188	2951	0.0016835	0.000677736	P30273,V9HWA9	P30273,V9HWA9	0.161985	0.867177	1
GO:0106056	regulation of calcineurin-mediated signaling	P	2	2	1188	2951	0.0016835	0.000677736	Q14192,Q9NZU5	Q14192,Q9NZU5	0.161985	0.867177	1
GO:0019814	immunoglobulin complex	C	2	2	1188	2951	0.0016835	0.000677736	A0A024R244,P0DOX7	A0A024R244,P0DOX7	0.161985	0.867177	1
GO:0021879	forebrain neuron differentiation	P	2	2	1188	2951	0.0016835	0.000677736	Q9ULJ6,P07333	Q9ULJ6,P07333	0.161985	0.867177	1
GO:0051898	negative regulation of protein kinase B signaling	P	2	2	1188	2951	0.0016835	0.000677736	Q969G5,Q14118	Q969G5,Q14118	0.161985	0.867177	1
GO:0034036	purine ribonucleoside bisphosphate biosynthetic process	P	2	2	1188	2951	0.0016835	0.000677736	P50443,O43252	P50443,O43252	0.161985	0.867177	1
GO:0060425	lung morphogenesis	P	2	2	1188	2951	0.0016835	0.000677736	Q14118,O95487	Q14118,O95487	0.161985	0.867177	1
GO:0016307	phosphatidylinositol phosphate kinase activity	F	2	2	1188	2951	0.0016835	0.000677736	O00443,B4DVZ9	O00443,B4DVZ9	0.161985	0.867177	1
GO:0051851	modification by host of symbiont morphology or physiology	P	7	12	1188	2951	0.00589226	0.00406642	Q12824,Q9P0L0,P23528,P07333,P11717,P27105,V9HW22	Q13547,Q12824,Q9P0L0,P23528,P07333,P02649,P11717,P27105,V9HW22,P11142,P81605,P08246	0.16232	0.867177	0.583333
GO:0140029	exocytic process	P	7	12	1188	2951	0.00589226	0.00406642	P30273,A0A024R244,O00186,Q9UEU0,A0A2R8YF87,Q12846,Q9BV40	O00161,P30273,A0A024R244,O00186,Q53GF4,P61026,H3BMM5,Q9UEU0,A0A2R8YF87,P51153,Q12846,Q9BV40	0.16232	0.867177	0.583333
GO:0045815	positive regulation of gene expression, epigenetic	P	7	12	1188	2951	0.00589226	0.00406642	Q9ULJ6,P16403,P16401,Q02539,P07305,P17096,Q9UIG0	Q8NFD5,Q9ULJ6,P16403,P16401,Q92522,Q02539,P07305,P16402,P17096,O15160,Q9UIG0,Q9H9Y6	0.16232	0.867177	0.583333
GO:0051251	positive regulation of lymphocyte activation	P	7	12	1188	2951	0.00589226	0.00406642	P09382,P02549,P15529,O43747,A0A024R244,Q9ULJ6,Q14254	P08575,P09382,P98172,P02549,P15529,O43747,A0A024R244,P43403,Q9ULJ6,B0YJA4,A0A024RCB7,Q14254	0.16232	0.867177	0.583333
GO:1903844	regulation of cellular response to transforming growth factor beta stimulus	P	7	12	1188	2951	0.00589226	0.00406642	P07996,P78536,Q6EMK4,P62979,Q9Y4E5,Q13526,P35555	P17813,P07996,P78536,Q6EMK4,P62979,Q9Y3F4,P50570,Q9Y4E5,Q92896,Q13526,Q9Y6C2,P35555	0.16232	0.867177	0.583333
GO:0045931	positive regulation of mitotic cell cycle	P	7	12	1188	2951	0.00589226	0.00406642	P09619,Q9UJX2,F6WQW2,P12270,Q13619,P78536,Q9UPT9	P06213,P09619,P37198,Q9UJX5,Q9UJX2,F6WQW2,P12270,Q13619,P78536,Q9UPT9,P51808,P51452	0.16232	0.867177	0.583333
GO:0016798	hydrolase activity, acting on glycosyl bonds	F	7	12	1188	2951	0.00589226	0.00406642	P12004,B4DYD1,A2IDA3,O60502,B4DSM6,Q9NTJ4,P14778	P12004,A0A0B4J259,B4DYD1,A2IDA3,O60502,Q9UHN6,A0A024R8Q1,B4DUF1,B4DSM6,Q59ET0,Q9NTJ4,P14778	0.16232	0.867177	0.583333
GO:0048144	fibroblast proliferation	P	7	12	1188	2951	0.00589226	0.00406642	P78527,Q08211,P16234,P09619,P06703,Q9ULJ6,I4AY87	O75844,G4XH65,P78527,Q08211,P16234,P09619,P06703,Q9ULJ6,I4AY87,P23142,A0A024R843,P09211	0.16232	0.867177	0.583333
GO:0051224	negative regulation of protein transport	P	7	12	1188	2951	0.00589226	0.00406642	P17858,P08913,H9ZYJ2,Q5VVQ6,P09525,P62328,Q9BT67	F5H1Y4,P17858,P08913,H9ZYJ2,P46060,P02649,Q5VVQ6,P09525,P62328,P23142,Q9BT67,O60493	0.16232	0.867177	0.583333
GO:0061077	chaperone-mediated protein folding	P	7	12	1188	2951	0.00589226	0.00406642	P0DMV9,O14976,V9HW22,P78371,A8K0R1,P04792,O14558	P0DMV9,O14976,V9HW22,P11142,A0A140VKA6,P78371,A8K0R1,Q08752,P04792,O14558,P10909,Q9H3Z4	0.16232	0.867177	0.583333
GO:0045104	intermediate filament cytoskeleton organization	P	7	12	1188	2951	0.00589226	0.00406642	O75190,V9HWE1,P35527,Q15149,K7EKI8,H3BQK9,K7EQ71	O75190,V9HWE1,P35527,P15924,Q15149,B4E2A0,A0A590UJG2,K7EKI8,H3BQK9,K7EQ71,A0A0U1RQJ2,A0A075B7B1	0.16232	0.867177	0.583333
GO:0045103	intermediate filament-based process	P	7	12	1188	2951	0.00589226	0.00406642	Q15149,K7EKI8,H3BQK9,K7EQ71,O75190,V9HWE1,P35527	Q15149,B4E2A0,A0A590UJG2,K7EKI8,H3BQK9,P15924,K7EQ71,A0A0U1RQJ2,A0A075B7B1,O75190,V9HWE1,P35527	0.16232	0.867177	0.583333
GO:0015662	ATPase activity, coupled to transmembrane movement of ions, phosphorylative mechanism	F	7	12	1188	2951	0.00589226	0.00406642	A8K8U3,E7ERY9,Q01814,P20020,A0A2R8Y4R4,P05023,A0A0S2Z3L2	A1X4Q1,A8K8U3,A1X4Q2,E7ERY9,Q01814,B7ZA13,H7BZS8,B3KR57,P20020,A0A2R8Y4R4,P05023,A0A0S2Z3L2	0.16232	0.867177	0.583333
GO:0002831	regulation of response to biotic stimulus	P	7	12	1188	2951	0.00589226	0.00406642	Q8TDB6,P13688,I4AY87,O00635,H0YL26,Q08211,Q7Z2W4	Q8TDB6,P13688,V9HW12,I4AY87,Q8TAT6,Q96J02,O00635,O75688,O75844,H0YL26,Q08211,Q7Z2W4	0.16232	0.867177	0.583333
GO:0048145	regulation of fibroblast proliferation	P	7	12	1188	2951	0.00589226	0.00406642	P78527,Q08211,P16234,P09619,P06703,Q9ULJ6,I4AY87	G4XH65,P78527,Q08211,P16234,P09619,P06703,Q9ULJ6,I4AY87,P23142,A0A024R843,P09211,O75844	0.16232	0.867177	0.583333
GO:0010595	positive regulation of endothelial cell migration	P	7	12	1188	2951	0.00589226	0.00406642	P04792,P06576,P07996,P62328,P78536,O14495,O00443	P04792,Q9BZL6,A0A024R3A6,P06576,P07996,P25705,P62328,P78536,O14495,O00443,P05106,P62745	0.16232	0.867177	0.583333
GO:0017015	regulation of transforming growth factor beta receptor signaling pathway	P	7	12	1188	2951	0.00589226	0.00406642	P07996,P78536,Q6EMK4,P62979,Q9Y4E5,Q13526,P35555	P07996,P78536,Q6EMK4,P62979,Q9Y3F4,P50570,Q9Y4E5,Q92896,P17813,Q13526,Q9Y6C2,P35555	0.16232	0.867177	0.583333
GO:0051702	interaction with symbiont	P	7	12	1188	2951	0.00589226	0.00406642	Q12824,Q9P0L0,P23528,P07333,P11717,P27105,V9HW22	Q13547,Q12824,Q9P0L0,P23528,P07333,P02649,P11717,P27105,V9HW22,P11142,P81605,P08246	0.16232	0.867177	0.583333
GO:0097223	sperm part	C	7	12	1188	2951	0.00589226	0.00406642	P17612,P15529,Q14254,Q2TNI1,P05023,Q15019,A0A024RD80	P17987,A0A024RDT9,P17612,P15529,Q15643,Q14254,Q2TNI1,P05023,B2R5T5,B1AK88,Q15019,A0A024RD80	0.16232	0.867177	0.583333
GO:0001508	action potential	P	7	12	1188	2951	0.00589226	0.00406642	Q01118,P05023,O75694,Q13557,A0A0S2Z3L2,Q2TNI1,Q15842	Q12955,Q7Z406,Q01118,P05023,O75694,Q13557,A0A0S2Z3L2,P14923,Q2TNI1,P15924,Q15842,P29992	0.16232	0.867177	0.583333
GO:0017156	calcium ion regulated exocytosis	P	7	12	1188	2951	0.00589226	0.00406642	P63027,Q12846,P08913,O00186,P04899,A0A0S2Z3L2,Q9Y2X7	P63027,Q9H3Z4,O00161,Q12846,P08913,O00186,P04899,A0A0S2Z3L2,Q9Y2X7,P35080,A8KAH9,A0A024R9M9	0.16232	0.867177	0.583333
GO:0007596	blood coagulation	P	27	57	1188	2951	0.0227273	0.0193155	P01023,P30273,P16234,P08123,P08913,O15162,P07996,P02675,P02679,P02671,P04792,O00186,P35579,P24844,P63092,P21291,B4E2L8,B2R6V9,A0A024R244,P13688,A0A024R944,P02730,P08758,E9PIT3,B4DDT3,P02042,P17612	P01023,P30273,P16234,P02649,O95837,P08123,P05106,C9JPQ9,C9JU00,P08913,Q14344,P0DJI8,O15162,Q96RI0,P02461,A0A0S2Z3M3,Q03113,Q8WW76,Q12866,A0A140VJJ6,P29992,A0A348GSH7,P07996,V9HW12,P04004,P02675,P02679,P02671,B2R7F8,P04792,O00186,P35579,P24844,P63092,P21291,Q86UX7,B4E2L8,B2R6V9,P23142,A0A024R244,P13688,A0A024R944,A0A3Q8Q4D0,P02730,P08758,Q92769,E9PIT3,O60674,Q8TDZ2,B4DDT3,P31323,Q71DI3,P68431,P020…	0.166123	0.867177	0.473684
GO:0007599	hemostasis	P	27	57	1188	2951	0.0227273	0.0193155	P30273,P08123,P02675,P02679,P02730,P08758,E9PIT3,P02671,B4DDT3,P02042,P17612,P01023,P16234,P08913,O15162,P07996,P04792,O00186,P35579,P24844,P63092,P21291,B4E2L8,B2R6V9,A0A024R244,P13688,A0A024R944	P30273,P08123,P02675,P02679,P05106,P02730,P08758,Q92769,E9PIT3,O60674,Q8TDZ2,P02671,B4DDT3,P31323,Q71DI3,P68431,Q96RI0,Q03113,P02042,B2R7F8,P17612,A2RU94,Q13547,P01023,P16234,P02649,O95837,C9JPQ9,C9JU00,P08913,Q14344,P0DJI8,O15162,P02461,A0A0S2Z3M3,Q8WW76,Q12866,A0A140VJJ6,P29992,A0A348GSH7,P07996,V9HW12,P04004,P04792,O00186,P35579,P24844,P63092,P21291,Q86UX7,B4E2L8,B2R6V9,P23142,A0A024R244,P1368…	0.166123	0.867177	0.473684
GO:0032446	protein modification by small protein conjugation	P	42	92	1188	2951	0.0353535	0.0311759	Q63HN8,Q8TDB6,P62979,Q9H6Y7,O00231,Q9UHC7,Q9BYM8,Q9UNM6,O00232,P62195,Q86VP6,P78527,Q86YT6,Q96LD4,Q9UJX2,P12004,Q13619,Q6ZT12,Q9NS91,B4DM84,Q15843,Q9UPT9,O75694,Q92621,P12270,Q9Y4E5,Q9ULJ6,Q8N1F7,P52948,Q12769,J3JZZ9,F8W8D4,P0DMV9,Q2TNI1,P31689,Q9BT67,P98170,Q9H0E2,Q13526,Q96GF1,B4DGI3,O00635	P55036,Q63HN8,Q16401,A0A024R843,Q15386,Q8TDB6,P28066,P62979,Q96J02,P25787,Q8IU81,P60900,Q9H6Y7,Q9UBS8,P51665,P62333,O00231,Q9UHC7,Q9BYM8,Q8NG06,Q9P2G1,Q9UNM6,O00232,P49721,Q9UMS4,O60291,Q9H0M0,Q9UKB1,P62195,Q8IWV8,P62837,Q86VP6,P78527,Q96JH7,Q86YT6,Q96BH1,Q96LD4,Q9UJX2,Q12986,Q8N5D0,P12004,Q13619,Q6ZT12,Q9NR09,A8K9U2,Q9NS91,B4DM84,Q15843,Q14258,Q9UPT9,P61956,P49790,O75694,Q92621,P12270,P57740,Q9Y…	0.16742	0.867177	0.456522
GO:0050900	leukocyte migration	P	20	41	1188	2951	0.016835	0.0138936	P05109,P39019,P78536,P07996,P55011,P30273,H3BRY3,Q9Y3A5,P24530,A0A024R1P2,P26038,V9HWG7,P14778,P08123,P62937,P35579,P13688,P23229,P34741,Q01650	P08246,P05109,P39019,A4D2P0,P78536,P07996,Q16539,P55011,P12838,O14672,P30273,P0DJI8,Q13797,H3BRY3,Q9Y3A5,P35367,P24530,A0A024R1P2,P43403,P26038,Q00013,O75923,P84095,A0A024RCB7,Q9Y6C2,V9HWG7,P14778,P16422,P08123,P05106,Q96AP7,P62937,P08648,Q12904,P35579,P13688,P23229,Q92896,P34741,Q12866,Q01650	0.168267	0.867177	0.487805
GO:0006820	anion transport	P	20	41	1188	2951	0.016835	0.0138936	O95436,P02730,P52569,F5GZS6,Q86WA9,P07996,P63027,Q04828,P13688,Q01650,E9PEJ6,A0A024R3E3,Q9H0X9,P55011,P02654,A0A024R8U1,A8K9G0,I4AY87,A0A024R244,P50443	A0A024QYV7,Q96QD8,O95436,P02730,Q5XXA6,Q6NSJ5,P52569,F5GZS6,Q86WA9,P07996,P63027,Q9UHQ9,O15374,O60669,Q04828,P13688,Q01650,Q8N697,P41440,P02649,A0A3B3ITW3,E9PEJ6,A0A024R3E3,Q9H0X9,Q9BZF1,B4DDK3,A0A024RDG6,P55011,P02654,O95477,P02656,A0A024R8U1,Q15907,A8K9G0,P33121,P98198,I4AY87,A0A024R244,P07814,P50443,Q9Y666	0.168267	0.867177	0.487805
GO:0002446	neutrophil mediated immunity	P	33	71	1188	2951	0.0277778	0.0240596	P0DMV9,Q86VP6,P30273,Q92608,P27105,P13010,P62937,Q9BV40,Q8TD55,P17858,Q9UQ80,O00186,P36871,P13688,P78371,P53618,O00231,P02765,P11717,Q9BXS5,Q9UNM6,O00264,Q9P0J7,Q9P0L0,P04839,O00232,P19652,Q9H0E2,P05109,P50395,A0A024R244,V9HWG7,P78536	P0DMV9,Q86VP6,P30273,Q92608,Q5T4S7,Q13488,Q96CS3,P28066,P25787,P27105,P14923,P09211,P13010,P62937,Q9BV40,Q8TD55,P17858,Q9UQ80,O00186,P84095,Q7Z5G4,O60610,P36871,P51665,P13639,Q96BM9,P13688,O75165,P08575,P01111,P78371,P53618,O00231,P02765,P01833,P11717,P11142,P61026,Q9BXS5,Q9UNM6,P11216,P48960,P08246,P08473,O00264,Q9P0J7,Q8NBS9,Q9P0L0,P04839,O00232,P12318,P19652,Q8N1F8,Q9H3Z4,Q9H0E2,P05109,O14672,…	0.168494	0.867177	0.464789
GO:0030120	vesicle coat	C	12	23	1188	2951	0.010101	0.00779397	B0YIW5,A0A3B3IS84,P53618,F8VVA7,Q9NR31,O95487,E9PBC1,B7ZKM5,P53675,Q00610,O43747,A0A0G2JQM1	B0YIW5,A0A3B3IS84,Q8WUI6,P35606,P53618,F8VVA7,A0A3B3IT15,F8W156,P09497,Q9NR31,F5H365,O95487,B4E205,B4E2E1,Q15437,E9PBC1,B7ZKM5,P53675,Q00610,J3KS13,M0QYZ2,O43747,A0A0G2JQM1	0.169155	0.867177	0.521739
GO:0030246	carbohydrate binding	F	12	23	1188	2951	0.010101	0.00779397	P11717,B3KT70,P09382,P17858,A0A140VK56,P27824,A0A024QZ02,Q9NTJ4,B4DSM6,A0A024R693,Q59E97,O94910	P17813,P11717,B2R774,B3KT70,P13807,P04004,P09382,Q02809,Q5HYD8,P17858,A0A140VK56,P49247,Q9UBG0,A0A024R8Q1,P27824,O00214,A0A024QZ02,A8K3L7,Q9NTJ4,B4DSM6,A0A024R693,Q59E97,O94910	0.169155	0.867177	0.521739
GO:0002250	adaptive immune response	P	12	23	1188	2951	0.010101	0.00779397	P30273,V9HWA9,P13688,P15529,P78536,P02790,P00736,Q9BT67,P14778,P02675,P02671,P0DOX7	P30273,V9HWA9,P13688,P08575,O15400,P15529,P78536,P02790,P10909,P00736,A0A024RAB9,Q13488,A2RU94,Q9BT67,A0A024RCB7,P14778,P43403,P02675,O60674,P02671,P0DOX7,Q6GQQ9,Q9BZL6	0.169155	0.867177	0.521739
GO:0048869	cellular developmental process	P	136	317	1188	2951	0.114478	0.107421	P35611,Q9Y2A7,O75695,Q2TNI1,Q9ULJ6,P06576,Q00610,Q08211,Q14192,P22087,O75643,B2R4P9,P23528,P24530,P46821,Q02880,P26447,Q6FIC5,P39060,Q15582,P12107,P06401,Q9H5Y7,P16234,Q9Y3A5,P07333,P09619,P30273,P09382,P78527,Q9BT67,Q75L79,Q99715,Q05707,P51531,P09543,P06703,P02549,A0A087WUV8,P35579,H0YD14,I4AY87,P26038,V9HWG7,P23229,Q14118,Q6EMK4,Q8IXW6,A0A140VK07,F6WQW2,Q9NQX7,O14976,V9HWE1,P05109,A0A384MEF1,A0…	P35611,Q9Y2A7,H0Y9X0,B2RDY9,P10909,O75695,Q16539,P17813,O95470,Q2TNI1,Q9ULJ6,Q5U651,P25106,P06576,Q9UBG0,Q00610,Q08211,Q14192,O75165,P22087,O75643,B2R4P9,O94874,P12109,O76021,P49327,Q07820,Q06190,P23528,P98172,P24530,P46821,Q02880,P24468,P08575,Q12866,P17844,P26447,Q6FIC5,P39060,Q15582,P12107,G4XH65,P06401,A0A024R7A8,Q9H5Y7,Q6NXE6,P16234,Q9Y3A5,P07333,P13639,P09619,Q07954,P30273,P09382,P78527,A0A…	0.169554	0.867177	0.429022
GO:0006690	icosanoid metabolic process	P	6	10	1188	2951	0.00505051	0.00338868	Q6LEN0,Q04828,B4DVZ8,A0A024R244,O14880,Q8WXW3	Q6LEN0,A0A087WYT3,Q04828,Q9Y263,P19438,B4DVZ8,A0A024R244,O14880,E7DVW5,Q8WXW3	0.170181	0.867177	0.6
GO:2000257	regulation of protein activation cascade	P	6	10	1188	2951	0.00505051	0.00338868	P01023,V9HWA9,P00736,P15529,P02671,A0A024R944	P01023,V9HWA9,P10909,P00736,P15529,P04004,A0A348GSH7,P02671,A0A024R944,A0A3Q8Q4D0	0.170181	0.867177	0.6
GO:0002285	lymphocyte activation involved in immune response	P	6	10	1188	2951	0.00505051	0.00338868	P30273,P09382,P13688,O43747,P15529,Q9BT67	P13796,P30273,P09382,A2RU94,P13688,O43747,P15529,Q9BT67,P08575,A0A024RCB7	0.170181	0.867177	0.6
GO:0006813	potassium ion transport	P	6	10	1188	2951	0.00505051	0.00338868	P08913,Q15842,P63027,P05023,P55011,H0YFV4	Q12955,P33176,P08913,Q15842,P63027,P50570,P05023,P55011,Q9Y666,H0YFV4	0.170181	0.867177	0.6
GO:0006814	sodium ion transport	P	6	10	1188	2951	0.00505051	0.00338868	P05023,P55011,Q01118,P27105,Q13557,P46939	P05023,Q12955,O43707,P55011,Q01118,P27105,Q13557,P50570,P33176,P46939	0.170181	0.867177	0.6
GO:0048469	cell maturation	P	6	10	1188	2951	0.00505051	0.00338868	P06401,P24530,V9HWA9,P02679,P17612,A8K7B7	P06401,A0A024R7A8,P24530,V9HWA9,Q92625,P02679,P02008,P17612,Q8NG06,A8K7B7	0.170181	0.867177	0.6
GO:0031491	nucleosome binding	F	6	10	1188	2951	0.00505051	0.00338868	P16403,P16401,Q02539,P05204,P07305,P0DPK2	P16403,P16401,Q92522,Q02539,P05204,P07305,P16402,P0DPK2,Q08945,B7ZAX9	0.170181	0.867177	0.6
GO:0034308	primary alcohol metabolic process	P	6	10	1188	2951	0.00505051	0.00338868	A0A024RDF8,Q53TK1,Q5SUY4,A0A087WT59,O94788,Q04828	A0A024RDF8,Q6IRT1,Q53TK1,Q5SUY4,A0A087WT59,P47895,Q8TC12,O75911,O94788,Q04828	0.170181	0.867177	0.6
GO:0019730	antimicrobial humoral response	P	6	10	1188	2951	0.00505051	0.00338868	Q0D2M2,P02675,P02671,P05204,P39019,P05109	P08246,Q0D2M2,P12838,P02675,P02671,P05204,P39019,P81605,P10909,P05109	0.170181	0.867177	0.6
GO:0002673	regulation of acute inflammatory response	P	6	10	1188	2951	0.00505051	0.00338868	P30273,V9HWA9,P01023,P00736,P15529,P24530	P30273,V9HWA9,P01023,P09211,P10909,P00736,P15529,P04004,P24530,A0A348GSH7	0.170181	0.867177	0.6
GO:0070663	regulation of leukocyte proliferation	P	6	10	1188	2951	0.00505051	0.00338868	P02549,P15529,A0A024R1P2,Q9BT67,P14902,A0A024R244	P08575,P98172,P02549,P15529,A0A024R1P2,Q9BT67,P14902,P43403,A0A024R244,P09211	0.170181	0.867177	0.6
GO:0030261	chromosome condensation	P	6	10	1188	2951	0.00505051	0.00338868	Q8WZ42,B2R4P9,P16403,P16401,Q02539,P07305	Q8WZ42,Q9NTJ3,B2R4P9,P16403,P16401,Q92522,Q02539,O75531,P07305,P16402	0.170181	0.867177	0.6
GO:0055013	cardiac muscle cell development	P	6	10	1188	2951	0.00505051	0.00338868	Q8WZ42,P35749,P16234,P09619,Q14192,Q13526	Q8WZ42,O75844,P35749,P13533,P16234,P09619,Q14192,A0A024RBL6,Q13526,P25490	0.170181	0.867177	0.6
GO:0035051	cardiocyte differentiation	P	6	10	1188	2951	0.00505051	0.00338868	Q8WZ42,P35749,P16234,P09619,Q14192,Q13526	A0A024RBL6,Q8WZ42,O75844,P35749,P13533,P16234,P09619,Q14192,Q13526,P25490	0.170181	0.867177	0.6
GO:0018149	peptide cross-linking	P	6	10	1188	2951	0.00505051	0.00338868	B4DTN7,B7Z4C3,P07996,B4E2L8,B2R6V9,A2A2A0	B4DTN7,B7Z4C3,P07996,B4E2L8,P02461,P13645,P15924,B2R6V9,A2A2A0,B7Z4Q8	0.170181	0.867177	0.6
GO:0016064	immunoglobulin mediated immune response	P	6	10	1188	2951	0.00505051	0.00338868	P30273,V9HWA9,P02790,P00736,P15529,Q9BT67	P30273,V9HWA9,P08575,P02790,P10909,P00736,P15529,A0A024RAB9,Q9BT67,Q13488	0.170181	0.867177	0.6
GO:2001257	regulation of cation channel activity	P	6	10	1188	2951	0.00505051	0.00338868	Q13557,P17612,P0DP24,Q09666,P27105,P63027	Q13557,P17612,P0DP24,O15247,Q09666,P27105,O75923,P63027,Q12955,P33176	0.170181	0.867177	0.6
GO:0045446	endothelial cell differentiation	P	6	10	1188	2951	0.00505051	0.00338868	Q6FIC5,P39060,Q75L79,P13688,P26038,P35611	Q6FIC5,P39060,Q75L79,P17813,P13688,P24468,P26038,P49327,P19438,P35611	0.170181	0.867177	0.6
GO:0055006	cardiac cell development	P	6	10	1188	2951	0.00505051	0.00338868	Q8WZ42,P35749,P16234,P09619,Q14192,Q13526	Q8WZ42,O75844,P35749,P13533,P16234,P09619,Q14192,A0A024RBL6,Q13526,P25490	0.170181	0.867177	0.6
GO:0055007	cardiac muscle cell differentiation	P	6	10	1188	2951	0.00505051	0.00338868	Q8WZ42,P35749,P16234,P09619,Q14192,Q13526	A0A024RBL6,Q8WZ42,O75844,P35749,P13533,P16234,P09619,Q14192,Q13526,P25490	0.170181	0.867177	0.6
GO:0002532	production of molecular mediator involved in inflammatory response	P	6	10	1188	2951	0.00505051	0.00338868	P14902,P52569,P30273,A0A024R244,P39019,Q9BV40	P14902,Q96EE3,V9HW12,P52569,O00161,P30273,A0A024R244,P39019,Q16539,Q9BV40	0.170181	0.867177	0.6
GO:0051053	negative regulation of DNA metabolic process	P	6	10	1188	2951	0.00505051	0.00338868	P16403,P16401,Q02539,P07305,Q9BT67,P13010	Q7Z7L1,P16403,P16401,Q92522,Q02539,P07305,P16402,Q9BT67,Q92878,P13010	0.170181	0.867177	0.6
GO:0035725	sodium ion transmembrane transport	P	6	10	1188	2951	0.00505051	0.00338868	P05023,P55011,P27105,Q13557,P46939,Q01118	O43707,P05023,P55011,P27105,Q13557,P50570,P33176,P46939,Q12955,Q01118	0.170181	0.867177	0.6
GO:0070821	tertiary granule membrane	C	6	10	1188	2951	0.00505051	0.00338868	P30273,P27105,Q9BV40,P13688,P53618,P04839	P30273,Q5T4S7,P27105,Q9BV40,P13688,P01111,P53618,P04839,O14672,O00161	0.170181	0.867177	0.6
GO:0019724	B cell mediated immunity	P	6	10	1188	2951	0.00505051	0.00338868	P30273,V9HWA9,P02790,P00736,P15529,Q9BT67	P30273,V9HWA9,P08575,P02790,P10909,P00736,P15529,A0A024RAB9,Q13488,Q9BT67	0.170181	0.867177	0.6
GO:0065004	protein-DNA complex assembly	P	16	32	1188	2951	0.013468	0.0108438	P16403,B2R984,A0A024QZP6,P16401,Q99525,Q02539,B2RCX0,A1L407,P16104,P07305,P62979,Q13619,B2R4P9,Q86VP6,P62195,H0Y8J2	P16403,B2R984,A0A024QZP6,P16401,Q99525,Q92522,Q5SWC8,Q02539,P46100,B2RCX0,F8W0J6,Q71DI3,P68431,B0QZK4,A1L407,P26583,P16104,F8VV59,P07305,P16402,P06748,B4DS05,P33993,P62979,Q13619,Q01831,B2R4P9,Q86VP6,P62333,P62195,H0Y8J2,Q92994	0.171118	0.867177	0.5
GO:0030168	platelet activation	P	16	32	1188	2951	0.013468	0.0108438	P30273,P16234,P02675,P02679,P04792,O00186,P35579,P02671,P24844,P63092,P21291,A0A024R244,P13688,P08123,P08913,O15162	P30273,P16234,P02649,P02675,P02679,P05106,P04792,O00186,P35579,P02671,P24844,P63092,P21291,Q86UX7,A0A024R244,P13688,O95837,P08123,C9JPQ9,C9JU00,P08913,Q14344,P0DJI8,O15162,Q96RI0,P02461,A0A0S2Z3M3,Q03113,Q8WW76,Q12866,A0A140VJJ6,P29992	0.171118	0.867177	0.5
GO:0070013	intracellular organelle lumen	C	216	512	1188	2951	0.181818	0.173501	P06576,P09382,Q99715,P07996,Q9BRK3,P08123,P02679,P35555,Q05707,A0A090N8Y2,P27824,P02671,P02765,P39060,Q14118,Q15084,P34741,P12107,P51884,Q9H3R2,Q8WXH0,P36871,P0DMV9,Q86VP6,P62937,Q8TD55,P17858,O00231,Q9UNM6,Q9P0J7,O00232,Q9UQ80,P78371,P19652,Q9H0E2,P50395,P09619,P11717,A0A384P5Q0,P13010,P05109,P02790,P02675,P62328,P01023,Q9UEU0,Q92608,P49411,Q96KP4,P60866,J3KNM6,F8VVT9,A0A024R1A3,Q96PK6,Q5T3N1,Q5…	P06576,P30044,P61221,P25705,P07954,P30084,P36404,P00390,P24539,P78537,Q99714,P09382,Q99715,Q9NXH8,P07996,Q9BRK3,Q96JH7,P13942,P08123,P02679,P35555,Q16270,Q05707,A0A090N8Y2,P27824,P02649,P02671,P02765,P39060,Q14118,P12110,P02461,Q02388,Q15084,Q8NBS9,P34741,P50454,Q9Y4L1,P12109,O14672,O00391,P12107,Q01740,Q15293,P51884,Q9H3R2,P04004,P12838,O60674,Q8WXH0,Q7Z5G4,P36871,P0DMV9,Q86VP6,P28066,P25787,P14…	0.176135	0.867177	0.421875
GO:0031974	membrane-enclosed lumen	C	216	512	1188	2951	0.181818	0.173501	Q86VP6,P13010,P62937,P17858,O00231,P02765,Q9UNM6,O00232,P05109,P50395,P02790,P06576,P09382,Q99715,P07996,Q9BRK3,P08123,P02679,P35555,Q05707,A0A090N8Y2,P27824,P02671,P39060,Q14118,Q15084,P34741,P12107,P51884,Q9H3R2,Q8WXH0,P36871,P0DMV9,Q8TD55,Q9P0J7,P11717,A0A384P5Q0,Q9UQ80,P78371,P19652,Q9H0E2,P09619,P02675,P62328,P01023,Q9UEU0,Q92608,P49411,Q96KP4,P60866,J3KNM6,F8VVT9,A0A024R1A3,Q96PK6,Q5T3N1,Q5…	Q86VP6,P28066,P25787,P09211,P13010,P62937,P17858,P51665,P13639,O00231,P02765,P11142,Q9UNM6,O00232,P05109,Q16539,P37108,P50395,P02649,P0DJI8,P02790,Q9Y4L1,P06576,P30044,P61221,P25705,P07954,P30084,P36404,P00390,P24539,P78537,Q99714,P09382,Q99715,Q9NXH8,P07996,Q9BRK3,Q96JH7,P13942,P08123,P02679,P35555,Q16270,Q05707,A0A090N8Y2,P27824,P02671,P39060,Q14118,P12110,P02461,Q02388,Q15084,Q8NBS9,P34741,P50…	0.176135	0.867177	0.421875
GO:0043233	organelle lumen	C	216	512	1188	2951	0.181818	0.173501	P06576,P09382,Q99715,P07996,Q9BRK3,P08123,P02679,P35555,Q05707,A0A090N8Y2,P27824,P02671,P02765,P39060,Q14118,Q15084,P34741,P12107,P51884,Q9H3R2,Q8WXH0,P36871,P0DMV9,Q86VP6,P62937,Q8TD55,P17858,O00231,Q9UNM6,Q9P0J7,O00232,Q9UQ80,P78371,P19652,Q9H0E2,P50395,P09619,P11717,A0A384P5Q0,P13010,P05109,P02790,P02675,P62328,P01023,Q9UEU0,Q92608,P49411,Q96KP4,P60866,J3KNM6,F8VVT9,A0A024R1A3,Q96PK6,Q5T3N1,Q5…	P06576,P30044,P61221,P25705,P07954,P30084,P36404,P00390,P24539,P78537,Q99714,P09382,Q99715,Q9NXH8,P07996,Q9BRK3,Q96JH7,P13942,P08123,P02679,P35555,Q16270,Q05707,A0A090N8Y2,P27824,P02649,P02671,P02765,P39060,Q14118,P12110,P02461,Q02388,Q15084,Q8NBS9,P34741,P50454,Q9Y4L1,P12109,O14672,O00391,P12107,Q01740,Q15293,P51884,Q9H3R2,P04004,P12838,O60674,Q8WXH0,Q7Z5G4,P36871,P0DMV9,Q86VP6,P28066,P25787,P14…	0.176135	0.867177	0.421875
GO:0002274	myeloid leukocyte activation	P	38	83	1188	2951	0.0319865	0.0281261	Q92608,A0A024R244,P30273,Q9BTU6,O15162,P52569,P07996,A0A024R1P2,P63027,Q12846,P0DMV9,Q86VP6,P27105,P13010,P62937,Q9BV40,Q8TD55,P17858,Q9UQ80,O00186,P36871,P13688,P78371,P53618,O00231,P02765,P11717,Q9BXS5,Q9UNM6,O00264,Q9P0J7,Q9P0L0,P04839,O00232,P19652,Q9H0E2,P05109,P50395	O15455,O60674,P10909,Q92608,O75923,A0A024R244,P30273,O00161,Q9BTU6,O15162,P52569,O14672,P07996,Q99584,A0A024R1P2,P63027,Q12846,P0DMV9,Q86VP6,Q5T4S7,Q13488,Q96CS3,P28066,P25787,P27105,P14923,P09211,P13010,P62937,Q9BV40,Q8TD55,P17858,Q9UQ80,O00186,P84095,Q7Z5G4,O60610,P36871,P51665,P13639,Q96BM9,P13688,O75165,P08575,P01111,P78371,P53618,O00231,P02765,P01833,P11717,P11142,P61026,Q9BXS5,Q9UNM6,P11216…	0.176542	0.867177	0.457831
GO:0022600	digestive system process	P	5	8	1188	2951	0.00420875	0.00271095	A0A087WZI7,Q9H3R2,Q04828,A0A024R3E3,P08913	A0A087WZI7,Q14651,Q9Y3F4,Q9H3R2,Q04828,A0A024R3E3,P08913,O75146	0.177369	0.867177	0.625
GO:0097006	regulation of plasma lipoprotein particle levels	P	5	8	1188	2951	0.00420875	0.00271095	P02654,Q92945,P17612,Q00610,Q00341	P02656,P02654,Q92945,P02649,O95477,P17612,Q00610,Q00341	0.177369	0.867177	0.625
GO:0019217	regulation of fatty acid metabolic process	P	5	8	1188	2951	0.00420875	0.00271095	Q8WXW3,A0A024R5F4,P13688,P02654,Q2TNI1	E7DVW5,Q8WXW3,A0A024R5F4,Q8N5D0,P13688,P02654,P02656,Q2TNI1	0.177369	0.867177	0.625
GO:0006641	triglyceride metabolic process	P	5	8	1188	2951	0.00420875	0.00271095	A0A384P5Q0,A0A024R561,Q2TNI1,P02654,A0A024R5F4	P02656,P33121,P02649,A0A384P5Q0,A0A024R561,Q2TNI1,P02654,A0A024R5F4	0.177369	0.867177	0.625
GO:1904019	epithelial cell apoptotic process	P	5	8	1188	2951	0.00420875	0.00271095	P02675,P02679,P02671,P07996,P39060	P62330,A0A024RAY2,O60674,P02675,P02679,P02671,P07996,P39060	0.177369	0.867177	0.625
GO:0060760	positive regulation of response to cytokine stimulus	P	5	8	1188	2951	0.00420875	0.00271095	P02790,P0DMV9,P78536,P14778,Q08211	P02790,Q460N5,P0DMV9,A0A024R843,P78536,Q99829,P14778,Q08211	0.177369	0.867177	0.625
GO:0001885	endothelial cell development	P	5	8	1188	2951	0.00420875	0.00271095	Q6FIC5,P39060,Q75L79,P26038,P35611	Q6FIC5,P39060,Q75L79,P17813,P26038,P49327,P19438,P35611	0.177369	0.867177	0.625
GO:0070542	response to fatty acid	P	5	8	1188	2951	0.00420875	0.00271095	P63092,P13010,A0A024R5F4,F6WQW2,A0A384P5Q0	P33121,P25490,P63092,Q13131,P13010,A0A024R5F4,F6WQW2,A0A384P5Q0	0.177369	0.867177	0.625
GO:0006639	acylglycerol metabolic process	P	5	8	1188	2951	0.00420875	0.00271095	A0A384P5Q0,A0A024R561,Q2TNI1,P02654,A0A024R5F4	A0A384P5Q0,A0A024R561,Q2TNI1,P02649,P02654,A0A024R5F4,P02656,P33121	0.177369	0.867177	0.625
GO:0006638	neutral lipid metabolic process	P	5	8	1188	2951	0.00420875	0.00271095	A0A384P5Q0,A0A024R561,Q2TNI1,P02654,A0A024R5F4	A0A384P5Q0,A0A024R561,Q2TNI1,P02649,P02654,A0A024R5F4,P02656,P33121	0.177369	0.867177	0.625
GO:0045824	negative regulation of innate immune response	P	5	8	1188	2951	0.00420875	0.00271095	P01023,P13688,P39019,Q14166,Q9Y3Z3	P01023,P13688,P50453,P39019,Q460N5,Q14166,Q9Y3Z3,A0A024RBK4	0.177369	0.867177	0.625
GO:0002377	immunoglobulin production	P	5	8	1188	2951	0.00420875	0.00271095	P78527,P02790,Q9Y3Z3,Q9BT67,Q12846	P08575,P78527,P02790,Q9Y3Z3,Q9BT67,Q12846,Q13488,A0A024R3C7	0.177369	0.867177	0.625
GO:0062014	negative regulation of small molecule metabolic process	P	5	8	1188	2951	0.00420875	0.00271095	Q8WXW3,P13688,P02654,Q00610,P02730	Q8WXW3,P02649,Q8N5D0,P13688,P02654,P02656,Q00610,P02730	0.177369	0.867177	0.625
GO:0007189	adenylate cyclase-activating G protein-coupled receptor signaling pathway	P	5	8	1188	2951	0.00420875	0.00271095	P63092,P08913,O60503,P04899,O94910	P63092,P08913,O60503,P04899,Q14344,O95477,P48960,O94910	0.177369	0.867177	0.625
GO:0033273	response to vitamin	P	5	8	1188	2951	0.00420875	0.00271095	A0A384P5Q0,P46821,O94788,A0A384MEF1,P20020	A0A384P5Q0,P46821,O94788,Q14258,P09211,A0A384MEF1,P13639,P20020	0.177369	0.867177	0.625
GO:0032508	DNA duplex unwinding	P	5	8	1188	2951	0.00420875	0.00271095	P62979,Q13619,P17096,Q8N3C0,Q08211	P62979,Q13619,Q01831,P33993,P17096,Q8N3C0,Q08211,Q92878	0.177369	0.867177	0.625
GO:0016877	ligase activity, forming carbon-sulfur bonds	F	5	8	1188	2951	0.00420875	0.00271095	A0A024R1A3,Q5JRR6,B3KSS1,J3JZZ9,F8W8D4	P33121,Q5K4L6,A0A024R1A3,Q5JRR6,B3KSS1,J3JZZ9,F8W8D4,P41226	0.177369	0.867177	0.625
GO:0045576	mast cell activation	P	5	8	1188	2951	0.00420875	0.00271095	O15162,A0A024R1P2,P30273,A0A024R244,Q9BV40	O00161,O15162,Q99584,A0A024R1P2,P30273,A0A024R244,Q9BV40,Q53EU7	0.177369	0.867177	0.625
GO:0006885	regulation of pH	P	5	8	1188	2951	0.00420875	0.00271095	Q6FIC5,P02730,P06576,Q86YZ4,P24530	Q13488,Q6FIC5,P02730,P06576,Q86YZ4,P38606,P21281,P24530	0.177369	0.867177	0.625
GO:0002702	positive regulation of production of molecular mediator of immune response	P	5	8	1188	2951	0.00420875	0.00271095	P02790,P30273,Q12846,I4AY87,P14778	P02790,Q16539,P30273,P08575,Q12846,I4AY87,A0A024RCB7,P14778	0.177369	0.867177	0.625
GO:0007586	digestion	P	5	8	1188	2951	0.00420875	0.00271095	A0A087WZI7,Q9H3R2,Q04828,A0A024R3E3,P08913	A0A087WZI7,Q14651,Q9Y3F4,Q9H3R2,Q04828,A0A024R3E3,P08913,O75146	0.177369	0.867177	0.625
GO:0002791	regulation of peptide secretion	P	19	39	1188	2951	0.0159933	0.0132159	P05109,P08913,P63092,A0A024R5F4,Q08211,Q12846,P17858,Q8WZ42,P02675,P02679,P62937,P02671,Q9BY67,A0A024R244,P19652,P07333,P55011,P09525,P62328	Q16539,P05109,Q13488,P08913,P63092,P36404,A0A024R5F4,O60674,Q08211,P33176,Q07954,Q12846,A4D2P0,Q5XXA6,P17858,Q8N8M9,P0DJI8,P53367,P02649,Q8WZ42,P02675,P02679,Q08752,P62937,P02671,P62330,Q9BY67,A0A024R244,P19652,B2RPK0,Q5T9L3,Q96QK1,Q12904,P07333,P55011,Q02952,P09525,P62328,P23142	0.178364	0.867177	0.487179
GO:0001701	in utero embryonic development	P	19	39	1188	2951	0.0159933	0.0132159	A0A140VK42,Q6RFH5,Q9Y3A5,Q8IWS0,Q96QK8,P08727,O75190,P35611,Q86YT6,P16234,P35579,P09619,Q13619,Q9Y3I0,P67809,Q6ZT12,O95436,Q9ULJ6,O60503	A0A140VK42,A8K2M0,Q9HCS7,P17655,O96019,Q6RFH5,Q9Y3A5,Q9UMS4,P61201,Q8IWS0,Q96QK8,P08727,P24468,O75190,Q9NR09,P35611,Q86YT6,A0A024RBL6,Q99873,P16234,P35579,Q8N5D0,Q8IY22,P09619,Q14344,Q13619,Q9Y3I0,P67809,Q6ZT12,O95436,Q8WUW1,Q9ULJ6,Q03113,O60503,Q6GQQ9,O14672,P20290,P13533,Q9NR56	0.178364	0.867177	0.487179
GO:0045787	positive regulation of cell cycle	P	11	21	1188	2951	0.00925926	0.00711623	P12004,Q4W5T8,P78536,P09619,Q9UJX2,Q9UPT9,F6WQW2,P17612,O94966,P12270,Q13619	Q99873,P12004,P31947,P46100,Q4W5T8,P78536,P06213,P09619,P37198,Q9UJX5,Q9UJX2,Q9UPT9,P51808,P51452,F6WQW2,P17612,O94966,P12270,Q13619,P06748,P62244	0.179948	0.867177	0.52381
GO:0007163	establishment or maintenance of cell polarity	P	11	21	1188	2951	0.00925926	0.00711623	Q92608,P35579,P23528,A0A024RD80,V9HW92,V9HWG7,P26038,P16157,P27816,P46821,Q14254	Q92608,P35579,A0A024R3A6,P23528,Q13488,A0A024RD80,Q6R327,V9HW92,P62745,V9HWG7,P26038,Q13308,P16157,P61026,P27816,P46821,P62330,Q14254,Q14678,P84095,P61160	0.179948	0.867177	0.52381
GO:0009914	hormone transport	P	11	21	1188	2951	0.00925926	0.00711623	P08913,P63092,A0A024R5F4,O00186,Q12846,P17858,A0A087WT59,P02675,P02679,P02671,Q9BV40	O00161,Q13488,P08913,P63092,P36404,A0A024R5F4,O00186,O60674,Q15907,P33176,Q07954,Q12846,A4D2P0,Q5XXA6,P17858,Q12904,A0A087WT59,P02675,P02679,P02671,Q9BV40	0.179948	0.867177	0.52381
GO:0002064	epithelial cell development	P	11	21	1188	2951	0.00925926	0.00711623	Q6FIC5,P39060,P06401,Q9H5Y7,Q75L79,O95487,P26038,P28289,V9HWE1,P62736,P35611	Q6FIC5,P39060,P49327,P06401,A0A024R7A8,Q9H5Y7,Q8WX93,P31947,Q75L79,P17813,P46100,A0A024RDT9,O95487,P26038,P28289,V9HWE1,P62736,P51153,P19438,P35611,G4XH65	0.179948	0.867177	0.52381
GO:0055001	muscle cell development	P	11	21	1188	2951	0.00925926	0.00711623	P28289,Q8WZ42,P35749,A0A0S2Z3L2,P08727,V9HWG7,P21291,P16234,P09619,Q14192,Q13526	P28289,P29536,P13533,Q8WZ42,P35749,A0A0S2Z3L2,Q9NZM1,O75923,B2R5T5,P08727,V9HWG7,P21291,O75844,Q14315,P16234,P09619,Q14192,A0A024RBL6,Q13526,P25490,P17813	0.179948	0.867177	0.52381
GO:0043296	apical junction complex	C	11	21	1188	2951	0.00925926	0.00711623	A0A024QZN4,Q6IQ23,Q9BRK3,Q75L79,Q0VF96,O75508,Q86UE4,Q8N3V7,Q9P0L0,P78369,Q75L80	A0A024QZN4,P14923,Q6IQ23,O60716,A0A024R3A6,P16422,Q9BRK3,Q96AP7,Q75L79,A0A024R233,Q0VF96,O75508,Q86UE4,Q8N3V7,Q9P0L0,A0A3B3ISF1,O75970,P78369,Q75L80,P51153,Q9BUF7	0.179948	0.867177	0.52381
GO:0006959	humoral immune response	P	11	21	1188	2951	0.00925926	0.00711623	P01023,V9HWA9,P02790,P05109,P00736,P15529,Q0D2M2,P02675,P02671,P05204,P39019	P01023,V9HWA9,P08246,P08575,P02790,P10909,P81605,P05109,P12838,A0A140TA49,P00736,B2R6W1,P15529,A0A024RAB9,Q0D2M2,P04004,P02675,P02671,A0A348GSH7,P05204,P39019	0.179948	0.867177	0.52381
GO:0016324	apical plasma membrane	C	15	30	1188	2951	0.0126263	0.010166	Q01650,P05023,P50443,A0A024RD80,P26038,O00186,P55011,P13688,P09619,O95436,P20020,Q86UE4,Q9H3R2,P78536,Q75L80	Q01650,A0A024R3A6,P05023,P16422,P50443,Q99808,Q13488,A0A024RD80,P26038,O00186,P55011,P13688,P09619,A0A024R3T2,O95436,P20020,Q86UE4,Q9H3R2,Q13131,P78536,O75970,A0A024QZ15,O75146,Q75L80,P38606,P41440,A2RU94,P21281,Q5XXA6,Q9BUF7	0.181836	0.867177	0.5
GO:2001026	regulation of endothelial cell chemotaxis	P	3	4	1188	2951	0.00252525	0.00135547	P04792,P07996,P62328	P04792,Q9BZL6,P07996,P62328	0.182023	0.867177	0.75
GO:0045071	negative regulation of viral genome replication	P	3	4	1188	2951	0.00252525	0.00135547	Q9P0L0,Q7Z2W4,O15162	Q9P0L0,Q7Z2W4,O75531,O15162	0.182023	0.867177	0.75
GO:0022037	metencephalon development	P	3	4	1188	2951	0.00252525	0.00135547	V9HWH2,B0YIW5,O95487	V9HWH2,B0YIW5,A0A024R5W0,O95487	0.182023	0.867177	0.75
GO:0038084	vascular endothelial growth factor signaling pathway	P	3	4	1188	2951	0.00252525	0.00135547	P04792,P16234,P09619	P04792,Q9BZL6,P16234,P09619	0.182023	0.867177	0.75
GO:0044827	modulation by host of viral genome replication	P	3	4	1188	2951	0.00252525	0.00135547	Q9P0L0,P27105,V9HW22	Q9P0L0,P27105,V9HW22,P11142	0.182023	0.867177	0.75
GO:0002011	morphogenesis of an epithelial sheet	P	3	4	1188	2951	0.00252525	0.00135547	P78536,P13688,Q14118	P08648,P78536,P13688,Q14118	0.182023	0.867177	0.75
GO:1990573	potassium ion import across plasma membrane	P	3	4	1188	2951	0.00252525	0.00135547	P05023,P55011,Q15842	P05023,P55011,Q9Y666,Q15842	0.182023	0.867177	0.75
GO:0097493	structural molecule activity conferring elasticity	F	3	4	1188	2951	0.00252525	0.00135547	P35555,Q8WZ42,Q09666	P35555,Q9Y6C2,Q8WZ42,Q09666	0.182023	0.867177	0.75
GO:0001931	uropod	C	3	4	1188	2951	0.00252525	0.00135547	Q14254,P26038,P35579	Q14254,P26038,P35579,O75955	0.182023	0.867177	0.75
GO:0030325	adrenal gland development	P	3	4	1188	2951	0.00252525	0.00135547	A0A024R3E3,P16234,P09619	A0A024R3E3,P16234,P06213,P09619	0.182023	0.867177	0.75
GO:0098982	GABA-ergic synapse	C	3	4	1188	2951	0.00252525	0.00135547	Q01814,P20020,Q14118	Q01814,O75955,P20020,Q14118	0.182023	0.867177	0.75
GO:1903514	release of sequestered calcium ion into cytosol by endoplasmic reticulum	P	3	4	1188	2951	0.00252525	0.00135547	P0DP24,Q13557,P17612	P0DP24,Q13557,O15247,P17612	0.182023	0.867177	0.75
GO:0099622	cardiac muscle cell membrane repolarization	P	3	4	1188	2951	0.00252525	0.00135547	V9HWG7,P05023,Q15842	O75844,V9HWG7,P05023,Q15842	0.182023	0.867177	0.75
GO:0002714	positive regulation of B cell mediated immunity	P	3	4	1188	2951	0.00252525	0.00135547	P30273,V9HWA9,P02790	P30273,V9HWA9,P08575,P02790	0.182023	0.867177	0.75
GO:0045955	negative regulation of calcium ion-dependent exocytosis	P	3	4	1188	2951	0.00252525	0.00135547	P08913,O00186,P04899	A8KAH9,P08913,O00186,P04899	0.182023	0.867177	0.75
GO:0009072	aromatic amino acid family metabolic process	P	3	4	1188	2951	0.00252525	0.00135547	P11586,B3KW64,P14902	P11586,Q7L266,B3KW64,P14902	0.182023	0.867177	0.75
GO:0002762	negative regulation of myeloid leukocyte differentiation	P	3	4	1188	2951	0.00252525	0.00135547	P13688,Q13619,P35555	P13688,Q13619,P35555,O15455	0.182023	0.867177	0.75
GO:0016525	negative regulation of angiogenesis	P	3	4	1188	2951	0.00252525	0.00135547	P55011,P07996,A0A3B3ITK0	P55011,P07996,A0A3B3ITK0,Q9Y6C2	0.182023	0.867177	0.75
GO:0034199	activation of protein kinase A activity	P	3	4	1188	2951	0.00252525	0.00135547	P35555,O60503,P17612	P35555,P31323,O60503,P17612	0.182023	0.867177	0.75
GO:0031528	microvillus membrane	C	3	4	1188	2951	0.00252525	0.00135547	P50443,P26038,P13688	P50443,P26038,P05106,P13688	0.182023	0.867177	0.75
GO:0002088	lens development in camera-type eye	P	3	4	1188	2951	0.00252525	0.00135547	P28289,V9HWE1,Q9H5Y7	P28289,V9HWE1,Q9NTI5,Q9H5Y7	0.182023	0.867177	0.75
GO:0060260	regulation of transcription initiation from RNA polymerase II promoter	P	3	4	1188	2951	0.00252525	0.00135547	Q86VP6,P62195,Q9Y4E5	Q86VP6,P62333,P62195,Q9Y4E5	0.182023	0.867177	0.75
GO:0042276	error-prone translesion synthesis	P	3	4	1188	2951	0.00252525	0.00135547	P62979,P12004,Q9UNA4	P62979,P12004,Q9UNA4,O60673	0.182023	0.867177	0.75
GO:0019789	SUMO transferase activity	F	3	4	1188	2951	0.00252525	0.00135547	Q9Y4E5,Q9ULJ6,A0A087WUY7	Q9Y4E5,Q9ULJ6,A0A087WUY7,P49792	0.182023	0.867177	0.75
GO:0061647	histone H3-K9 modification	P	3	4	1188	2951	0.00252525	0.00135547	P16401,Q12824,Q9Y4E5	P16401,Q12824,P46100,Q9Y4E5	0.182023	0.867177	0.75
GO:0045109	intermediate filament organization	P	3	4	1188	2951	0.00252525	0.00135547	O75190,V9HWE1,P35527	O75190,V9HWE1,P35527,P15924	0.182023	0.867177	0.75
GO:0002080	acrosomal membrane	C	3	4	1188	2951	0.00252525	0.00135547	P15529,Q14254,Q2TNI1	P15529,Q15643,Q14254,Q2TNI1	0.182023	0.867177	0.75
GO:0060314	regulation of ryanodine-sensitive calcium-release channel activity	P	3	4	1188	2951	0.00252525	0.00135547	P0DP24,Q13557,P17612	P0DP24,O15247,Q13557,P17612	0.182023	0.867177	0.75
GO:0033762	response to glucagon	P	3	4	1188	2951	0.00252525	0.00135547	P63092,O60503,P17612	P31323,P63092,O60503,P17612	0.182023	0.867177	0.75
GO:0002891	positive regulation of immunoglobulin mediated immune response	P	3	4	1188	2951	0.00252525	0.00135547	P30273,V9HWA9,P02790	P30273,V9HWA9,P08575,P02790	0.182023	0.867177	0.75
GO:0099634	postsynaptic specialization membrane	C	3	4	1188	2951	0.00252525	0.00135547	Q01814,A0A024R8U1,V9HW22	Q01814,A0A024R8U1,V9HW22,P11142	0.182023	0.867177	0.75
GO:0010649	regulation of cell communication by electrical coupling	P	3	4	1188	2951	0.00252525	0.00135547	P0DP24,Q2TNI1,Q13557	Q12955,P0DP24,Q2TNI1,Q13557	0.182023	0.867177	0.75
GO:1901881	positive regulation of protein depolymerization	P	3	4	1188	2951	0.00252525	0.00135547	P23528,V9HWA6,V9HWG7	P23528,V9HWA6,V9HWG7,Q93045	0.182023	0.867177	0.75
GO:0042269	regulation of natural killer cell mediated cytotoxicity	P	3	4	1188	2951	0.00252525	0.00135547	P13688,Q9BY67,O43747	P13688,P50453,Q9BY67,O43747	0.182023	0.867177	0.75
GO:2000107	negative regulation of leukocyte apoptotic process	P	3	4	1188	2951	0.00252525	0.00135547	I4AY87,P30273,P14902	I4AY87,P30273,P14902,Q12866	0.182023	0.867177	0.75
GO:0031254	cell trailing edge	C	3	4	1188	2951	0.00252525	0.00135547	Q14254,P26038,P35579	Q14254,P26038,P35579,O75955	0.182023	0.867177	0.75
GO:0016229	steroid dehydrogenase activity	F	3	4	1188	2951	0.00252525	0.00135547	P80365,Q8NBQ5,Q04828	P80365,Q8NBQ5,Q99714,Q04828	0.182023	0.867177	0.75
GO:1900026	positive regulation of substrate adhesion-dependent cell spreading	P	3	4	1188	2951	0.00252525	0.00135547	P02675,P02679,P02671	P02675,P02679,P02671,P50570	0.182023	0.867177	0.75
GO:2000181	negative regulation of blood vessel morphogenesis	P	3	4	1188	2951	0.00252525	0.00135547	P07996,A0A3B3ITK0,P55011	P07996,A0A3B3ITK0,Q9Y6C2,P55011	0.182023	0.867177	0.75
GO:0033032	regulation of myeloid cell apoptotic process	P	3	4	1188	2951	0.00252525	0.00135547	P78536,P30273,I4AY87	P78536,P30273,I4AY87,P17987	0.182023	0.867177	0.75
GO:0044829	positive regulation by host of viral genome replication	P	3	4	1188	2951	0.00252525	0.00135547	P27105,V9HW22,Q9P0L0	P27105,V9HW22,P11142,Q9P0L0	0.182023	0.867177	0.75
GO:0042446	hormone biosynthetic process	P	3	4	1188	2951	0.00252525	0.00135547	Q8NBQ5,P80365,P05023	Q8NBQ5,P80365,P05023,P16435	0.182023	0.867177	0.75
GO:0035809	regulation of urine volume	P	3	4	1188	2951	0.00252525	0.00135547	P02730,P04899,P24530	P02730,P04899,P24530,A0A024R7A8	0.182023	0.867177	0.75
GO:0010107	potassium ion import	P	3	4	1188	2951	0.00252525	0.00135547	P05023,P55011,Q15842	P05023,P55011,Q9Y666,Q15842	0.182023	0.867177	0.75
GO:0035325	Toll-like receptor binding	F	3	4	1188	2951	0.00252525	0.00135547	P05109,A0A024R244,Q9H0E2	B2R4M6,P05109,A0A024R244,Q9H0E2	0.182023	0.867177	0.75
GO:1901992	positive regulation of mitotic cell cycle phase transition	P	3	4	1188	2951	0.00252525	0.00135547	Q9UJX2,Q13619,P78536	Q9UJX5,Q9UJX2,Q13619,P78536	0.182023	0.867177	0.75
GO:0050690	regulation of defense response to virus by virus	P	3	4	1188	2951	0.00252525	0.00135547	Q92608,O43747,Q9BXS5	Q92608,Q10567,O43747,Q9BXS5	0.182023	0.867177	0.75
GO:0051306	mitotic sister chromatid separation	P	3	4	1188	2951	0.00252525	0.00135547	Q9UJX2,P12270,A8K7B7	Q9UJX2,P12270,Q9UJX5,A8K7B7	0.182023	0.867177	0.75
GO:2000191	regulation of fatty acid transport	P	3	4	1188	2951	0.00252525	0.00135547	P07996,I4AY87,A0A024R244	P07996,I4AY87,A0A024R244,P07814	0.182023	0.867177	0.75
GO:1901343	negative regulation of vasculature development	P	3	4	1188	2951	0.00252525	0.00135547	P07996,A0A3B3ITK0,P55011	P07996,A0A3B3ITK0,Q9Y6C2,P55011	0.182023	0.867177	0.75
GO:0001765	membrane raft assembly	P	3	4	1188	2951	0.00252525	0.00135547	C9JKI3,Q2TNI1,Q14254	O75955,C9JKI3,Q2TNI1,Q14254	0.182023	0.867177	0.75
GO:0034116	positive regulation of heterotypic cell-cell adhesion	P	3	4	1188	2951	0.00252525	0.00135547	P02675,P02679,P02671	P02675,P02679,O75955,P02671	0.182023	0.867177	0.75
GO:0016445	somatic diversification of immunoglobulins	P	3	4	1188	2951	0.00252525	0.00135547	Q9Y3Z3,P78527,Q9BT67	Q9Y3Z3,P78527,Q9BT67,P08575	0.182023	0.867177	0.75
GO:0034114	regulation of heterotypic cell-cell adhesion	P	3	4	1188	2951	0.00252525	0.00135547	P02675,P02679,P02671	P02675,P02679,O75955,P02671	0.182023	0.867177	0.75
GO:0022884	macromolecule transmembrane transporter activity	F	3	4	1188	2951	0.00252525	0.00135547	K7EKG4,P61619,F5H8L4	Q07820,K7EKG4,P61619,F5H8L4	0.182023	0.867177	0.75
GO:0060856	establishment of blood-brain barrier	P	3	4	1188	2951	0.00252525	0.00135547	Q75L79,Q9BRK3,Q86X29	Q75L79,P17813,Q9BRK3,Q86X29	0.182023	0.867177	0.75
GO:0050892	intestinal absorption	P	3	4	1188	2951	0.00252525	0.00135547	Q04828,A0A024R3E3,P08913	Q14651,Q04828,A0A024R3E3,P08913	0.182023	0.867177	0.75
GO:0075713	establishment of integrated proviral latency	P	3	4	1188	2951	0.00252525	0.00135547	P13010,P62937,P17096	P13010,P62937,O75531,P17096	0.182023	0.867177	0.75
GO:0020027	hemoglobin metabolic process	P	3	4	1188	2951	0.00252525	0.00135547	A0A384P5Q0,P35611,P02790	Q99873,A0A384P5Q0,P35611,P02790	0.182023	0.867177	0.75
GO:0030971	receptor tyrosine kinase binding	F	3	4	1188	2951	0.00252525	0.00135547	P12004,P61981,Q14152	P12004,P61981,Q14152,P51452	0.182023	0.867177	0.75
GO:0034103	regulation of tissue remodeling	P	3	4	1188	2951	0.00252525	0.00135547	P07333,A0A024R244,P13688	P05106,P07333,A0A024R244,P13688	0.182023	0.867177	0.75
GO:0002715	regulation of natural killer cell mediated immunity	P	3	4	1188	2951	0.00252525	0.00135547	P13688,Q9BY67,O43747	P13688,P50453,Q9BY67,O43747	0.182023	0.867177	0.75
GO:0002438	acute inflammatory response to antigenic stimulus	P	3	4	1188	2951	0.00252525	0.00135547	P30273,V9HWA9,A0A024R944	P30273,V9HWA9,A0A024R944,P08246	0.182023	0.867177	0.75
GO:0099587	inorganic ion import across plasma membrane	P	3	4	1188	2951	0.00252525	0.00135547	P55011,P05023,Q15842	P55011,P05023,Q9Y666,Q15842	0.182023	0.867177	0.75
GO:0009651	response to salt stress	P	3	4	1188	2951	0.00252525	0.00135547	P13010,A0A024R1N4,A0A024RD80	P13010,A0A024R1N4,B3KXX3,A0A024RD80	0.182023	0.867177	0.75
GO:0033764	steroid dehydrogenase activity, acting on the CH-OH group of donors, NAD or NADP as acceptor	F	3	4	1188	2951	0.00252525	0.00135547	P80365,Q8NBQ5,Q04828	P80365,Q8NBQ5,Q99714,Q04828	0.182023	0.867177	0.75
GO:0007157	heterophilic cell-cell adhesion via plasma membrane cell adhesion molecules	P	3	4	1188	2951	0.00252525	0.00135547	Q96JQ0,Q9BY67,O94910	Q96JQ0,Q9BY67,P08648,O94910	0.182023	0.867177	0.75
GO:0015932	nucleobase-containing compound transmembrane transporter activity	F	3	4	1188	2951	0.00252525	0.00135547	Q6I9V5,Q53GR7,F5H8L4	Q99808,Q6I9V5,Q53GR7,F5H8L4	0.182023	0.867177	0.75
GO:0010880	regulation of release of sequestered calcium ion into cytosol by sarcoplasmic reticulum	P	3	4	1188	2951	0.00252525	0.00135547	P0DP24,Q13557,P17612	P0DP24,Q13557,O15247,P17612	0.182023	0.867177	0.75
GO:0042168	heme metabolic process	P	3	4	1188	2951	0.00252525	0.00135547	O00264,B2R7U4,P02790	O00264,B2R7U4,P53004,P02790	0.182023	0.867177	0.75
GO:0008091	spectrin	C	3	4	1188	2951	0.00252525	0.00135547	A0A087WUZ3,P02549,A0A024R674	A0A087WUZ3,O43491,P02549,A0A024R674	0.182023	0.867177	0.75
GO:0031116	positive regulation of microtubule polymerization	P	3	4	1188	2951	0.00252525	0.00135547	P0DMV9,P46821,Q9Y295	P0DMV9,P46821,Q9Y295,P36404	0.182023	0.867177	0.75
GO:0010544	negative regulation of platelet activation	P	3	4	1188	2951	0.00252525	0.00135547	P02679,P13688,P16234	P02679,P13688,P16234,P02649	0.182023	0.867177	0.75
GO:0007595	lactation	P	3	4	1188	2951	0.00252525	0.00135547	Q2TNI1,A0A024R944,Q13505	Q99808,Q2TNI1,A0A024R944,Q13505	0.182023	0.867177	0.75
GO:0002544	chronic inflammatory response	P	3	4	1188	2951	0.00252525	0.00135547	P14902,P07996,P05109	A0A384MTQ3,P14902,P07996,P05109	0.182023	0.867177	0.75
GO:0019043	establishment of viral latency	P	3	4	1188	2951	0.00252525	0.00135547	P13010,P62937,P17096	P13010,P62937,O75531,P17096	0.182023	0.867177	0.75
GO:0014808	release of sequestered calcium ion into cytosol by sarcoplasmic reticulum	P	3	4	1188	2951	0.00252525	0.00135547	P0DP24,Q13557,P17612	P0DP24,Q13557,O15247,P17612	0.182023	0.867177	0.75
GO:0048701	embryonic cranial skeleton morphogenesis	P	3	4	1188	2951	0.00252525	0.00135547	P11586,P16234,Q96RY7	P11586,P16234,P38919,Q96RY7	0.182023	0.867177	0.75
GO:0065002	intracellular protein transmembrane transport	P	3	4	1188	2951	0.00252525	0.00135547	P61619,K7EKG4,A0A0S2Z5M1	P61619,K7EKG4,Q99442,A0A0S2Z5M1	0.182023	0.867177	0.75
GO:0003382	epithelial cell morphogenesis	P	3	4	1188	2951	0.00252525	0.00135547	Q6FIC5,P39060,Q75L79	Q6FIC5,P39060,Q75L79,Q8WX93	0.182023	0.867177	0.75
GO:0098659	inorganic cation import across plasma membrane	P	3	4	1188	2951	0.00252525	0.00135547	P55011,P05023,Q15842	P55011,P05023,Q9Y666,Q15842	0.182023	0.867177	0.75
GO:0010881	regulation of cardiac muscle contraction by regulation of the release of sequestered calcium ion	P	3	4	1188	2951	0.00252525	0.00135547	P0DP24,Q13557,P17612	P0DP24,Q13557,O15247,P17612	0.182023	0.867177	0.75
GO:0071377	cellular response to glucagon stimulus	P	3	4	1188	2951	0.00252525	0.00135547	P63092,O60503,P17612	P31323,P63092,O60503,P17612	0.182023	0.867177	0.75
GO:1904888	cranial skeletal system development	P	3	4	1188	2951	0.00252525	0.00135547	P16234,Q96RY7,P11586	P16234,P38919,Q96RY7,P11586	0.182023	0.867177	0.75
GO:0055083	monovalent inorganic anion homeostasis	P	3	4	1188	2951	0.00252525	0.00135547	O95436,V9HWH2,P55011	O95436,V9HWH2,P55011,Q9Y666	0.182023	0.867177	0.75
GO:0019042	viral latency	P	3	4	1188	2951	0.00252525	0.00135547	P13010,P62937,P17096	P13010,P62937,O75531,P17096	0.182023	0.867177	0.75
GO:0086009	membrane repolarization	P	3	4	1188	2951	0.00252525	0.00135547	V9HWG7,P05023,Q15842	O75844,V9HWG7,P05023,Q15842	0.182023	0.867177	0.75
GO:0006972	hyperosmotic response	P	3	4	1188	2951	0.00252525	0.00135547	P13010,A0A024R1N4,P55011	P13010,A0A024R1N4,P55011,O15455	0.182023	0.867177	0.75
GO:0030130	clathrin coat of trans-Golgi network vesicle	C	4	6	1188	2951	0.003367	0.00203321	O43747,A0A0G2JQM1,P53675,Q00610	O43747,A0A0G2JQM1,P53675,Q00610,J3KS13,P09497	0.182545	0.867177	0.666667
GO:0002792	negative regulation of peptide secretion	P	4	6	1188	2951	0.003367	0.00203321	P17858,P08913,P09525,P62328	P17858,P08913,P02649,P09525,P62328,P23142	0.182545	0.867177	0.666667
GO:0001776	leukocyte homeostasis	P	4	6	1188	2951	0.003367	0.00203321	P02549,I4AY87,P78536,P30273	P02549,I4AY87,P78536,P30273,Q13488,Q12866	0.182545	0.867177	0.666667
GO:0048706	embryonic skeletal system development	P	4	6	1188	2951	0.003367	0.00203321	P16234,Q96RY7,P11586,P12107	P16234,P38919,Q96RY7,P11586,P12107,B7ZM29	0.182545	0.867177	0.666667
GO:0071887	leukocyte apoptotic process	P	4	6	1188	2951	0.003367	0.00203321	I4AY87,P78536,P30273,P14902	I4AY87,P78536,P30273,P14902,Q12866,P17987	0.182545	0.867177	0.666667
GO:0031214	biomineral tissue development	P	4	6	1188	2951	0.003367	0.00203321	P08123,Q9Y3A5,P02765,P20020	P08123,Q9Y3A5,O75844,P02765,P20020,Q13488	0.182545	0.867177	0.666667
GO:0090083	regulation of inclusion body assembly	P	4	6	1188	2951	0.003367	0.00203321	P0DMV9,O75190,A0A087X2I1,P62195	P0DMV9,O75190,A0A087X2I1,P62195,P02649,P10909	0.182545	0.867177	0.666667
GO:0070841	inclusion body assembly	P	4	6	1188	2951	0.003367	0.00203321	P0DMV9,O75190,A0A087X2I1,P62195	P0DMV9,O75190,A0A087X2I1,P62195,P02649,P10909	0.182545	0.867177	0.666667
GO:0007029	endoplasmic reticulum organization	P	4	6	1188	2951	0.003367	0.00203321	A0A024R847,Q6DD88,O14976,P61619	A0A024R847,C9JY46,P61026,Q6DD88,O14976,P61619	0.182545	0.867177	0.666667
GO:0002279	mast cell activation involved in immune response	P	4	6	1188	2951	0.003367	0.00203321	A0A024R1P2,P30273,A0A024R244,Q9BV40	O00161,Q99584,A0A024R1P2,P30273,A0A024R244,Q9BV40	0.182545	0.867177	0.666667
GO:0031258	lamellipodium membrane	C	4	6	1188	2951	0.003367	0.00203321	P23528,Q9Y2A7,Q8WXH0,Q9H6X2	P23528,Q9Y2A7,P05106,Q8WXH0,Q9Y4D7,Q9H6X2	0.182545	0.867177	0.666667
GO:0060236	regulation of mitotic spindle organization	P	4	6	1188	2951	0.003367	0.00203321	P0DMV9,P12270,Q9Y295,Q00610	P0DMV9,P12270,Q9Y295,Q00610,P37198,P63096	0.182545	0.867177	0.666667
GO:0008094	DNA-dependent ATPase activity	F	4	6	1188	2951	0.003367	0.00203321	Q02880,Q9NS91,Q08211,P51531	Q02880,P46100,Q9NS91,Q96S55,Q08211,P51531	0.182545	0.867177	0.666667
GO:0016584	nucleosome positioning	P	4	6	1188	2951	0.003367	0.00203321	P16403,P16401,Q02539,P07305	P16403,P16401,Q92522,Q02539,P07305,P16402	0.182545	0.867177	0.666667
GO:2001239	regulation of extrinsic apoptotic signaling pathway in absence of ligand	P	4	6	1188	2951	0.003367	0.00203321	F8VVT9,P0DMV9,A8K7B7,P62136	F8VVT9,P0DMV9,Q07820,V9HW12,A8K7B7,P62136	0.182545	0.867177	0.666667
GO:0006509	membrane protein ectodomain proteolysis	P	4	6	1188	2951	0.003367	0.00203321	P08913,P78536,P35579,Q14118	P08913,P02649,P78536,O14672,P35579,Q14118	0.182545	0.867177	0.666667
GO:0042805	actinin binding	F	4	6	1188	2951	0.003367	0.00203321	Q8WZ42,Q9UMS6,Q14118,P21291	Q8WZ42,Q8WX93,Q9UMS6,Q9NR12,Q14118,P21291	0.182545	0.867177	0.666667
GO:0005796	Golgi lumen	C	4	6	1188	2951	0.003367	0.00203321	P51884,Q14118,Q9H3R2,P34741	P51884,Q14118,Q9H3R2,P34741,P04004,P12838	0.182545	0.867177	0.666667
GO:2000106	regulation of leukocyte apoptotic process	P	4	6	1188	2951	0.003367	0.00203321	I4AY87,P78536,P30273,P14902	I4AY87,P78536,P30273,P14902,Q12866,P17987	0.182545	0.867177	0.666667
GO:0060395	SMAD protein signal transduction	P	4	6	1188	2951	0.003367	0.00203321	Q8N1F7,Q96PK6,V9HWE1,Q9ULJ6	O60674,Q8N1F7,A0A024R3T8,Q96PK6,V9HWE1,Q9ULJ6	0.182545	0.867177	0.666667
GO:0086002	cardiac muscle cell action potential involved in contraction	P	4	6	1188	2951	0.003367	0.00203321	O75694,Q2TNI1,Q15842,P05023	O75694,P14923,Q2TNI1,P15924,Q15842,P05023	0.182545	0.867177	0.666667
GO:0051928	positive regulation of calcium ion transport	P	4	6	1188	2951	0.003367	0.00203321	Q2TNI1,P0DP24,P09619,P20020	Q2TNI1,Q96RI0,B0YJA4,P0DP24,P09619,P20020	0.182545	0.867177	0.666667
GO:0014020	primary neural tube formation	P	4	6	1188	2951	0.003367	0.00203321	P23528,P11586,O95487,P17612	P23528,P11586,O95487,P17612,Q13308,Q9UP38	0.182545	0.867177	0.666667
GO:0030902	hindbrain development	P	4	6	1188	2951	0.003367	0.00203321	V9HWH2,B0YIW5,O95487,O94788	V9HWH2,B0YIW5,A0A024R5W0,O95487,Q5T9L3,O94788	0.182545	0.867177	0.666667
GO:0043303	mast cell degranulation	P	4	6	1188	2951	0.003367	0.00203321	A0A024R1P2,P30273,A0A024R244,Q9BV40	O00161,A0A024R1P2,P30273,A0A024R244,Q9BV40,Q99584	0.182545	0.867177	0.666667
GO:0048786	presynaptic active zone	C	4	6	1188	2951	0.003367	0.00203321	Q12846,Q14254,P27824,P20020	Q12846,O60716,Q14254,P27824,P20020,O75955	0.182545	0.867177	0.666667
GO:0090307	mitotic spindle assembly	P	4	6	1188	2951	0.003367	0.00203321	P0DMV9,P12270,Q9Y295,Q8WXW3	P0DMV9,P12270,Q9Y295,Q14683,Q8WXW3,Q08379	0.182545	0.867177	0.666667
GO:1905515	non-motile cilium assembly	P	4	6	1188	2951	0.003367	0.00203321	P27816,Q96RY7,Q8WXW3,Q9BV73	P27816,P50570,Q66GS9,Q96RY7,Q8WXW3,Q9BV73	0.182545	0.867177	0.666667
GO:0071709	membrane assembly	P	4	6	1188	2951	0.003367	0.00203321	Q14254,C9JKI3,Q2TNI1,Q12846	Q14254,O75955,C9JKI3,Q2TNI1,Q12846,Q12955	0.182545	0.867177	0.666667
GO:0051225	spindle assembly	P	4	6	1188	2951	0.003367	0.00203321	Q8WXW3,P0DMV9,P12270,Q9Y295	Q08379,Q14683,Q8WXW3,P0DMV9,P12270,Q9Y295	0.182545	0.867177	0.666667
GO:1903115	regulation of actin filament-based movement	P	4	6	1188	2951	0.003367	0.00203321	P05023,A0A0S2Z3L2,Q13557,Q2TNI1	P05023,A0A0S2Z3L2,Q13557,P14923,Q2TNI1,P15924	0.182545	0.867177	0.666667
GO:0086004	regulation of cardiac muscle cell contraction	P	4	6	1188	2951	0.003367	0.00203321	A0A0S2Z3L2,Q13557,Q2TNI1,P05023	A0A0S2Z3L2,Q13557,P14923,Q2TNI1,P15924,P05023	0.182545	0.867177	0.666667
GO:0043034	costamere	C	4	6	1188	2951	0.003367	0.00203321	Q15149,P08727,Q09666,Q14118	Q15149,Q12955,P08727,Q09666,Q14118,Q14315	0.182545	0.867177	0.666667
GO:0045214	sarcomere organization	P	4	6	1188	2951	0.003367	0.00203321	Q8WZ42,P08727,V9HWG7,P21291	Q8WZ42,B2R5T5,P08727,V9HWG7,P21291,P13533	0.182545	0.867177	0.666667
GO:0014068	positive regulation of phosphatidylinositol 3-kinase signaling	P	4	6	1188	2951	0.003367	0.00203321	F8VVT9,A0A384P5Q0,P16234,P09619	F8VVT9,A0A384P5Q0,P16234,P06213,O60674,P09619	0.182545	0.867177	0.666667
GO:0032231	regulation of actin filament bundle assembly	P	4	6	1188	2951	0.003367	0.00203321	Q9UMS6,Q8N3V7,A0A087WV20,Q0VF96	Q9UMS6,Q8N3V7,P35080,A0A087WV20,Q9UI08,Q0VF96	0.182545	0.867177	0.666667
GO:0090224	regulation of spindle organization	P	4	6	1188	2951	0.003367	0.00203321	Q00610,P0DMV9,P12270,Q9Y295	Q00610,P37198,P63096,P0DMV9,P12270,Q9Y295	0.182545	0.867177	0.666667
GO:0017025	TBP-class protein binding	F	4	6	1188	2951	0.003367	0.00203321	Q86VP6,P52597,Q53XL8,P62195	Q86VP6,Q9Y230,P52597,Q53XL8,P62195,Q92994	0.182545	0.867177	0.666667
GO:0050709	negative regulation of protein secretion	P	4	6	1188	2951	0.003367	0.00203321	P17858,P08913,P09525,P62328	P17858,P08913,P09525,P62328,P23142,P02649	0.182545	0.867177	0.666667
GO:0035282	segmentation	P	4	6	1188	2951	0.003367	0.00203321	P78527,Q86YT6,P80723,O94788	P78527,Q86YT6,A0A024R3C7,P80723,O94788,Q06190	0.182545	0.867177	0.666667
GO:0012510	trans-Golgi network transport vesicle membrane	C	4	6	1188	2951	0.003367	0.00203321	P53675,Q00610,O43747,A0A0G2JQM1	P53675,Q00610,J3KS13,P09497,O43747,A0A0G2JQM1	0.182545	0.867177	0.666667
GO:0099106	ion channel regulator activity	F	4	6	1188	2951	0.003367	0.00203321	P0DP24,Q9BV40,Q9UEU0,Q13557	Q6FHM2,P0DP24,Q9BV40,O15400,Q9UEU0,Q13557	0.182545	0.867177	0.666667
GO:0034381	plasma lipoprotein particle clearance	P	4	6	1188	2951	0.003367	0.00203321	P02654,Q92945,Q00610,Q00341	P02654,P02656,Q92945,P02649,Q00610,Q00341	0.182545	0.867177	0.666667
GO:0097192	extrinsic apoptotic signaling pathway in absence of ligand	P	4	6	1188	2951	0.003367	0.00203321	F8VVT9,P0DMV9,A8K7B7,P62136	F8VVT9,P0DMV9,Q07820,V9HW12,A8K7B7,P62136	0.182545	0.867177	0.666667
GO:0031579	membrane raft organization	P	4	6	1188	2951	0.003367	0.00203321	Q14254,Q92608,C9JKI3,Q2TNI1	Q14254,O75955,Q92608,P08575,C9JKI3,Q2TNI1	0.182545	0.867177	0.666667
GO:0044091	membrane biogenesis	P	4	6	1188	2951	0.003367	0.00203321	Q14254,C9JKI3,Q2TNI1,Q12846	Q14254,O75955,C9JKI3,Q2TNI1,Q12955,Q12846	0.182545	0.867177	0.666667
GO:0033619	membrane protein proteolysis	P	4	6	1188	2951	0.003367	0.00203321	P35579,Q14118,P78536,P08913	P35579,Q14118,P78536,O14672,P08913,P02649	0.182545	0.867177	0.666667
GO:1902106	negative regulation of leukocyte differentiation	P	4	6	1188	2951	0.003367	0.00203321	P13688,Q13619,P35555,A0A090N7V7	P13688,Q13619,V9HW12,P35555,O15455,A0A090N7V7	0.182545	0.867177	0.666667
GO:0070296	sarcoplasmic reticulum calcium ion transport	P	4	6	1188	2951	0.003367	0.00203321	P0DP24,Q13557,P17612,A0A0S2Z3L2	P0DP24,Q13557,O15247,P17612,A0A0S2Z3L2,O75844	0.182545	0.867177	0.666667
GO:0008344	adult locomotory behavior	P	4	6	1188	2951	0.003367	0.00203321	B0YIW5,P28289,P09543,Q9H5Y7	O75844,B0YIW5,P28289,P09543,Q9H5Y7,Q6Y7W6	0.182545	0.867177	0.666667
GO:0002040	sprouting angiogenesis	P	4	6	1188	2951	0.003367	0.00203321	O00443,P07996,P13688,Q63HN8	O00443,P07996,P13688,Q9UHN6,P08648,Q63HN8	0.182545	0.867177	0.666667
GO:0016247	channel regulator activity	F	4	6	1188	2951	0.003367	0.00203321	P0DP24,Q9BV40,Q9UEU0,Q13557	Q6FHM2,P0DP24,Q9BV40,O15400,Q9UEU0,Q13557	0.182545	0.867177	0.666667
GO:0032890	regulation of organic acid transport	P	4	6	1188	2951	0.003367	0.00203321	P07996,I4AY87,A0A024R244,P55011	A0A024QYV7,P07996,I4AY87,A0A024R244,P07814,P55011	0.182545	0.867177	0.666667
GO:0038034	signal transduction in absence of ligand	P	4	6	1188	2951	0.003367	0.00203321	F8VVT9,P0DMV9,A8K7B7,P62136	Q07820,F8VVT9,P0DMV9,V9HW12,A8K7B7,P62136	0.182545	0.867177	0.666667
GO:0009127	purine nucleoside monophosphate biosynthetic process	P	22	46	1188	2951	0.0185185	0.0155879	Q6FHK8,H3BQN4,V9HWF4,A0A2R8Y6G6,B4DWQ3,P17858,K7EM90,U3KPZ0,P36871,B3KT70,Q2QD09,V9HVZ4,A0A0J9YX90,O75694,Q92621,P12270,Q8N1F7,P52948,Q12769,P06576,P02730,P62328	Q6FHK8,H3BQN4,V9HWF4,A0A2R8Y6G6,B4DWQ3,P17858,V9HW85,K7EM90,K7EIL4,U3KPZ0,P36871,H3BPS8,B3KT70,Q2QD09,B4DVJ0,P15259,V9HVZ4,A0A0J9YX90,Q53HE2,B4DHB3,P60174,P49790,O75694,Q92621,P12270,P57740,P49792,Q8N1F7,Q5SRE5,P52948,Q12769,Q96EE3,P37198,Q8WUM0,B3KRZ3,E9PBS1,P06576,P25705,P24539,P48047,B4DL14,D6N3H7,P06213,Q13131,P02730,P62328	0.182728	0.867177	0.478261
GO:0009168	purine ribonucleoside monophosphate biosynthetic process	P	22	46	1188	2951	0.0185185	0.0155879	Q6FHK8,H3BQN4,V9HWF4,A0A2R8Y6G6,B4DWQ3,P17858,K7EM90,U3KPZ0,P36871,B3KT70,Q2QD09,V9HVZ4,A0A0J9YX90,O75694,Q92621,P12270,Q8N1F7,P52948,Q12769,P06576,P02730,P62328	Q6FHK8,H3BQN4,V9HWF4,A0A2R8Y6G6,B4DWQ3,P17858,V9HW85,K7EM90,K7EIL4,U3KPZ0,P36871,H3BPS8,B3KT70,Q2QD09,B4DVJ0,P15259,V9HVZ4,A0A0J9YX90,Q53HE2,B4DHB3,P60174,P49790,O75694,Q92621,P12270,P57740,P49792,Q8N1F7,Q5SRE5,P52948,Q12769,Q96EE3,P37198,Q8WUM0,B3KRZ3,E9PBS1,P06576,P25705,P24539,P48047,B4DL14,D6N3H7,P06213,Q13131,P02730,P62328	0.182728	0.867177	0.478261
GO:0044215	other organism	C	25	53	1188	2951	0.0210438	0.01796	O75694,P62979,Q92621,P12270,Q8N1F7,P52948,Q12769,Q02880,A0A494C0B4,P16403,B2R984,P16401,Q02539,Q15156,B2R4R0,A0A125SXW1,P06401,A1L407,E3UVQ2,B7ZA74,A0A494C0P1,P07305,Q53F10,Q6TZ08,Q9BTU6	P49790,O75694,P62979,Q92621,P12270,P57740,P49792,Q8N1F7,Q5SRE5,P52948,Q12769,Q96EE3,P37198,Q8WUM0,P42356,Q02880,P32456,A0A494C0B4,P16403,G4XH65,B2R984,Q8NG45,P16401,Q92522,Q5SWC8,Q02539,Q15156,B2R4R0,B6ZGS7,A0A125SXW1,D3YPQ2,B7ZKR9,P06401,B7Z284,Q59E96,B0QZK4,A1L407,E3UVQ2,B7Z7I2,B7ZA74,A0A0J9YVP1,A0A494C0P1,P24468,B3CJC6,P07305,Q53F10,P16402,A6YCE1,Q6TZ08,A0A125SXW3,H9A532,B5MCB4,Q9BTU6	0.185201	0.867177	0.471698
GO:0044216	other organism cell	C	25	53	1188	2951	0.0210438	0.01796	O75694,P62979,Q92621,P12270,Q8N1F7,P52948,Q12769,Q02880,Q9BTU6,A0A494C0B4,P16403,B2R984,P16401,Q02539,Q15156,B2R4R0,A0A125SXW1,P06401,A1L407,E3UVQ2,B7ZA74,A0A494C0P1,P07305,Q53F10,Q6TZ08	P49790,O75694,P62979,Q92621,P12270,P57740,P49792,Q8N1F7,Q5SRE5,P52948,Q12769,Q96EE3,P37198,Q8WUM0,Q02880,Q9BTU6,P42356,P32456,A0A494C0B4,P16403,G4XH65,B2R984,Q8NG45,P16401,Q92522,Q5SWC8,Q02539,Q15156,B2R4R0,B6ZGS7,A0A125SXW1,D3YPQ2,B7ZKR9,P06401,B7Z284,Q59E96,B0QZK4,A1L407,E3UVQ2,B7Z7I2,B7ZA74,A0A0J9YVP1,A0A494C0P1,P24468,B3CJC6,P07305,Q53F10,P16402,A6YCE1,Q6TZ08,A0A125SXW3,H9A532,B5MCB4	0.185201	0.867177	0.471698
GO:0018995	host	C	25	53	1188	2951	0.0210438	0.01796	O75694,P62979,Q92621,P12270,Q8N1F7,P52948,Q12769,Q02880,A0A494C0B4,P16403,B2R984,P16401,Q02539,Q15156,B2R4R0,A0A125SXW1,P06401,A1L407,E3UVQ2,B7ZA74,A0A494C0P1,P07305,Q53F10,Q6TZ08,Q9BTU6	P49790,O75694,P62979,Q92621,P12270,P57740,P49792,Q8N1F7,Q5SRE5,P52948,Q12769,Q96EE3,P37198,Q8WUM0,Q02880,P42356,P32456,A0A494C0B4,P16403,G4XH65,B2R984,Q8NG45,P16401,Q92522,Q5SWC8,Q02539,Q15156,B2R4R0,B6ZGS7,A0A125SXW1,D3YPQ2,B7ZKR9,P06401,B7Z284,Q59E96,B0QZK4,A1L407,E3UVQ2,B7Z7I2,B7ZA74,A0A0J9YVP1,A0A494C0P1,P24468,B3CJC6,P07305,Q53F10,P16402,A6YCE1,Q6TZ08,A0A125SXW3,H9A532,B5MCB4,Q9BTU6	0.185201	0.867177	0.471698
GO:0043657	host cell	C	25	53	1188	2951	0.0210438	0.01796	Q02880,A0A494C0B4,P16403,B2R984,P16401,Q02539,Q15156,B2R4R0,A0A125SXW1,P06401,A1L407,E3UVQ2,B7ZA74,A0A494C0P1,P07305,Q53F10,Q6TZ08,Q9BTU6,O75694,P62979,Q92621,P12270,Q8N1F7,P52948,Q12769	Q02880,P42356,P32456,A0A494C0B4,P16403,G4XH65,B2R984,Q8NG45,P16401,Q92522,Q5SWC8,Q02539,Q15156,B2R4R0,B6ZGS7,A0A125SXW1,D3YPQ2,B7ZKR9,P06401,B7Z284,Q59E96,B0QZK4,A1L407,E3UVQ2,B7Z7I2,B7ZA74,A0A0J9YVP1,A0A494C0P1,P24468,B3CJC6,P07305,Q53F10,P16402,A6YCE1,Q6TZ08,A0A125SXW3,H9A532,B5MCB4,Q9BTU6,P49790,O75694,P62979,Q92621,P12270,P57740,P49792,Q8N1F7,Q5SRE5,P52948,Q12769,Q96EE3,P37198,Q8WUM0	0.185201	0.867177	0.471698
GO:0044217	other organism part	C	25	53	1188	2951	0.0210438	0.01796	O75694,P62979,Q92621,P12270,Q8N1F7,P52948,Q12769,Q9BTU6,Q02880,A0A494C0B4,P16403,B2R984,P16401,Q02539,Q15156,B2R4R0,A0A125SXW1,P06401,A1L407,E3UVQ2,B7ZA74,A0A494C0P1,P07305,Q53F10,Q6TZ08	P32456,P49790,O75694,P62979,Q92621,P12270,P57740,P49792,Q8N1F7,Q5SRE5,P52948,Q12769,Q96EE3,P37198,Q8WUM0,Q9BTU6,P42356,Q02880,A0A494C0B4,P16403,G4XH65,B2R984,Q8NG45,P16401,Q92522,Q5SWC8,Q02539,Q15156,B2R4R0,B6ZGS7,A0A125SXW1,D3YPQ2,B7ZKR9,P06401,B7Z284,Q59E96,B0QZK4,A1L407,E3UVQ2,B7Z7I2,B7ZA74,A0A0J9YVP1,A0A494C0P1,P24468,B3CJC6,P07305,Q53F10,P16402,A6YCE1,Q6TZ08,A0A125SXW3,H9A532,B5MCB4	0.185201	0.867177	0.471698
GO:0051186	cofactor metabolic process	P	37	81	1188	2951	0.0311448	0.0274483	Q6FHK8,H3BQN4,V9HWF4,A0A2R8Y6G6,B4DWQ3,P17858,K7EM90,U3KPZ0,P36871,B3KT70,Q2QD09,V9HVZ4,A0A0J9YX90,F2Z393,O75694,Q92621,P12270,Q8N1F7,P52948,Q12769,Q7Z4W1,Q96KP4,Q9NP58,P02549,O00264,B2R7U4,A0A140VK56,P11586,P14902,P02790,A0A384P5Q0,V9HWC7,P02042,Q04828,A8K2V7,P04839,P02730	P49327,A0A024R1Y2,Q6FHK8,H3BQN4,V9HWF4,A0A2R8Y6G6,B4DWQ3,P17858,V9HW85,K7EM90,K7EIL4,U3KPZ0,P36871,H3BPS8,B3KT70,Q2QD09,B4DVJ0,P15259,V9HVZ4,A0A0J9YX90,Q53HE2,B4DHB3,P60174,F2Z393,B4E2U0,P49247,P49790,O75694,Q92621,P12270,P57740,P49792,Q8N1F7,Q5SRE5,P52948,Q12769,Q96EE3,P37198,Q8WUM0,P09211,P00390,A0A140VJP5,Q00266,Q7Z4W1,Q96KP4,Q9NP58,P02549,O00264,B2R7U4,A0A140VK56,P11586,Q15274,F2Z2Y4,V9HW12,Q…	0.185312	0.867177	0.45679
GO:0072358	cardiovascular system development	P	28	60	1188	2951	0.023569	0.0203321	Q63HN8,P06576,Q2TNI1,P35579,P13688,Q6FIC5,P39060,Q15582,Q86YT6,P08123,Q9H6X2,O94788,Q9ULJ6,A0A024R244,P07996,A0A3B3ITK0,P09619,O95487,P04792,O14558,V9HWA9,Q86UE4,P04839,Q14118,P55011,P16234,P62736,O00443	Q9BUP3,Q63HN8,P06576,Q2TNI1,Q9Y4D7,P08648,Q12904,P35579,Q59F20,P13688,Q6FIC5,P39060,O75923,Q16539,P19338,Q5U651,Q15582,Q9UHN6,P62745,Q9BZL6,B0YJA4,P25106,Q86YT6,P08123,A0A024RBL6,Q9H6X2,O94788,Q14344,P17813,O95470,Q9ULJ6,A0A024R244,P07996,A0A3B3ITK0,Q9Y6C2,P09619,P50570,Q9ULT8,Q07954,O95487,P14923,P04792,O14558,O15455,V9HWA9,Q86UE4,P04839,P24468,P02649,P05106,Q14118,P02461,Q13308,P55011,P16234,P6…	0.186377	0.867177	0.466667
GO:0001944	vasculature development	P	28	60	1188	2951	0.023569	0.0203321	Q63HN8,P06576,Q2TNI1,P35579,P13688,Q6FIC5,P39060,Q15582,Q86YT6,P08123,Q9H6X2,O94788,Q9ULJ6,A0A024R244,P07996,A0A3B3ITK0,P09619,O95487,P04792,O14558,V9HWA9,Q86UE4,P04839,Q14118,P55011,P16234,P62736,O00443	Q9BUP3,Q63HN8,P06576,Q2TNI1,Q9Y4D7,P08648,Q12904,P35579,Q59F20,P13688,Q6FIC5,P39060,O75923,Q16539,P19338,Q5U651,Q15582,Q9UHN6,P62745,Q9BZL6,B0YJA4,P25106,Q86YT6,P08123,A0A024RBL6,Q9H6X2,O94788,Q14344,P17813,O95470,Q9ULJ6,A0A024R244,P07996,A0A3B3ITK0,Q9Y6C2,P09619,P50570,Q9ULT8,Q07954,O95487,P14923,P04792,O14558,O15455,V9HWA9,Q86UE4,P04839,P24468,P02649,P05106,Q14118,P02461,Q13308,P55011,P16234,P6…	0.186377	0.867177	0.466667
GO:0034762	regulation of transmembrane transport	P	18	37	1188	2951	0.0151515	0.0125381	P07996,P0DP24,Q13557,P17612,P53675,Q01118,Q15842,Q6FIC5,P04839,P27348,O00186,V9HWG7,P08913,Q09666,P27105,P63027,P62328,P46939	A0A024QYV7,Q13488,P07996,E7DVW5,P0DP24,Q13557,O15247,P17612,P53675,Q9BZF1,P06213,Q16539,A8KAH9,O43707,A0A1U9X8Y4,Q01118,Q15842,Q6FIC5,P04839,P27348,O00186,O60610,Q96RI0,B0YJA4,O75844,V9HWG7,P08913,Q09666,P27105,O75923,P63027,Q12955,P50570,Q86VW0,P33176,P62328,P46939	0.189214	0.867177	0.486486
GO:0051222	positive regulation of protein transport	P	18	37	1188	2951	0.0151515	0.0125381	Q08211,Q12846,A0A024RD80,P12270,P17612,Q8WZ42,P02675,P02679,P62937,P02671,Q9BY67,A0A024R244,P19652,Q9NR31,P07333,P27105,P63027,P51572	Q16539,O60674,Q08211,P33176,Q07954,Q12846,A4D2P0,Q5XXA6,A0A024RD80,P14923,P12270,P31947,P17612,Q8WZ42,P02675,P02679,Q08752,P62937,P02671,P62330,Q9BY67,P0DJI8,A0A024R244,P19652,B2RPK0,Q5T9L3,Q96QK1,Q9NR31,P07333,Q12955,P27105,Q9Y3D6,P63027,Q13131,P51572,Q02952,A0A024R9M9	0.189214	0.867177	0.486486
GO:0050708	regulation of protein secretion	P	18	37	1188	2951	0.0151515	0.0125381	P08913,P63092,A0A024R5F4,Q08211,Q12846,P17858,Q8WZ42,P02675,P02679,P62937,P02671,Q9BY67,A0A024R244,P19652,P07333,P55011,P09525,P62328	Q16539,Q13488,P08913,P63092,P36404,A0A024R5F4,O60674,Q08211,P33176,Q07954,Q12846,A4D2P0,Q5XXA6,P17858,P02649,Q8WZ42,P02675,P02679,Q08752,P62937,P02671,P62330,Q9BY67,P0DJI8,A0A024R244,P19652,B2RPK0,Q5T9L3,Q96QK1,P07333,P55011,Q02952,P09525,P62328,P23142,Q8N8M9,P53367	0.189214	0.867177	0.486486
GO:0044422	organelle part	C	417	1007	1188	2951	0.35101	0.34124	P05023,V9HW22,P09525,A0A0S2Z3L2,A0A024R8U1,A0A024RBE7,O75694,Q8WXH0,Q92621,P12270,B3KMK0,P67809,P24530,Q8N1F7,Q86UE4,Q9P0L0,P52948,V9HVZ4,Q9UIL8,B9A032,A0A024R7Z5,G5EA09,P06576,Q6IC98,P27824,P46821,Q59FM5,Q96RY7,Q9BV73,P27816,Q15019,O75695,Q9BRK3,P17612,P24844,P35749,P0DP24,Q8WZ42,P28289,P16157,P08727,P02730,O75190,V9HW92,P04792,Q14192,Q13643,Q9UMS6,P21291,Q8N3V7,P62736,P14902,Q15149,Q09666,Q1411…	P32456,P05023,Q00013,V9HW22,P11142,P09525,A0A0S2Z3L2,A0A024RDT9,P49790,A0A024R8U1,A0A024RBE7,P16144,O75694,Q8WXH0,Q92621,P12270,P57740,Q9BZF1,Q9NZM1,B3KMK0,Q5HY57,P67809,P49792,P24530,Q8N1F7,Q86UE4,Q9P0L0,J3KRC0,P52948,B7Z3C2,V9HVZ4,P37198,A0A024R8T0,Q8WUM0,Q9UIL8,C9JW69,P46060,A0A024RBB9,J3QL54,Q14739,B9A032,A0A024R7Z5,Q99829,G5EA09,Q9P035,P06576,Q9BXK5,P50570,Q6IC98,Q99942,Q5K4L6,Q7Z5G4,O95183,…	0.189572	0.867177	0.414101
GO:0008514	organic anion transmembrane transporter activity	F	10	19	1188	2951	0.00841751	0.0064385	P52569,Q01650,Q6I9V5,Q53GR7,P50443,P02730,P13688,A0A024R8U1,B4DKS0,B4E106	P52569,Q96QD8,Q01650,Q8N697,Q6I9V5,Q53GR7,O60669,O15374,A0A024QZ15,P41440,P50443,P02730,P13688,A0A024R8U1,B4DKS0,B4E106,Q53G91,Q8NBW0,A0A140VJH4	0.191696	0.867177	0.526316
GO:0032272	negative regulation of protein polymerization	P	10	19	1188	2951	0.00841751	0.0064385	A0A384MEF1,P35611,Q9UEY8,Q53GC7,P62328,A0A087WUZ3,P02549,A0A024R674,P28289,Q5HYL6	A0A384MEF1,P35611,Q9UEY8,B1AK85,A8K0T9,Q53GC7,B1AK88,P62328,Q14678,O75146,P35080,Q93045,A0A087WUZ3,P02549,A0A024R674,P28289,H0YNJ8,Q5HYL6,P29536	0.191696	0.867177	0.526316
GO:0030595	leukocyte chemotaxis	P	10	19	1188	2951	0.00841751	0.0064385	P39019,P78536,P07996,P55011,P30273,P05109,P24530,A0A024R1P2,H3BRY3,Q9Y3A5	P39019,A4D2P0,P78536,P07996,Q16539,P55011,P12838,O14672,P30273,P0DJI8,Q13797,P05109,P35367,P24530,A0A024R1P2,Q00013,O75923,H3BRY3,Q9Y3A5	0.191696	0.867177	0.526316
GO:0055002	striated muscle cell development	P	10	19	1188	2951	0.00841751	0.0064385	P28289,Q8WZ42,P35749,P08727,V9HWG7,P21291,P16234,P09619,Q14192,Q13526	P28289,P29536,P13533,Q8WZ42,P35749,B2R5T5,P08727,V9HWG7,P21291,O75844,Q9NZM1,Q14315,O75923,P16234,P09619,Q14192,A0A024RBL6,Q13526,P25490	0.191696	0.867177	0.526316
GO:2001235	positive regulation of apoptotic signaling pathway	P	10	19	1188	2951	0.00841751	0.0064385	P61981,P27348,P07996,Q9NQX7,Q9BYM8,A8K7B7,P62136,P51572,P05109,Q9Y5V3	O60674,A0A087WW40,P61981,P27348,P31947,O75146,P07996,Q07820,Q9NQX7,P08575,Q9BYM8,A8K7B7,P62136,P10909,P51572,Q9Y3D6,P05109,Q9Y5V3,Q16890	0.191696	0.867177	0.526316
GO:0035821	modification of morphology or physiology of other organism	P	10	19	1188	2951	0.00841751	0.0064385	Q14118,P05204,P39019,Q12824,Q9P0L0,P23528,P07333,P11717,P27105,V9HW22	Q14118,P06213,P05204,P39019,P81605,P12838,P50453,Q13547,Q12824,Q9P0L0,P23528,P07333,P02649,P11717,P27105,V9HW22,P11142,P08246,P23142	0.191696	0.867177	0.526316
GO:0032956	regulation of actin cytoskeleton organization	P	21	44	1188	2951	0.0176768	0.0149102	A0A384MEF1,P35611,Q9UEY8,Q53GC7,P62328,P23528,V9HWA6,V9HWG7,Q9Y2A7,Q9UMS6,Q8N3V7,A0A087WV20,Q0VF96,A0A087WUZ3,P02549,A0A024R674,P28289,Q5HYL6,P16234,P07333,P09619	A0A384MEF1,P35611,Q9UEY8,B1AK85,A8K0T9,Q53GC7,B1AK88,P62328,Q8WUW1,Q96AP7,P35080,P23528,V9HWA6,V9HWG7,Q14678,O75146,Q9Y2A7,Q6R327,P62330,P29536,Q9UI08,Q9UMS6,Q8N3V7,B4DTI0,Q8IY98,A4D275,B1ALC0,A0A0A6YYG9,P61160,P53367,A0A087WV20,Q0VF96,A0A087WUZ3,P02549,A0A024R674,P28289,H0YNJ8,Q5HYL6,P16234,P07333,P84095,P09619,Q07954,P62745	0.193444	0.867177	0.477273
GO:0030335	positive regulation of cell migration	P	21	44	1188	2951	0.0176768	0.0149102	P78536,P07996,P09619,P04792,P06576,P62328,O14495,A0A024R1P2,O00443,P14778,Q8WXH0,P08913,P16234,P07333,Q8IZM6,P04899,P23229,P39060,Q9UMS6,Q12846,G5EA09	P78536,P07996,P05106,P62745,Q9BZL6,Q16539,O14672,P09619,P04004,P04792,A0A024R3A6,P06576,P25705,P62328,O14495,P62330,Q02952,A0A024R1P2,O75923,O00443,Q07954,P08246,P23142,P25106,P14778,P08575,Q9Y263,Q8WXH0,P08648,P08913,P16234,O60610,P06213,P07333,Q8IZM6,O60674,P04899,P23229,P39060,Q9UMS6,Q12846,O43707,Q86UX7,G5EA09	0.193444	0.867177	0.477273
GO:0099568	cytoplasmic region	C	24	51	1188	2951	0.020202	0.0172823	P29966,Q9UEY8,P02675,Q2TNI1,Q9BT67,P02671,Q14254,P27824,P04792,F6WQW2,P27816,Q15019,Q96RY7,P35579,A0A087WUZ3,P02549,A0A024R674,P02730,P28289,P23528,V9HWA6,P46939,A0A024QZN4,P08727	P29966,Q9UEY8,P02675,Q2TNI1,P84095,Q9BT67,P02671,P62330,O95466,Q9P0K7,O75146,P19338,P62745,Q02952,A0A024R7A8,O43491,P63096,O60716,P09497,P33176,Q14254,P27824,Q5T9L3,P04792,Q96BM9,F6WQW2,P46060,P78537,P27816,Q15019,Q96RY7,P35579,A0A087WUZ3,P02549,A0A024R674,P61160,P02730,P28289,Q00013,O43707,B1AK88,P23528,V9HWA6,P46939,P17655,A4GYY8,Q548C9,Q9BZF1,A0A024QZN4,P08727,Q14651	0.195666	0.867177	0.470588
GO:0070925	organelle assembly	P	33	72	1188	2951	0.0277778	0.0243985	P39019,P46783,Q6UXG2,Q9UMS6,H3BRY3,Q15019,A0A5H1ZRS1,E5RGQ4,Q96RY7,Q8WXW3,Q9BV73,Q8WXH0,P28289,Q8WZ42,P35749,O75886,Q9Y3A5,P08727,V9HWG7,P21291,Q96PK6,H0Y8J2,P16234,P09619,P26038,P68366,P61981,P17612,P0DMV9,P12270,Q9Y295,P27816,Q8N3V7	P39023,P27635,P42677,P39019,Q9NQ39,Q15269,P46783,Q13488,Q6UXG2,Q9UMS6,Q92928,H3BRY3,Q66GS9,Q15019,A0A5H1ZRS1,E5RGQ4,B9EIS5,Q96RY7,Q8WXW3,Q9BV73,A2RUU9,P10155,Q9UPV0,P61160,E5RFP6,Q8WXH0,Q9Y277,P28289,P29536,P13533,Q8WZ42,P35749,B2RN10,Q15643,Q86Y56,O75886,Q86VN1,Q9BY44,P06748,Q9Y3A5,B2R5T5,P08727,V9HWG7,P21291,Q5TZA2,Q96L34,Q96PK6,P37198,Q08379,H0Y8J2,P16234,P09619,Q13131,P26038,P13796,Q14683,Q96…	0.195749	0.867177	0.458333
GO:0090087	regulation of peptide transport	P	30	65	1188	2951	0.0252525	0.0220264	P05109,P08913,P63092,A0A024R5F4,Q08211,Q12846,A0A024RD80,P12270,P17858,H9ZYJ2,P17612,Q8WZ42,P02675,P02679,P62937,P02671,Q9BY67,A0A024R244,P19652,P31689,Q9BT67,Q9NR31,P07333,P27105,P63027,Q5VVQ6,P51572,P55011,P09525,P62328	P37198,Q16539,P05109,Q13488,P08913,P63092,P36404,A0A024R5F4,O60674,O60493,P13796,Q08211,P33176,Q07954,Q12846,A4D2P0,Q5XXA6,A0A024RD80,P14923,P12270,F5H1Y4,P17858,H9ZYJ2,P46060,P31947,P17612,Q8N8M9,P0DJI8,P53367,P02649,Q8WZ42,P02675,P02679,Q08752,P62937,P02671,P62330,Q9BY67,A0A024R244,P19652,B2RPK0,A0A024R9M9,P31689,A0A024R8A2,A0A024R7I3,Q9BT67,Q5T9L3,Q96QK1,Q12904,Q9NR31,P07333,Q12955,P27105,Q9Y3…	0.19648	0.867177	0.461538
GO:0010564	regulation of cell cycle process	P	27	58	1188	2951	0.0227273	0.0196544	P12004,Q13526,Q9UJX2,P12270,P68366,P61981,Q9BV73,P17612,O00231,Q9UNM6,O00232,P62195,P0DP24,Q9Y2X7,Q4W5T8,Q6ZVM7,P09619,Q96PK6,F6WQW2,Q00610,P78527,O94966,Q13619,P78536,P0DMV9,Q9Y295,A8K7B7	Q99873,P12004,P31947,O14744,Q13526,Q9UJX2,P12270,Q96JB5,P68366,Q66GS9,P61981,P31323,Q9BV73,P17612,Q9UPV0,P46100,P06748,P55036,Q16401,P28066,P25787,P60900,P51665,P62333,O00231,Q9UNM6,O00232,P49721,P62195,Q6Y7W6,P0DP24,Q9Y2X7,Q68DK2,Q9NR09,Q4W5T8,B2R5T5,Q6ZVM7,P06213,P09619,P37198,Q9UJX5,Q96PK6,F6WQW2,Q96L34,Q00610,P63096,P46736,P78527,O94966,Q13619,P78536,P0DMV9,Q9Y295,Q01831,P47974,O75844,A8K7B7,…	0.196541	0.867177	0.465517
GO:0048729	tissue morphogenesis	P	27	58	1188	2951	0.0227273	0.0196544	Q96JQ0,P17612,Q86YT6,P23528,P11586,O95487,Q14118,Q99715,Q05707,O94788,P78536,V9HWG7,P13688,P26038,Q6FIC5,P62136,Q8WZ42,P12107,Q00610,O00231,Q9UNM6,O00232,P62195,P07333,P06401,P62736,Q9Y5V3	Q9Y4D7,Q14344,P17813,Q96JQ0,B2R5T5,Q5T9L3,P17612,Q13308,Q86YT6,P23528,P11586,O95487,A0A024RBL6,Q14118,P47895,Q9UP38,P15924,Q99715,Q05707,P12110,Q02388,P12109,O94788,P61026,P08648,P78536,V9HWG7,P13688,P26038,P16144,P05106,Q6FIC5,P62136,Q5U651,Q8WZ42,P13533,P12107,P55036,Q16401,Q00610,P28066,P25787,P60900,P51665,P62333,O00231,Q9UNM6,O00232,P49721,P62195,P02461,G4XH65,P07333,P06401,P62745,Q9BZL6,P62…	0.196541	0.867177	0.465517
GO:0030141	secretory granule	C	44	98	1188	2951	0.037037	0.0332091	P17612,P63027,Q9BV40,P53618,P11717,P07996,P02675,P02679,O00186,P02671,Q86VP6,P13010,P62937,P17858,O00231,P02765,Q9UNM6,O00232,P05109,P50395,P50995,Q12846,Q14254,Q2TNI1,P62328,P01023,P19652,Q9UEU0,P27105,P13688,Q9BXS5,O00264,P04839,Q92608,Q9H0E2,Q9P0L0,Q9UQ80,P78371,P30273,P36871,P0DMV9,Q8TD55,Q9P0J7,P15529	P17987,A0A024RDT9,P17612,P63027,Q9BV40,P84095,O60610,O75165,P08575,P53618,P11717,P61026,P48960,P08473,P12318,P61020,A2RU94,P07996,P02675,P02679,O00186,P02671,Q07954,P51153,Q86VP6,P28066,P25787,P09211,P13010,P62937,P17858,P51665,P13639,O00231,P02765,P11142,Q9UNM6,O00232,P05109,Q16539,P37108,P50395,P50995,Q12846,O00161,O15400,P12838,P10909,P08754,Q14254,Q2TNI1,Q709C8,P05106,Q9UHQ9,Q96JJ7,Q9NXH8,P62…	0.197786	0.867177	0.44898
GO:0006952	defense response	P	65	148	1188	2951	0.0547138	0.0501525	P30273,V9HWA9,P01023,Q96PK6,P78527,P13010,D3DUZ3,O00231,Q9UNM6,Q9H3R2,O00232,P17612,P62195,P02675,P02679,P02671,P05109,Q0D2M2,Q8TDB6,Q8ND90,A0A024R944,P14902,P52569,P07996,A0A024R244,P62979,P13688,P02765,O15162,P19652,A0A024R845,Q13151,Q08211,P14778,P07333,P04839,Q9H0E2,A0A3Q8I5V1,Q9BS40,A0A384NPQ2,P78536,P39019,P00736,P15529,P24530,Q6IC98,P61619,Q9BY67,O43747,Q7Z2W4,Q14166,H0YL26,P98170,Q9Y3Z3,O…	Q9Y277,O15455,O60674,P10909,P30273,V9HWA9,P01023,Q96PK6,P78527,P13010,X6RHM1,D3DUZ3,H3BM18,H3BR88,B2RPK0,P55036,Q16401,P28066,P25787,P60900,O75582,P51665,P62333,P01111,O00231,Q9UNM6,Q9H3R2,O00232,P49721,P17612,Q9UKB1,P62195,P02675,P02679,P02671,P51617,A0A384MDW3,P05109,Q0D2M2,P12838,Q8TDB6,Q07954,Q8ND90,P26583,A0A024R944,P08246,A0A384MTQ3,P14902,Q96EE3,V9HW12,P52569,P07996,O00161,A0A024R244,P0921…	0.198422	0.867177	0.439189
GO:0030117	membrane coat	C	17	35	1188	2951	0.0143098	0.0118604	Q00610,P11717,B0YIW5,A0A3B3IS84,P53618,F8VVA7,Q9NR31,O95487,E9PBC1,B7ZKM5,P53675,Q9BXS5,Q53GI5,H7C4C3,O43747,A0A0G2JQM1,A0A0G2JRF9	Q00610,P11717,P09497,J3KS13,Q9UBC2,B0YIW5,A0A3B3IS84,Q8WUI6,P35606,P53618,F8VVA7,A0A3B3IT15,F8W156,Q9NR31,F5H365,O95487,B4E205,B4E2E1,Q15437,E9PBC1,B7ZKM5,P53675,Q10567,Q9BXS5,Q53GI5,H7C4C3,B4DNB9,Q8N9K4,A8K0G3,M0QYZ2,O43747,A0A0G2JQM1,A0A024R9R3,A0A0G2JRF9,B4DXJ6	0.200898	0.867177	0.485714
GO:0005788	endoplasmic reticulum lumen	C	17	35	1188	2951	0.0143098	0.0118604	P09382,Q99715,P07996,Q9BRK3,P08123,P02679,P35555,Q05707,A0A090N8Y2,P27824,P02671,P02765,P39060,Q14118,Q15084,P34741,P12107	P04004,P10909,P09382,Q99715,Q9NXH8,P07996,Q9BRK3,Q96JH7,P13942,P08123,P02679,P35555,Q16270,Q05707,A0A090N8Y2,P27824,P02649,P02671,P02765,P39060,Q14118,P12110,P02461,Q02388,Q15084,Q8NBS9,P34741,P50454,Q9Y4L1,P12109,O14672,O00391,P12107,Q01740,Q15293	0.200898	0.867177	0.485714
GO:0001101	response to acid chemical	P	17	35	1188	2951	0.0143098	0.0118604	A0A384P5Q0,P08123,P16234,F5GX19,P09619,P11717,P23528,A0A384MEF1,P39060,O94788,P63092,Q04828,P13010,A0A024R5F4,F6WQW2,P12004,P04839	A0A024R7A8,A0A384P5Q0,P08123,P16234,P02461,F5GX19,P12109,P17655,Q16270,P09619,P11717,P09211,P33121,P25490,P23528,A0A384MEF1,P13639,P39060,Q8IWV8,A0A024R3C7,Q92769,O95477,Q13308,O94788,P63092,Q13131,Q04828,P13010,A0A024R5F4,F6WQW2,P12004,O94874,Q9Y3D6,Q96QD8,P04839	0.200898	0.867177	0.485714
GO:0009266	response to temperature stimulus	P	17	35	1188	2951	0.0143098	0.0118604	P31689,B7Z597,P20020,P12270,P0DMV9,P07996,A0A0S2Z3L2,A0A024RD80,P17612,Q9BS40,O75694,O75190,Q92621,Q13557,Q8N1F7,P52948,Q12769	Q16270,O60884,P31689,B7Z597,P20020,Q13131,P12270,P0DMV9,P07996,A0A0S2Z3L2,A0A024RD80,Q92769,Q9NZM1,Q58FF7,P51617,Q58FG1,Q6ZMJ2,P17612,Q5XXA6,Q9BS40,P49790,O75694,O75190,Q92621,P57740,Q13557,P11142,P49792,Q8N1F7,Q5SRE5,P52948,Q12769,Q96EE3,P37198,Q8WUM0	0.200898	0.867177	0.485714
GO:0048475	coated membrane	C	17	35	1188	2951	0.0143098	0.0118604	A0A0G2JRF9,B0YIW5,A0A3B3IS84,P53618,F8VVA7,Q00610,P11717,Q9NR31,O95487,E9PBC1,B7ZKM5,P53675,Q9BXS5,Q53GI5,H7C4C3,O43747,A0A0G2JQM1	A0A0G2JRF9,B4DXJ6,B0YIW5,A0A3B3IS84,Q8WUI6,P35606,P53618,F8VVA7,A0A3B3IT15,F8W156,Q00610,P11717,P09497,Q9NR31,F5H365,O95487,B4E205,B4E2E1,Q15437,E9PBC1,B7ZKM5,P53675,J3KS13,Q9UBC2,Q10567,Q9BXS5,Q53GI5,H7C4C3,B4DNB9,Q8N9K4,A8K0G3,M0QYZ2,O43747,A0A0G2JQM1,A0A024R9R3	0.200898	0.867177	0.485714
GO:0016234	inclusion body	C	9	17	1188	2951	0.00757576	0.00576076	P0DMV9,O95551,Q5TGY6,P12270,P52948,Q9NS91,A0A024RD80,A0A087X2I1,P62195	P0DMV9,P13639,O95551,Q5TGY6,P46060,P49790,P12270,P49792,P52948,Q9NS91,P10909,Q13492,A0A024RD80,A0A087X2I1,A8K2M0,P62195,P13807	0.204543	0.867177	0.529412
GO:0031072	heat shock protein binding	F	9	17	1188	2951	0.00757576	0.00576076	P55011,O94966,A8K0R1,P31689,P0DMV9,B2R9U2,Q53GX4,O75190,P12270	P31948,Q08752,P55011,O94966,P37198,A8K0R1,P31689,A0A140VKA6,P0DMV9,B2R9U2,Q53GX4,O75190,P12270,Q92769,P11142,O60884,P51617	0.204543	0.867177	0.529412
GO:0046883	regulation of hormone secretion	P	9	17	1188	2951	0.00757576	0.00576076	P08913,P63092,A0A024R5F4,Q12846,P17858,P02675,P02679,P02671,Q9BV40	Q13488,P08913,P63092,P36404,A0A024R5F4,O60674,P33176,Q07954,Q12846,A4D2P0,Q5XXA6,P17858,Q12904,P02675,P02679,P02671,Q9BV40	0.204543	0.867177	0.529412
GO:0070374	positive regulation of ERK1 and ERK2 cascade	P	9	17	1188	2951	0.00757576	0.00576076	P02675,P02679,P16234,P07333,P04899,P02671,P09619,Q969G5,I4AY87	P02675,P02679,P16234,P07333,P04899,P02649,P02671,P09619,P08575,Q07954,Q969G5,I4AY87,B2RPK0,A8KAH9,Q02952,Q9BZL6,P25106	0.204543	0.867177	0.529412
GO:0090092	regulation of transmembrane receptor protein serine/threonine kinase signaling pathway	P	9	17	1188	2951	0.00757576	0.00576076	P98170,P07996,P78536,Q6EMK4,P62979,Q9Y4E5,Q13526,P35555,Q8N1F7	P17813,A0A024R3T8,P98170,P07996,P78536,Q6EMK4,P62979,Q9Y3F4,P50570,Q9Y4E5,Q92896,Q13526,Q9Y6C2,Q9UP38,P35555,O60674,Q8N1F7	0.204543	0.867177	0.529412
GO:0055072	iron ion homeostasis	P	9	17	1188	2951	0.00757576	0.00576076	Q86VP6,B4E1B2,G3V1D1,Q9NP58,Q9BT67,P02790,A0A384MDR3,Q15843,A8K5A4	Q86VP6,B4E1B2,G3V1D1,Q9NP58,Q9BT67,P02790,A0A384MDR3,A8K6Q8,A9JQE1,Q6ZMJ2,P38606,E9PQR3,Q15843,A8K5A4,B3KTA8,Q13492,Q687X5	0.204543	0.867177	0.529412
GO:1900034	regulation of cellular response to heat	P	9	17	1188	2951	0.00757576	0.00576076	P0DMV9,O75694,O75190,Q92621,P12270,Q13557,Q8N1F7,P52948,Q12769	P0DMV9,P49790,O75694,O75190,Q92621,P12270,P57740,Q13557,P11142,P49792,Q8N1F7,Q5SRE5,P52948,Q12769,Q96EE3,P37198,Q8WUM0	0.204543	0.867177	0.529412
GO:1903320	regulation of protein modification by small protein conjugation or removal	P	9	17	1188	2951	0.00757576	0.00576076	P0DMV9,Q2TNI1,P31689,Q9BT67,P98170,Q9ULJ6,Q9H0E2,Q13526,Q8TDB6	P0DMV9,Q2TNI1,P31689,O94874,A0A024R9M9,Q9BT67,P98170,Q96JB5,Q9NZL4,Q9ULJ6,Q9H0E2,Q13526,Q8TDB6,Q96J02,Q9Y263,O75923,Q08379	0.204543	0.867177	0.529412
GO:0002221	pattern recognition receptor signaling pathway	P	9	17	1188	2951	0.00757576	0.00576076	P02675,P02679,P02671,P05109,P62979,Q6IC98,P98170,P0DMV9,Q7Z2W4	P02675,P02679,O15455,P02671,P51617,A0A384MDW3,P05109,P62979,P62837,G4XH65,O75955,Q6IC98,Q8TAT6,Q96J02,P98170,P0DMV9,Q7Z2W4	0.204543	0.867177	0.529412
GO:0005923	bicellular tight junction	C	9	17	1188	2951	0.00757576	0.00576076	Q9BRK3,Q75L79,Q0VF96,O75508,Q86UE4,Q8N3V7,Q9P0L0,P78369,Q75L80	A0A024R3A6,P16422,Q9BRK3,Q96AP7,Q75L79,A0A024R233,Q0VF96,O75508,Q86UE4,Q8N3V7,Q9P0L0,A0A3B3ISF1,O75970,P78369,Q75L80,P51153,Q9BUF7	0.204543	0.867177	0.529412
GO:0006986	response to unfolded protein	P	9	17	1188	2951	0.00757576	0.00576076	P35611,Q15084,P27824,Q5VVQ6,P0DMV9,P07996,P04792,P31689,Q8TCJ2	P35611,Q15084,Q9Y4L1,P27824,Q5VVQ6,Q6ZSP7,Q53XM7,Q96JB5,P0DMV9,P11142,Q92905,P07996,Q96CS3,P04792,P31689,Q8TCJ2,P50454	0.204543	0.867177	0.529412
GO:0051961	negative regulation of nervous system development	P	9	17	1188	2951	0.00757576	0.00576076	P09382,Q9NQX7,O14976,V9HWE1,A0A140VK07,P24530,Q86YT6,A0A024R1K7,P17612	P09382,Q9NQX7,Q92769,O14976,Q93045,P02649,V9HWE1,A0A140VK07,Q07954,Q14678,P24530,Q86YT6,B0YJA4,A0A024R1K7,P17612,P62330,P02461	0.204543	0.867177	0.529412
GO:0043270	positive regulation of ion transport	P	9	17	1188	2951	0.00757576	0.00576076	Q2TNI1,P08913,P20020,P0DP24,I4AY87,P09619,Q9BV40,P55011,P62328	A0A024QYV7,Q2TNI1,Q12955,O43707,P33176,P08913,Q96RI0,B0YJA4,P20020,P0DP24,I4AY87,P09619,P02649,P50570,Q9BV40,P55011,P62328	0.204543	0.867177	0.529412
GO:0019221	cytokine-mediated signaling pathway	P	32	70	1188	2951	0.026936	0.0237208	Q2TNI1,Q9BYM8,O00231,B4DGI3,P62328,Q9UNM6,P78536,O00232,P62195,H0YL26,P23528,P26038,P62937,P52597,P07333,P30273,A0A024R244,P13688,Q13557,O00635,P02790,Q9Y3Z3,Q14166,A0A3Q8I5V1,P27824,P62979,P14778,Q9H0E2,P0DMV9,P08123,Q12846,P17612	P51617,Q2TNI1,P08575,Q9H0F6,Q9BYM8,P19438,P09211,P55036,Q16401,P28066,P25787,P60900,P51665,P62333,O60674,Q9H305,O00231,B4DGI3,P62328,Q9UNM6,O43707,P78536,O00232,P49721,A0A024RAY2,P62195,Q9BRA2,H0YL26,P33121,P23528,P26038,P62937,P17987,P52597,P13796,P22626,P14784,Q71DI3,P68431,P07333,P30273,A0A024R244,P13688,P02795,Q13557,O00635,Q14258,P32456,P02790,Q460N5,Q9Y3Z3,P61221,Q14166,A0A3Q8I5V1,P25106,P2…	0.205793	0.867177	0.457143
GO:0097191	extrinsic apoptotic signaling pathway	P	13	26	1188	2951	0.0109428	0.00881057	Q12846,P02675,P02679,P02671,P07996,Q15156,P23229,Q9NQX7,Q9BYM8,F8VVT9,P0DMV9,A8K7B7,P62136	Q9NR28,P19438,Q07820,Q12846,P02675,P02679,P02671,P26583,Q8IWB1,P07996,Q8TB45,P09211,Q15156,P23229,Q9NR09,Q9NQX7,P08575,Q9BYM8,F8VVT9,P0DMV9,V9HW12,A8K7B7,P62136,O15455,O60674,A0A024RAY2	0.206062	0.867177	0.5
GO:0009897	external side of plasma membrane	C	13	26	1188	2951	0.0109428	0.00881057	Q01650,P30273,P07996,P02675,P02679,P08758,P14778,P16234,P02671,P23229,A0A024R8S5,Q9H6X2,Q14118	Q01650,B0YJA4,P30273,P07996,P02675,P02679,P08758,P08648,P14778,A0A024R374,P16234,P06213,O75955,A0A0S2Z3H2,P14784,P02671,P08575,P23229,O95477,A0A024R8S5,Q9H6X2,Q14118,P17813,P17655,P00390,P25106	0.206062	0.867177	0.5
GO:0004843	thiol-dependent ubiquitin-specific protease activity	F	13	26	1188	2951	0.0109428	0.00881057	A0A140VJZ1,B7ZKS3,Q9UPT9,O94966,Q5VVQ6,J3KNL7,D3VVS9,Q15040,D3VVK5,Q9UPU5,B4DM84,Q9Y5K5,B2RB07	A0A140VJZ1,F5H6Q1,Q96JH7,B7ZKS3,Q9UHP3,D3DV11,Q5VV17,Q9UPT9,O94966,Q5VVQ6,J3KNL7,P51784,D3VVS9,Q15040,D3VVL8,Q53FJ3,Q92905,Q6GQQ9,D3VVH3,D3VVK5,D3VVD7,P46736,Q9UPU5,B4DM84,Q9Y5K5,B2RB07	0.206062	0.867177	0.5
GO:0043244	regulation of protein complex disassembly	P	13	26	1188	2951	0.0109428	0.00881057	A0A384MEF1,P35611,Q9UEY8,Q53GC7,P46821,P23528,V9HWA6,V9HWG7,A0A087WUZ3,P02549,A0A024R674,P28289,Q5HYL6	A0A384MEF1,P35611,Q9UEY8,B1AK85,A8K0T9,Q53GC7,B1AK88,Q92900,Q93045,P46821,P23528,V9HWA6,V9HWG7,P06213,P63241,C9J7B5,A0A087WUZ3,P02549,A0A024R674,P28289,H0YNJ8,Q5HYL6,P29536,Q9BQS8,O75844,O95104	0.206062	0.867177	0.5
GO:0031968	organelle outer membrane	C	13	26	1188	2951	0.0109428	0.00881057	Q8WXH0,Q9NP58,P62979,P09543,Q96GF1,C9JI87,P06401,O00264,Q5JSD1,K7EKG4,Q96TC7,A0A024R5F4,Q13505	Q8WXH0,Q8IWB1,E5RFP6,Q07820,Q9NP58,P62979,Q709C8,Q9Y277,A0A024R1Z6,P09543,Q96GF1,C9JI87,B3KTS5,P27338,P06401,Q9Y3D6,O00264,P33121,Q5JSD1,A0A024QZT0,K7EKG4,Q96TC7,H7BXZ6,A0A024R5F4,Q8IXI1,Q13505	0.206062	0.867177	0.5
GO:0070372	regulation of ERK1 and ERK2 cascade	P	13	26	1188	2951	0.0109428	0.00881057	Q14152,Q13526,P02675,P02679,P16234,P07333,P04899,P02671,P09619,Q969G5,I4AY87,P13688,A0A024R244	P09211,P08575,Q14152,P51452,P23142,Q13526,Q9Y6C2,P02675,P02679,P16234,P07333,P04899,P02649,P02671,P09619,Q07954,Q969G5,I4AY87,B2RPK0,A8KAH9,Q02952,Q9BZL6,P25106,P13688,A0A024R244,O14744	0.206062	0.867177	0.5
GO:0019867	outer membrane	C	13	26	1188	2951	0.0109428	0.00881057	Q8WXH0,Q9NP58,P62979,P09543,Q96GF1,C9JI87,P06401,O00264,Q5JSD1,K7EKG4,Q96TC7,A0A024R5F4,Q13505	Q8WXH0,Q8IWB1,E5RFP6,Q07820,Q9NP58,P62979,Q709C8,Q9Y277,A0A024R1Z6,P09543,Q96GF1,C9JI87,B3KTS5,P27338,P06401,Q9Y3D6,O00264,P33121,Q5JSD1,A0A024QZT0,K7EKG4,Q96TC7,H7BXZ6,A0A024R5F4,Q8IXI1,Q13505	0.206062	0.867177	0.5
GO:0040029	regulation of gene expression, epigenetic	P	23	49	1188	2951	0.0193603	0.0166045	Q71UI9,Q93077,Q16777,Q9UBU8,Q8IUE6,P16104,P07305,Q9BTM1,A0A0U1RRH7,Q9ULJ6,A0A024R7L8,Q08211,P16403,P16401,Q02539,P17096,Q9UIG0,O75694,Q92621,P12270,Q8N1F7,P52948,Q12769	Q71DI3,P68431,Q71UI9,Q93077,Q16777,Q9UBU8,Q8IUE6,P16104,P07305,Q9BTM1,A0A0U1RRH7,Q8IWV8,Q8NFD5,Q9ULJ6,Q92769,Q13547,Q92900,A0A024R7L8,Q8IWR0,Q6Y7W6,Q08211,P22626,P16403,P16401,Q92522,Q02539,P16402,P17096,O15160,Q9UIG0,Q9H9Y6,P49790,O75694,Q92621,P12270,P57740,P30876,P49792,Q8N1F7,Q5SRE5,P52948,Q12769,Q96EE3,P37198,Q8WUM0,Q15717,O75844,P36507,P17844	0.206814	0.867177	0.469388
GO:0051272	positive regulation of cellular component movement	P	23	49	1188	2951	0.0193603	0.0166045	P78536,P07996,P09619,Q8WXH0,P08913,P16234,P07333,Q8IZM6,P04899,P23229,P39060,Q9UMS6,Q12846,G5EA09,P04792,P06576,P62328,O14495,A0A024R1P2,O00443,Q6NZI2,P14778,P39019	P78536,P07996,P05106,P62745,Q9BZL6,Q16539,O14672,P09619,P04004,Q8WXH0,P08648,P08913,P16234,O60610,P06213,P07333,Q8IZM6,O60674,P04899,P23229,P39060,Q9UMS6,Q12846,O43707,Q86UX7,G5EA09,P04792,A0A024R3A6,P06576,P25705,P62328,O14495,P62330,Q02952,A0A024R1P2,O75923,O00443,Q07954,P08246,Q969J3,P23142,P25106,A0A024R843,P16422,Q6NZI2,P14778,P08575,Q9Y263,P39019	0.206814	0.867177	0.469388
GO:0048514	blood vessel morphogenesis	P	23	49	1188	2951	0.0193603	0.0166045	Q63HN8,P06576,Q2TNI1,P35579,P13688,Q6FIC5,P39060,Q15582,Q9ULJ6,P07996,A0A3B3ITK0,P09619,O95487,P04792,O14558,V9HWA9,Q86UE4,P04839,Q14118,P55011,P16234,O00443,A0A024R244	Q9BUP3,Q63HN8,P06576,Q2TNI1,Q9Y4D7,P08648,Q12904,P35579,Q59F20,P13688,Q6FIC5,P39060,O75923,Q16539,P19338,Q5U651,Q15582,Q9UHN6,P62745,Q9BZL6,B0YJA4,P25106,Q14344,P17813,O95470,Q9ULJ6,P07996,A0A3B3ITK0,Q9Y6C2,P09619,Q07954,O95487,P14923,P04792,O14558,O15455,V9HWA9,Q86UE4,P04839,P02649,P05106,Q14118,P02461,P55011,P16234,O00443,A8KAH9,A0A024R244,P24468	0.206814	0.867177	0.469388
GO:0040017	positive regulation of locomotion	P	23	49	1188	2951	0.0193603	0.0166045	P78536,P07996,P09619,Q8WXH0,P08913,P16234,P07333,Q8IZM6,P04899,P23229,P39060,Q9UMS6,Q12846,G5EA09,P04792,P06576,P62328,O14495,Q9P0L0,A0A024R1P2,O00443,Q6NZI2,P14778	P78536,P07996,P05106,P62745,Q9BZL6,Q16539,O14672,P09619,P04004,Q8WXH0,P08648,P08913,P16234,O60610,P06213,P07333,Q8IZM6,O60674,P04899,P23229,P39060,Q9UMS6,Q12846,O43707,Q86UX7,G5EA09,P04792,A0A024R3A6,P06576,P25705,P62328,O14495,Q9P0L0,P62330,Q02952,A0A024R1P2,O75923,O00443,Q96QK1,Q07954,P08246,P23142,P25106,A0A024R843,P16422,Q6NZI2,P14778,P08575,Q9Y263	0.206814	0.867177	0.469388
GO:0051223	regulation of protein transport	P	29	63	1188	2951	0.0244108	0.0213487	P08913,P63092,A0A024R5F4,Q08211,Q12846,A0A024RD80,P12270,P17858,H9ZYJ2,P17612,Q8WZ42,P02675,P02679,P62937,P02671,Q9BY67,A0A024R244,P19652,Q9BT67,Q9NR31,P07333,P27105,P63027,Q5VVQ6,P51572,P55011,P09525,P62328,P31689	P37198,Q16539,Q13488,P08913,P63092,P36404,A0A024R5F4,O60674,O60493,P13796,Q08211,P33176,Q07954,Q12846,A4D2P0,Q5XXA6,A0A024RD80,P14923,P12270,F5H1Y4,P17858,H9ZYJ2,P46060,P31947,P17612,Q8N8M9,P0DJI8,P53367,P02649,Q8WZ42,P02675,P02679,Q08752,P62937,P02671,P62330,Q9BY67,A0A024R244,P19652,B2RPK0,A0A024R9M9,Q9BT67,Q5T9L3,Q96QK1,Q9NR31,P07333,Q12955,P27105,Q9Y3D6,P63027,Q4V328,Q13131,Q5VVQ6,P51572,P5501…	0.20689	0.867177	0.460317
GO:0042623	ATPase activity, coupled	F	26	56	1188	2951	0.0218855	0.0189766	P06576,Q02880,Q01814,Q15842,P20020,A0A2R8Y6V8,Q9NP58,Q2M3C9,Q96QA9,A0A0A0MSU4,H0YFV4,A8K8U3,E7ERY9,A0A2R8Y4R4,P05023,P51531,Q9NS91,B0I1S9,P35579,Q9NQX4,A0A140VK70,Q53XL8,A0A0S2Z3L2,Q08211,P0DMV9,V9HW22	P06576,Q13488,B4E054,P38606,P21281,Q02880,P25705,B4DL14,P48047,Q01814,Q15842,P20020,A0A2R8Y6V8,Q9NP58,Q2M3C9,A7MBM9,Q96QA9,A0A0A0MSU4,O95477,A0A0A0MS99,A0A3B3ITW3,H0YFV4,A0A024RD21,I3L4X2,A1L471,A1X4Q1,A8K8U3,A1X4Q2,E7ERY9,B7ZA13,H7BZS8,B3KR57,A0A2R8Y4R4,P05023,P51531,P33176,A0A1V0E3X7,A0A140T9T7,X5CMH5,A0A140T9S0,P46100,Q9NS91,Q96S55,Q7Z406,B0I1S9,P35579,Q9NQX4,P13533,A0A140VK70,A8K2M0,Q53XL8,A0…	0.207324	0.867177	0.464286
GO:0022857	transmembrane transporter activity	F	61	139	1188	2951	0.0513468	0.0471027	P52569,P06576,Q01814,Q15842,P20020,P55011,A0A2R8Y6V8,Q9NP58,Q2M3C9,Q96QA9,A0A0A0MSU4,H0YFV4,Q6FHM4,A8K7Y1,D7GLE3,Q01118,Q6FIC5,P04839,F8WD82,Q75L80,B4DFZ1,Q59ES2,P61619,Q01650,Q6I9V5,Q53GR7,P53794,A8K8U3,E7ERY9,A0A2R8Y4R4,P05023,A8K9G0,O95436,P02730,A0A346REW0,P50443,Q86YZ4,Q86WA9,A0A087WZI7,C9JI87,Q5JSD1,K7EKG4,P06703,P13688,A0A024R8U1,B4DKS0,B4E106,D6RBJ7,P02790,B2R7K1,M0QXM4,B2R7N6,B7Z5G8,B3KP…	P52569,Q99808,P06576,Q13488,B4E054,P38606,P21281,P25705,B4DL14,P48047,Q01814,Q15842,P20020,P55011,A0A0S2Z5C8,F5H385,A0A2R8Y6V8,Q9NP58,Q2M3C9,A7MBM9,Q96QA9,A0A0A0MSU4,O95477,A0A0A0MS99,A0A3B3ITW3,H0YFV4,A0A024RD21,I3L4X2,A1L471,Q6FHM4,P14854,A8K7Y1,D7GLE3,A0A3B3IU04,A6H8K3,Q6NSJ5,Q5XXA6,O00591,A0A024R3T2,A0A1U9X8Y4,Q01118,Q6FIC5,P04839,O15247,F8WD82,A0A024R816,Q75L80,B4DFZ1,Q59ES2,B7Z591,P61619,Q9…	0.209994	0.867177	0.438849
GO:0044087	regulation of cellular component biogenesis	P	45	101	1188	2951	0.0378788	0.0342257	Q9NR31,A0A384MEF1,P35611,Q9UEY8,Q53GC7,P62328,Q13619,Q9Y2A7,A0A024R1P2,Q8WXH0,Q96RY7,P46821,Q9Y295,P12270,Q9UMS6,Q8N3V7,Q86VP6,P62195,Q96PK6,Q8IXW6,A0A140VK07,A0A087WV20,Q0VF96,A0A087WUZ3,P02549,A0A024R674,P28289,Q5HYL6,P07996,Q9H5Y7,O94910,Q9Y4E5,P26038,P0DMV9,O75190,B2R4P9,A0A087X2I1,Q9H6X2,O95487,P27816,Q2TNI1,Q14118,P13010,Q6UXG2,P17612	Q9NR31,A0A384MEF1,P35611,Q9UEY8,B1AK85,A8K0T9,Q53GC7,B1AK88,P62328,Q13619,Q9Y2A7,P50570,Q8WUW1,A0A024R1P2,A4D2P0,P61160,A0A024R3T8,E5RFP6,Q8WXH0,Q9Y277,Q96RY7,Q96AP7,P35080,Q14678,O75146,Q6R327,P62330,P29536,Q9UI08,P36404,Q93045,P46821,Q9Y295,P10909,P12270,Q9UMS6,Q8N3V7,Q96QK1,Q5U651,B4DTI0,Q8IY98,A4D275,B1ALC0,A0A0A6YYG9,P53367,P02649,P11142,Q5TZA2,Q96L34,Q86VP6,P62333,P62195,Q13131,P06748,Q96PK…	0.213333	0.867177	0.445545
GO:0051234	establishment of localization	P	228	545	1188	2951	0.191919	0.184683	O75694,P12270,B2RBR9,B3KMK0,Q8N1F7,A0A075B780,P52948,A0A087WZI7,H3BRY3,P05023,A0A024R244,P30273,Q9BTU6,Q8WZ42,P07996,P02675,P02679,P08758,P68366,P02671,P02765,P62328,P01023,P19652,Q9UEU0,P05109,P04899,P24530,Q9NR31,O14976,P0DMV9,P63027,A0A3B3IS84,A0A0S2Z5H3,P61204,K7EJJ5,A0A0G2JRF9,A0A0G2JQM1,P40616,Q53GI5,H7C4C3,A0A024R061,P50395,P55327,Q9BV40,Q12846,O95249,P62979,Q92621,Q12769,V9HWD6,P61981,Q5C…	P61221,P06748,P49790,Q9H3M7,O75694,B4E0R6,P12270,P57740,B2RBR9,B3KMK0,Q8N1F7,A0A075B780,Q5SRE5,Q15717,P52948,P37198,Q8WUM0,Q96P70,O14787,A0A087WZI7,H3BRY3,Q14651,P05023,P50570,A0A024QYV7,O75955,P06213,A0A024R244,P01833,O00161,P30273,Q9BTU6,Q8WZ42,Q9NXH8,P07996,P02675,P02679,P05106,P08758,P68366,P02671,Q9UHQ9,P02765,P10909,P62328,P01023,O43707,P19652,Q9UEU0,Q86UX7,O00391,Q96JJ7,Q16539,P05109,P0489…	0.216542	0.867177	0.418349
GO:0051051	negative regulation of transport	P	19	40	1188	2951	0.0159933	0.0135547	P08913,P07996,P02654,P46821,Q9BT67,P27348,P13688,O00186,P04899,P17858,H9ZYJ2,P12270,B4DUT8,P0DP24,Q13557,Q9BV40,Q5VVQ6,P09525,P62328	P19438,P08913,P07996,E7DVW5,P27338,P05106,P02654,P46821,Q9BT67,P27348,F5H1Y4,P13688,O00186,P04899,P17858,H9ZYJ2,P46060,P49790,P12270,P62330,Q13492,P02656,P02649,O60493,B4DUT8,O75923,P0DP24,O15247,Q12955,Q13557,Q96QK1,Q9BV40,Q5VVQ6,Q86VW0,P53367,A8KAH9,P09525,P62328,Q07960,P23142	0.217222	0.867177	0.475
GO:0033043	regulation of organelle organization	P	55	125	1188	2951	0.0462963	0.0423585	Q9NR31,A0A384MEF1,P35611,Q9UEY8,Q53GC7,P62328,P46821,Q13526,Q9UJX2,P12270,P16157,Q8WXH0,Q96RY7,P23528,V9HWA6,V9HWG7,Q9Y2A7,Q9BV73,Q9Y295,P16403,P16401,Q02539,P07305,P17096,P13010,P78371,Q9UMS6,Q8N3V7,P09619,Q6UXG2,Q6ZVM7,Q96PK6,F6WQW2,A0A087WV20,P05109,Q0VF96,A0A087WUZ3,P02549,A0A024R674,P28289,Q5HYL6,Q00610,P26038,P0DMV9,B2R4P9,Q12824,P61981,P27348,O95487,Q13557,P27816,Q6DD88,P16234,P07333,Q9Y4E5	P07954,Q9NR31,A0A384MEF1,P35611,Q9UEY8,B1AK85,A8K0T9,Q53GC7,B1AK88,P62328,Q93045,P46821,O14744,Q13526,Q9UJX2,P12270,Q8WUW1,P16157,Q9Y3D6,Q96QK1,Q8IXI1,P06748,E5RFP6,Q8WXH0,Q9Y277,Q96RY7,Q96AP7,P35080,P23528,V9HWA6,V9HWG7,Q14678,O75146,Q9Y2A7,Q6R327,P62330,P29536,Q9UI08,Q9BV73,P36404,Q9Y295,P33176,P16403,P16401,Q92522,Q02539,P07305,P16402,P17096,P13010,Q92900,P46100,Q92878,A0A024R3C7,P17987,P78371…	0.217492	0.867177	0.44
GO:2000026	regulation of multicellular organismal development	P	60	137	1188	2951	0.0505051	0.0464249	P14902,Q9BT67,Q14118,Q6EMK4,Q8IXW6,P23229,A0A140VK07,F6WQW2,P09382,Q9NQX7,O14976,V9HWE1,P24530,P07996,A0A3B3ITK0,P02765,P20020,P13688,Q13619,Q2TNI1,F8VVT9,P09619,P15529,A0A024R244,Q9ULJ6,P0DMV9,P24844,P61981,Q86YT6,P35555,P04792,O14558,V9HWA9,Q86UE4,P04839,P46821,A0A024R845,O94966,V9HWG7,P34741,P13010,A0A024R1K7,Q9H5Y7,O94910,Q00610,O00231,Q9UNM6,O00232,P62195,P80723,P23528,P55011,Q13526,O00443,O…	P14902,Q9BT67,P16435,Q14118,Q92769,Q6EMK4,Q9Y3F4,Q8IXW6,Q93045,P02649,P23229,O60493,A0A140VK07,F6WQW2,Q13308,Q9UP38,A0A024RDG6,A8KAH9,P09382,Q9NQX7,O14976,V9HWE1,Q07954,Q14678,P24530,P07996,A0A3B3ITK0,Q9Y6C2,O75844,P02765,P20020,P50570,P13688,Q13619,Q2TNI1,A0A024RBL6,Q92896,A0A0S2Z3H2,F8VVT9,P09619,P15529,P47974,A0A024R244,V9HW12,P43403,Q9ULJ6,P08575,P31947,P0DMV9,Q99873,P26583,Q16539,P24844,Q71D…	0.218436	0.867177	0.437956
GO:0045665	negative regulation of neuron differentiation	P	8	15	1188	2951	0.00673401	0.00508302	P09382,Q9NQX7,O14976,V9HWE1,A0A140VK07,P24530,A0A024R1K7,Q86YT6	P09382,Q9NQX7,Q92769,O14976,Q93045,P02649,V9HWE1,A0A140VK07,Q07954,Q14678,P24530,B0YJA4,A0A024R1K7,P62330,Q86YT6	0.218674	0.867177	0.533333
GO:1901654	response to ketone	P	8	15	1188	2951	0.00673401	0.00508302	P07996,Q75L80,P63092,P20020,P26038,P12004,A4D177,P04839	P07996,Q9H3M7,Q75L80,P27338,Q16270,P63092,Q13131,P20020,P26038,P12004,A4D177,A0A024R7A8,P04839,A0A024R3T8,P63096	0.218674	0.867177	0.533333
[truncated: 6,093 more rows]

## Sheet: Ubiquitylome_EC vs EU_GO
GO_ID	Term	Category	Test	Ref	TestAll	RefAll	Test_per	Ref_per	TestSeqs	RefSeqs	P value	FDR	richFactor
[truncated: 7,201 more rows]

[truncated: 7 more sheets: Ubiquitylome_EU vs NC_GO, Ubiquitylome_EC vs NC_KEGG_UP, Ubiquitylome_EC vs NC_KEGG_Down, Ubiquitylome_EC vs EU_KEGG_UP, Ubiquitylome_EC vs EU_KEGG_Down, Ubiquitylome_EU vs NC_KEGG_UP, Ubiquitylome_EU vs NC_KEGG_Down]
