# Supplementary material for: Multi-omics integration highlights the role of ubiquitination in endometriosis fibrosis
Source: J Transl Med. 2024 May 12;22:445. doi: 10.1186/s12967-024-05245-0 (PMC11089738; doi:10.1186/s12967-024-05245-0)
Supplement: Supplementary file 8 — Additional file 8. Integration of ubiquitylome, proteome, and transcriptome data (Table S7) [file 12967_2024_5245_MOESM8_ESM.xlsx]

## Sheet: EC_vs_NC_Omics
Protein	Gene	symbol	Pvalue_RNA	Pvalue_Protein	log2FC_Protein	log2FC_RNA	Type	part	sig	Ubi	Ubi_sig
A0A024RBG1	ENSG00000177144	NUDT4B	0.10005	0.0873548	-1.05438	1.2044	NDEPs_NDEGs	part1379	no	no	non Ubi
A0A075B6J9	ENSG00000211664	IGLV2-18	0.019967	0.0826666	1.17471	5.259	NDEPs_DEGs	part1379	sig	no	non Ubi
A0A075B6K4	ENSG00000211669	IGLV3-10	0.47095	0.0406865	1.91754	1.5249	DEPs_NDEGs	part1379	sig	no	non Ubi
A0A075B6K5	ENSG00000211670	IGLV3-9	0.95162	0.0204149	1.08211	-0.8446	DEPs_NDEGs	part28	sig	no	non Ubi
A0A075B6P5	ENSG00000244116	IGKV2-28	0.00028397	0.00908908	1.19541	4.7648	DEPs_DEGs	part1379	sig	no	non Ubi
A0A075B6Q5	ENSG00000223648	IGHV3-64	0.95162	0.0314741	2.62822	0.6864	DEPs_NDEGs	part28	sig	no	non Ubi
A0A075B6R9	ENSG00000241566	IGKV2D-24	0.56226	0.00892865	2.11725	2.7305	DEPs_NDEGs	part1379	sig	no	non Ubi
A0A075B6S2	ENSG00000243264	IGKV2D-29	0.0010065	0.302269	0.556342	5.7603	NDEPs_DEGs	part46	sig	no	non Ubi
A0A075B6S5	ENSG00000244575	IGKV1-27	0.039008	0.0262965	1.65379	2.7754	DEPs_DEGs	part1379	sig	no	non Ubi
A0A075B6S6	ENSG00000239571	IGKV2D-30	0.21705	0.0041507	0.819529	2.0871	DEPs_NDEGs	part1379	sig	no	non Ubi
A0A087WSX0	ENSG00000211650	IGLV5-45	0.25168	0.0732452	0.610266	2.2335	NDEPs_NDEGs	part1379	no	no	non Ubi
A0A087WW87	ENSG00000273962	IGKV2-40	NA	0.189836	1.71779	5.4892	NDEPs_NDEGs	part1379	NA	no	non Ubi
A0A0A0MRZ8	ENSG00000211632	IGKV3D-11	0.42296	0.172212	2.3656	3.1709	NDEPs_NDEGs	part1379	no	no	non Ubi
A0A0A0MS14	ENSG00000211961	IGHV1-45	0.95162	0.186124	0.844825	0.446	NDEPs_NDEGs	part28	no	no	non Ubi
A0A0A0MT36	ENSG00000225523	IGKV6D-21	0.030504	0.186142	0.317964	5.0871	NDEPs_DEGs	part46	sig	no	non Ubi
A0A0B4J1U3	ENSG00000211655	IGLV1-36	0.50986	0.983077	0.00797886	2.0485	NDEPs_NDEGs	part46	no	no	non Ubi
A0A0B4J1U7	ENSG00000211933	IGHV6-1	0.00074407	0.0267801	2.14046	4.341	DEPs_DEGs	part1379	sig	no	non Ubi
A0A0B4J1V0	ENSG00000211943	IGHV3-15	1.17e-08	0.168725	0.3576	5.76	NDEPs_DEGs	part46	sig	no	non Ubi
A0A0B4J1V6	ENSG00000211976	IGHV3-73	0.0027271	0.341056	0.503821	4.855	NDEPs_DEGs	part46	sig	no	non Ubi
A0A0B4J1V7	ENSG00000211979	IGHV7-81	0.77672	0.998187	0.00218316	-1.1576	NDEPs_NDEGs	part46	no	no	non Ubi
A0A0B4J1X5	ENSG00000224650	IGHV3-74	4.98e-06	0.257947	1.17202	4.0657	NDEPs_DEGs	part1379	sig	no	non Ubi
A0A0B4J1X8	ENSG00000232216	IGHV3-43	0.028138	0.0138469	1.1029	4.7357	DEPs_DEGs	part1379	sig	no	non Ubi
A0A0B4J1Y9	ENSG00000225698	IGHV3-72	0.0076237	0.0159678	1.03698	3.9828	DEPs_DEGs	part1379	sig	no	non Ubi
A0A0B4J2D5	ENSG00000280071	GATD3B	0.9518	0.130698	-0.311557	-0.1061	NDEPs_NDEGs	part5	no	Ubi	non sig
A0A0B4J2D9	ENSG00000276566	IGKV1D-13	0.026953	0.54808	0.832333	4.5677	NDEPs_DEGs	part1379	sig	no	non Ubi
A0A0C4DH25	ENSG00000211625	IGKV3D-20	0.031052	7.58e-08	1.83471	4.5277	DEPs_DEGs	part1379	sig	no	non Ubi
A0A0C4DH29	ENSG00000211935	IGHV1-3	0.012031	0.0059128	2.08103	3.2849	DEPs_DEGs	part1379	sig	no	non Ubi
A0A0C4DH30	ENSG00000211944	IGHV3-16	0.95162	5.22e-05	0.564739	0.6864	NDEPs_NDEGs	part5	sig	no	non Ubi
A0A0C4DH31	ENSG00000211945	IGHV1-18	0.083151	0.00779201	0.851709	3.5529	DEPs_NDEGs	part1379	sig	no	non Ubi
A0A0C4DH32	ENSG00000211946	IGHV3-20	0.018732	0.0486436	0.532673	5.5838	NDEPs_DEGs	part46	sig	no	non Ubi
A0A0C4DH38	ENSG00000211966	IGHV5-51	0.0034746	0.0586061	0.953598	3.0802	NDEPs_DEGs	part1379	sig	no	non Ubi
A0A0C4DH41	ENSG00000211970	IGHV4-61	0.0059267	0.0175802	2.22718	4.9842	DEPs_DEGs	part1379	sig	no	non Ubi
A0A0C4DH67	ENSG00000240671	IGKV1-8	0.53708	0.0331815	0.923538	2.1617	DEPs_NDEGs	part1379	sig	no	non Ubi
A0A0J9YX35	ENSG00000282639	IGHV3-64D	0.95162	0.0340922	4.87616	0.8407	DEPs_NDEGs	part28	sig	no	non Ubi
A0A0J9YXQ4	ENSG00000214897	PNMA6E	5.19e-10	0.17076	2.72813	5.8012	NDEPs_DEGs	part1379	sig	no	non Ubi
A0A5B9	ENSG00000211772	TRBC2	0.94171	0.558919	0.926387	0.2133	NDEPs_NDEGs	part28	no	no	non Ubi
A0AV96	ENSG00000163694	RBM47	0.00051169	0.00494189	-0.408333	-1.8745	NDEPs_DEGs	part46	sig	no	non Ubi
A0AVF1	ENSG00000105948	TTC26	0.086611	0.00526776	-0.488504	-0.6975	NDEPs_NDEGs	part5	sig	no	non Ubi
A0AVT1	ENSG00000033178	UBA6	0.070167	0.858049	0.0235446	-0.4992	NDEPs_NDEGs	part5	no	no	non Ubi
A0FGR8	ENSG00000117868	ESYT2	0.00016783	0.000870384	0.915704	1.4588	DEPs_DEGs	part1379	sig	no	non Ubi
A0JNW5	ENSG00000111647	UHRF1BP1L	0.78055	0.475604	0.0874747	-0.1936	NDEPs_NDEGs	part5	no	no	non Ubi
A0M8Q6	ENSG00000211685	IGLC7	0.14353	0.112594	3.10266	2.6291	NDEPs_NDEGs	part1379	no	no	non Ubi
A0MZ66	ENSG00000187164	SHTN1	1.05e-05	0.311294	-0.264638	-0.9525	NDEPs_NDEGs	part5	sig	no	non Ubi
A0PJW6	ENSG00000168569	TMEM223	0.032661	0.00502916	-1.06067	-0.5977	DEPs_NDEGs	part28	sig	no	non Ubi
A0PK00	ENSG00000188735	TMEM120B	3.83e-08	0.0405535	-0.381409	-2.4922	NDEPs_DEGs	part46	sig	no	non Ubi
A1A4S6	ENSG00000071205	ARHGAP10	0.0094482	0.047954	0.336224	0.7323	NDEPs_NDEGs	part5	sig	no	non Ubi
A1A5B4	ENSG00000185101	ANO9	6.01e-12	0.0101875	0.656413	-2.7968	DEPs_DEGs	part1379	sig	no	non Ubi
A1IGU5	ENSG00000183111	ARHGEF37	0.95162	0.626774	0.0764227	-0.155	NDEPs_NDEGs	part5	no	no	non Ubi
A1L020	ENSG00000254726	MEX3A	0.012903	6.75e-05	-2.24883	-1.211	DEPs_DEGs	part1379	sig	no	non Ubi
A1L0T0	ENSG00000105135	ILVBL	0.46547	0.12124	-0.251133	0.1983	NDEPs_NDEGs	part5	no	no	non Ubi
A1L157	ENSG00000110900	TSPAN11	0.11338	0.155375	-0.301702	-0.8348	NDEPs_NDEGs	part5	no	no	non Ubi
A1L390	ENSG00000126822	PLEKHG3	0.52079	0.00894745	-0.320874	-0.2782	NDEPs_NDEGs	part5	sig	no	non Ubi
A1L4H1	ENSG00000179954	SSC5D	1.73e-08	0.0765121	2.21615	1.5984	NDEPs_DEGs	part1379	sig	no	non Ubi
A1X283	ENSG00000174705	SH3PXD2B	0.69876	0.236105	-0.195703	0.2301	NDEPs_NDEGs	part5	no	no	non Ubi
A2NJV5	ENSG00000253998	IGKV2-29	0.00074551	0.306622	0.933981	5.0181	NDEPs_DEGs	part1379	sig	no	non Ubi
A2RRD8	ENSG00000182986	ZNF320	7.14e-07	1.6e-07	-1.82474	-1.2312	DEPs_DEGs	part1379	sig	no	non Ubi
A2RRP1	ENSG00000151779	NBAS	0.9247	0.00154501	-0.294348	-0.1403	NDEPs_NDEGs	part5	sig	Ubi	non sig
A2RTX5	ENSG00000185418	TARS3	0.79766	0.367751	0.230824	0.1666	NDEPs_NDEGs	part5	no	no	non Ubi
A2RU48	ENSG00000179256	SMCO3	0.025201	0.249098	-0.239295	-3.5055	NDEPs_DEGs	part46	sig	no	non Ubi
A2RUB1	ENSG00000180336	MEIOC	0.34418	0.45815	-0.254486	-0.7605	NDEPs_NDEGs	part5	no	no	non Ubi
A2RUC4	ENSG00000162971	TYW5	0.041463	0.746364	0.0816944	-0.5341	NDEPs_NDEGs	part5	sig	no	non Ubi
A2RUS2	ENSG00000105339	DENND3	9.43e-05	0.818508	-0.0559038	1.5037	NDEPs_DEGs	part46	sig	no	non Ubi
A2VDJ0	ENSG00000121210	TMEM131L	0.00044018	0.654033	0.124057	1.1927	NDEPs_DEGs	part46	sig	no	non Ubi
A3KMH1	ENSG00000102763	VWA8	1.79e-14	6.26e-05	-1.11228	-1.8988	DEPs_DEGs	part1379	sig	no	non Ubi
A3KN83	ENSG00000139697	SBNO1	0.0028454	1.34e-07	-0.857066	-0.4478	DEPs_NDEGs	part28	sig	no	non Ubi
A4D126	ENSG00000214960	CRPPA	0.59419	0.000241104	1.08363	-0.355	DEPs_NDEGs	part28	sig	no	non Ubi
A4D1E9	ENSG00000105793	GTPBP10	0.14136	0.00147174	-0.401249	-0.4087	NDEPs_NDEGs	part5	sig	no	non Ubi
A4D1P6	ENSG00000105875	WDR91	0.90165	0.125571	0.445312	0.1045	NDEPs_NDEGs	part5	no	no	non Ubi
A5A3E0	ENSG00000196604	POTEF	0.61964	0.0462382	1.59498	-2.1233	DEPs_NDEGs	part1379	sig	no	non Ubi
A5D8V6	ENSG00000167987	VPS37C	0.95162	0.0856324	0.430447	0.0593	NDEPs_NDEGs	part5	no	no	non Ubi
A5PLN9	ENSG00000113597	TRAPPC13	0.019568	0.370572	-0.167888	-0.5047	NDEPs_NDEGs	part5	sig	no	non Ubi
A5YKK6	ENSG00000125107	CNOT1	0.10386	6.76e-08	-0.852192	-0.9602	DEPs_NDEGs	part28	sig	no	non Ubi
A5YM69	ENSG00000213214	ARHGEF35	3.72e-08	0.00623396	0.803983	-1.4325	DEPs_DEGs	part1379	sig	no	non Ubi
A6NC98	ENSG00000168071	CCDC88B	0.37058	0.761785	-0.0599644	0.5401	NDEPs_NDEGs	part5	no	no	non Ubi
A6NCE7	ENSG00000258102	MAP1LC3B2	0.49175	0.694155	-0.143566	0.4561	NDEPs_NDEGs	part5	no	no	non Ubi
A6NDB9	ENSG00000187867	PALM3	0.0071741	0.412994	0.122135	-1.6746	NDEPs_DEGs	part46	sig	no	non Ubi
A6NDG6	ENSG00000184207	PGP	0.014069	0.0158993	-0.826385	-0.8204	DEPs_NDEGs	part28	sig	no	non Ubi
A6NDU8	ENSG00000205765	C5orf51	0.99501	0.151022	-0.248973	0.0063	NDEPs_NDEGs	part5	no	no	non Ubi
A6NED2	ENSG00000166965	RCCD1	0.33054	0.0312829	-0.290777	-0.3688	NDEPs_NDEGs	part5	sig	no	non Ubi
A6NFI3	ENSG00000205903	ZNF316	0.89732	0.858879	0.0272913	-0.1572	NDEPs_NDEGs	part5	no	no	non Ubi
A6NGB9	ENSG00000122574	WIPF3	5.62e-108	0.0430022	2.39296	5.1691	DEPs_DEGs	part1379	sig	no	non Ubi
A6NHL2	ENSG00000178462	TUBAL3	0.95162	0.223975	0.251622	-1.363	NDEPs_NDEGs	part46	no	Ubi	non sig
A6NHQ2	ENSG00000188573	FBLL1	0.62755	0.034006	-0.768724	-0.7068	DEPs_NDEGs	part28	sig	no	non Ubi
A6NHR9	ENSG00000101596	SMCHD1	0.87546	5.48e-05	-0.624485	-0.1481	DEPs_NDEGs	part28	sig	no	non Ubi
A6NHX0	ENSG00000274070	CASTOR2	0.0048773	0.0336863	0.452017	0.8088	NDEPs_NDEGs	part5	sig	no	non Ubi
A6NIH7	ENSG00000175970	UNC119B	0.92276	0.781076	0.0660641	-0.1679	NDEPs_NDEGs	part5	no	no	non Ubi
A6NJ78	ENSG00000169519	METTL15	0.81607	0.853536	0.0330448	-0.1281	NDEPs_NDEGs	part5	no	no	non Ubi
A6NK58	ENSG00000175536	LIPT2	0.29995	0.0504865	-1.41526	-0.7919	NDEPs_NDEGs	part28	no	no	non Ubi
A6NKD9	ENSG00000205476	CCDC85C	0.37717	0.276885	-0.363034	-0.4097	NDEPs_NDEGs	part5	no	no	non Ubi
A6NMZ7	ENSG00000206384	COL6A6	0.0032756	0.315658	0.485487	-2.1278	NDEPs_DEGs	part46	sig	no	non Ubi
A6QL63	ENSG00000151136	BTBD11	2.11e-18	0.974582	0.00563522	-4.0932	NDEPs_DEGs	part46	sig	no	non Ubi
A7E2V4	ENSG00000214655	ZSWIM8	0.63025	0.102262	0.280936	-0.2045	NDEPs_NDEGs	part5	no	no	non Ubi
A8K2U0	ENSG00000166535	A2ML1	0.987	0.00673415	-0.695612	0.0251	DEPs_NDEGs	part28	sig	no	non Ubi
A8MVW0	ENSG00000161682	FAM171A2	0.00033737	0.0660417	-0.33449	-1.3723	NDEPs_DEGs	part46	sig	no	non Ubi
A8MW92	ENSG00000129292	PHF20L1	0.95162	0.38664	0.386619	-0.0452	NDEPs_NDEGs	part5	no	no	non Ubi
A8MWD9	ENSG00000224543	SNRPGP15	0.88019	8.04e-05	-0.957894	-0.2078	DEPs_NDEGs	part28	sig	no	non Ubi
A8MWY0	ENSG00000164659	ELAPOR2	0.8138	0.00315929	4.12315	0.3291	DEPs_NDEGs	part28	sig	no	non Ubi
A8MXV4	ENSG00000213965	NUDT19	0.75137	0.00155198	-0.765296	-0.1484	DEPs_NDEGs	part28	sig	no	non Ubi
A8MYP8	ENSG00000177989	ODF3B	0.95162	0.200513	-0.816775	-0.1374	NDEPs_NDEGs	part28	no	no	non Ubi
A8TX70	ENSG00000172752	COL6A5	0.018684	0.3795	0.595171	2.4995	NDEPs_DEGs	part1379	sig	no	non Ubi
A9UHW6	ENSG00000125457	MIF4GD	0.79481	0.129183	0.404949	0.1979	NDEPs_NDEGs	part5	no	no	non Ubi
B0I1T2	ENSG00000136286	MYO1G	0.54441	0.162685	0.527344	0.5523	NDEPs_NDEGs	part5	no	Ubi	non sig
B2RTY4	ENSG00000066933	MYO9A	0.97046	0.522214	0.0973153	-0.0188	NDEPs_NDEGs	part5	no	no	non Ubi
B5ME19	ENSG00000205609	EIF3CL	0.94487	7.56e-07	-0.31211	0.1397	NDEPs_NDEGs	part5	sig	no	non Ubi
B7ZAQ6	ENSG00000117262	GPR89A	0.024576	0.596669	-0.131802	-0.8443	NDEPs_NDEGs	part5	sig	no	non Ubi
B9A064	ENSG00000254709	IGLL5	0.041521	0.00127546	0.934502	3.8242	DEPs_DEGs	part1379	sig	no	non Ubi
C4AMC7	ENSG00000185596	WASH3P	0.95162	0.156629	-0.226306	-0.1126	NDEPs_NDEGs	part5	no	no	non Ubi
C9J7I0	ENSG00000219545	UMAD1	0.21573	0.234841	-0.401297	0.4964	NDEPs_NDEGs	part5	no	Ubi	non sig
C9JLW8	ENSG00000225663	MCRIP1	8.1e-06	0.154322	-0.341748	0.9428	NDEPs_NDEGs	part5	sig	no	non Ubi
O14569	ENSG00000114395	CYB561D2	0.47502	0.941296	-0.0268057	-0.2856	NDEPs_NDEGs	part5	no	no	non Ubi
E9PRG8	ENSG00000278615	C11orf98	0.46136	0.937753	-0.0186977	-2.922	NDEPs_NDEGs	part46	no	no	non Ubi
H7BZ55	ENSG00000226321	CROCC2	1.25e-21	0.238038	-0.662702	-4.8696	NDEPs_DEGs	part1379	sig	no	non Ubi
L0R6Q1	ENSG00000176087	SLC35A4	0.94681	0.117853	-0.445246	-0.0859	NDEPs_NDEGs	part5	no	no	non Ubi
L0R819	ENSG00000286053	ASDURF	0.95162	0.0199649	-0.77486	-1.2078	DEPs_NDEGs	part1379	sig	no	non Ubi
O00115	ENSG00000105612	DNASE2	0.025002	0.193537	1.08465	0.543	NDEPs_NDEGs	part28	sig	no	non Ubi
O00116	ENSG00000018510	AGPS	0.95162	0.489077	-0.310856	-0.0782	NDEPs_NDEGs	part5	no	no	non Ubi
O00139	ENSG00000068796	KIF2A	0.053288	1.36e-07	-0.803066	-0.6079	DEPs_NDEGs	part28	sig	no	non Ubi
O00142	ENSG00000166548	TK2	0.0022499	0.0192866	0.802538	0.6005	DEPs_NDEGs	part28	sig	no	non Ubi
O00148	ENSG00000123136	DDX39A	0.11267	0.000388115	-1.29196	-0.5905	DEPs_NDEGs	part28	sig	no	non Ubi
O00151	ENSG00000107438	PDLIM1	0.0017483	0.0713798	-0.332155	-0.79	NDEPs_NDEGs	part5	sig	no	non Ubi
O00154	ENSG00000097021	ACOT7	0.95162	0.00272347	-0.76797	-0.1058	DEPs_NDEGs	part28	sig	no	non Ubi
O00159	ENSG00000197879	MYO1C	0.15586	0.0213644	0.853343	0.3906	DEPs_NDEGs	part28	sig	Ubi	Ubi_up
O00160	ENSG00000142347	MYO1F	0.067631	0.0819352	1.20805	0.8293	NDEPs_NDEGs	part28	no	no	non Ubi
O00161	ENSG00000092531	SNAP23	0.9547	0.272067	-0.122047	0.0354	NDEPs_NDEGs	part5	no	Ubi	non sig
O00165	ENSG00000143575	HAX1	0.019919	0.0015985	-0.463377	0.5081	NDEPs_NDEGs	part5	sig	no	non Ubi
O00167	ENSG00000064655	EYA2	1.52e-25	0.280424	-0.263501	-5.9327	NDEPs_DEGs	part46	sig	no	non Ubi
O00168	ENSG00000266964	FXYD1	0.0005545	0.0160839	2.79651	2.6973	DEPs_DEGs	part1379	sig	no	non Ubi
O00170	ENSG00000110711	AIP	3.22e-07	0.153129	-0.107194	1.2335	NDEPs_DEGs	part46	sig	no	non Ubi
O00178	ENSG00000100226	GTPBP1	0.45364	0.000262026	-0.465928	0.4666	NDEPs_NDEGs	part5	sig	no	non Ubi
O14569	ENSG00000271858	CYB561D2	0.31007	0.941296	-0.0268057	1.5243	NDEPs_NDEGs	part46	no	no	non Ubi
O00186	ENSG00000116266	STXBP3	0.58413	0.956009	0.00708635	0.1976	NDEPs_NDEGs	part5	no	Ubi	Ubi_up
O00187	ENSG00000009724	MASP2	0.5488	0.0170061	2.3996	-0.5469	DEPs_NDEGs	part28	sig	no	non Ubi
O00192	ENSG00000099889	ARVCF	0.85388	0.0183965	-0.437948	-0.1712	NDEPs_NDEGs	part5	sig	no	non Ubi
O00194	ENSG00000041353	RAB27B	0.026247	0.549778	0.390347	-1.7976	NDEPs_DEGs	part46	sig	no	non Ubi
O00203	ENSG00000132842	AP3B1	0.18219	0.13686	-0.127245	-0.4934	NDEPs_NDEGs	part5	no	no	non Ubi
O00213	ENSG00000166313	APBB1	1.63e-15	0.056828	0.719625	1.3337	NDEPs_DEGs	part1379	sig	no	non Ubi
O00214	ENSG00000116977	LGALS8	0.00041585	0.23165	0.352456	0.6543	NDEPs_NDEGs	part5	sig	Ubi	non sig
O00217	ENSG00000110717	NDUFS8	0.59047	0.0297542	-0.343798	-0.2556	NDEPs_NDEGs	part5	sig	no	non Ubi
O00221	ENSG00000146232	NFKBIE	0.88529	0.26094	-0.252253	-0.1809	NDEPs_NDEGs	part5	no	no	non Ubi
O00231	ENSG00000108671	PSMD11	0.95162	1.72e-05	-0.389584	-0.0307	NDEPs_NDEGs	part5	sig	Ubi	Ubi_up
O14828	ENSG00000116521	SCAMP3	0.95162	0.630462	-0.106785	-0.0467	NDEPs_NDEGs	part5	no	Ubi	Ubi_up_down
O00233	ENSG00000110801	PSMD9	0.95162	0.21285	-0.158917	0.0542	NDEPs_NDEGs	part5	no	no	non Ubi
O00238	ENSG00000138696	BMPR1B	0.74683	0.354274	0.261611	-0.4084	NDEPs_NDEGs	part5	no	no	non Ubi
O00244	ENSG00000177556	ATOX1	0.30923	0.643344	0.0862502	0.3687	NDEPs_NDEGs	part5	no	no	non Ubi
O00255	ENSG00000133895	MEN1	0.31312	0.656743	0.12698	-0.3296	NDEPs_NDEGs	part5	no	no	non Ubi
O14976	ENSG00000178950	GAK	0.56344	9.92e-05	-0.783391	-0.2289	DEPs_NDEGs	part28	sig	Ubi	Ubi_up_down
O00267	ENSG00000196235	SUPT5H	0.92276	0.00104563	-0.436435	-0.0789	NDEPs_NDEGs	part5	sig	no	non Ubi
O00268	ENSG00000130699	TAF4	0.95162	0.0159207	-0.535629	-0.062	NDEPs_NDEGs	part5	sig	no	non Ubi
O00273	ENSG00000160049	DFFA	0.95162	0.136422	-0.165268	-0.0259	NDEPs_NDEGs	part5	no	no	non Ubi
O00287	ENSG00000133111	RFXAP	0.48714	0.550495	-0.135609	0.2843	NDEPs_NDEGs	part5	no	no	non Ubi
O00291	ENSG00000127946	HIP1	0.95162	0.00657282	-0.298006	-0.0546	NDEPs_NDEGs	part5	sig	Ubi	non sig
O00292	ENSG00000143768	LEFTY2	6.17e-12	0.125781	1.31933	4.7045	NDEPs_DEGs	part1379	sig	no	non Ubi
O00299	ENSG00000213719	CLIC1	0.012483	0.143031	0.29917	0.4495	NDEPs_NDEGs	part5	sig	no	non Ubi
O00303	ENSG00000175390	EIF3F	0.00028503	8.39e-05	-0.297706	0.5718	NDEPs_NDEGs	part5	sig	no	non Ubi
O00308	ENSG00000198373	WWP2	0.44936	0.025207	-0.929203	0.2035	DEPs_NDEGs	part28	sig	no	non Ubi
O00329	ENSG00000171608	PIK3CD	0.00035594	0.115366	0.716411	1.2375	NDEPs_DEGs	part1379	sig	no	non Ubi
O00330	ENSG00000110435	PDHX	0.65	0.307489	-0.119813	-0.1335	NDEPs_NDEGs	part5	no	no	non Ubi
O00338	ENSG00000198203	SULT1C2	0.043692	0.278353	0.547969	-1.5931	NDEPs_DEGs	part46	sig	no	non Ubi
O00339	ENSG00000132561	MATN2	3.9e-05	0.0673021	2.53225	2.0393	NDEPs_DEGs	part1379	sig	no	non Ubi
O00391	ENSG00000116260	QSOX1	6.97e-08	0.000117327	1.42315	2.4076	DEPs_DEGs	part1379	sig	no	non Ubi
O00399	ENSG00000104671	DCTN6	0.23166	0.668525	0.0760169	0.377	NDEPs_NDEGs	part5	no	no	non Ubi
O00400	ENSG00000169359	SLC33A1	0.0028905	0.000163487	-0.84926	-0.6952	DEPs_NDEGs	part28	sig	no	non Ubi
O00401	ENSG00000106299	WASL	1e-06	0.218343	0.329268	1.1179	NDEPs_DEGs	part46	sig	no	non Ubi
O00410	ENSG00000065150	IPO5	0.95162	5.89e-05	-0.436464	-0.0591	NDEPs_NDEGs	part5	sig	no	non Ubi
O00418	ENSG00000103319	EEF2K	0.56765	0.209249	0.159852	0.3045	NDEPs_NDEGs	part5	no	no	non Ubi
O00421	ENSG00000121797	CCRL2	0.00021856	0.323946	2.49854	1.7329	NDEPs_DEGs	part1379	sig	no	non Ubi
O00422	ENSG00000150459	SAP18	0.23019	0.0575229	-0.374656	0.2842	NDEPs_NDEGs	part5	no	Ubi	non sig
O00423	ENSG00000066629	EML1	0.0051028	2.02e-09	-1.52312	-0.9631	DEPs_NDEGs	part28	sig	no	non Ubi
O00429	ENSG00000087470	DNM1L	0.62008	0.927159	-0.00393121	-0.1665	NDEPs_NDEGs	part5	no	no	non Ubi
O00442	ENSG00000137996	RTCA	0.87732	0.812878	0.0291698	-0.0912	NDEPs_NDEGs	part5	no	no	non Ubi
O00443	ENSG00000011405	PIK3C2A	0.11395	0.000158432	-0.529243	-0.535	NDEPs_NDEGs	part5	sig	Ubi	Ubi_up
O00451	ENSG00000168546	GFRA2	0.0078069	0.502479	-0.21909	-1.5466	NDEPs_DEGs	part46	sig	no	non Ubi
O00453	ENSG00000204482	LST1	0.053204	0.354735	1.095	1.1908	NDEPs_NDEGs	part1379	no	no	non Ubi
O00461	ENSG00000173905	GOLIM4	0.95162	0.505058	-0.103304	0.0712	NDEPs_NDEGs	part5	no	no	non Ubi
O00462	ENSG00000109323	MANBA	0.001727	0.540506	0.456896	0.7407	NDEPs_NDEGs	part5	sig	no	non Ubi
O00468	ENSG00000188157	AGRN	0.00037949	0.294178	-0.245472	-1.4163	NDEPs_DEGs	part46	sig	no	non Ubi
O00469	ENSG00000152952	PLOD2	3.56e-08	0.133176	1.43593	1.7691	NDEPs_DEGs	part1379	sig	no	non Ubi
O00470	ENSG00000143995	MEIS1	1.33e-09	1.39e-05	-1.14338	-1.0056	DEPs_DEGs	part1379	sig	no	non Ubi
O00471	ENSG00000070367	EXOC5	0.63704	0.0441564	0.214522	-0.2514	NDEPs_NDEGs	part5	sig	no	non Ubi
O00478	ENSG00000111801	BTN3A3	0.65198	0.832339	0.0277125	0.2142	NDEPs_NDEGs	part5	no	no	non Ubi
O00479	ENSG00000182952	HMGN4	0.16521	0.460265	-0.533709	0.2734	NDEPs_NDEGs	part5	no	no	non Ubi
O00481	ENSG00000026950	BTN3A1	0.58989	0.288234	0.446696	0.2465	NDEPs_NDEGs	part5	no	no	non Ubi
O00483	ENSG00000189043	NDUFA4	0.0012604	0.59295	-0.0676147	0.5804	NDEPs_NDEGs	part5	sig	no	non Ubi
O00487	ENSG00000115233	PSMD14	0.08544	0.00760703	-0.200889	-0.5856	NDEPs_NDEGs	part5	sig	no	non Ubi
O00499	ENSG00000136717	BIN1	0.25004	0.000341341	-0.584266	-0.2657	NDEPs_NDEGs	part5	sig	no	non Ubi
O00501	ENSG00000184113	CLDN5	2.97e-09	0.0398943	2.49562	3.9976	DEPs_DEGs	part1379	sig	no	non Ubi
O00505	ENSG00000102753	KPNA3	0.45072	0.00262976	-0.431996	-0.2043	NDEPs_NDEGs	part5	sig	no	non Ubi
O00506	ENSG00000115694	STK25	0.88037	0.333394	-0.235171	-0.1011	NDEPs_NDEGs	part5	no	no	non Ubi
O00515	ENSG00000159166	LAD1	1.09e-06	0.0012617	-0.544403	-3.7005	NDEPs_DEGs	part46	sig	no	non Ubi
O00519	ENSG00000117480	FAAH	1.21e-16	0.000198124	-1.41843	-1.6063	DEPs_DEGs	part1379	sig	no	non Ubi
O00522	ENSG00000001631	KRIT1	0.95162	0.889275	0.0259949	-0.0705	NDEPs_NDEGs	part5	no	no	non Ubi
O00533	ENSG00000134121	CHL1	1.26e-16	0.0904043	1.6886	5.9213	NDEPs_DEGs	part1379	sig	no	non Ubi
O00534	ENSG00000110002	VWA5A	0.53174	0.00765467	0.853047	0.4266	DEPs_NDEGs	part28	sig	no	non Ubi
O00541	ENSG00000100029	PES1	0.40404	1.68e-10	-0.863181	0.1864	DEPs_NDEGs	part28	sig	no	non Ubi
O00559	ENSG00000147654	EBAG9	0.24216	0.00095213	1.06656	-0.4093	DEPs_NDEGs	part28	sig	no	non Ubi
O00560	ENSG00000137575	SDCBP	1.91e-10	0.063825	1.25744	0.9783	NDEPs_NDEGs	part28	sig	Ubi	Ubi_up
O00562	ENSG00000110697	PITPNM1	0.19955	0.0195307	-0.362507	-0.8146	NDEPs_NDEGs	part5	sig	no	non Ubi
O00566	ENSG00000124383	MPHOSPH10	0.036713	0.00833356	-0.790898	-0.5035	DEPs_NDEGs	part28	sig	no	non Ubi
O00567	ENSG00000101361	NOP56	0.62408	2.1e-05	-0.713129	-0.216	DEPs_NDEGs	part28	sig	Ubi	non sig
O00571	ENSG00000215301	DDX3X	0.49206	0.000161363	-0.495489	0.4013	NDEPs_NDEGs	part5	sig	Ubi	Ubi_up
O00584	ENSG00000026297	RNASET2	1.91e-16	0.00587862	-0.848207	-2.3037	DEPs_DEGs	part1379	sig	no	non Ubi
O00585	ENSG00000137077	CCL21	0.30686	0.393769	0.442535	1.6582	NDEPs_NDEGs	part46	no	no	non Ubi
O00591	ENSG00000094755	GABRP	8.44e-06	0.00974124	0.663181	-5.363	DEPs_DEGs	part1379	sig	Ubi	non sig
O00592	ENSG00000128567	PODXL	0.0011304	0.000260099	-0.743949	-1.6914	DEPs_DEGs	part1379	sig	no	non Ubi
O00602	ENSG00000085265	FCN1	0.0063795	0.337041	1.09002	1.7163	NDEPs_DEGs	part1379	sig	no	non Ubi
O00622	ENSG00000142871	CCN1	2.19e-05	0.120772	2.40493	3.1692	NDEPs_DEGs	part1379	sig	no	non Ubi
O00623	ENSG00000108733	PEX12	0.31676	0.127715	0.464578	0.4285	NDEPs_NDEGs	part5	no	no	non Ubi
O00625	ENSG00000087842	PIR	0.17077	0.461429	-0.124971	0.5484	NDEPs_NDEGs	part5	no	no	non Ubi
O00629	ENSG00000186432	KPNA4	0.95162	0.727668	0.0508521	-0.055	NDEPs_NDEGs	part5	no	no	non Ubi
O00635	ENSG00000112343	TRIM38	0.95294	0.16758	0.217061	0.0327	NDEPs_NDEGs	part5	no	Ubi	Ubi_up
O00712	ENSG00000147862	NFIB	4.97e-17	0.00361708	1.35634	1.8168	DEPs_DEGs	part1379	sig	no	non Ubi
O00743	ENSG00000119414	PPP6C	0.16921	0.989291	-0.00246008	0.2961	NDEPs_NDEGs	part5	no	no	non Ubi
O00746	ENSG00000103202	NME4	0.52194	9.42e-06	-1.86555	-0.3984	DEPs_NDEGs	part28	sig	no	non Ubi
O00754	ENSG00000104774	MAN2B1	0.61659	0.347228	-0.19064	0.2635	NDEPs_NDEGs	part5	no	no	non Ubi
O00757	ENSG00000130957	FBP2	0.15022	0.507141	1.0736	-3.0508	NDEPs_NDEGs	part1379	no	no	non Ubi
O00762	ENSG00000175063	UBE2C	0.2317	0.0535932	-0.858318	-2.4423	NDEPs_NDEGs	part1379	no	no	non Ubi
O00764	ENSG00000160209	PDXK	0.53186	0.0621499	0.501209	0.258	NDEPs_NDEGs	part5	no	Ubi	non sig
O14494	ENSG00000067113	PLPP1	4.13e-09	0.142253	-0.496965	-1.3426	NDEPs_DEGs	part46	sig	no	non Ubi
O43390	ENSG00000125944	HNRNPR	0.57377	9.52e-07	-1.10263	-0.318	DEPs_NDEGs	part28	sig	Ubi	Ubi_up_down
O14497	ENSG00000117713	ARID1A	4.49e-05	2.53e-05	-1.08291	-0.5944	DEPs_NDEGs	part28	sig	no	non Ubi
O14498	ENSG00000129009	ISLR	0.37084	0.126456	1.28984	0.6769	NDEPs_NDEGs	part28	no	no	non Ubi
O14519	ENSG00000111328	CDK2AP1	0.016107	0.226309	0.328775	-0.8292	NDEPs_NDEGs	part5	sig	no	non Ubi
O14521	ENSG00000204370	SDHD	0.39046	0.864672	-0.0291623	0.2714	NDEPs_NDEGs	part5	no	no	non Ubi
O14524	ENSG00000166881	NEMP1	0.23676	0.0335762	2.03237	-0.4442	DEPs_NDEGs	part28	sig	no	non Ubi
O14530	ENSG00000115514	TXNDC9	0.17144	0.231665	-0.259892	-0.3544	NDEPs_NDEGs	part5	no	no	non Ubi
O43795	ENSG00000128641	MYO1B	0.84408	0.0484672	-0.305411	0.2085	NDEPs_NDEGs	part5	sig	Ubi	Ubi_up_down
O14545	ENSG00000135148	TRAFD1	0.95162	0.0343049	-0.71888	0.0764	DEPs_NDEGs	part28	sig	no	non Ubi
O14548	ENSG00000115944	COX7A2L	0.00066468	0.183834	-0.402219	0.6878	NDEPs_NDEGs	part5	sig	no	non Ubi
O60437	ENSG00000118898	PPL	0.31037	0.0276494	-0.307743	-0.6699	NDEPs_NDEGs	part5	sig	Ubi	Ubi_up_down
O14561	ENSG00000004779	NDUFAB1	0.71957	0.00760344	-0.805983	0.1388	DEPs_NDEGs	part28	sig	no	non Ubi
O14562	ENSG00000103353	UBFD1	0.50291	4.61e-06	-0.993614	-0.3703	DEPs_NDEGs	part28	sig	no	non Ubi
O75367	ENSG00000113648	MACROH2A1	0.0033905	0.0344681	-0.408262	-0.691	NDEPs_NDEGs	part5	sig	Ubi	Ubi_up_down
O75694	ENSG00000113569	NUP155	0.20582	0.000499994	-0.503896	-0.5608	NDEPs_NDEGs	part5	sig	Ubi	Ubi_up_down
O14578	ENSG00000122966	CIT	0.036464	0.34423	-0.180176	-2.0081	NDEPs_DEGs	part46	sig	no	non Ubi
O14579	ENSG00000105669	COPE	0.27256	0.0104312	-0.27983	-0.4641	NDEPs_NDEGs	part5	sig	no	non Ubi
O14593	ENSG00000064490	RFXANK	0.13877	0.0281745	0.586476	-0.3975	DEPs_NDEGs	part28	sig	no	non Ubi
O14613	ENSG00000149798	CDC42EP2	0.8554	0.258009	-0.18002	0.6626	NDEPs_NDEGs	part5	no	no	non Ubi
O14617	ENSG00000065000	AP3D1	0.3199	0.268494	-0.0987636	-0.2463	NDEPs_NDEGs	part5	no	no	non Ubi
O14618	ENSG00000173992	CCS	0.27035	0.0229452	0.397162	0.4271	NDEPs_NDEGs	part5	sig	no	non Ubi
O14628	ENSG00000005801	ZNF195	2.61e-18	0.554807	0.19003	-1.5	NDEPs_DEGs	part46	sig	no	non Ubi
O14638	ENSG00000154269	ENPP3	0.0068898	0.00244924	0.220421	-3.3688	NDEPs_DEGs	part46	sig	no	non Ubi
O14639	ENSG00000099204	ABLIM1	1.25e-13	0.0275019	1.8431	2.648	DEPs_DEGs	part1379	sig	no	non Ubi
O14641	ENSG00000004975	DVL2	0.014251	0.00193757	-0.423344	0.402	NDEPs_NDEGs	part5	sig	no	non Ubi
O14646	ENSG00000153922	CHD1	0.95162	0.598755	-0.0602567	0.1028	NDEPs_NDEGs	part5	no	no	non Ubi
O14647	ENSG00000173575	CHD2	0.91223	0.000188183	-0.40949	0.0691	NDEPs_NDEGs	part5	sig	no	non Ubi
O14653	ENSG00000108433	GOSR2	0.71729	0.709041	-0.0620046	-0.1358	NDEPs_NDEGs	part5	no	no	non Ubi
O14656	ENSG00000136827	TOR1A	0.74467	0.0456364	-0.301238	0.1807	NDEPs_NDEGs	part5	sig	no	non Ubi
O14657	ENSG00000136816	TOR1B	0.59593	0.00199692	-0.626532	0.1616	DEPs_NDEGs	part28	sig	no	non Ubi
O14662	ENSG00000124222	STX16	0.52416	0.207024	0.599983	-0.2771	NDEPs_NDEGs	part28	no	no	non Ubi
O14672	ENSG00000137845	ADAM10	0.49356	0.000254997	-0.365365	-0.3075	NDEPs_NDEGs	part5	sig	Ubi	non sig
O14678	ENSG00000119688	ABCD4	0.84934	0.152381	-0.428958	0.1185	NDEPs_NDEGs	part5	no	no	non Ubi
O14681	ENSG00000149547	EI24	0.00035426	0.0106012	-0.805775	-0.4861	DEPs_NDEGs	part28	sig	no	non Ubi
O14727	ENSG00000120868	APAF1	0.93481	0.0798169	0.222204	-0.1546	NDEPs_NDEGs	part5	no	no	non Ubi
O14734	ENSG00000101473	ACOT8	0.026815	0.267582	-0.271763	0.5439	NDEPs_NDEGs	part5	sig	no	non Ubi
O14735	ENSG00000103502	CDIPT	5.22e-09	0.000227271	1.07895	1.433	DEPs_DEGs	part1379	sig	Ubi	non sig
O14737	ENSG00000105185	PDCD5	0.95162	0.117731	-0.229924	0.0932	NDEPs_NDEGs	part5	no	no	non Ubi
O14744	ENSG00000100462	PRMT5	0.64122	2.12e-05	-0.485789	-0.3412	NDEPs_NDEGs	part5	sig	Ubi	non sig
O14745	ENSG00000109062	SLC9A3R1	7.98e-10	1.29e-06	-1.51925	-2.4976	DEPs_DEGs	part1379	sig	no	non Ubi
O14772	ENSG00000254685	FPGT	0.95162	0.0834836	-0.29284	-0.083	NDEPs_NDEGs	part5	no	no	non Ubi
O14773	ENSG00000166340	TPP1	9.57e-05	0.141642	0.636185	1.1869	NDEPs_DEGs	part1379	sig	Ubi	Ubi_up
O14775	ENSG00000069966	GNB5	0.001527	0.0457871	0.607749	0.6181	DEPs_NDEGs	part28	sig	no	non Ubi
O14776	ENSG00000113649	TCERG1	0.00063321	7.73e-07	-0.729933	-0.7894	DEPs_NDEGs	part28	sig	no	non Ubi
O14777	ENSG00000080986	NDC80	0.072664	0.480231	0.129466	-1.9695	NDEPs_NDEGs	part46	no	no	non Ubi
O14782	ENSG00000084731	KIF3C	3.2e-17	0.447697	-0.635872	1.6676	NDEPs_DEGs	part1379	sig	no	non Ubi
O14786	ENSG00000099250	NRP1	0.99501	0.0482912	-0.292713	0.0132	NDEPs_NDEGs	part5	sig	no	non Ubi
O75874	ENSG00000138413	IDH1	0.95661	0.0521056	0.32619	0.0282	NDEPs_NDEGs	part5	no	Ubi	Ubi_up_down
O14791	ENSG00000100342	APOL1	0.74575	0.00138081	0.691571	0.2737	DEPs_NDEGs	part28	sig	Ubi	non sig
O14795	ENSG00000198722	UNC13B	0.00055332	0.947527	-0.0116372	-0.7517	NDEPs_NDEGs	part5	sig	no	non Ubi
O14802	ENSG00000148606	POLR3A	0.23802	0.000422202	-0.510088	-0.261	NDEPs_NDEGs	part5	sig	no	non Ubi
O14807	ENSG00000158186	MRAS	1.43e-29	0.0019049	2.06836	2.1503	DEPs_DEGs	part1379	sig	no	non Ubi
O14817	ENSG00000214063	TSPAN4	7.02e-20	0.000436164	2.99528	2.2862	DEPs_DEGs	part1379	sig	no	non Ubi
O14818	ENSG00000101182	PSMA7	0.71725	0.0285338	-0.238939	0.2085	NDEPs_NDEGs	part5	sig	no	non Ubi
O14827	ENSG00000113319	RASGRF2	2.29e-33	0.121772	0.947677	4.1781	NDEPs_DEGs	part1379	sig	no	non Ubi
O75911	ENSG00000162496	DHRS3	0.0035527	0.138464	-0.243199	1.3259	NDEPs_DEGs	part46	sig	Ubi	Ubi_up_down
O14832	ENSG00000107537	PHYH	0.0010871	0.493892	0.118112	0.9222	NDEPs_NDEGs	part5	sig	no	non Ubi
O14841	ENSG00000178814	OPLAH	0.029715	2.98e-05	-1.02624	-0.86	DEPs_NDEGs	part28	sig	no	non Ubi
O14867	ENSG00000156273	BACH1	0.25753	0.343246	0.218657	0.4541	NDEPs_NDEGs	part5	no	no	non Ubi
O14874	ENSG00000103507	BCKDK	0.055948	0.182499	0.362678	0.4297	NDEPs_NDEGs	part5	no	no	non Ubi
O14879	ENSG00000119917	IFIT3	5.77e-19	0.00479308	0.732346	1.3916	DEPs_DEGs	part1379	sig	no	non Ubi
O14880	ENSG00000143198	MGST3	1.93e-18	0.000803129	1.37451	1.4424	DEPs_DEGs	part1379	sig	Ubi	Ubi_up
O14893	ENSG00000092208	GEMIN2	0.65226	0.026744	-0.54022	-0.1709	NDEPs_NDEGs	part5	sig	no	non Ubi
O14896	ENSG00000117595	IRF6	1.43e-19	0.94074	0.0099064	-3.9253	NDEPs_DEGs	part46	sig	no	non Ubi
O14907	ENSG00000213977	TAX1BP3	0.80161	0.161698	-0.220888	-0.4049	NDEPs_NDEGs	part5	no	no	non Ubi
O14908	ENSG00000123159	GIPC1	0.99865	0.000652409	-0.451366	-0.0006	NDEPs_NDEGs	part5	sig	no	non Ubi
O14910	ENSG00000111052	LIN7A	0.95162	0.283656	0.298658	-0.101	NDEPs_NDEGs	part5	no	no	non Ubi
O14920	ENSG00000104365	IKBKB	0.95162	0.893014	-0.0280722	-0.0493	NDEPs_NDEGs	part5	no	no	non Ubi
O14925	ENSG00000265354	TIMM23	0.14572	0.00011783	-1.21998	-0.3839	DEPs_NDEGs	part28	sig	no	non Ubi
O14929	ENSG00000128708	HAT1	0.95162	4.85e-08	-2.31975	0.0663	DEPs_NDEGs	part28	sig	no	non Ubi
O14933	ENSG00000156587	UBE2L6	0.0038022	0.235961	0.346778	0.6799	NDEPs_NDEGs	part5	sig	no	non Ubi
O94973	ENSG00000183020	AP2A2	0.82789	0.0499931	0.252596	0.1133	NDEPs_NDEGs	part5	sig	Ubi	Ubi_up_down
O14939	ENSG00000129219	PLD2	0.0025931	0.598301	-0.117308	0.5888	NDEPs_NDEGs	part5	sig	no	non Ubi
O14949	ENSG00000164405	UQCRQ	0.89701	0.557659	-0.0770042	-0.1125	NDEPs_NDEGs	part5	no	no	non Ubi
O14950	ENSG00000118680	MYL12B	0.20101	0.00356348	1.30533	0.2863	DEPs_NDEGs	part28	sig	no	non Ubi
O96007	ENSG00000164172	MOCS2	0.29139	0.625418	-0.162416	0.2801	NDEPs_NDEGs	part5	no	no	non Ubi
O14966	ENSG00000117280	RAB29	2.41e-26	1.88e-07	3.53853	2.4583	DEPs_DEGs	part1379	sig	no	non Ubi
O14967	ENSG00000153132	CLGN	0.0057222	0.377675	-0.434727	-1.9672	NDEPs_DEGs	part46	sig	no	non Ubi
O14972	ENSG00000157538	VPS26C	0.49566	0.261053	0.221636	0.2973	NDEPs_NDEGs	part5	no	no	non Ubi
O14974	ENSG00000058272	PPP1R12A	0.070011	0.375491	0.175392	0.5583	NDEPs_NDEGs	part5	no	no	non Ubi
O14975	ENSG00000140284	SLC27A2	7.41e-10	0.315662	-0.592682	-3.5966	NDEPs_DEGs	part1379	sig	no	non Ubi
O96033	ENSG00000164172	MOCS2	0.29139	0.0190954	1.18232	0.2801	DEPs_NDEGs	part28	sig	no	non Ubi
O14979	ENSG00000152795	HNRNPDL	0.59084	0.0249742	-0.443422	0.2174	NDEPs_NDEGs	part5	sig	no	non Ubi
O14980	ENSG00000082898	XPO1	0.0032176	1.04e-05	-0.468812	-0.6725	NDEPs_NDEGs	part5	sig	Ubi	non sig
O14981	ENSG00000095564	BTAF1	0.95162	1.11e-05	-0.401009	-0.1191	NDEPs_NDEGs	part5	sig	no	non Ubi
O15013	ENSG00000104728	ARHGEF10	0.75635	0.792699	-0.0500404	0.2545	NDEPs_NDEGs	part5	no	no	non Ubi
O15014	ENSG00000180357	ZNF609	0.95162	0.348012	-0.179001	0.0675	NDEPs_NDEGs	part5	no	no	non Ubi
O15020	ENSG00000173898	SPTBN2	3.28e-06	2.03e-06	-0.632839	-2.5003	DEPs_DEGs	part1379	sig	no	non Ubi
O15027	ENSG00000148396	SEC16A	0.0053691	0.000354929	-0.721338	-0.6941	DEPs_NDEGs	part28	sig	Ubi	non sig
O15031	ENSG00000196576	PLXNB2	0.90165	0.221626	0.263661	-0.1085	NDEPs_NDEGs	part5	no	no	non Ubi
O15037	ENSG00000100441	KHNYN	0.28143	0.64549	0.163065	0.3738	NDEPs_NDEGs	part5	no	no	non Ubi
O15040	ENSG00000196663	TECPR2	0.74986	0.000934649	-0.435342	0.1728	NDEPs_NDEGs	part5	sig	no	non Ubi
O15042	ENSG00000163714	U2SURP	0.02742	8.43e-07	-0.910468	-0.4322	DEPs_NDEGs	part28	sig	no	non Ubi
O15047	ENSG00000099381	SETD1A	0.93843	0.0133641	-0.65153	-0.0788	DEPs_NDEGs	part28	sig	no	non Ubi
O15056	ENSG00000078269	SYNJ2	9.89e-06	0.329005	0.152373	1.0321	NDEPs_DEGs	part46	sig	no	non Ubi
O15061	ENSG00000182253	SYNM	2.59e-08	0.201733	2.04679	3.3777	NDEPs_DEGs	part1379	sig	Ubi	non sig
O15066	ENSG00000101350	KIF3B	0.95162	0.0236183	-0.406029	-0.0743	NDEPs_NDEGs	part5	sig	no	non Ubi
O15067	ENSG00000178921	PFAS	0.00083984	1.7e-06	-0.924724	-1.1063	DEPs_DEGs	part1379	sig	no	non Ubi
O15075	ENSG00000133083	DCLK1	0.63398	0.0745613	1.17228	0.5171	NDEPs_NDEGs	part28	no	no	non Ubi
O15078	ENSG00000198707	CEP290	0.26119	0.240167	0.709867	-0.3145	NDEPs_NDEGs	part28	no	no	non Ubi
O15084	ENSG00000206560	ANKRD28	0.53341	0.874764	0.0192192	0.2777	NDEPs_NDEGs	part5	no	no	non Ubi
O15085	ENSG00000132694	ARHGEF11	0.9547	0.398126	-0.143072	-0.0288	NDEPs_NDEGs	part5	no	no	non Ubi
O15091	ENSG00000100890	PRORP	0.0073755	0.00510995	-0.529523	-1.0294	NDEPs_DEGs	part46	sig	no	non Ubi
O15111	ENSG00000213341	CHUK	0.79378	0.291691	-0.180607	-0.162	NDEPs_NDEGs	part5	no	no	non Ubi
O15116	ENSG00000175324	LSM1	0.95162	0.021382	-0.707387	0.0334	DEPs_NDEGs	part28	sig	no	non Ubi
O15117	ENSG00000082074	FYB1	0.025077	0.682876	0.297925	1.1674	NDEPs_DEGs	part46	sig	no	non Ubi
O15118	ENSG00000141458	NPC1	0.93423	0.928557	-0.0178543	0.0895	NDEPs_NDEGs	part5	no	Ubi	non sig
O15119	ENSG00000135111	TBX3	0.9399	0.562742	-0.0783916	-0.2694	NDEPs_NDEGs	part5	no	Ubi	non sig
O15120	ENSG00000169692	AGPAT2	0.00029067	0.00421778	-1.2648	-1.0863	DEPs_DEGs	part1379	sig	no	non Ubi
O15121	ENSG00000143753	DEGS1	0.28014	0.524237	-0.131079	0.3659	NDEPs_NDEGs	part5	no	no	non Ubi
O15126	ENSG00000085365	SCAMP1	0.9547	0.000202791	-0.437675	0.0406	NDEPs_NDEGs	part5	sig	Ubi	non sig
O15127	ENSG00000140497	SCAMP2	0.36256	0.566645	0.218145	-0.3629	NDEPs_NDEGs	part5	no	no	non Ubi
O15143	ENSG00000130429	ARPC1B	0.9444	0.0557766	0.641145	0.2163	NDEPs_NDEGs	part28	no	Ubi	non sig
O15144	ENSG00000163466	ARPC2	3.54e-05	0.0148375	0.570273	0.7171	NDEPs_NDEGs	part5	sig	no	non Ubi
O15145	ENSG00000111229	ARPC3	0.39122	0.228176	0.27282	-0.3474	NDEPs_NDEGs	part5	no	no	non Ubi
O15155	ENSG00000105829	BET1	0.82398	0.000108241	-0.616178	-0.1361	DEPs_NDEGs	part28	sig	no	non Ubi
O15160	ENSG00000171453	POLR1C	0.10811	1.22e-09	-1.26244	-0.3748	DEPs_NDEGs	part28	sig	Ubi	non sig
O15162	ENSG00000188313	PLSCR1	4.89e-11	0.00466986	1.58625	2.1317	DEPs_DEGs	part1379	sig	Ubi	Ubi_up
O15164	ENSG00000122779	TRIM24	0.81206	3.1e-06	-1.02828	0.1548	DEPs_NDEGs	part28	sig	no	non Ubi
O15173	ENSG00000164040	PGRMC2	0.95162	0.0282011	0.465764	-0.0766	NDEPs_NDEGs	part5	sig	no	non Ubi
O15182	ENSG00000153140	CETN3	0.83934	0.383406	-0.306797	0.1611	NDEPs_NDEGs	part5	no	no	non Ubi
O15194	ENSG00000144677	CTDSPL	0.0068659	0.648221	0.621399	0.7106	NDEPs_NDEGs	part28	sig	no	non Ubi
O15211	ENSG00000237441	RGL2	0.88019	0.889609	0.0218637	-0.1247	NDEPs_NDEGs	part5	no	no	non Ubi
O15212	ENSG00000204220	PFDN6	0.28802	0.000997478	-0.396995	-0.4896	NDEPs_NDEGs	part5	sig	no	non Ubi
O15213	ENSG00000227057	WDR46	0.32431	1.39e-06	-1.68791	-0.2929	DEPs_NDEGs	part28	sig	no	non Ubi
O15217	ENSG00000170899	GSTA4	0.68635	0.0880714	-0.755187	0.2297	NDEPs_NDEGs	part28	no	no	non Ubi
O15226	ENSG00000186416	NKRF	0.23166	0.0085891	-0.286825	-0.3012	NDEPs_NDEGs	part5	sig	no	non Ubi
O15228	ENSG00000116906	GNPAT	0.96248	0.0129928	-0.465647	-0.0181	NDEPs_NDEGs	part5	sig	no	non Ubi
O15229	ENSG00000117009	KMO	1.38e-46	1.25e-06	-2.92571	-6.4548	DEPs_DEGs	part1379	sig	no	non Ubi
O15230	ENSG00000130702	LAMA5	0.33316	0.142778	1.1416	-0.5935	NDEPs_NDEGs	part28	no	no	non Ubi
O15231	ENSG00000147394	ZNF185	6.73e-08	0.00258319	-0.730976	-2.0738	DEPs_DEGs	part1379	sig	Ubi	non sig
O15234	ENSG00000108349	CASC3	0.95162	0.924003	-0.0135165	0.0788	NDEPs_NDEGs	part5	no	no	non Ubi
O15235	ENSG00000128626	MRPS12	0.32417	0.00938799	-0.662995	-0.2963	DEPs_NDEGs	part28	sig	no	non Ubi
O15247	ENSG00000155962	CLIC2	0.0028112	0.099674	0.567492	0.9823	NDEPs_NDEGs	part5	sig	no	non Ubi
O15254	ENSG00000087008	ACOX3	0.012663	0.0552973	-0.403159	-0.6723	NDEPs_NDEGs	part5	sig	no	non Ubi
O15258	ENSG00000157916	RER1	0.86528	0.199053	-0.160137	0.1016	NDEPs_NDEGs	part5	no	Ubi	Ubi_up
O15260	ENSG00000148248	SURF4	0.74102	0.289296	-0.193563	-0.2486	NDEPs_NDEGs	part5	no	no	non Ubi
O15264	ENSG00000156711	MAPK13	0.0090884	0.306293	-0.165795	-1.4611	NDEPs_DEGs	part46	sig	no	non Ubi
O15269	ENSG00000090054	SPTLC1	0.42713	5.94e-06	-0.928871	-0.2457	DEPs_NDEGs	part28	sig	Ubi	non sig
O15270	ENSG00000100596	SPTLC2	0.0069897	3.61e-06	-0.985474	-0.8896	DEPs_NDEGs	part28	sig	no	non Ubi
O15294	ENSG00000147162	OGT	0.67556	3.69e-07	-1.07942	-0.2238	DEPs_NDEGs	part28	sig	no	non Ubi
O15296	ENSG00000179593	ALOX15B	0.0040427	0.418112	1.97983	3.6305	NDEPs_DEGs	part1379	sig	no	non Ubi
O15305	ENSG00000140650	PMM2	0.011886	0.0102453	-0.410428	-0.6534	NDEPs_NDEGs	part5	sig	no	non Ubi
O15321	ENSG00000100926	TM9SF1	0.99998	0.00263489	-0.522521	-0.0001	NDEPs_NDEGs	part5	sig	no	non Ubi
O15327	ENSG00000109452	INPP4B	0.76582	0.0235498	-0.457278	-0.2781	NDEPs_NDEGs	part5	sig	no	non Ubi
O15335	ENSG00000136457	CHAD	0.044686	0.463567	0.137966	1.0036	NDEPs_DEGs	part46	sig	no	non Ubi
O15344	ENSG00000101871	MID1	0.020139	0.71481	0.0536213	-0.5871	NDEPs_NDEGs	part5	sig	no	non Ubi
P00533	ENSG00000146648	EGFR	0.013036	2.52e-05	-0.992914	-1.0296	DEPs_DEGs	part1379	sig	Ubi	Ubi_up_down
O15355	ENSG00000115241	PPM1G	0.19127	1.56e-06	-0.702247	-0.2587	DEPs_NDEGs	part28	sig	no	non Ubi
O15357	ENSG00000165458	INPPL1	0.87893	0.00418395	-0.331902	-0.1379	NDEPs_NDEGs	part5	sig	no	non Ubi
O15371	ENSG00000100353	EIF3D	0.069053	0.00370783	-0.279397	0.3503	NDEPs_NDEGs	part5	sig	no	non Ubi
O15372	ENSG00000147677	EIF3H	0.010845	0.195169	-0.124837	0.5119	NDEPs_NDEGs	part5	sig	no	non Ubi
O15379	ENSG00000171720	HDAC3	0.93802	0.000652258	-0.505219	-0.0646	NDEPs_NDEGs	part5	sig	no	non Ubi
O15381	ENSG00000143748	NVL	0.0011785	0.0508988	-0.254652	-0.5245	NDEPs_NDEGs	part5	sig	no	non Ubi
O15382	ENSG00000105552	BCAT2	0.16368	5.32e-06	-0.854777	0.4242	DEPs_NDEGs	part28	sig	no	non Ubi
O15397	ENSG00000133704	IPO8	0.63462	0.0129772	-0.316156	0.2932	NDEPs_NDEGs	part5	sig	no	non Ubi
O15400	ENSG00000079950	STX7	4.46e-07	0.000183186	1.07865	0.9212	DEPs_NDEGs	part28	sig	Ubi	non sig
P00915	ENSG00000133742	CA1	0.16796	0.0556693	0.817046	-1.6117	NDEPs_NDEGs	part1379	no	Ubi	Ubi_up_down
O15431	ENSG00000136868	SLC31A1	0.036045	0.280966	0.782764	-0.9135	NDEPs_NDEGs	part28	sig	no	non Ubi
O15438	ENSG00000108846	ABCC3	0.95162	0.809851	0.0548184	-0.1797	NDEPs_NDEGs	part5	no	Ubi	Ubi_up
O15439	ENSG00000125257	ABCC4	0.053139	0.468351	0.119491	0.8022	NDEPs_NDEGs	part5	no	Ubi	Ubi_up
O15446	ENSG00000117877	POLR1G	0.44847	0.141904	-0.270691	0.3641	NDEPs_NDEGs	part5	no	no	non Ubi
O15455	ENSG00000164342	TLR3	0.91337	0.878847	-0.0197245	-0.2192	NDEPs_NDEGs	part5	no	no	non Ubi
O15460	ENSG00000072682	P4HA2	5.75e-06	0.00124243	-1.33469	-1.5438	DEPs_DEGs	part1379	sig	no	non Ubi
O15484	ENSG00000149260	CAPN5	0.00074773	0.917641	-0.0305688	0.656	NDEPs_NDEGs	part5	sig	no	non Ubi
O15498	ENSG00000106636	YKT6	0.71916	0.9057	0.0140697	-0.1882	NDEPs_NDEGs	part5	no	no	non Ubi
O15511	ENSG00000162704	ARPC5	0.10512	0.00383817	0.989688	0.4574	DEPs_NDEGs	part28	sig	Ubi	non sig
O15514	ENSG00000144231	POLR2D	0.016443	0.0844559	-0.198192	-0.4653	NDEPs_NDEGs	part5	sig	no	non Ubi
O15519	ENSG00000003402	CFLAR	0.39899	0.537652	0.4713	0.3237	NDEPs_NDEGs	part5	no	Ubi	non sig
O15530	ENSG00000140992	PDPK1	0.8954	0.330995	-0.129012	-0.0804	NDEPs_NDEGs	part5	no	no	non Ubi
O15533	ENSG00000231925	TAPBP	0.95162	0.728754	0.104176	-0.0342	NDEPs_NDEGs	part5	no	no	non Ubi
O15541	ENSG00000125352	RNF113A	0.95162	0.618722	0.0865235	0.0904	NDEPs_NDEGs	part5	no	no	non Ubi
O15550	ENSG00000147050	KDM6A	0.71276	0.245491	-0.186828	-0.2052	NDEPs_NDEGs	part5	no	no	non Ubi
P02545	ENSG00000160789	LMNA	NA	0.00290804	1.05457	2.0507	DEPs_NDEGs	part1379	sig	Ubi	Ubi_up_down
O43143	ENSG00000109606	DHX15	0.43662	6.77e-10	-0.791822	-0.3675	DEPs_NDEGs	part28	sig	no	non Ubi
O43148	ENSG00000101654	RNMT	0.83655	2.65e-05	-0.587069	-0.1593	DEPs_NDEGs	part28	sig	no	non Ubi
O43149	ENSG00000074755	ZZEF1	0.87904	0.85381	-0.0228795	-0.1106	NDEPs_NDEGs	part5	no	Ubi	non sig
O43155	ENSG00000185070	FLRT2	0.36801	0.553549	-0.0910046	0.3821	NDEPs_NDEGs	part5	no	no	non Ubi
O43156	ENSG00000101407	TTI1	0.067012	0.0162099	-0.382112	-0.4811	NDEPs_NDEGs	part5	sig	no	non Ubi
O43157	ENSG00000164050	PLXNB1	0.0083294	0.0816367	0.365721	-0.6346	NDEPs_NDEGs	part5	sig	no	non Ubi
O43159	ENSG00000132275	RRP8	0.92674	9.98e-06	-0.792727	-0.1054	DEPs_NDEGs	part28	sig	no	non Ubi
O43164	ENSG00000198961	PJA2	0.25475	0.000182962	0.953054	0.5689	DEPs_NDEGs	part28	sig	no	non Ubi
O43166	ENSG00000197555	SIPA1L1	0.2541	0.119893	-0.244581	-0.4315	NDEPs_NDEGs	part5	no	no	non Ubi
O43169	ENSG00000103018	CYB5B	0.15022	0.0725249	-0.185275	-0.3194	NDEPs_NDEGs	part5	no	Ubi	non sig
O43172	ENSG00000136875	PRPF4	0.95162	0.00146701	-0.600082	-0.1206	DEPs_NDEGs	part28	sig	no	non Ubi
O43174	ENSG00000095596	CYP26A1	0.23019	0.645304	0.134963	1.9164	NDEPs_NDEGs	part46	no	no	non Ubi
O43175	ENSG00000092621	PHGDH	0.17532	0.191366	-0.386533	0.7173	NDEPs_NDEGs	part5	no	Ubi	non sig
O43181	ENSG00000164258	NDUFS4	1.18e-10	0.525513	-0.0759544	1.1827	NDEPs_DEGs	part46	sig	no	non Ubi
O43182	ENSG00000047648	ARHGAP6	4.95e-12	0.141369	1.91302	3.0858	NDEPs_DEGs	part1379	sig	no	non Ubi
O43189	ENSG00000112511	PHF1	2.14e-07	0.0537631	0.361275	1.3657	NDEPs_DEGs	part46	sig	no	non Ubi
O43236	ENSG00000108387	SEPTIN4	4.05e-15	0.438544	0.264721	3.6231	NDEPs_DEGs	part46	sig	no	non Ubi
O43237	ENSG00000135720	DYNC1LI2	0.47895	0.154506	-0.183127	-0.3591	NDEPs_NDEGs	part5	no	no	non Ubi
O43240	ENSG00000129451	KLK10	0.95162	0.514467	-0.40859	0.1955	NDEPs_NDEGs	part5	no	no	non Ubi
O43242	ENSG00000108344	PSMD3	0.038995	0.00010664	-0.307962	-0.4492	NDEPs_NDEGs	part5	sig	no	non Ubi
O43251	ENSG00000100320	RBFOX2	0.28561	2.62e-05	-0.621541	0.4156	DEPs_NDEGs	part28	sig	no	non Ubi
O43252	ENSG00000138801	PAPSS1	3.66e-15	1.3e-05	-0.720693	-2.2624	DEPs_DEGs	part1379	sig	Ubi	Ubi_up
O43264	ENSG00000086827	ZW10	0.22916	0.000106781	-0.427704	-0.4331	NDEPs_NDEGs	part5	sig	no	non Ubi
O43278	ENSG00000166145	SPINT1	0.020029	4e-05	-1.232	-2.178	DEPs_DEGs	part1379	sig	no	non Ubi
O43281	ENSG00000100842	EFS	0.36009	0.0537771	-0.400242	-0.4488	NDEPs_NDEGs	part5	no	no	non Ubi
O43290	ENSG00000175467	SART1	0.95162	3.06e-05	-0.788993	0.0496	DEPs_NDEGs	part28	sig	no	non Ubi
O43291	ENSG00000167642	SPINT2	9.1e-06	0.00863976	-0.459792	-1.7422	NDEPs_DEGs	part46	sig	no	non Ubi
O43292	ENSG00000197858	GPAA1	0.68581	0.000937314	-0.700887	0.1563	DEPs_NDEGs	part28	sig	Ubi	non sig
O43293	ENSG00000167657	DAPK3	0.54276	0.00110411	0.802021	0.4657	DEPs_NDEGs	part28	sig	no	non Ubi
O43294	ENSG00000140682	TGFB1I1	0.0011644	0.0005871	1.89443	1.2786	DEPs_DEGs	part1379	sig	no	non Ubi
O43295	ENSG00000196220	SRGAP3	3.85e-09	0.041221	-0.238541	-1.8267	NDEPs_DEGs	part46	sig	no	non Ubi
O43299	ENSG00000242802	AP5Z1	0.81151	0.332702	0.181705	0.224	NDEPs_NDEGs	part5	no	no	non Ubi
O43301	ENSG00000165868	HSPA12A	0.0035222	0.00755721	2.28905	0.7216	DEPs_NDEGs	part28	sig	Ubi	non sig
O43303	ENSG00000103540	CCP110	0.55814	0.0669287	0.867387	-0.2726	NDEPs_NDEGs	part28	no	no	non Ubi
O43306	ENSG00000174233	ADCY6	0.16238	0.671363	-0.0786525	-0.3806	NDEPs_NDEGs	part5	no	no	non Ubi
O43310	ENSG00000134030	CTIF	5.61e-19	0.497421	0.100563	2.2816	NDEPs_DEGs	part46	sig	no	non Ubi
O43314	ENSG00000145725	PPIP5K2	0.27576	0.0204193	-0.309766	-0.3196	NDEPs_NDEGs	part5	sig	no	non Ubi
O43318	ENSG00000135341	MAP3K7	0.95162	0.89648	0.019134	-0.046	NDEPs_NDEGs	part5	no	no	non Ubi
O43324	ENSG00000124802	EEF1E1	0.089094	0.000490918	-0.308185	-0.465	NDEPs_NDEGs	part5	sig	no	non Ubi
O43347	ENSG00000135097	MSI1	0.01384	4.46e-07	-1.61439	-0.8497	DEPs_NDEGs	part28	sig	no	non Ubi
O43353	ENSG00000104312	RIPK2	0.001089	0.159514	-0.213551	-0.9122	NDEPs_NDEGs	part5	sig	no	non Ubi
O43374	ENSG00000105808	RASA4	0.02854	0.963914	0.0112354	1.4443	NDEPs_DEGs	part46	sig	Ubi	Ubi_up
O43379	ENSG00000075702	WDR62	0.0038634	0.0196307	0.439231	-2.4206	NDEPs_DEGs	part46	sig	no	non Ubi
P02549	ENSG00000163554	SPTA1	0.029095	0.0688323	0.419751	3.4443	NDEPs_DEGs	part46	sig	Ubi	Ubi_up_down
O43395	ENSG00000117360	PRPF3	0.78205	5.75e-06	-1.49043	-0.1198	DEPs_NDEGs	part28	sig	no	non Ubi
O43396	ENSG00000091164	TXNL1	0.86412	3.06e-05	-0.536002	0.0897	NDEPs_NDEGs	part5	sig	Ubi	Ubi_up
O43399	ENSG00000101150	TPD52L2	0.71017	0.150538	0.264911	0.0998	NDEPs_NDEGs	part5	no	no	non Ubi
O43402	ENSG00000131148	EMC8	0.42255	0.0331326	-0.352572	-0.2424	NDEPs_NDEGs	part5	sig	no	non Ubi
O43414	ENSG00000117419	ERI3	0.95162	0.427023	-0.0969248	-0.0322	NDEPs_NDEGs	part5	no	no	non Ubi
O43422	ENSG00000137492	THAP12	0.8855	0.000663132	-0.692748	0.1185	DEPs_NDEGs	part28	sig	no	non Ubi
O43426	ENSG00000159082	SYNJ1	0.95162	0.692933	0.0714508	0.0582	NDEPs_NDEGs	part5	no	no	non Ubi
O43427	ENSG00000172500	FIBP	0.86751	0.0900972	-0.390283	-0.1279	NDEPs_NDEGs	part5	no	no	non Ubi
O43432	ENSG00000075151	EIF4G3	0.1299	0.0100032	-0.377196	-0.5112	NDEPs_NDEGs	part5	sig	Ubi	non sig
O43447	ENSG00000171960	PPIH	0.070286	4.21e-07	-0.712142	-0.4183	DEPs_NDEGs	part28	sig	no	non Ubi
P02675	ENSG00000171564	FGB	NA	0.448624	0.319527	-0.855	NDEPs_NDEGs	part5	NA	Ubi	Ubi_up_down
O43474	ENSG00000136826	KLF4	8.37e-13	0.0398982	0.328409	4.2203	NDEPs_DEGs	part46	sig	no	non Ubi
O43488	ENSG00000053371	AKR7A2	0.57199	0.198111	-0.165904	0.2823	NDEPs_NDEGs	part5	no	no	non Ubi
O43490	ENSG00000007062	PROM1	0.63065	0.844518	0.0265838	-1.4399	NDEPs_NDEGs	part46	no	no	non Ubi
O43491	ENSG00000079819	EPB41L2	0.35919	0.97747	0.00741273	-0.4103	NDEPs_NDEGs	part5	no	Ubi	non sig
O43493	ENSG00000152291	TGOLN2	0.72979	0.135289	-0.258692	0.197	NDEPs_NDEGs	part5	no	no	non Ubi
O43497	ENSG00000006283	CACNA1G	3.24e-07	0.0152967	7.04293	-2.5296	DEPs_DEGs	part1379	sig	no	non Ubi
O43504	ENSG00000134248	LAMTOR5	0.29852	0.11131	0.270866	0.2578	NDEPs_NDEGs	part5	no	no	non Ubi
O43505	ENSG00000174684	B4GAT1	1.3e-10	4.64e-06	-0.844147	1.1753	DEPs_DEGs	part1379	sig	no	non Ubi
O43513	ENSG00000155868	MED7	0.82125	0.333179	-0.427483	-0.1339	NDEPs_NDEGs	part5	no	no	non Ubi
O43529	ENSG00000115526	CHST10	0.18914	0.346049	-0.174053	-0.3766	NDEPs_NDEGs	part5	no	no	non Ubi
O43556	ENSG00000127990	SGCE	4.04e-16	0.0150828	1.88052	3.1848	DEPs_DEGs	part1379	sig	no	non Ubi
O43566	ENSG00000169220	RGS14	0.92946	0.641631	0.259736	-0.138	NDEPs_NDEGs	part5	no	no	non Ubi
O43567	ENSG00000082996	RNF13	0.0030611	0.397386	1.20716	0.7882	NDEPs_NDEGs	part28	sig	no	non Ubi
O43570	ENSG00000074410	CA12	2e-09	0.00144441	-0.444227	-5.3744	NDEPs_DEGs	part46	sig	no	non Ubi
O43583	ENSG00000139726	DENR	0.78847	0.0208305	-0.567906	-0.1466	NDEPs_NDEGs	part5	sig	no	non Ubi
O43592	ENSG00000184575	XPOT	0.78253	0.00446606	-0.329004	-0.1719	NDEPs_NDEGs	part5	sig	no	non Ubi
O43598	ENSG00000112667	DNPH1	0.5679	0.0559253	-0.532374	-0.2765	NDEPs_NDEGs	part5	no	no	non Ubi
O43602	ENSG00000077279	DCX	0.022983	0.216559	-0.429817	-2.9219	NDEPs_DEGs	part46	sig	no	non Ubi
O43615	ENSG00000104980	TIMM44	0.99501	7.48e-08	-0.852363	0.0048	DEPs_NDEGs	part28	sig	no	non Ubi
O43617	ENSG00000054116	TRAPPC3	0.86249	0.638394	-0.122334	0.0924	NDEPs_NDEGs	part5	no	no	non Ubi
O43633	ENSG00000130724	CHMP2A	0.987	0.0306599	0.516709	-0.0147	NDEPs_NDEGs	part5	sig	no	non Ubi
O43639	ENSG00000071051	NCK2	0.0018021	0.647338	-0.0493365	0.569	NDEPs_NDEGs	part5	sig	no	non Ubi
O43657	ENSG00000000003	TSPAN6	0.071276	0.112228	-0.298254	0.5547	NDEPs_NDEGs	part5	no	no	non Ubi
O43660	ENSG00000171566	PLRG1	0.47518	0.00113891	-0.536503	-0.1511	NDEPs_NDEGs	part5	sig	no	non Ubi
O43665	ENSG00000148908	RGS10	0.17052	0.521229	-0.103901	0.7049	NDEPs_NDEGs	part5	no	no	non Ubi
O43670	ENSG00000010244	ZNF207	0.11146	2.77e-05	-1.4026	-0.3592	DEPs_NDEGs	part28	sig	no	non Ubi
O43674	ENSG00000136521	NDUFB5	0.016384	0.00682826	-0.428226	0.635	NDEPs_NDEGs	part5	sig	no	non Ubi
O43676	ENSG00000119013	NDUFB3	0.92366	0.569868	0.154997	-0.0973	NDEPs_NDEGs	part5	no	no	non Ubi
O43677	ENSG00000109390	NDUFC1	0.86088	0.188584	-0.518315	0.1285	NDEPs_NDEGs	part5	no	no	non Ubi
O43678	ENSG00000131495	NDUFA2	0.95162	0.114168	-0.240354	0.0387	NDEPs_NDEGs	part5	no	no	non Ubi
O43681	ENSG00000198356	GET3	0.30375	0.0107229	-0.324397	-0.2324	NDEPs_NDEGs	part5	sig	no	non Ubi
P02679	ENSG00000171557	FGG	6.04e-06	0.184719	0.546973	8.7466	NDEPs_DEGs	part46	sig	Ubi	Ubi_up_down
O43692	ENSG00000137558	PI15	0.0012953	0.430054	1.17635	2.0174	NDEPs_DEGs	part1379	sig	no	non Ubi
O43707	ENSG00000130402	ACTN4	0.0030118	0.0278464	0.736681	0.6414	DEPs_NDEGs	part28	sig	Ubi	non sig
O43708	ENSG00000100577	GSTZ1	3.35e-06	0.000566089	-1.01553	-1.1532	DEPs_DEGs	part1379	sig	no	non Ubi
O43709	ENSG00000071462	BUD23	0.028709	0.060184	-0.892789	-0.4237	NDEPs_NDEGs	part28	sig	no	non Ubi
O43715	ENSG00000170855	TRIAP1	0.0083063	0.000541745	-0.864084	-0.5278	DEPs_NDEGs	part28	sig	no	non Ubi
O43716	ENSG00000257218	GATC	0.20664	4.08e-05	-1.19112	-0.3846	DEPs_NDEGs	part28	sig	no	non Ubi
O43719	ENSG00000102241	HTATSF1	0.50349	2.5e-07	-0.802401	0.259	DEPs_NDEGs	part28	sig	no	non Ubi
O43731	ENSG00000100196	KDELR3	0.49516	0.107393	-1.03621	-0.4979	NDEPs_NDEGs	part28	no	no	non Ubi
O43739	ENSG00000008256	CYTH3	1.56e-05	0.177124	0.437157	0.8394	NDEPs_NDEGs	part5	sig	no	non Ubi
O43741	ENSG00000131791	PRKAB2	0.7828	0.00834556	0.32019	0.242	NDEPs_NDEGs	part5	sig	no	non Ubi
O43747	ENSG00000166747	AP1G1	0.00044882	7.31e-05	-0.70674	-0.7369	DEPs_NDEGs	part28	sig	Ubi	Ubi_up
O43752	ENSG00000135823	STX6	0.98197	0.360157	-0.1114	-0.0111	NDEPs_NDEGs	part5	no	no	non Ubi
O43759	ENSG00000100321	SYNGR1	0.00042889	0.0168465	1.04865	1.1803	DEPs_DEGs	part1379	sig	no	non Ubi
O43760	ENSG00000108639	SYNGR2	0.029758	0.834524	-0.103102	-0.8244	NDEPs_NDEGs	part5	sig	no	non Ubi
O43765	ENSG00000104969	SGTA	0.96936	2.28e-05	-0.658033	-0.0146	DEPs_NDEGs	part28	sig	Ubi	non sig
O43772	ENSG00000178537	SLC25A20	0.64081	0.199135	0.174495	-0.2112	NDEPs_NDEGs	part5	no	no	non Ubi
O43776	ENSG00000134440	NARS1	0.28786	0.139735	-0.138746	-0.2481	NDEPs_NDEGs	part5	no	no	non Ubi
O43790	ENSG00000170442	KRT86	0.39381	0.00108289	0.590979	-1.731	DEPs_NDEGs	part1379	sig	no	non Ubi
P02730	ENSG00000004939	SLC4A1	0.64642	0.0699635	0.536851	0.6889	NDEPs_NDEGs	part5	no	Ubi	Ubi_up_down
O43805	ENSG00000176101	SSNA1	0.95162	0.733434	-0.148225	0.0444	NDEPs_NDEGs	part5	no	no	non Ubi
O43809	ENSG00000167005	NUDT21	0.2907	4.84e-06	-0.90794	-0.4006	DEPs_NDEGs	part28	sig	no	non Ubi
O43813	ENSG00000115365	LANCL1	0.73504	0.202075	0.214368	0.2019	NDEPs_NDEGs	part5	no	no	non Ubi
O43815	ENSG00000115808	STRN	0.99622	0.00786144	-0.376301	-0.0022	NDEPs_NDEGs	part5	sig	no	non Ubi
O43818	ENSG00000114767	RRP9	0.086865	2.12e-09	-1.58512	-0.481	DEPs_NDEGs	part28	sig	no	non Ubi
O43819	ENSG00000284194	SCO2	0.56475	0.00691551	-0.518927	0.9282	NDEPs_NDEGs	part5	sig	no	non Ubi
O43822	ENSG00000160226	CFAP410	0.73267	0.10455	-0.230919	-0.1634	NDEPs_NDEGs	part5	no	no	non Ubi
O43823	ENSG00000105127	AKAP8	0.46146	1.67e-07	-1.81992	-0.2641	DEPs_NDEGs	part28	sig	no	non Ubi
O43824	ENSG00000178605	GTPBP6	0.41466	0.215257	-0.189837	0.2104	NDEPs_NDEGs	part5	no	no	non Ubi
O43826	ENSG00000137700	SLC37A4	5.59e-07	0.00954036	-0.518481	-1.1249	NDEPs_DEGs	part46	sig	no	non Ubi
O43837	ENSG00000101365	IDH3B	0.3351	0.0180296	-0.263717	0.1996	NDEPs_NDEGs	part5	sig	no	non Ubi
O43847	ENSG00000078618	NRDC	0.90107	0.00302067	-0.688933	-0.0723	DEPs_NDEGs	part28	sig	no	non Ubi
O43852	ENSG00000128595	CALU	0.99129	0.130737	-0.16437	-0.0177	NDEPs_NDEGs	part5	no	no	non Ubi
O43854	ENSG00000164176	EDIL3	1.29e-07	0.194282	0.959431	2.3501	NDEPs_DEGs	part1379	sig	no	non Ubi
O43861	ENSG00000166377	ATP9B	0.68318	0.00372249	-0.361461	-0.1376	NDEPs_NDEGs	part5	sig	no	non Ubi
O43865	ENSG00000168710	AHCYL1	0.82983	0.230875	0.222628	-0.1874	NDEPs_NDEGs	part5	no	no	non Ubi
O43866	ENSG00000073754	CD5L	0.33669	0.0278034	0.923721	3.0547	DEPs_NDEGs	part1379	sig	no	non Ubi
O43895	ENSG00000122121	XPNPEP2	1.66e-05	0.104653	0.490202	2.5659	NDEPs_DEGs	part46	sig	no	non Ubi
O43896	ENSG00000129250	KIF1C	0.016351	0.146764	-0.512506	0.6079	NDEPs_NDEGs	part5	sig	no	non Ubi
O43909	ENSG00000012232	EXTL3	0.66167	0.843809	-0.0451529	-0.2476	NDEPs_NDEGs	part5	no	no	non Ubi
O43913	ENSG00000164815	ORC5	0.102	0.979417	0.00388288	-0.4677	NDEPs_NDEGs	part5	no	no	non Ubi
O43914	ENSG00000011600	TYROBP	0.0019435	0.324108	1.39254	2.0231	NDEPs_DEGs	part1379	sig	Ubi	non sig
O43920	ENSG00000168653	NDUFS5	0.95162	0.000223459	-0.824682	-0.0774	DEPs_NDEGs	part28	sig	no	non Ubi
O43924	ENSG00000156973	PDE6D	0.45002	0.383666	0.410588	0.2136	NDEPs_NDEGs	part5	no	no	non Ubi
O43929	ENSG00000115947	ORC4	0.93591	0.054309	-0.397775	0.1142	NDEPs_NDEGs	part5	no	no	non Ubi
O43933	ENSG00000127980	PEX1	0.065334	0.164757	0.200012	-0.6263	NDEPs_NDEGs	part5	no	no	non Ubi
O60216	ENSG00000164754	RAD21	0.53788	0.00102352	-0.868687	0.2355	DEPs_NDEGs	part28	sig	no	non Ubi
O60218	ENSG00000198074	AKR1B10	0.26492	0.00537152	0.441903	1.5565	NDEPs_NDEGs	part46	sig	no	non Ubi
O60220	ENSG00000126953	TIMM8A	0.032555	0.737607	0.0654598	-0.7669	NDEPs_NDEGs	part5	sig	no	non Ubi
O60231	ENSG00000204560	DHX16	0.48733	3.54e-06	-0.513819	-0.1806	NDEPs_NDEGs	part5	sig	no	non Ubi
O60232	ENSG00000173465	ZNRD2	0.80332	1.48e-05	-1.08824	-0.1139	DEPs_NDEGs	part28	sig	no	non Ubi
O60234	ENSG00000130755	GMFG	0.0038762	0.0154102	0.577168	1.4874	NDEPs_DEGs	part46	sig	no	non Ubi
O60237	ENSG00000077157	PPP1R12B	4.66e-31	0.000302516	0.799647	3.4516	DEPs_DEGs	part1379	sig	no	non Ubi
O60238	ENSG00000104765	BNIP3L	1.55e-05	0.000438819	1.08963	1.0231	DEPs_DEGs	part1379	sig	no	non Ubi
O60244	ENSG00000180182	MED14	0.93261	5.17e-07	-0.584062	-0.1253	NDEPs_NDEGs	part5	sig	no	non Ubi
O60245	ENSG00000169851	PCDH7	0.46381	0.73745	-0.0766456	-0.6722	NDEPs_NDEGs	part5	no	no	non Ubi
O60256	ENSG00000141127	PRPSAP2	0.79106	0.0420074	-0.211885	-0.1034	NDEPs_NDEGs	part5	sig	no	non Ubi
O60262	ENSG00000176533	GNG7	1.27e-05	0.00133468	1.31381	1.2627	DEPs_DEGs	part1379	sig	no	non Ubi
O60264	ENSG00000153147	SMARCA5	0.81121	9.4e-07	-1.22061	-0.1583	DEPs_NDEGs	part28	sig	no	non Ubi
O60266	ENSG00000138031	ADCY3	0.31312	0.0185102	-0.373226	0.586	NDEPs_NDEGs	part5	sig	no	non Ubi
O60271	ENSG00000008294	SPAG9	0.95162	0.11295	-0.118736	0.0633	NDEPs_NDEGs	part5	no	no	non Ubi
O60279	ENSG00000173705	SUSD5	1.74e-05	0.0555402	1.95176	2.0119	NDEPs_DEGs	part1379	sig	no	non Ubi
O60282	ENSG00000168280	KIF5C	2.03e-09	0.0626232	0.19781	3.3398	NDEPs_DEGs	part46	sig	no	non Ubi
O60285	ENSG00000074590	NUAK1	1.51e-09	0.028856	0.988756	2.8165	DEPs_DEGs	part1379	sig	no	non Ubi
O60287	ENSG00000142207	URB1	0.028259	1.74e-07	-0.521019	-0.8185	NDEPs_NDEGs	part5	sig	no	non Ubi
O60291	ENSG00000102858	MGRN1	0.9519	0.156357	-0.302122	0.0298	NDEPs_NDEGs	part5	no	no	non Ubi
O60306	ENSG00000021776	AQR	0.019878	6.95e-07	-0.638371	-0.533	DEPs_NDEGs	part28	sig	no	non Ubi
O60313	ENSG00000198836	OPA1	0.64522	0.287485	-0.0908825	-0.2116	NDEPs_NDEGs	part5	no	no	non Ubi
P04075	ENSG00000149925	ALDOA	0.040866	5.94e-07	0.666648	0.9292	DEPs_NDEGs	part28	sig	Ubi	Ubi_up_down
O60318	ENSG00000160294	MCM3AP	0.38222	8.82e-05	-0.611377	-0.3533	DEPs_NDEGs	part28	sig	no	non Ubi
O60331	ENSG00000186111	PIP5K1C	0.90331	0.00306175	-0.462496	0.1479	NDEPs_NDEGs	part5	sig	no	non Ubi
O60333	ENSG00000054523	KIF1B	0.71226	0.137914	-0.15954	0.1749	NDEPs_NDEGs	part5	no	no	non Ubi
O60341	ENSG00000004487	KDM1A	0.41396	1.64e-06	-1.23525	-0.2519	DEPs_NDEGs	part28	sig	no	non Ubi
O60343	ENSG00000136111	TBC1D4	5.19e-18	0.0459896	0.308679	1.8875	NDEPs_DEGs	part46	sig	no	non Ubi
O60361	ENSG00000123009	NME2P1	0.28729	0.165858	0.181698	0.8745	NDEPs_NDEGs	part5	no	Ubi	non sig
O60427	ENSG00000149485	FADS1	0.00012288	0.626769	0.0931892	0.9424	NDEPs_NDEGs	part5	sig	no	non Ubi
P04264	ENSG00000167768	KRT1	0.80577	0.594435	0.203474	-1.1232	NDEPs_NDEGs	part46	no	Ubi	Ubi_up_down
O60443	ENSG00000105928	GSDME	0.0014137	0.149123	0.588302	1.1176	NDEPs_DEGs	part1379	sig	no	non Ubi
O60449	ENSG00000054219	LY75	0.00067122	0.68285	-0.109103	-1.3789	NDEPs_DEGs	part46	sig	no	non Ubi
O60462	ENSG00000118257	NRP2	5.9e-25	0.00789955	0.857552	4.0919	DEPs_DEGs	part1379	sig	no	non Ubi
O60476	ENSG00000198162	MAN1A2	0.05772	0.00609559	-0.438322	-0.4965	NDEPs_NDEGs	part5	sig	no	non Ubi
O60486	ENSG00000136040	PLXNC1	0.00070458	0.0362496	0.623131	1.5864	DEPs_DEGs	part1379	sig	no	non Ubi
O60487	ENSG00000149573	MPZL2	1.24e-07	2.87e-07	-1.60636	-2.0179	DEPs_DEGs	part1379	sig	no	non Ubi
O60488	ENSG00000068366	ACSL4	0.91337	0.502881	0.0515582	0.2008	NDEPs_NDEGs	part5	no	no	non Ubi
O60493	ENSG00000112335	SNX3	1.35e-08	0.292864	0.0965617	0.7953	NDEPs_NDEGs	part5	sig	Ubi	non sig
O60496	ENSG00000147443	DOK2	0.030212	0.456558	0.532056	1.3548	NDEPs_DEGs	part46	sig	no	non Ubi
O60499	ENSG00000104915	STX10	0.82153	0.000400654	-1.97069	-0.1456	DEPs_NDEGs	part28	sig	no	non Ubi
O60502	ENSG00000198408	OGA	0.93843	0.0253555	-0.217135	0.0738	NDEPs_NDEGs	part5	sig	Ubi	Ubi_up
O60503	ENSG00000162104	ADCY9	0.00023806	0.403953	0.400373	0.9662	NDEPs_NDEGs	part5	sig	Ubi	Ubi_up
O60504	ENSG00000120896	SORBS3	0.00015558	0.0142224	0.90995	1.1697	DEPs_DEGs	part1379	sig	no	non Ubi
O60506	ENSG00000135316	SYNCRIP	0.71997	3.8e-07	-0.73062	-0.1633	DEPs_NDEGs	part28	sig	no	non Ubi
O60507	ENSG00000169902	TPST1	0.99501	9.61e-05	-1.42933	0.0067	DEPs_NDEGs	part28	sig	no	non Ubi
O60508	ENSG00000168438	CDC40	0.95162	3.83e-06	-1.67779	-0.0642	DEPs_NDEGs	part28	sig	no	non Ubi
O60513	ENSG00000121578	B4GALT4	0.95162	0.400218	-0.150771	0.0678	NDEPs_NDEGs	part5	no	no	non Ubi
O60518	ENSG00000137040	RANBP6	0.026925	0.000592545	-0.404803	-0.7397	NDEPs_NDEGs	part5	sig	no	non Ubi
O60524	ENSG00000165525	NEMF	0.95939	0.353582	-0.0715463	-0.0378	NDEPs_NDEGs	part5	no	no	non Ubi
O60547	ENSG00000112699	GMDS	0.17434	0.0119303	-0.441027	-0.4623	NDEPs_NDEGs	part5	sig	no	non Ubi
O60551	ENSG00000152465	NMT2	0.92276	0.234048	-0.184038	-0.1284	NDEPs_NDEGs	part5	no	no	non Ubi
O60563	ENSG00000129315	CCNT1	0.95162	0.38321	0.0697714	0.1476	NDEPs_NDEGs	part5	no	no	non Ubi
O60568	ENSG00000106397	PLOD3	0.9733	0.0444236	-0.252	-0.0191	NDEPs_NDEGs	part5	sig	no	non Ubi
O60573	ENSG00000135930	EIF4E2	0.05306	0.0402924	-0.369999	-0.2317	NDEPs_NDEGs	part5	sig	no	non Ubi
O60583	ENSG00000082258	CCNT2	0.0021794	0.0393395	-0.358621	-0.5235	NDEPs_NDEGs	part5	sig	no	non Ubi
O60603	ENSG00000137462	TLR2	0.65146	0.157058	1.17926	0.3442	NDEPs_NDEGs	part28	no	no	non Ubi
O60610	ENSG00000131504	DIAPH1	0.1537	0.112593	-0.20372	-0.5628	NDEPs_NDEGs	part5	no	Ubi	non sig
O60613	ENSG00000183291	SELENOF	0.86054	0.014513	-0.3614	0.1728	NDEPs_NDEGs	part5	sig	no	non Ubi
O60635	ENSG00000117472	TSPAN1	7.12e-09	2.42e-05	-3.22357	-4.5113	DEPs_DEGs	part1379	sig	no	non Ubi
O60636	ENSG00000134198	TSPAN2	3.75e-28	0.0128502	1.25489	3.8413	DEPs_DEGs	part1379	sig	no	non Ubi
O60637	ENSG00000140391	TSPAN3	0.88019	0.0477004	-0.963352	-0.1009	DEPs_NDEGs	part28	sig	no	non Ubi
O60645	ENSG00000180104	EXOC3	0.2195	0.161096	0.139992	0.3087	NDEPs_NDEGs	part5	no	no	non Ubi
O60658	ENSG00000073417	PDE8A	0.00098189	9.16e-06	-0.72182	-0.5846	DEPs_NDEGs	part28	sig	no	non Ubi
O60664	ENSG00000105355	PLIN3	0.096301	0.000948383	0.620019	0.6067	DEPs_NDEGs	part28	sig	Ubi	non sig
O60671	ENSG00000113456	RAD1	0.048014	0.353119	-0.236646	0.3916	NDEPs_NDEGs	part5	sig	no	non Ubi
O60673	ENSG00000009413	REV3L	6.35e-33	0.686086	-0.0549438	-1.9948	NDEPs_DEGs	part46	sig	no	non Ubi
O60674	ENSG00000096968	JAK2	0.054787	0.543611	0.0798329	0.5955	NDEPs_NDEGs	part5	no	Ubi	non sig
O60678	ENSG00000185238	PRMT3	0.0054905	0.00244148	-0.511494	-0.5451	NDEPs_NDEGs	part5	sig	no	non Ubi
O60684	ENSG00000025800	KPNA6	0.78285	2.15e-05	-0.398315	-0.1017	NDEPs_NDEGs	part5	sig	no	non Ubi
O60687	ENSG00000102359	SRPX2	0.00075709	0.000838547	4.33794	1.7779	DEPs_DEGs	part1379	sig	no	non Ubi
O60701	ENSG00000109814	UGDH	0.012587	3.51e-06	-0.832983	-1.0111	DEPs_DEGs	part1379	sig	no	non Ubi
O60704	ENSG00000128294	TPST2	0.43578	0.269717	0.662322	-0.4686	NDEPs_NDEGs	part28	no	no	non Ubi
O60711	ENSG00000110031	LPXN	0.36299	0.365897	0.582136	0.4103	NDEPs_NDEGs	part5	no	no	non Ubi
O60716	ENSG00000198561	CTNND1	0.56756	0.000623498	-0.523958	-0.2065	NDEPs_NDEGs	part5	sig	Ubi	non sig
O60725	ENSG00000116237	ICMT	0.12414	0.00326866	-0.439991	-0.5121	NDEPs_NDEGs	part5	sig	no	non Ubi
O60739	ENSG00000114784	EIF1B	1.08e-10	0.176393	-0.750651	1.4606	NDEPs_DEGs	part1379	sig	no	non Ubi
O60749	ENSG00000205302	SNX2	0.0014495	0.000340004	0.596317	0.6688	DEPs_NDEGs	part28	sig	no	non Ubi
O60760	ENSG00000163106	HPGDS	0.49893	0.304443	2.57262	-0.5843	NDEPs_NDEGs	part28	no	no	non Ubi
O60762	ENSG00000000419	DPM1	0.63271	0.00156784	-0.367043	0.2149	NDEPs_NDEGs	part5	sig	Ubi	non sig
O60763	ENSG00000138768	USO1	0.78468	0.735937	-0.0453787	0.1515	NDEPs_NDEGs	part5	no	Ubi	non sig
O60783	ENSG00000120333	MRPS14	0.91589	0.313769	0.227058	-0.1169	NDEPs_NDEGs	part5	no	no	non Ubi
O60784	ENSG00000100284	TOM1	0.56835	0.796091	0.0538933	0.2902	NDEPs_NDEGs	part5	no	Ubi	non sig
O60814	ENSG00000197903	H2BC12	0.95162	0.0342804	-0.320729	-0.0542	NDEPs_NDEGs	part5	sig	no	non Ubi
O60825	ENSG00000123836	PFKFB2	0.010603	0.241028	-0.120147	-0.8603	NDEPs_NDEGs	part5	sig	no	non Ubi
O60826	ENSG00000101997	CCDC22	0.56998	0.0441975	0.371642	-0.1858	NDEPs_NDEGs	part5	sig	no	non Ubi
O60828	ENSG00000102103	PQBP1	0.45447	0.0241861	-1.38679	0.3643	DEPs_NDEGs	part28	sig	no	non Ubi
O60830	ENSG00000126768	TIMM17B	0.99501	0.00286871	-0.776279	-0.0029	DEPs_NDEGs	part28	sig	no	non Ubi
O60831	ENSG00000243279	PRAF2	0.84262	0.161854	0.243938	-0.2518	NDEPs_NDEGs	part5	no	no	non Ubi
O60832	ENSG00000130826	DKC1	0.059161	0.000339952	-0.678716	-0.3537	DEPs_NDEGs	part28	sig	no	non Ubi
O60841	ENSG00000158417	EIF5B	0.93766	4.52e-05	-0.458369	-0.1076	NDEPs_NDEGs	part5	sig	no	non Ubi
O60861	ENSG00000007237	GAS7	0.6476	0.000979955	0.502659	0.366	NDEPs_NDEGs	part5	sig	no	non Ubi
O60869	ENSG00000107223	EDF1	0.48805	0.793137	-0.0973811	0.3264	NDEPs_NDEGs	part5	no	no	non Ubi
O60870	ENSG00000151657	KIN	0.12456	5.16e-05	-0.81637	-0.3946	DEPs_NDEGs	part28	sig	no	non Ubi
O60879	ENSG00000147202	DIAPH2	0.71784	0.0695601	0.247612	0.2069	NDEPs_NDEGs	part5	no	no	non Ubi
O60880	ENSG00000183918	SH2D1A	0.68445	0.445935	1.13817	0.4183	NDEPs_NDEGs	part28	no	no	non Ubi
O60884	ENSG00000069345	DNAJA2	0.77029	0.0120653	-0.256716	-0.106	NDEPs_NDEGs	part5	sig	no	non Ubi
O60885	ENSG00000141867	BRD4	0.12478	0.000378641	-0.567817	0.3281	NDEPs_NDEGs	part5	sig	no	non Ubi
O60888	ENSG00000112514	CUTA	0.10014	0.15408	0.255739	0.4692	NDEPs_NDEGs	part5	no	no	non Ubi
O60890	ENSG00000079482	OPHN1	0.41836	0.0318021	0.369771	-0.3236	NDEPs_NDEGs	part5	sig	no	non Ubi
O60894	ENSG00000132329	RAMP1	0.098502	0.289796	0.350512	-1.1192	NDEPs_NDEGs	part46	no	no	non Ubi
O60895	ENSG00000131477	RAMP2	0.60441	0.000506156	0.810601	0.4389	DEPs_NDEGs	part28	sig	no	non Ubi
O60906	ENSG00000135587	SMPD2	1.26e-05	0.031336	0.586916	-1.2025	DEPs_DEGs	part1379	sig	no	non Ubi
O60907	ENSG00000101849	TBL1X	0.18184	0.00134133	-0.939075	-0.3752	DEPs_NDEGs	part28	sig	Ubi	non sig
O60921	ENSG00000136273	HUS1	0.1818	0.620574	0.0854482	-0.4045	NDEPs_NDEGs	part5	no	no	non Ubi
O60925	ENSG00000113068	PFDN1	0.98168	0.962181	0.00973212	0.0139	NDEPs_NDEGs	part5	no	no	non Ubi
O60927	ENSG00000204619	PPP1R11	0.78242	0.181675	0.49303	0.1469	NDEPs_NDEGs	part5	no	no	non Ubi
O60934	ENSG00000104320	NBN	0.97791	0.000560339	-0.710683	-0.0238	DEPs_NDEGs	part28	sig	no	non Ubi
O60936	ENSG00000140939	NOL3	0.76559	0.184055	0.644985	-0.2318	NDEPs_NDEGs	part28	no	no	non Ubi
O60941	ENSG00000138101	DTNB	7.75e-07	0.0343435	0.341671	-0.7511	NDEPs_NDEGs	part5	sig	no	non Ubi
O60942	ENSG00000111880	RNGTT	0.80308	0.0482078	-0.362431	-0.1917	NDEPs_NDEGs	part5	sig	no	non Ubi
O75023	ENSG00000105609	LILRB5	0.0001907	0.0787247	0.281831	2.8024	NDEPs_DEGs	part46	sig	no	non Ubi
O75027	ENSG00000131269	ABCB7	0.67228	0.40062	-0.164415	0.1903	NDEPs_NDEGs	part5	no	no	non Ubi
O75044	ENSG00000266028	SRGAP2	0.0015516	0.458351	0.110716	0.6772	NDEPs_NDEGs	part5	sig	no	non Ubi
O75056	ENSG00000162512	SDC3	0.80926	0.0294211	-0.448458	-0.2204	NDEPs_NDEGs	part5	sig	no	non Ubi
O75063	ENSG00000116199	FAM20B	0.95162	0.111719	-0.237173	0.0497	NDEPs_NDEGs	part5	no	no	non Ubi
O75083	ENSG00000071127	WDR1	0.00075064	0.000105896	0.609339	0.8626	DEPs_NDEGs	part28	sig	Ubi	Ubi_up
O75084	ENSG00000155760	FZD7	1.51e-21	0.0317348	1.33922	4.3472	DEPs_DEGs	part1379	sig	no	non Ubi
O75094	ENSG00000184347	SLIT3	5.78e-07	0.491536	0.121707	2.3448	NDEPs_DEGs	part46	sig	no	non Ubi
O75110	ENSG00000054793	ATP9A	0.67933	0.00500393	-0.278031	-0.3324	NDEPs_NDEGs	part5	sig	no	non Ubi
O75112	ENSG00000122367	LDB3	4.69e-12	0.165616	1.71914	3.6701	NDEPs_DEGs	part1379	sig	no	non Ubi
O75113	ENSG00000102921	N4BP1	0.47169	0.0439128	0.148652	0.2205	NDEPs_NDEGs	part5	sig	no	non Ubi
O75116	ENSG00000134318	ROCK2	0.0062373	0.00356442	0.418947	0.572	NDEPs_NDEGs	part5	sig	no	non Ubi
O75122	ENSG00000163539	CLASP2	0.95162	0.0892267	-0.154473	-0.0844	NDEPs_NDEGs	part5	no	no	non Ubi
O75128	ENSG00000106078	COBL	5.43e-23	0.244366	0.239486	-3.7557	NDEPs_DEGs	part46	sig	no	non Ubi
O75131	ENSG00000085719	CPNE3	0.95007	0.172435	0.152173	0.1093	NDEPs_NDEGs	part5	no	Ubi	non sig
O75140	ENSG00000100150	DEPDC5	0.65928	0.481219	0.130589	0.2633	NDEPs_NDEGs	part5	no	no	non Ubi
O75143	ENSG00000175224	ATG13	0.51688	0.0561112	0.929241	0.2555	NDEPs_NDEGs	part28	no	no	non Ubi
O75146	ENSG00000130787	HIP1R	0.13635	0.00026979	-0.839488	-0.685	DEPs_NDEGs	part28	sig	Ubi	non sig
O75147	ENSG00000124006	OBSL1	0.13869	0.00115094	-0.510011	0.4966	NDEPs_NDEGs	part5	sig	no	non Ubi
O75150	ENSG00000103549	RNF40	0.95162	4.16e-08	-1.50056	-0.0995	DEPs_NDEGs	part28	sig	no	non Ubi
O75151	ENSG00000197724	PHF2	0.45617	2.63e-06	-0.462041	0.1283	NDEPs_NDEGs	part5	sig	no	non Ubi
O75152	ENSG00000058673	ZC3H11A	0.63573	0.0140859	-0.510127	-0.4364	NDEPs_NDEGs	part5	sig	no	non Ubi
O75153	ENSG00000132361	CLUH	0.2909	9.29e-05	-0.649541	-0.332	DEPs_NDEGs	part28	sig	no	non Ubi
O75155	ENSG00000144712	CAND2	0.13533	0.600721	0.0848156	0.6204	NDEPs_NDEGs	part5	no	no	non Ubi
O75157	ENSG00000196428	TSC22D2	0.36916	0.0986941	2.14882	0.6726	NDEPs_NDEGs	part28	no	no	non Ubi
O75165	ENSG00000138246	DNAJC13	0.95162	0.0809752	-0.141075	-0.0684	NDEPs_NDEGs	part5	no	Ubi	non sig
O75170	ENSG00000100239	PPP6R2	0.93497	0.000287573	-0.598053	-0.0914	DEPs_NDEGs	part28	sig	no	non Ubi
O75175	ENSG00000088038	CNOT3	0.027987	0.000745235	-0.552162	-0.4197	NDEPs_NDEGs	part5	sig	no	non Ubi
O75179	ENSG00000132466	ANKRD17	0.00020125	0.000119681	-0.558317	-0.4541	NDEPs_NDEGs	part5	sig	no	non Ubi
O75182	ENSG00000127511	SIN3B	0.93288	0.031458	-0.268517	-0.1076	NDEPs_NDEGs	part5	sig	no	non Ubi
O75190	ENSG00000105993	DNAJB6	0.0025423	0.00243987	-0.548128	0.5781	NDEPs_NDEGs	part5	sig	Ubi	Ubi_up
O75204	ENSG00000135956	TMEM127	0.036226	0.346609	-0.314776	0.4468	NDEPs_NDEGs	part5	sig	no	non Ubi
O75208	ENSG00000088682	COQ9	3.71e-05	0.11409	-0.392346	-0.5562	NDEPs_NDEGs	part5	sig	no	non Ubi
O75223	ENSG00000006625	GGCT	0.5572	0.00451544	-0.584989	-0.1613	DEPs_NDEGs	part28	sig	no	non Ubi
O75251	ENSG00000115286	NDUFS7	0.49405	0.192244	-0.179307	0.2499	NDEPs_NDEGs	part5	no	no	non Ubi
O75298	ENSG00000125744	RTN2	0.89324	0.0228432	1.47512	-0.1902	DEPs_NDEGs	part28	sig	no	non Ubi
O75306	ENSG00000158864	NDUFS2	0.013714	7.23e-05	-0.55781	0.7515	NDEPs_NDEGs	part5	sig	no	non Ubi
O75312	ENSG00000109917	ZPR1	0.30249	0.0391751	-0.322731	0.3751	NDEPs_NDEGs	part5	sig	Ubi	Ubi_up
O75317	ENSG00000152484	USP12	0.010991	0.97096	-0.0118851	0.8987	NDEPs_NDEGs	part5	sig	no	non Ubi
O75319	ENSG00000144048	DUSP11	0.048884	0.00146245	1.02529	0.4975	DEPs_NDEGs	part28	sig	no	non Ubi
O75323	ENSG00000146729	NIPSNAP2	0.10501	0.116366	-0.346852	-0.3741	NDEPs_NDEGs	part5	no	no	non Ubi
O75326	ENSG00000138623	SEMA7A	6.88e-27	0.00847309	0.673638	3.7201	DEPs_DEGs	part1379	sig	no	non Ubi
O75339	ENSG00000138615	CILP	0.1256	0.262499	2.9128	-1.121	NDEPs_NDEGs	part1379	no	no	non Ubi
O75340	ENSG00000249915	PDCD6	0.61307	0.320985	0.117056	-0.3328	NDEPs_NDEGs	part5	no	no	non Ubi
O75347	ENSG00000171530	TBCA	0.064235	0.0336665	-0.28876	0.4793	NDEPs_NDEGs	part5	sig	no	non Ubi
O75348	ENSG00000136888	ATP6V1G1	0.4411	0.2113	0.575953	0.2501	NDEPs_NDEGs	part5	no	no	non Ubi
O75351	ENSG00000119541	VPS4B	0.93183	0.697368	-0.0469798	-0.1265	NDEPs_NDEGs	part5	no	no	non Ubi
O75352	ENSG00000129255	MPDU1	0.0091362	0.0492019	0.501827	-0.7974	NDEPs_NDEGs	part5	sig	no	non Ubi
O75355	ENSG00000168032	ENTPD3	0.5747	0.200196	0.461433	-0.7304	NDEPs_NDEGs	part5	no	no	non Ubi
O75356	ENSG00000187097	ENTPD5	0.046393	0.29816	0.203259	-0.6084	NDEPs_NDEGs	part5	sig	no	non Ubi
P07237	ENSG00000185624	P4HB	0.25288	0.210776	-0.208219	-0.5385	NDEPs_NDEGs	part5	no	Ubi	Ubi_up_down
O75368	ENSG00000131171	SH3BGRL	1.93e-07	2.32e-05	0.965481	1.0752	DEPs_DEGs	part1379	sig	no	non Ubi
O75369	ENSG00000136068	FLNB	0.93363	0.112351	0.547287	-0.1674	NDEPs_NDEGs	part5	no	Ubi	Ubi_up
O75376	ENSG00000141027	NCOR1	0.094569	0.0046725	-0.299278	-0.3995	NDEPs_NDEGs	part5	sig	no	non Ubi
O75379	ENSG00000117533	VAMP4	0.14897	0.250545	0.519096	0.5271	NDEPs_NDEGs	part5	no	no	non Ubi
O75380	ENSG00000145494	NDUFS6	0.8954	0.000569278	-0.721807	-0.1323	DEPs_NDEGs	part28	sig	no	non Ubi
O75381	ENSG00000142655	PEX14	0.98324	0.104867	-0.416373	0.0112	NDEPs_NDEGs	part5	no	no	non Ubi
O75382	ENSG00000110171	TRIM3	0.95162	0.439081	-0.0774007	-0.0764	NDEPs_NDEGs	part5	no	no	non Ubi
O75385	ENSG00000177169	ULK1	0.031874	0.00300158	-2.32801	0.5964	DEPs_NDEGs	part28	sig	no	non Ubi
O75386	ENSG00000078246	TULP3	0.48647	0.25598	-0.40066	-0.2073	NDEPs_NDEGs	part5	no	no	non Ubi
O75387	ENSG00000149150	SLC43A1	0.24962	0.0466308	-0.224168	-0.4749	NDEPs_NDEGs	part5	sig	no	non Ubi
O75390	ENSG00000062485	CS	0.028548	1.34e-07	-0.918398	-0.5091	DEPs_NDEGs	part28	sig	Ubi	non sig
O75391	ENSG00000091640	SPAG7	0.25925	0.00130231	-1.3528	0.3903	DEPs_NDEGs	part28	sig	no	non Ubi
O75394	ENSG00000243147	MRPL33	0.93368	0.827625	0.0563482	0.1243	NDEPs_NDEGs	part5	no	no	non Ubi
P07996	ENSG00000137801	THBS1	3.97e-29	0.0130696	3.55314	4.6736	DEPs_DEGs	part1379	sig	Ubi	Ubi_up_down
O75400	ENSG00000196504	PRPF40A	0.042368	4.66e-08	-0.820679	-0.3688	DEPs_NDEGs	part28	sig	no	non Ubi
O75410	ENSG00000147526	TACC1	2.88e-08	0.223422	0.123132	1.4161	NDEPs_DEGs	part46	sig	Ubi	Ubi_up
O75420	ENSG00000146830	GIGYF1	0.47533	0.525755	0.122887	0.2877	NDEPs_NDEGs	part5	no	no	non Ubi
O75427	ENSG00000077454	LRCH4	0.064403	0.776185	-0.0449991	0.5604	NDEPs_NDEGs	part5	no	no	non Ubi
O75431	ENSG00000128654	MTX2	0.51693	0.00434069	-0.528397	0.1841	NDEPs_NDEGs	part5	sig	no	non Ubi
O75436	ENSG00000122958	VPS26A	0.81209	0.428516	0.0966391	0.1792	NDEPs_NDEGs	part5	no	no	non Ubi
P08238	ENSG00000096384	HSP90AB1	0.5332	3.48e-07	-0.844285	0.2691	DEPs_NDEGs	part28	sig	Ubi	Ubi_up_down
O75439	ENSG00000105819	PMPCB	0.24507	1.19e-07	-0.918345	0.2452	DEPs_NDEGs	part28	sig	no	non Ubi
O75446	ENSG00000164105	SAP30	0.0017419	0.394032	-0.214627	0.8266	NDEPs_NDEGs	part5	sig	no	non Ubi
O75448	ENSG00000008838	MED24	2.48e-06	0.00153055	-0.631803	-0.7811	DEPs_NDEGs	part28	sig	no	non Ubi
O75449	ENSG00000186625	KATNA1	0.18766	0.00303095	-0.791058	0.381	DEPs_NDEGs	part28	sig	no	non Ubi
O75460	ENSG00000178607	ERN1	0.57365	0.0195102	-0.488808	-0.4493	NDEPs_NDEGs	part5	sig	no	non Ubi
O75475	ENSG00000164985	PSIP1	0.12486	0.00255291	-0.699685	0.4242	DEPs_NDEGs	part28	sig	Ubi	non sig
O75477	ENSG00000107566	ERLIN1	0.61763	0.146701	-0.353434	-0.3599	NDEPs_NDEGs	part5	no	no	non Ubi
O75487	ENSG00000076716	GPC4	0.92276	0.00380951	0.92754	-0.2022	DEPs_NDEGs	part28	sig	no	non Ubi
O75489	ENSG00000213619	NDUFS3	0.37843	0.163728	-0.154526	-0.255	NDEPs_NDEGs	part5	no	no	non Ubi
O75494	ENSG00000188529	SRSF10	0.1056	2.8e-07	-0.949782	-0.4432	DEPs_NDEGs	part28	sig	no	non Ubi
O75503	ENSG00000102805	CLN5	0.17927	0.1894	-0.298829	0.4166	NDEPs_NDEGs	part5	no	no	non Ubi
O75506	ENSG00000230989	HSBP1	0.95263	0.76071	0.075635	-0.032	NDEPs_NDEGs	part5	no	no	non Ubi
O75508	ENSG00000013297	CLDN11	9.8e-106	0.0789607	1.02445	7.78	NDEPs_DEGs	part1379	sig	Ubi	Ubi_up
O75521	ENSG00000198721	ECI2	0.080916	3.2e-06	-0.96895	-0.6989	DEPs_NDEGs	part28	sig	no	non Ubi
O75525	ENSG00000131773	KHDRBS3	0.74683	0.000258316	-1.04583	0.1907	DEPs_NDEGs	part28	sig	no	non Ubi
O75528	ENSG00000171148	TADA3	0.95162	0.0618889	-0.357946	-0.0395	NDEPs_NDEGs	part5	no	no	non Ubi
O75529	ENSG00000135801	TAF5L	0.95162	0.000830719	-0.827736	-0.0397	DEPs_NDEGs	part28	sig	no	non Ubi
O75530	ENSG00000074266	EED	0.28164	0.0029226	-0.567219	-0.2735	NDEPs_NDEGs	part5	sig	no	non Ubi
O75531	ENSG00000175334	BANF1	0.95162	0.285421	-0.168846	-0.1228	NDEPs_NDEGs	part5	no	Ubi	non sig
O75533	ENSG00000115524	SF3B1	0.023482	1.25e-08	-0.835864	-0.4708	DEPs_NDEGs	part28	sig	no	non Ubi
P08670	ENSG00000026025	VIM	0.0055987	0.0128999	0.358991	0.8814	NDEPs_NDEGs	part5	sig	Ubi	Ubi_up_down
O75554	ENSG00000120688	WBP4	0.95162	0.0681725	-0.885338	0.0629	NDEPs_NDEGs	part28	no	no	non Ubi
O75556	ENSG00000124939	SCGB2A1	0.00020715	0.0795601	-0.992525	-5.6297	NDEPs_DEGs	part1379	sig	Ubi	Ubi_up
O75558	ENSG00000135604	STX11	1.41e-05	0.163912	0.962778	1.8509	NDEPs_DEGs	part1379	sig	no	non Ubi
O75563	ENSG00000005020	SKAP2	9.72e-05	0.283092	0.942038	1.1925	NDEPs_DEGs	part1379	sig	no	non Ubi
O75569	ENSG00000180228	PRKRA	0.042697	1.77e-06	-0.652759	-0.4583	DEPs_NDEGs	part28	sig	no	non Ubi
O75570	ENSG00000120662	MTRF1	0.23724	0.575915	-0.136001	-0.3274	NDEPs_NDEGs	part5	no	no	non Ubi
O75581	ENSG00000070018	LRP6	0.51596	0.117963	0.290378	-0.3121	NDEPs_NDEGs	part5	no	no	non Ubi
O75582	ENSG00000100784	RPS6KA5	0.018571	0.0216896	-0.30345	-1.1614	NDEPs_DEGs	part46	sig	no	non Ubi
O75586	ENSG00000133997	MED6	0.30026	0.91988	0.0362817	0.3161	NDEPs_NDEGs	part5	no	no	non Ubi
P09543	ENSG00000173786	CNP	0.55008	0.715999	0.0451651	0.2088	NDEPs_NDEGs	part5	no	Ubi	Ubi_up_down
O75594	ENSG00000008438	PGLYRP1	0.95162	0.0325295	0.973585	0.2361	DEPs_NDEGs	part28	sig	no	non Ubi
O75602	ENSG00000077327	SPAG6	1.45e-16	0.0846085	-0.78346	-7.225	NDEPs_DEGs	part1379	sig	no	non Ubi
O75607	ENSG00000107833	NPM3	0.95162	0.0660206	-0.370826	-0.0323	NDEPs_NDEGs	part5	no	no	non Ubi
O75608	ENSG00000120992	LYPLA1	0.0221	0.0740729	-0.288654	-0.7626	NDEPs_NDEGs	part5	sig	Ubi	non sig
O75616	ENSG00000132591	ERAL1	0.4307	0.125459	-0.295032	-0.1916	NDEPs_NDEGs	part5	no	no	non Ubi
O75628	ENSG00000088320	REM1	0.88019	0.60831	0.141155	-0.3039	NDEPs_NDEGs	part5	no	no	non Ubi
O75636	ENSG00000142748	FCN3	0.31071	0.0043454	0.901628	1.1254	DEPs_NDEGs	part1379	sig	no	non Ubi
O75643	ENSG00000144028	SNRNP200	0.51249	3e-08	-0.627125	-0.2469	DEPs_NDEGs	part28	sig	Ubi	Ubi_up
O75663	ENSG00000143155	TIPRL	0.62903	0.799946	0.0256993	0.1971	NDEPs_NDEGs	part5	no	Ubi	non sig
O75674	ENSG00000141198	TOM1L1	5.57e-11	0.00131466	-1.67873	-1.8992	DEPs_DEGs	part1379	sig	no	non Ubi
O75676	ENSG00000162302	RPS6KA4	0.95162	0.0605252	0.280393	-0.0933	NDEPs_NDEGs	part5	no	no	non Ubi
O75683	ENSG00000148296	SURF6	0.99481	8.68e-05	-1.64986	-0.0066	DEPs_NDEGs	part28	sig	no	non Ubi
O75688	ENSG00000138032	PPM1B	0.42518	0.0394843	0.203632	0.2766	NDEPs_NDEGs	part5	sig	Ubi	non sig
O75691	ENSG00000120800	UTP20	0.002392	2.3e-05	-0.603353	-0.8364	DEPs_NDEGs	part28	sig	no	non Ubi
P11142	ENSG00000109971	HSPA8	0.99501	0.0001	-0.378843	0.0186	NDEPs_NDEGs	part5	sig	Ubi	Ubi_up_down
P12111	ENSG00000163359	COL6A3	0.12517	7.38e-06	2.8477	1.001	DEPs_NDEGs	part1379	sig	Ubi	Ubi_up_down
O75717	ENSG00000198554	WDHD1	0.024685	0.0111217	-0.289661	-1.153	NDEPs_DEGs	part46	sig	no	non Ubi
O75718	ENSG00000170275	CRTAP	2.87e-06	0.000929211	-1.02885	0.9994	DEPs_NDEGs	part28	sig	no	non Ubi
O75746	ENSG00000115840	SLC25A12	3.12e-06	0.000215112	0.669228	0.6207	DEPs_NDEGs	part28	sig	no	non Ubi
O75751	ENSG00000146477	SLC22A3	0.95162	0.927473	0.0846554	0.146	NDEPs_NDEGs	part5	no	no	non Ubi
O75781	ENSG00000099864	PALM	8.99e-08	0.269077	0.402613	1.2562	NDEPs_DEGs	part46	sig	Ubi	non sig
O75787	ENSG00000182220	ATP6AP2	0.58693	0.626874	0.0761987	0.2309	NDEPs_NDEGs	part5	no	no	non Ubi
O75791	ENSG00000100351	GRAP2	0.93124	0.563207	0.107194	-0.1999	NDEPs_NDEGs	part5	no	no	non Ubi
O75792	ENSG00000104889	RNASEH2A	0.31807	0.0353196	-1.05336	-1.2699	DEPs_NDEGs	part1379	sig	no	non Ubi
O75794	ENSG00000151465	CDC123	0.59841	0.0029959	-0.675305	-0.1644	DEPs_NDEGs	part28	sig	no	non Ubi
O75817	ENSG00000172336	POP7	0.76294	0.684137	0.178021	-0.138	NDEPs_NDEGs	part5	no	no	non Ubi
O75818	ENSG00000124787	RPP40	0.00023153	0.0126439	-0.434972	-0.9538	NDEPs_NDEGs	part5	sig	no	non Ubi
O75821	ENSG00000130811	EIF3G	2.04e-08	0.0149234	-0.301452	0.6919	NDEPs_NDEGs	part5	sig	no	non Ubi
O75822	ENSG00000104131	EIF3J	0.73404	0.0168319	-0.369717	-0.1474	NDEPs_NDEGs	part5	sig	no	non Ubi
O75828	ENSG00000159231	CBR3	0.51269	0.191236	0.227499	0.4624	NDEPs_NDEGs	part5	no	no	non Ubi
O75832	ENSG00000101843	PSMD10	0.78452	0.0949061	-0.290556	-0.1372	NDEPs_NDEGs	part5	no	Ubi	non sig
O75841	ENSG00000114638	UPK1B	0.00064767	0.0511291	0.511168	-3.4376	NDEPs_DEGs	part46	sig	no	non Ubi
O75843	ENSG00000213983	AP1G2	0.39046	0.378265	-0.143393	-0.2304	NDEPs_NDEGs	part5	no	no	non Ubi
O75844	ENSG00000084073	ZMPSTE24	0.92884	0.00851996	-0.29524	0.1087	NDEPs_NDEGs	part5	sig	Ubi	non sig
O75864	ENSG00000104866	PPP1R37	0.83934	0.00526807	-0.748734	-0.1569	DEPs_NDEGs	part28	sig	no	non Ubi
P12270	ENSG00000047410	TPR	0.026118	0.000142851	-0.435913	-0.4874	NDEPs_NDEGs	part5	sig	Ubi	Ubi_up_down
O75879	ENSG00000059691	GATB	0.9547	0.187643	-0.352775	0.0201	NDEPs_NDEGs	part5	no	no	non Ubi
O75881	ENSG00000172817	CYP7B1	0.052693	0.00270994	0.941807	0.5921	DEPs_NDEGs	part28	sig	no	non Ubi
O75882	ENSG00000088812	ATRN	0.45619	0.794698	0.0256834	-0.3953	NDEPs_NDEGs	part5	no	no	non Ubi
O75884	ENSG00000089050	RBBP9	0.88247	0.724934	-0.0411362	-0.1653	NDEPs_NDEGs	part5	no	no	non Ubi
O75886	ENSG00000115145	STAM2	0.76627	0.588966	0.0940059	-0.1726	NDEPs_NDEGs	part5	no	Ubi	Ubi_up
O75888	ENSG00000161955	TNFSF13	0.33902	0.0743756	2.324	-0.4526	NDEPs_NDEGs	part28	no	no	non Ubi
O75891	ENSG00000144908	ALDH1L1	0.95162	0.898005	0.0195351	-0.1327	NDEPs_NDEGs	part5	no	no	non Ubi
O75907	ENSG00000185000	DGAT1	0.55369	0.00103987	-0.592322	-0.3457	DEPs_NDEGs	part28	sig	no	non Ubi
O75909	ENSG00000090061	CCNK	0.82201	0.00616632	-0.42981	-0.239	NDEPs_NDEGs	part5	sig	no	non Ubi
P12814	ENSG00000072110	ACTN1	0.00026967	0.000292136	1.55195	1.1293	DEPs_DEGs	part1379	sig	Ubi	Ubi_up_down
O75915	ENSG00000144746	ARL6IP5	0.071048	0.00187339	0.707622	0.6134	DEPs_NDEGs	part28	sig	no	non Ubi
O75923	ENSG00000135636	DYSF	0.0024115	0.225203	0.40401	1.6728	NDEPs_DEGs	part46	sig	Ubi	non sig
O75925	ENSG00000033800	PIAS1	0.18204	0.512847	-0.0967276	0.2946	NDEPs_NDEGs	part5	no	no	non Ubi
O75934	ENSG00000116752	BCAS2	0.38752	4.69e-05	-0.676893	0.4862	DEPs_NDEGs	part28	sig	no	non Ubi
O75935	ENSG00000137100	DCTN3	0.023091	0.0784306	0.554271	0.3526	NDEPs_NDEGs	part5	sig	no	non Ubi
O75937	ENSG00000126698	DNAJC8	0.95162	0.291118	-0.103964	0.0309	NDEPs_NDEGs	part5	no	no	non Ubi
O75940	ENSG00000119953	SMNDC1	0.4869	0.00199917	-0.599462	0.1916	DEPs_NDEGs	part28	sig	no	non Ubi
O75943	ENSG00000152942	RAD17	0.53968	2.97e-05	0.763876	-0.1665	DEPs_NDEGs	part28	sig	no	non Ubi
O75947	ENSG00000167863	ATP5PD	0.98209	0.509493	0.0945977	0.0158	NDEPs_NDEGs	part5	no	no	non Ubi
O75954	ENSG00000011105	TSPAN9	1.86e-06	0.0255881	0.511661	0.737	NDEPs_NDEGs	part5	sig	no	non Ubi
O75955	ENSG00000137312	FLOT1	0.098105	0.00218541	0.561738	0.534	NDEPs_NDEGs	part5	sig	Ubi	non sig
O75962	ENSG00000038382	TRIO	0.037145	0.84946	-0.0208754	0.5126	NDEPs_NDEGs	part5	sig	no	non Ubi
O75964	ENSG00000167283	ATP5MG	0.049357	0.0230894	0.30208	0.4212	NDEPs_NDEGs	part5	sig	no	non Ubi
O75970	ENSG00000107186	MPDZ	4.66e-08	0.439738	-0.100165	1.3238	NDEPs_DEGs	part46	sig	Ubi	non sig
O75976	ENSG00000108582	CPD	0.52765	0.000184113	-0.542171	-0.486	NDEPs_NDEGs	part5	sig	no	non Ubi
O75995	ENSG00000122122	SASH3	0.95162	0.262646	1.08632	0.1384	NDEPs_NDEGs	part28	no	no	non Ubi
O76003	ENSG00000108010	GLRX3	0.78734	0.0647493	-0.249353	0.1221	NDEPs_NDEGs	part5	no	no	non Ubi
O76009	ENSG00000006059	KRT33A	0.99501	0.712354	-0.083229	-0.0349	NDEPs_NDEGs	part5	no	no	non Ubi
P15529	ENSG00000117335	CD46	0.49856	0.844732	0.0429698	-0.2785	NDEPs_NDEGs	part5	no	Ubi	Ubi_up_down
O76024	ENSG00000109501	WFS1	0.11985	0.572248	-0.169086	0.5657	NDEPs_NDEGs	part5	no	no	non Ubi
O76031	ENSG00000166855	CLPX	0.84198	2.27e-07	-1.23148	-0.1611	DEPs_NDEGs	part28	sig	no	non Ubi
O76054	ENSG00000100003	SEC14L2	0.045643	0.226775	0.194703	-0.7168	NDEPs_NDEGs	part5	sig	no	non Ubi
O76062	ENSG00000149809	TM7SF2	0.95162	0.344159	0.834682	0.1443	NDEPs_NDEGs	part28	no	no	non Ubi
O76070	ENSG00000173267	SNCG	7.02e-17	0.0544716	3.58745	4.0654	NDEPs_DEGs	part1379	sig	no	non Ubi
O76071	ENSG00000144021	CIAO1	0.78156	0.167821	-0.480346	-0.0946	NDEPs_NDEGs	part5	no	no	non Ubi
O76074	ENSG00000138735	PDE5A	0.58736	0.000586907	-0.907058	-0.4192	DEPs_NDEGs	part28	sig	no	non Ubi
O76075	ENSG00000169598	DFFB	0.91763	0.400122	-0.153381	-0.0972	NDEPs_NDEGs	part5	no	no	non Ubi
O76076	ENSG00000064205	CCN5	7.21e-05	0.44416	0.48894	3.4306	NDEPs_DEGs	part46	sig	no	non Ubi
O76082	ENSG00000197375	SLC22A5	1.61e-18	0.268309	0.319648	-2.1164	NDEPs_DEGs	part46	sig	no	non Ubi
O76094	ENSG00000174780	SRP72	0.73504	3.08e-05	-0.413351	-0.169	NDEPs_NDEGs	part5	sig	no	non Ubi
O94760	ENSG00000153904	DDAH1	0.95162	0.0188749	-0.634328	-0.1153	DEPs_NDEGs	part28	sig	no	non Ubi
O94762	ENSG00000108469	RECQL5	0.021323	0.0585086	0.421672	-0.4446	NDEPs_NDEGs	part5	sig	no	non Ubi
O94763	ENSG00000105176	URI1	0.69161	0.0374682	-0.283389	0.1828	NDEPs_NDEGs	part5	sig	no	non Ubi
O94766	ENSG00000149541	B3GAT3	0.95162	0.00513475	-0.489652	0.0686	NDEPs_NDEGs	part5	sig	no	non Ubi
O94768	ENSG00000081320	STK17B	0.38959	0.284991	1.24621	0.559	NDEPs_NDEGs	part28	no	no	non Ubi
O94769	ENSG00000106823	ECM2	1.82e-17	0.083026	0.562293	2.3464	NDEPs_DEGs	part46	sig	no	non Ubi
O94776	ENSG00000149480	MTA2	0.95162	2.33e-05	-0.578171	-0.0686	NDEPs_NDEGs	part5	sig	Ubi	non sig
P15941	ENSG00000185499	MUC1	0.037886	0.000224532	-0.501882	-1.5551	NDEPs_DEGs	part46	sig	Ubi	Ubi_up_down
O94804	ENSG00000072786	STK10	0.062596	0.220752	0.562428	0.601	NDEPs_NDEGs	part5	no	no	non Ubi
O94806	ENSG00000115825	PRKD3	0.72774	0.813814	-0.0420607	-0.2242	NDEPs_NDEGs	part5	no	no	non Ubi
O94808	ENSG00000131459	GFPT2	0.00038785	0.345499	0.755542	1.5536	NDEPs_DEGs	part1379	sig	no	non Ubi
O94819	ENSG00000176595	KBTBD11	0.30357	0.21542	0.747488	0.7092	NDEPs_NDEGs	part28	no	no	non Ubi
O94822	ENSG00000198862	LTN1	0.13102	0.288789	-0.123114	-0.4655	NDEPs_NDEGs	part5	no	no	non Ubi
O94826	ENSG00000154174	TOMM70	0.99161	0.0235389	-0.245873	0.0107	NDEPs_NDEGs	part5	sig	no	non Ubi
O94827	ENSG00000171680	PLEKHG5	0.96905	0.00636738	-0.691147	-0.0293	DEPs_NDEGs	part28	sig	no	non Ubi
O94829	ENSG00000117408	IPO13	0.66779	0.0159288	-0.362576	-0.1976	NDEPs_NDEGs	part5	sig	no	non Ubi
O94830	ENSG00000085788	DDHD2	0.0080146	0.242192	0.408794	0.4373	NDEPs_NDEGs	part5	sig	no	non Ubi
O94832	ENSG00000176658	MYO1D	9.81e-07	7.31e-06	2.13633	1.5799	DEPs_DEGs	part1379	sig	no	non Ubi
O94842	ENSG00000092203	TOX4	0.95162	2.7e-08	-2.03561	-0.0357	DEPs_NDEGs	part28	sig	no	non Ubi
O94851	ENSG00000133816	MICAL2	0.0002596	0.27387	0.906745	1.4956	NDEPs_DEGs	part1379	sig	no	non Ubi
O94855	ENSG00000150961	SEC24D	0.46008	0.116252	-0.315858	-0.4553	NDEPs_NDEGs	part5	no	no	non Ubi
O94856	ENSG00000163531	NFASC	3.41e-29	0.0729271	1.40669	5.1081	NDEPs_DEGs	part1379	sig	no	non Ubi
O94864	ENSG00000119760	SUPT7L	0.24912	0.000303962	-0.468008	-0.279	NDEPs_NDEGs	part5	sig	no	non Ubi
O94868	ENSG00000137478	FCHSD2	1.35e-28	0.0135449	0.70334	1.8072	DEPs_DEGs	part1379	sig	no	non Ubi
O94874	ENSG00000014123	UFL1	0.63719	0.0265085	-0.177387	-0.1993	NDEPs_NDEGs	part5	sig	no	non Ubi
O94875	ENSG00000154556	SORBS2	0.033884	0.0359533	2.36884	0.5545	DEPs_NDEGs	part28	sig	no	non Ubi
O94876	ENSG00000172765	TMCC1	0.0067984	0.13887	0.453872	-0.7284	NDEPs_NDEGs	part5	sig	no	non Ubi
O94880	ENSG00000106443	PHF14	0.79532	0.000125207	-0.693617	0.1454	DEPs_NDEGs	part28	sig	no	non Ubi
O94885	ENSG00000111961	SASH1	0.038772	0.115122	0.218115	0.9584	NDEPs_NDEGs	part5	sig	no	non Ubi
O94886	ENSG00000196187	TMEM63A	6.63e-05	0.425117	0.190032	-0.6258	NDEPs_NDEGs	part5	sig	no	non Ubi
O94887	ENSG00000006607	FARP2	0.984	0.712258	-0.0407247	0.0096	NDEPs_NDEGs	part5	no	no	non Ubi
O94888	ENSG00000163960	UBXN7	0.2426	8.65e-05	-0.615095	-0.2851	DEPs_NDEGs	part28	sig	no	non Ubi
O94898	ENSG00000198799	LRIG2	0.95162	0.001402	-0.838495	-0.066	DEPs_NDEGs	part28	sig	no	non Ubi
O94901	ENSG00000164828	SUN1	0.52531	0.218582	0.65218	0.2998	NDEPs_NDEGs	part28	no	Ubi	non sig
O94903	ENSG00000147471	PLPBP	0.15468	0.0551345	0.233126	0.2728	NDEPs_NDEGs	part5	no	no	non Ubi
O94905	ENSG00000147475	ERLIN2	0.95162	0.488637	0.173562	-0.045	NDEPs_NDEGs	part5	no	no	non Ubi
O94906	ENSG00000101161	PRPF6	0.15676	2e-05	-0.736879	0.2979	DEPs_NDEGs	part28	sig	Ubi	non sig
O94911	ENSG00000141338	ABCA8	8.53e-20	0.0544078	1.47662	3.2084	NDEPs_DEGs	part1379	sig	Ubi	Ubi_up
O94913	ENSG00000165494	PCF11	0.86189	0.156535	-0.262861	-0.1178	NDEPs_NDEGs	part5	no	no	non Ubi
O94915	ENSG00000075539	FRYL	0.14639	0.983366	0.00171246	-0.4353	NDEPs_NDEGs	part5	no	no	non Ubi
O94916	ENSG00000102908	NFAT5	0.11395	0.589327	-0.061832	-0.7732	NDEPs_NDEGs	part5	no	no	non Ubi
O94919	ENSG00000149218	ENDOD1	0.00035347	0.00032497	1.46321	1.3065	DEPs_DEGs	part1379	sig	no	non Ubi
O94923	ENSG00000138604	GLCE	0.8444	0.220968	-0.132442	0.21	NDEPs_NDEGs	part5	no	no	non Ubi
O94925	ENSG00000115419	GLS	4.12e-08	0.00276681	1.00517	1.3885	DEPs_DEGs	part1379	sig	no	non Ubi
O94952	ENSG00000135108	FBXO21	1.93e-06	0.13183	0.541091	0.8649	NDEPs_NDEGs	part5	sig	no	non Ubi
O94953	ENSG00000127663	KDM4B	0.00040445	0.00246903	0.820588	-0.8226	DEPs_NDEGs	part28	sig	no	non Ubi
O94955	ENSG00000164292	RHOBTB3	8.49e-06	0.232169	0.236295	1.9716	NDEPs_DEGs	part46	sig	no	non Ubi
O94956	ENSG00000137491	SLCO2B1	1.85e-12	0.0934843	1.94553	3.2894	NDEPs_DEGs	part1379	sig	Ubi	Ubi_up
O94964	ENSG00000149639	SOGA1	0.78718	0.45122	0.0852569	-0.1665	NDEPs_NDEGs	part5	no	no	non Ubi
P16157	ENSG00000029534	ANK1	0.028654	0.0781224	0.485037	1.6576	NDEPs_DEGs	part46	sig	Ubi	Ubi_up_down
P16403	ENSG00000187837	H1-2	0.95162	0.961631	0.0148473	0.1478	NDEPs_NDEGs	part5	no	Ubi	Ubi_up_down
O94979	ENSG00000138674	SEC31A	0.95162	0.085034	-0.26022	0.0535	NDEPs_NDEGs	part5	no	no	non Ubi
O94985	ENSG00000171603	CLSTN1	0.29878	0.682695	0.15496	0.3463	NDEPs_NDEGs	part5	no	no	non Ubi
O94992	ENSG00000186834	HEXIM1	0.097992	9.05e-06	-1.23464	-0.4481	DEPs_NDEGs	part28	sig	no	non Ubi
O95049	ENSG00000105289	TJP3	1.36e-16	0.141043	0.172219	-3.9695	NDEPs_DEGs	part46	sig	no	non Ubi
O95050	ENSG00000241644	INMT	1.86e-31	0.264019	1.33814	7.9832	NDEPs_DEGs	part1379	sig	no	non Ubi
O95059	ENSG00000163684	RPP14	0.17962	0.388014	-0.503257	-0.472	NDEPs_NDEGs	part5	no	no	non Ubi
O95070	ENSG00000174851	YIF1A	0.94074	0.737795	0.061732	-0.0933	NDEPs_NDEGs	part5	no	no	non Ubi
O95071	ENSG00000104517	UBR5	0.82666	0.000560204	-0.627292	-0.1698	DEPs_NDEGs	part28	sig	Ubi	non sig
O95081	ENSG00000106351	AGFG2	4.26e-13	0.0156253	0.329521	1.9596	NDEPs_DEGs	part46	sig	no	non Ubi
O95084	ENSG00000150687	PRSS23	0.95162	0.129439	0.901617	0.1403	NDEPs_NDEGs	part28	no	no	non Ubi
O95104	ENSG00000156304	SCAF4	0.15265	0.791069	-0.0480991	-0.2954	NDEPs_NDEGs	part5	no	no	non Ubi
O95136	ENSG00000267534	S1PR2	0.95162	0.777416	-0.0622849	0.0949	NDEPs_NDEGs	part5	no	no	non Ubi
O95139	ENSG00000165264	NDUFB6	0.95162	0.0379021	-0.719407	0.0722	DEPs_NDEGs	part28	sig	no	non Ubi
O95140	ENSG00000116688	MFN2	0.56647	0.0651769	-0.192419	0.1939	NDEPs_NDEGs	part5	no	no	non Ubi
O95149	ENSG00000169371	SNUPN	0.33359	2.01e-05	-1.24257	0.2711	DEPs_NDEGs	part28	sig	no	non Ubi
O95155	ENSG00000130939	UBE4B	0.31709	8.02e-06	-0.597049	-0.2494	DEPs_NDEGs	part28	sig	no	non Ubi
O95159	ENSG00000162300	ZFPL1	0.63283	0.376907	-0.147724	0.3016	NDEPs_NDEGs	part5	no	no	non Ubi
O95163	ENSG00000070061	ELP1	0.19414	0.000505401	-0.748644	-0.3552	DEPs_NDEGs	part28	sig	no	non Ubi
O95164	ENSG00000122042	UBL3	0.43671	0.106345	0.589652	0.3581	NDEPs_NDEGs	part28	no	no	non Ubi
O95167	ENSG00000170906	NDUFA3	0.95162	0.305067	-0.297883	-0.1268	NDEPs_NDEGs	part5	no	no	non Ubi
O95168	ENSG00000065518	NDUFB4	0.93674	0.116037	-0.201512	0.0895	NDEPs_NDEGs	part5	no	no	non Ubi
O95169	ENSG00000166136	NDUFB8	0.54808	0.000334414	-0.622958	0.2256	DEPs_NDEGs	part28	sig	no	non Ubi
O95182	ENSG00000267855	NDUFA7	0.26492	0.0229218	-0.474269	-0.6912	NDEPs_NDEGs	part5	sig	no	non Ubi
O95183	ENSG00000168899	VAMP5	1.43e-06	0.264081	0.317284	1.5568	NDEPs_DEGs	part46	sig	Ubi	non sig
O95197	ENSG00000133318	RTN3	0.91699	0.00939368	1.36166	0.0886	DEPs_NDEGs	part28	sig	Ubi	Ubi_up
O95199	ENSG00000136161	RCBTB2	0.0076513	0.263113	-0.238227	0.518	NDEPs_NDEGs	part5	sig	no	non Ubi
O95202	ENSG00000168924	LETM1	0.12481	0.000132693	-0.56232	-0.5045	NDEPs_NDEGs	part5	sig	no	non Ubi
P16615	ENSG00000174437	ATP2A2	0.91121	0.407212	0.0777885	-0.171	NDEPs_NDEGs	part5	no	Ubi	Ubi_up_down
O95210	ENSG00000118804	STBD1	0.033977	0.698057	0.128005	1.3654	NDEPs_DEGs	part46	sig	no	non Ubi
O95218	ENSG00000132485	ZRANB2	0.94902	6.19e-06	-1.5021	0.0979	DEPs_NDEGs	part28	sig	no	non Ubi
O95219	ENSG00000114520	SNX4	0.86284	0.176714	-0.231394	0.1067	NDEPs_NDEGs	part5	no	no	non Ubi
O95232	ENSG00000108848	LUC7L3	0.94246	3.25e-06	-0.67877	0.1246	DEPs_NDEGs	part28	sig	no	non Ubi
O95235	ENSG00000112984	KIF20A	0.24266	0.518059	-0.0758609	-2.3602	NDEPs_NDEGs	part46	no	no	non Ubi
O95236	ENSG00000128284	APOL3	4.18e-07	0.0117575	1.70134	2.1023	DEPs_DEGs	part1379	sig	no	non Ubi
O95239	ENSG00000090889	KIF4A	0.13806	0.0013436	-0.357246	-2.3002	NDEPs_NDEGs	part46	sig	no	non Ubi
O95248	ENSG00000100241	SBF1	0.93806	0.276236	0.121229	0.1115	NDEPs_NDEGs	part5	no	no	non Ubi
P21397	ENSG00000189221	MAOA	0.046678	0.00722028	-1.25172	0.9231	DEPs_NDEGs	part28	sig	Ubi	Ubi_up_down
O95251	ENSG00000136504	KAT7	0.95162	0.0004161	-0.570165	-0.0531	NDEPs_NDEGs	part5	sig	no	non Ubi
O95260	ENSG00000107669	ATE1	0.99998	0.103207	-0.389192	0	NDEPs_NDEGs	part5	no	no	non Ubi
O95278	ENSG00000112425	EPM2A	0.0022519	0.0497944	1.71302	1.1041	DEPs_DEGs	part1379	sig	no	non Ubi
O95292	ENSG00000124164	VAPB	0.79322	0.514548	0.0480507	0.1926	NDEPs_NDEGs	part5	no	Ubi	non sig
O95295	ENSG00000143553	SNAPIN	0.55146	0.319524	0.145286	0.1903	NDEPs_NDEGs	part5	no	no	non Ubi
O95297	ENSG00000197965	MPZL1	0.047778	0.429431	0.17996	0.6764	NDEPs_NDEGs	part5	sig	no	non Ubi
O95298	ENSG00000151366	NDUFC2	0.0005673	0.591684	0.0901466	-0.6776	NDEPs_NDEGs	part5	sig	no	non Ubi
O95299	ENSG00000130414	NDUFA10	0.57854	0.0305566	-0.3135	-0.1324	NDEPs_NDEGs	part5	sig	no	non Ubi
O95302	ENSG00000122642	FKBP9	0.062321	0.54044	-0.114781	0.7707	NDEPs_NDEGs	part5	no	no	non Ubi
O95319	ENSG00000048740	CELF2	7.62e-07	0.00761378	0.439664	1.7956	NDEPs_DEGs	part46	sig	no	non Ubi
O95336	ENSG00000130313	PGLS	0.88284	0.549477	-0.0777241	0.2055	NDEPs_NDEGs	part5	no	no	non Ubi
O95340	ENSG00000198682	PAPSS2	9.7e-11	0.0197921	0.520515	1.9871	NDEPs_DEGs	part46	sig	Ubi	non sig
O95342	ENSG00000073734	ABCB11	0.19391	0.00535322	-0.974265	-2.3786	DEPs_NDEGs	part1379	sig	no	non Ubi
O95347	ENSG00000136824	SMC2	0.0065159	0.00103185	-0.478553	-1.1428	NDEPs_DEGs	part46	sig	no	non Ubi
O95352	ENSG00000197548	ATG7	0.95162	0.379796	0.591666	0.0292	NDEPs_NDEGs	part28	no	no	non Ubi
O95361	ENSG00000221926	TRIM16	0.023755	0.0254658	-0.963026	-0.7124	DEPs_NDEGs	part28	sig	no	non Ubi
O95363	ENSG00000145982	FARS2	0.99501	0.00010168	-0.526603	-0.0054	NDEPs_NDEGs	part5	sig	no	non Ubi
O95365	ENSG00000178951	ZBTB7A	0.61543	0.00604936	0.793179	0.344	DEPs_NDEGs	part28	sig	no	non Ubi
O95372	ENSG00000011009	LYPLA2	0.97427	0.0114291	-0.477062	-0.0194	NDEPs_NDEGs	part5	sig	no	non Ubi
O95373	ENSG00000205339	IPO7	0.99501	0.0178072	-0.321821	0.0062	NDEPs_NDEGs	part5	sig	no	non Ubi
O95376	ENSG00000177479	ARIH2	0.082514	0.0189781	-0.371154	-0.2528	NDEPs_NDEGs	part5	sig	no	non Ubi
O95379	ENSG00000145779	TNFAIP8	0.13508	0.0851021	1.45427	0.6414	NDEPs_NDEGs	part28	no	no	non Ubi
O95382	ENSG00000142733	MAP3K6	0.39143	0.0308182	0.641113	0.5458	DEPs_NDEGs	part28	sig	Ubi	non sig
O95388	ENSG00000104415	CCN4	7.32e-10	0.0364256	0.732974	2.9568	DEPs_DEGs	part1379	sig	no	non Ubi
O95391	ENSG00000164609	SLU7	0.36626	0.602081	0.107785	0.331	NDEPs_NDEGs	part5	no	no	non Ubi
O95394	ENSG00000013375	PGM3	0.43237	0.534016	-0.112782	-0.3673	NDEPs_NDEGs	part5	no	no	non Ubi
O95396	ENSG00000124217	MOCS3	0.72018	0.358285	-0.0951222	-0.258	NDEPs_NDEGs	part5	no	no	non Ubi
O95400	ENSG00000169217	CD2BP2	0.94731	0.000127592	-1.23591	0.0624	DEPs_NDEGs	part28	sig	no	non Ubi
O95402	ENSG00000105085	MED26	0.95162	5.24e-09	-2.02123	-0.0873	DEPs_NDEGs	part28	sig	no	non Ubi
O95405	ENSG00000157077	ZFYVE9	0.95162	0.78393	-0.082626	-0.0556	NDEPs_NDEGs	part5	no	no	non Ubi
O95415	ENSG00000164713	BRI3	1.51e-06	0.481898	0.417215	1.4793	NDEPs_DEGs	part46	sig	no	non Ubi
O95425	ENSG00000197321	SVIL	3.61e-18	0.018005	1.52556	2.0899	DEPs_DEGs	part1379	sig	no	non Ubi
O95427	ENSG00000197563	PIGN	0.010661	0.0179276	-0.732563	-0.8233	DEPs_NDEGs	part28	sig	no	non Ubi
O95428	ENSG00000100767	PAPLN	0.35243	0.730794	-0.0460641	-0.6798	NDEPs_NDEGs	part5	no	no	non Ubi
O95433	ENSG00000100591	AHSA1	0.0030221	9.67e-07	-0.464262	-0.4339	NDEPs_NDEGs	part5	sig	no	non Ubi
P22105	ENSG00000168477	TNXB	7.34e-07	0.00567273	1.98733	2.3099	DEPs_DEGs	part1379	sig	Ubi	Ubi_up_down
O95445	ENSG00000204444	APOM	0.79118	0.0813942	1.11464	0.2536	NDEPs_NDEGs	part28	no	no	non Ubi
O95453	ENSG00000140694	PARN	0.33541	0.00131948	-0.729095	0.1898	DEPs_NDEGs	part28	sig	no	non Ubi
O95456	ENSG00000183527	PSMG1	0.018012	0.000328202	-0.826637	-0.5463	DEPs_NDEGs	part28	sig	no	non Ubi
O95466	ENSG00000184922	FMNL1	0.15573	0.132302	0.73395	0.8845	NDEPs_NDEGs	part28	no	Ubi	non sig
O95470	ENSG00000166224	SGPL1	0.0046371	0.19367	-0.319035	-0.93	NDEPs_NDEGs	part5	sig	Ubi	non sig
O95471	ENSG00000181885	CLDN7	1.68e-06	0.145049	0.270476	-3.3257	NDEPs_DEGs	part46	sig	no	non Ubi
O95478	ENSG00000164346	NSA2	0.019709	0.0100442	-1.01118	0.6099	DEPs_NDEGs	part28	sig	no	non Ubi
O95479	ENSG00000049239	H6PD	0.0073988	0.368502	0.116593	0.7117	NDEPs_NDEGs	part5	sig	no	non Ubi
O95486	ENSG00000113615	SEC24A	0.6473	0.182115	-0.189821	-0.2953	NDEPs_NDEGs	part5	no	no	non Ubi
P23246	ENSG00000116560	SFPQ	0.011526	6.32e-06	-0.571773	-0.5734	NDEPs_NDEGs	part5	sig	Ubi	Ubi_up_down
O95490	ENSG00000117114	ADGRL2	0.00018044	0.344793	0.169996	1.205	NDEPs_DEGs	part46	sig	no	non Ubi
O95497	ENSG00000112299	VNN1	NA	0.209211	0.785564	-0.2168	NDEPs_NDEGs	part28	NA	no	non Ubi
O95498	ENSG00000112303	VNN2	7.44e-06	0.0335502	1.14132	2.3287	DEPs_DEGs	part1379	sig	no	non Ubi
O95503	ENSG00000183741	CBX6	0.012263	0.0328845	-0.445268	0.6417	NDEPs_NDEGs	part5	sig	no	non Ubi
O95528	ENSG00000197496	SLC2A10	0.68295	0.184502	-1.18857	0.2218	NDEPs_NDEGs	part28	no	no	non Ubi
O95544	ENSG00000008130	NADK	0.44726	0.322749	0.887987	0.2532	NDEPs_NDEGs	part28	no	no	non Ubi
O95562	ENSG00000213064	SFT2D2	0.3452	0.00075781	0.572455	0.4471	NDEPs_NDEGs	part5	sig	no	non Ubi
O95563	ENSG00000143158	MPC2	0.018383	0.899497	0.0336876	0.6666	NDEPs_NDEGs	part5	sig	no	non Ubi
O95571	ENSG00000105755	ETHE1	0.15237	0.233389	-0.28715	0.4807	NDEPs_NDEGs	part5	no	no	non Ubi
O95573	ENSG00000123983	ACSL3	0.95162	0.235319	-0.134277	-0.0527	NDEPs_NDEGs	part5	no	no	non Ubi
O95602	ENSG00000068654	POLR1A	0.035922	7.39e-06	-0.95394	-0.9071	DEPs_NDEGs	part28	sig	Ubi	non sig
O95613	ENSG00000160299	PCNT	0.10268	0.541342	0.0827465	-0.4865	NDEPs_NDEGs	part5	no	Ubi	Ubi_up
O95619	ENSG00000127337	YEATS4	0.2493	0.00388543	-0.840041	-0.4485	DEPs_NDEGs	part28	sig	no	non Ubi
O95628	ENSG00000080802	CNOT4	0.68533	0.0866989	-0.731357	-0.1227	NDEPs_NDEGs	part28	no	no	non Ubi
O95630	ENSG00000124356	STAMBP	0.29072	0.716948	-0.0369318	-0.2391	NDEPs_NDEGs	part5	no	no	non Ubi
O95639	ENSG00000160917	CPSF4	0.060087	8.52e-07	-0.830193	0.4346	DEPs_NDEGs	part28	sig	no	non Ubi
O95644	ENSG00000131196	NFATC1	1.11e-06	0.000213879	1.82718	2.3384	DEPs_DEGs	part1379	sig	no	non Ubi
O95670	ENSG00000213760	ATP6V1G2	0.95769	0.776907	0.129222	0.045	NDEPs_NDEGs	part5	no	no	non Ubi
O95671	ENSG00000169093	ASMTL	0.038443	0.0880602	-0.183224	0.3875	NDEPs_NDEGs	part5	sig	no	non Ubi
O95672	ENSG00000171551	ECEL1	4.44e-24	0.112001	2.11554	4.5916	NDEPs_DEGs	part1379	sig	no	non Ubi
O95674	ENSG00000101290	CDS2	0.31622	0.192245	0.530057	0.4075	NDEPs_NDEGs	part5	no	no	non Ubi
O95684	ENSG00000213066	CEP43	9.1e-11	0.0477311	-0.258165	-1.1055	NDEPs_DEGs	part46	sig	no	non Ubi
O95685	ENSG00000132825	PPP1R3D	0.95162	0.0376202	0.361749	0.116	NDEPs_NDEGs	part5	sig	no	non Ubi
O95696	ENSG00000100425	BRD1	0.89006	2.03e-05	-0.61545	-0.0728	DEPs_NDEGs	part28	sig	no	non Ubi
O95707	ENSG00000105171	POP4	0.47896	7.46e-07	-1.08318	-0.1413	DEPs_NDEGs	part28	sig	no	non Ubi
O95714	ENSG00000128731	HERC2	0.63467	0.625471	-0.046105	-0.2328	NDEPs_NDEGs	part5	no	no	non Ubi
O95715	ENSG00000145824	CXCL14	NA	0.758337	0.0896956	-0.9754	NDEPs_NDEGs	part5	NA	no	non Ubi
O95716	ENSG00000105514	RAB3D	0.002226	0.000177766	-0.818988	-1.5059	DEPs_DEGs	part1379	sig	no	non Ubi
O95721	ENSG00000099940	SNAP29	0.76485	0.00175122	-0.669662	0.1263	DEPs_NDEGs	part28	sig	Ubi	non sig
O95747	ENSG00000172939	OXSR1	0.95162	0.0732996	0.147761	-0.0986	NDEPs_NDEGs	part5	no	no	non Ubi
O95749	ENSG00000152904	GGPS1	0.98088	0.582175	-0.10118	-0.0143	NDEPs_NDEGs	part5	no	no	non Ubi
O95757	ENSG00000164070	HSPA4L	0.62922	0.264752	-0.0670729	0.45	NDEPs_NDEGs	part5	no	no	non Ubi
O95758	ENSG00000119314	PTBP3	0.11768	0.000690224	-0.596794	-0.5253	DEPs_NDEGs	part28	sig	no	non Ubi
O95759	ENSG00000204634	TBC1D8	1.14e-05	0.48973	0.564039	-0.7318	NDEPs_NDEGs	part5	sig	no	non Ubi
O95760	ENSG00000137033	IL33	0.38313	0.0634118	-0.919053	-0.6432	NDEPs_NDEGs	part28	no	no	non Ubi
O95772	ENSG00000010270	STARD3NL	0.9462	0.901205	-0.106362	-0.0898	NDEPs_NDEGs	part5	no	no	non Ubi
O95777	ENSG00000128534	LSM8	0.26961	0.0750934	-0.368479	-0.2793	NDEPs_NDEGs	part5	no	no	non Ubi
O95782	ENSG00000196961	AP2A1	0.1041	0.781429	0.0234836	0.3855	NDEPs_NDEGs	part5	no	no	non Ubi
O95785	ENSG00000011451	WIZ	0.77381	0.000441022	-0.751234	0.1555	DEPs_NDEGs	part28	sig	no	non Ubi
O95786	ENSG00000107201	DDX58	0.95162	0.253527	-0.102813	0.1098	NDEPs_NDEGs	part5	no	Ubi	Ubi_up
O95793	ENSG00000124214	STAU1	0.7707	5.81e-05	-0.638395	0.152	DEPs_NDEGs	part28	sig	no	non Ubi
O95801	ENSG00000243725	TTC4	0.943	0.122029	-0.280149	-0.1826	NDEPs_NDEGs	part5	no	no	non Ubi
O95810	ENSG00000168497	CAVIN2	1.25e-13	0.0305919	2.4348	3.6252	DEPs_DEGs	part1379	sig	Ubi	Ubi_up
O95816	ENSG00000112208	BAG2	2.24e-06	0.00145908	0.869023	1.2574	DEPs_DEGs	part1379	sig	no	non Ubi
O95817	ENSG00000151929	BAG3	0.017358	0.00254043	1.17969	0.6799	DEPs_NDEGs	part28	sig	no	non Ubi
O95819	ENSG00000071054	MAP4K4	0.24892	0.229756	-0.215652	0.3186	NDEPs_NDEGs	part5	no	Ubi	non sig
O95822	ENSG00000103150	MLYCD	0.36831	0.00429348	-0.563352	0.3728	NDEPs_NDEGs	part5	sig	no	non Ubi
O95825	ENSG00000205758	CRYZL1	0.45415	0.790672	-0.0229868	0.2629	NDEPs_NDEGs	part5	no	no	non Ubi
P23528	ENSG00000172757	CFL1	0.98778	0.63135	-0.0617776	0.0144	NDEPs_NDEGs	part5	no	Ubi	Ubi_up_down
O95832	ENSG00000163347	CLDN1	3.4e-09	0.112486	1.67928	2.9596	NDEPs_DEGs	part1379	sig	no	non Ubi
O95833	ENSG00000169583	CLIC3	0.95162	0.975797	-0.0133093	0.1497	NDEPs_NDEGs	part5	no	no	non Ubi
O95834	ENSG00000125746	EML2	0.0036769	0.3337	0.19098	-0.6448	NDEPs_NDEGs	part5	sig	no	non Ubi
O95837	ENSG00000156049	GNA14	1.3e-09	0.177113	0.67875	1.7197	NDEPs_DEGs	part1379	sig	Ubi	non sig
O95848	ENSG00000183828	NUDT14	0.45118	0.607917	-0.132463	-0.493	NDEPs_NDEGs	part5	no	no	non Ubi
O95857	ENSG00000106537	TSPAN13	4.85e-12	3.06e-05	-2.24853	-2.3672	DEPs_DEGs	part1379	sig	no	non Ubi
O95858	ENSG00000099282	TSPAN15	0.054523	6.65e-07	-1.28025	-1.0322	DEPs_NDEGs	part1379	sig	no	non Ubi
O95861	ENSG00000162813	BPNT1	0.9473	0.725305	-0.0519267	0.1168	NDEPs_NDEGs	part5	no	no	non Ubi
P26038	ENSG00000147065	MSN	0.00062488	0.000851233	0.703505	0.8161	DEPs_NDEGs	part28	sig	Ubi	Ubi_up_down
O95865	ENSG00000213722	DDAH2	0.95162	0.82176	-0.0603578	-0.1294	NDEPs_NDEGs	part5	no	Ubi	non sig
O95866	ENSG00000204420	MPIG6B	0.40725	0.198956	-0.97153	0.5501	NDEPs_NDEGs	part28	no	no	non Ubi
O95870	ENSG00000204427	ABHD16A	0.8996	0.0124073	-0.360345	-0.137	NDEPs_NDEGs	part5	sig	no	non Ubi
O95873	ENSG00000204439	C6orf47	0.95162	0.821265	0.0908353	0.0384	NDEPs_NDEGs	part5	no	no	non Ubi
O95881	ENSG00000117862	TXNDC12	0.95162	0.000406509	-0.715536	0.0517	DEPs_NDEGs	part28	sig	no	non Ubi
O95926	ENSG00000117614	SYF2	0.0045716	0.222642	-0.258162	0.8746	NDEPs_NDEGs	part5	sig	no	non Ubi
O95967	ENSG00000172638	EFEMP2	0.0028502	0.000834253	1.69079	1.0147	DEPs_DEGs	part1379	sig	no	non Ubi
O95969	ENSG00000124935	SCGB1D2	0.093134	0.466055	0.699587	-4.8381	NDEPs_NDEGs	part1379	no	Ubi	non sig
O95980	ENSG00000122707	RECK	2.73e-10	0.511744	0.138111	1.3843	NDEPs_DEGs	part46	sig	no	non Ubi
O95983	ENSG00000071655	MBD3	0.94987	1.46e-06	-1.53031	0.0941	DEPs_NDEGs	part28	sig	no	non Ubi
O95985	ENSG00000100038	TOP3B	0.42228	0.104596	-0.185644	-0.7622	NDEPs_NDEGs	part5	no	no	non Ubi
O95989	ENSG00000272325	NUDT3	0.94844	0.146739	-0.253713	-0.1575	NDEPs_NDEGs	part5	no	no	non Ubi
O95994	ENSG00000106541	AGR2	0.052636	1.5e-07	-2.36254	-4.0598	DEPs_NDEGs	part1379	sig	no	non Ubi
O95999	ENSG00000142867	BCL10	0.89581	9.87e-05	-1.1865	-0.1196	DEPs_NDEGs	part28	sig	no	non Ubi
O96000	ENSG00000140990	NDUFB10	0.95587	0.000162454	-0.52352	-0.0301	NDEPs_NDEGs	part5	sig	no	non Ubi
O96005	ENSG00000104853	CLPTM1	0.69084	7.48e-06	-1.21797	-0.1312	DEPs_NDEGs	part28	sig	Ubi	non sig
O96006	ENSG00000214717	ZBED1	0.92816	0.942709	-0.0169345	0.1087	NDEPs_NDEGs	part5	no	no	non Ubi
P27824	ENSG00000127022	CANX	0.091126	0.285071	-0.116816	-0.5461	NDEPs_NDEGs	part5	no	Ubi	Ubi_up_down
P30153	ENSG00000105568	PPP2R1A	0.95954	0.000236256	-0.352358	-0.0175	NDEPs_NDEGs	part5	sig	Ubi	Ubi_up_down
O96009	ENSG00000131400	NAPSA	0.39041	0.672168	0.218115	-0.9111	NDEPs_NDEGs	part5	no	no	non Ubi
O96011	ENSG00000131779	PEX11B	0.95162	0.21401	-0.488717	-0.0974	NDEPs_NDEGs	part5	no	no	non Ubi
O96013	ENSG00000130669	PAK4	0.49923	3.37e-06	-0.917834	-0.2553	DEPs_NDEGs	part28	sig	no	non Ubi
O96017	ENSG00000183765	CHEK2	0.84043	0.0010871	-1.46271	-0.1832	DEPs_NDEGs	part28	sig	no	non Ubi
O96019	ENSG00000136518	ACTL6A	0.033704	8.45e-09	-0.926586	-0.5151	DEPs_NDEGs	part28	sig	Ubi	non sig
P30876	ENSG00000047315	POLR2B	0.46129	1.71e-06	-0.747183	-0.3137	DEPs_NDEGs	part28	sig	Ubi	Ubi_up_down
P00156	ENSG00000198727	MT-CYB	0.45969	0.138148	0.480465	-0.4368	NDEPs_NDEGs	part5	no	no	non Ubi
P00167	ENSG00000166347	CYB5A	0.30686	0.0834726	0.674406	0.5163	NDEPs_NDEGs	part28	no	no	non Ubi
P00325	ENSG00000196616	ADH1B	1.16e-22	0.131942	2.25055	7.1015	NDEPs_DEGs	part1379	sig	no	non Ubi
P00326	ENSG00000248144	ADH1C	5.29e-06	0.0448954	2.76746	2.2663	DEPs_DEGs	part1379	sig	no	non Ubi
P00338	ENSG00000134333	LDHA	0.21033	0.000564319	0.68191	0.6879	DEPs_NDEGs	part28	sig	Ubi	Ubi_up
P00352	ENSG00000165092	ALDH1A1	0.19611	0.0345113	-0.668701	-0.6118	DEPs_NDEGs	part28	sig	Ubi	Ubi_up
P00367	ENSG00000148672	GLUD1	2.63e-05	0.811229	0.0481638	0.8517	NDEPs_NDEGs	part5	sig	Ubi	non sig
P00374	ENSG00000228716	DHFR	0.0065341	0.00587673	-2.34523	-1.4211	DEPs_DEGs	part1379	sig	no	non Ubi
P00387	ENSG00000100243	CYB5R3	2.95e-08	0.000863523	0.432254	1.2001	NDEPs_DEGs	part46	sig	Ubi	Ubi_up
P00390	ENSG00000104687	GSR	0.20827	0.0854602	0.289794	0.5937	NDEPs_NDEGs	part5	no	no	non Ubi
P00395	ENSG00000198804	MT-CO1	0.71451	0.137753	-0.330144	-0.3206	NDEPs_NDEGs	part5	no	no	non Ubi
P00403	ENSG00000198712	MT-CO2	0.5375	0.214216	-0.287017	-0.3915	NDEPs_NDEGs	part5	no	no	non Ubi
P00414	ENSG00000198938	MT-CO3	0.71017	0.0583721	0.315399	-0.3039	NDEPs_NDEGs	part5	no	no	non Ubi
P00441	ENSG00000142168	SOD1	0.0063639	0.0285011	0.544595	0.6619	NDEPs_NDEGs	part5	sig	Ubi	Ubi_up
P00450	ENSG00000047457	CP	NA	1.88e-05	1.17457	-0.9944	DEPs_NDEGs	part28	sig	no	non Ubi
P00488	ENSG00000124491	F13A1	0.70368	0.0473076	0.540572	-0.3894	NDEPs_NDEGs	part5	sig	no	non Ubi
P00491	ENSG00000198805	PNP	0.97472	0.47874	0.238197	0.0245	NDEPs_NDEGs	part5	no	Ubi	non sig
P00492	ENSG00000165704	HPRT1	0.19251	0.0788745	-0.273722	-0.4617	NDEPs_NDEGs	part5	no	no	non Ubi
P00505	ENSG00000125166	GOT2	0.80295	0.00726739	-0.293665	-0.1493	NDEPs_NDEGs	part5	sig	no	non Ubi
P00519	ENSG00000097007	ABL1	0.98029	0.73678	0.0270339	0.0193	NDEPs_NDEGs	part5	no	no	non Ubi
P35579	ENSG00000100345	MYH9	0.00012684	0.00664967	1.10741	0.7687	DEPs_NDEGs	part28	sig	Ubi	Ubi_up_down
P00558	ENSG00000102144	PGK1	0.85561	0.00615565	0.45636	-0.1972	NDEPs_NDEGs	part5	sig	no	non Ubi
P00568	ENSG00000106992	AK1	0.00033494	0.00773606	0.843664	1.6403	DEPs_DEGs	part1379	sig	no	non Ubi
P39880	ENSG00000257923	CUX1	0.8843	2.02e-07	-0.834103	-0.0957	DEPs_NDEGs	part28	sig	no	non Ubi
P40616	ENSG00000120805	ARL1	0.95162	0.197305	-0.235242	0.1027	NDEPs_NDEGs	part5	no	Ubi	Ubi_up_down
P00738	ENSG00000257017	HP	NA	0.00162551	0.569825	0.909	NDEPs_NDEGs	part5	sig	Ubi	Ubi_up
P00739	ENSG00000261701	HPR	0.00051595	0.0189035	0.73561	2.0754	DEPs_DEGs	part1379	sig	no	non Ubi
P00742	ENSG00000126218	F10	0.87348	0.000619072	0.751834	0.2535	DEPs_NDEGs	part28	sig	no	non Ubi
P00746	ENSG00000197766	CFD	0.01185	0.00120946	1.58157	1.7344	DEPs_DEGs	part1379	sig	no	non Ubi
P00747	ENSG00000122194	PLG	0.56109	5.53e-05	0.931291	-0.6338	DEPs_NDEGs	part28	sig	no	non Ubi
P00748	ENSG00000131187	F12	0.039397	0.00341208	1.71048	-1.7119	DEPs_DEGs	part1379	sig	no	non Ubi
P00749	ENSG00000122861	PLAU	0.95162	0.251748	1.04754	0.1135	NDEPs_NDEGs	part28	no	no	non Ubi
P00750	ENSG00000104368	PLAT	0.020561	0.377295	0.19008	1.2593	NDEPs_DEGs	part46	sig	no	non Ubi
P00751	ENSG00000243649	CFB	0.13189	3.14e-06	1.21797	0.9383	DEPs_NDEGs	part28	sig	no	non Ubi
P00813	ENSG00000196839	ADA	0.95162	0.456968	-0.124161	0.0547	NDEPs_NDEGs	part5	no	no	non Ubi
P42166	ENSG00000120802	TMPO	0.72412	5.1e-05	-0.963336	-0.2341	DEPs_NDEGs	part28	sig	no	non Ubi
P00918	ENSG00000104267	CA2	0.099513	0.0359751	0.89566	-1.5721	DEPs_NDEGs	part1379	sig	no	non Ubi
P00966	ENSG00000130707	ASS1	1.01e-07	0.134326	0.266091	1.2889	NDEPs_DEGs	part46	sig	no	non Ubi
P00973	ENSG00000089127	OAS1	0.0013079	0.355514	1.30438	1.4052	NDEPs_DEGs	part1379	sig	no	non Ubi
P01008	ENSG00000117601	SERPINC1	0.31467	0.0067314	1.85736	-1.3336	DEPs_NDEGs	part1379	sig	Ubi	Ubi_up
P01009	ENSG00000197249	SERPINA1	0.0021661	5.97e-06	1.09493	-2.715	DEPs_DEGs	part1379	sig	Ubi	Ubi_up
P01011	ENSG00000196136	SERPINA3	2.78e-09	9.81e-07	1.17903	4.969	DEPs_DEGs	part1379	sig	no	non Ubi
P01019	ENSG00000135744	AGT	0.6135	4.58e-06	1.44991	0.694	DEPs_NDEGs	part28	sig	no	non Ubi
P01023	ENSG00000175899	A2M	1.18e-07	0.00897224	0.969847	2.3949	DEPs_DEGs	part1379	sig	Ubi	Ubi_up
P01024	ENSG00000125730	C3	7.57e-08	1.77e-06	1.00534	4.545	DEPs_DEGs	part1379	sig	no	non Ubi
P01031	ENSG00000106804	C5	0.15832	0.000186018	0.779751	-0.4429	DEPs_NDEGs	part28	sig	no	non Ubi
P01033	ENSG00000102265	TIMP1	2.59e-15	0.0131941	1.50348	3.9702	DEPs_DEGs	part1379	sig	no	non Ubi
P01034	ENSG00000101439	CST3	0.38408	0.0378229	-0.384654	0.4754	NDEPs_NDEGs	part5	sig	no	non Ubi
P01037	ENSG00000170373	CST1	0.28404	0.0490369	0.35401	-1.5094	NDEPs_NDEGs	part46	sig	no	non Ubi
P01040	ENSG00000121552	CSTA	7.19e-53	0.00029942	1.49432	5.966	DEPs_DEGs	part1379	sig	no	non Ubi
P01042	ENSG00000113889	KNG1	0.95162	1.29e-06	1.12115	-0.3263	DEPs_NDEGs	part28	sig	Ubi	non sig
P01100	ENSG00000170345	FOS	7.76e-11	0.238933	1.43778	5.2305	NDEPs_DEGs	part1379	sig	no	non Ubi
P01111	ENSG00000213281	NRAS	0.11081	0.169914	0.14592	-0.5233	NDEPs_NDEGs	part5	no	Ubi	non sig
P01116	ENSG00000133703	KRAS	0.26501	0.0447581	0.51791	-0.4215	NDEPs_NDEGs	part5	sig	no	non Ubi
P01137	ENSG00000105329	TGFB1	0.31811	6.61e-05	1.19762	0.3712	DEPs_NDEGs	part28	sig	no	non Ubi
P01344	ENSG00000167244	IGF2	6.97e-09	0.594021	0.147108	-2.5295	NDEPs_DEGs	part46	sig	no	non Ubi
P01591	ENSG00000132465	JCHAIN	3.66e-05	0.00458476	1.22033	3.0562	DEPs_DEGs	part1379	sig	no	non Ubi
P01593	ENSG00000239975	IGKV1D-33	0.245	0.0209113	1.29407	3.9007	DEPs_NDEGs	part1379	sig	no	non Ubi
P01597	ENSG00000242371	IGKV1-39	2.25e-07	0.36794	1.25794	3.3598	NDEPs_DEGs	part1379	sig	no	non Ubi
P01599	ENSG00000240382	IGKV1-17	0.17349	0.371572	3.91237	3.251	NDEPs_NDEGs	part1379	no	no	non Ubi
P01601	ENSG00000241244	IGKV1D-16	0.0034975	0.296816	0.748408	5.1748	NDEPs_DEGs	part1379	sig	no	non Ubi
P01602	ENSG00000243466	IGKV1-5	0.0073036	0.416811	-0.626659	2.767	NDEPs_DEGs	part1379	sig	no	non Ubi
P01619	ENSG00000239951	IGKV3-20	1.75e-08	0.000304888	1.31156	4.7332	DEPs_DEGs	part1379	sig	no	non Ubi
P01624	ENSG00000244437	IGKV3-15	6.45e-08	0.00344318	1.7233	3.6707	DEPs_DEGs	part1379	sig	no	non Ubi
P01700	ENSG00000211648	IGLV1-47	1.44e-05	0.0380508	1.31277	4.469	DEPs_DEGs	part1379	sig	no	non Ubi
P01701	ENSG00000211644	IGLV1-51	0.91178	0.0487741	0.788341	-1.3764	DEPs_NDEGs	part1379	sig	no	non Ubi
P01703	ENSG00000211653	IGLV1-40	5.03e-07	0.371952	0.887311	4.1815	NDEPs_DEGs	part1379	sig	no	non Ubi
P01704	ENSG00000211666	IGLV2-14	1.19e-09	0.0764245	2.05681	5.065	NDEPs_DEGs	part1379	sig	no	non Ubi
P01714	ENSG00000211663	IGLV3-19	2.74e-05	0.128396	0.734029	4.4951	NDEPs_DEGs	part1379	sig	no	non Ubi
P01715	ENSG00000211673	IGLV3-1	0.00034435	0.317052	2.28846	3.9951	NDEPs_DEGs	part1379	sig	no	non Ubi
P01717	ENSG00000211659	IGLV3-25	0.015742	0.00941833	1.05507	4.3114	DEPs_DEGs	part1379	sig	no	non Ubi
P01721	ENSG00000211640	IGLV6-57	0.011101	0.111189	1.02488	3.3914	NDEPs_DEGs	part1379	sig	no	non Ubi
P01732	ENSG00000153563	CD8A	0.9881	0.221821	1.10785	0.0275	NDEPs_NDEGs	part28	no	no	non Ubi
P01742	ENSG00000211973	IGHV1-69	0.019398	0.20677	1.92842	2.6664	NDEPs_DEGs	part1379	sig	no	non Ubi
P01743	ENSG00000211962	IGHV1-46	6.68e-05	0.0849898	1.09506	4.0277	NDEPs_DEGs	part1379	sig	no	non Ubi
P01766	ENSG00000211942	IGHV3-13	0.03119	0.00715379	1.69287	3.3144	DEPs_DEGs	part1379	sig	no	non Ubi
P01768	ENSG00000270550	IGHV3-30	0.020031	0.0569411	0.67563	3.9066	NDEPs_DEGs	part1379	sig	no	non Ubi
P01780	ENSG00000211938	IGHV3-7	1.24e-08	3.67e-06	1.91535	5.9304	DEPs_DEGs	part1379	sig	no	non Ubi
P01833	ENSG00000162896	PIGR	0.27386	0.0267609	-0.801584	-2.9277	DEPs_NDEGs	part1379	sig	Ubi	non sig
P01834	ENSG00000211592	IGKC	2.09e-08	0.00855087	1.70418	4.2275	DEPs_DEGs	part1379	sig	no	non Ubi
P01848	ENSG00000277734	TRAC	0.96115	0.533636	0.49637	0.0578	NDEPs_NDEGs	part5	no	no	non Ubi
P01854	ENSG00000211891	IGHE	NA	0.717245	0.262165	5.9463	NDEPs_NDEGs	part46	NA	no	non Ubi
P01859	ENSG00000211893	IGHG2	2.15e-08	0.00233375	0.922983	4.2886	DEPs_DEGs	part1379	sig	no	non Ubi
P01860	ENSG00000211897	IGHG3	1.47e-09	0.0856514	1.15609	5.1466	NDEPs_DEGs	part1379	sig	no	non Ubi
P01861	ENSG00000211892	IGHG4	0.0014459	0.417369	0.541482	4.6211	NDEPs_DEGs	part46	sig	no	non Ubi
P01871	ENSG00000211899	IGHM	8.7e-14	0.00331882	1.27571	4.8251	DEPs_DEGs	part1379	sig	no	non Ubi
P01876	ENSG00000211895	IGHA1	1.1e-08	0.00703129	0.944066	4.7926	DEPs_DEGs	part1379	sig	no	non Ubi
P01877	ENSG00000211890	IGHA2	8.96e-08	0.460542	0.214245	4.5868	NDEPs_DEGs	part46	sig	no	non Ubi
P01889	ENSG00000234745	HLA-B	0.21724	0.215231	0.445571	0.5495	NDEPs_NDEGs	part5	no	no	non Ubi
P01893	ENSG00000206341	HLA-H	0.16273	0.079894	0.51403	0.5783	NDEPs_NDEGs	part5	no	no	non Ubi
P01903	ENSG00000204287	HLA-DRA	0.00012843	0.16335	1.96131	1.6906	NDEPs_DEGs	part1379	sig	no	non Ubi
P01906	ENSG00000237541	HLA-DQA2	0.87481	0.385564	2.1858	0.9004	NDEPs_NDEGs	part28	no	no	non Ubi
P01909	ENSG00000196735	HLA-DQA1	0.15172	0.217729	1.03731	2.12	NDEPs_NDEGs	part1379	no	Ubi	non sig
P01911	ENSG00000196126	HLA-DRB1	0.031794	0.116491	1.14017	1.8782	NDEPs_DEGs	part1379	sig	no	non Ubi
P01920	ENSG00000179344	HLA-DQB1	0.70456	0.257017	2.57213	1.175	NDEPs_NDEGs	part1379	no	no	non Ubi
P02008	ENSG00000130656	HBZ	0.82288	0.447598	2.21471	1.5284	NDEPs_NDEGs	part1379	no	Ubi	non sig
P02042	ENSG00000223609	HBD	0.95162	0.0773757	0.683051	-1.363	NDEPs_NDEGs	part1379	no	Ubi	Ubi_up
P02452	ENSG00000108821	COL1A1	0.95162	0.00124018	0.525945	0.1789	NDEPs_NDEGs	part5	sig	Ubi	Ubi_up
P02461	ENSG00000168542	COL3A1	0.10537	0.0654739	-0.598414	-0.8886	NDEPs_NDEGs	part28	no	Ubi	non sig
P02462	ENSG00000187498	COL4A1	0.42128	0.0853961	2.27706	0.5011	NDEPs_NDEGs	part28	no	Ubi	Ubi_up
P42167	ENSG00000120802	TMPO	0.72412	0.0452552	-0.436439	-0.2341	NDEPs_NDEGs	part5	sig	no	non Ubi
P02533	ENSG00000186847	KRT14	0.81076	0.568457	0.211569	-1.7091	NDEPs_NDEGs	part46	no	no	non Ubi
P02538	ENSG00000205420	KRT6A	NA	0.442404	0.168128	-2.2843	NDEPs_NDEGs	part46	NA	no	non Ubi
P43243	ENSG00000015479	MATR3	0.27489	3.06e-08	-1.09984	-0.6723	DEPs_NDEGs	part28	sig	no	non Ubi
P43243	ENSG00000280987	MATR3	0.62248	3.06e-08	-1.09984	-1.0175	DEPs_NDEGs	part1379	sig	no	non Ubi
P02647	ENSG00000118137	APOA1	4.11e-30	0.00054311	0.709203	5.0701	DEPs_DEGs	part1379	sig	Ubi	Ubi_up
P02649	ENSG00000130203	APOE	0.028029	0.0356604	1.9737	1.881	DEPs_DEGs	part1379	sig	Ubi	Ubi_up
P02652	ENSG00000158874	APOA2	0.82303	0.0388675	0.691065	1.4905	DEPs_NDEGs	part1379	sig	Ubi	non sig
P46939	ENSG00000152818	UTRN	0.95162	0.0118001	0.551465	0.0774	NDEPs_NDEGs	part5	sig	Ubi	Ubi_up_down
P02655	ENSG00000234906	APOC2	0.95162	0.0170102	0.856056	0.2493	DEPs_NDEGs	part28	sig	no	non Ubi
P02656	ENSG00000110245	APOC3	0.54589	0.0150375	0.617451	2.028	DEPs_NDEGs	part1379	sig	Ubi	non sig
P48444	ENSG00000095139	ARCN1	0.74708	0.0129116	-0.368458	-0.222	NDEPs_NDEGs	part5	sig	Ubi	Ubi_up_down
P49588	ENSG00000090861	AARS1	0.95162	0.00114127	-0.404617	-0.066	NDEPs_NDEGs	part5	sig	Ubi	Ubi_up_down
P49773	ENSG00000169567	HINT1	0.43569	0.140843	-0.24847	0.1944	NDEPs_NDEGs	part5	no	Ubi	Ubi_up_down
P50454	ENSG00000149257	SERPINH1	0.6398	0.0711983	-0.486734	-0.4208	NDEPs_NDEGs	part5	no	Ubi	Ubi_up_down
P02743	ENSG00000132703	APCS	0.95162	0.0105277	2.57425	0.6864	DEPs_NDEGs	part28	sig	no	non Ubi
P02745	ENSG00000173372	C1QA	6.63e-05	2.23e-05	1.32403	2.5837	DEPs_DEGs	part1379	sig	no	non Ubi
P02746	ENSG00000173369	C1QB	0.00171	0.000611201	1.17464	2.2145	DEPs_DEGs	part1379	sig	no	non Ubi
P02747	ENSG00000159189	C1QC	0.0027448	0.000153747	1.28336	2.0455	DEPs_DEGs	part1379	sig	no	non Ubi
P02748	ENSG00000113600	C9	0.94974	2.22e-05	1.63919	0.4307	DEPs_NDEGs	part28	sig	no	non Ubi
P53621	ENSG00000122218	COPA	0.18085	0.0466294	-0.25018	-0.4161	NDEPs_NDEGs	part5	sig	Ubi	Ubi_up_down
P02750	ENSG00000171236	LRG1	0.0014303	0.000994659	1.53156	-1.8867	DEPs_DEGs	part1379	sig	no	non Ubi
P02751	ENSG00000115414	FN1	0.00029714	0.0285817	2.45023	2.0467	DEPs_DEGs	part1379	sig	no	non Ubi
P02753	ENSG00000138207	RBP4	NA	0.0212482	1.20395	5.6941	DEPs_NDEGs	part1379	sig	no	non Ubi
P02760	ENSG00000106927	AMBP	0.94276	5.13e-05	0.949332	-0.3725	DEPs_NDEGs	part28	sig	no	non Ubi
P02763	ENSG00000229314	ORM1	1.69e-07	0.017016	1.9443	-5.8684	DEPs_DEGs	part1379	sig	no	non Ubi
P02765	ENSG00000145192	AHSG	0.95162	5.89e-05	1.13143	-0.6831	DEPs_NDEGs	part28	sig	Ubi	Ubi_up
P02766	ENSG00000118271	TTR	0.13813	0.000937422	0.881036	-3.0339	DEPs_NDEGs	part1379	sig	Ubi	Ubi_up
P02768	ENSG00000163631	ALB	NA	1.39e-06	0.972325	1.1055	DEPs_NDEGs	part1379	sig	Ubi	Ubi_up
P02774	ENSG00000145321	GC	0.56806	4.9e-06	0.735985	1.8857	DEPs_NDEGs	part1379	sig	Ubi	Ubi_up
P02775	ENSG00000163736	PPBP	0.19203	0.242135	0.744177	1.7702	NDEPs_NDEGs	part1379	no	no	non Ubi
P02776	ENSG00000163737	PF4	0.95162	0.00856668	1.66396	0.4233	DEPs_NDEGs	part28	sig	no	non Ubi
P02786	ENSG00000072274	TFRC	0.29129	0.195446	-0.405934	1.3258	NDEPs_NDEGs	part46	no	no	non Ubi
P02787	ENSG00000091513	TF	0.48808	2.81e-05	0.909126	0.593	DEPs_NDEGs	part28	sig	no	non Ubi
P02788	ENSG00000012223	LTF	0.65984	0.0498937	3.21865	-1.7546	DEPs_NDEGs	part1379	sig	no	non Ubi
P02790	ENSG00000110169	HPX	0.92674	0.00328718	0.918512	0.1351	DEPs_NDEGs	part28	sig	Ubi	Ubi_up
P02792	ENSG00000087086	FTL	2.06e-06	0.0408686	3.19533	2.0426	DEPs_DEGs	part1379	sig	Ubi	Ubi_up
P02794	ENSG00000167996	FTH1	0.62778	0.0373757	1.39489	0.7811	DEPs_NDEGs	part28	sig	Ubi	Ubi_up
P02795	ENSG00000125148	MT2A	5.48e-09	0.000660816	1.84125	3.2534	DEPs_DEGs	part1379	sig	no	non Ubi
P02812	ENSG00000121335	PRB2	0.51842	0.0388869	1.94737	-2.3682	DEPs_NDEGs	part1379	sig	no	non Ubi
P03372	ENSG00000091831	ESR1	2.92e-35	0.16245	-0.484703	-4.2832	NDEPs_DEGs	part46	sig	Ubi	Ubi_up
P03891	ENSG00000198763	MT-ND2	0.52185	0.662637	-0.0731886	-0.3537	NDEPs_NDEGs	part5	no	no	non Ubi
P03897	ENSG00000198840	MT-ND3	0.85385	0.873946	-0.0669793	0.2384	NDEPs_NDEGs	part5	no	no	non Ubi
P03905	ENSG00000198886	MT-ND4	0.77812	0.0107066	-0.425261	-0.2288	NDEPs_NDEGs	part5	sig	no	non Ubi
P03915	ENSG00000198786	MT-ND5	0.057111	0.00631592	-0.448691	-0.7284	NDEPs_NDEGs	part5	sig	no	non Ubi
P03928	ENSG00000228253	MT-ATP8	0.15669	0.889112	-0.0879554	-0.646	NDEPs_NDEGs	part5	no	no	non Ubi
P03950	ENSG00000214274	ANG	2.62e-21	0.000293855	1.7772	3.8434	DEPs_DEGs	part1379	sig	no	non Ubi
P03951	ENSG00000088926	F11	0.98613	0.036062	0.603542	0.0644	DEPs_NDEGs	part28	sig	no	non Ubi
P03952	ENSG00000164344	KLKB1	0.35704	3.34e-05	1.08192	0.8211	DEPs_NDEGs	part28	sig	no	non Ubi
P03973	ENSG00000124107	SLPI	0.19682	0.115386	0.965412	-3.1422	NDEPs_NDEGs	part1379	no	no	non Ubi
P04003	ENSG00000123838	C4BPA	0.10113	0.0304468	0.878226	1.4273	DEPs_NDEGs	part1379	sig	no	non Ubi
P04004	ENSG00000109072	VTN	5.14e-08	0.00166695	1.42689	2.8179	DEPs_DEGs	part1379	sig	Ubi	non sig
P54727	ENSG00000119318	RAD23B	0.93548	0.308804	-0.11877	0.1124	NDEPs_NDEGs	part5	no	Ubi	Ubi_up_down
P04040	ENSG00000121691	CAT	0.00042294	0.379911	0.202128	-0.8892	NDEPs_NDEGs	part5	sig	no	non Ubi
P04049	ENSG00000132155	RAF1	0.95162	0.215341	-0.154931	-0.0642	NDEPs_NDEGs	part5	no	Ubi	non sig
P04062	ENSG00000177628	GBA	0.79306	0.00160759	-0.410043	0.1856	NDEPs_NDEGs	part5	sig	no	non Ubi
P04066	ENSG00000179163	FUCA1	0.29577	0.0235118	0.715559	0.4679	DEPs_NDEGs	part28	sig	no	non Ubi
P55011	ENSG00000064651	SLC12A2	0.95162	0.00743073	-0.586658	0.0753	DEPs_NDEGs	part28	sig	Ubi	Ubi_up_down
P04080	ENSG00000160213	CSTB	0.06796	0.226259	1.12513	0.6404	NDEPs_NDEGs	part28	no	no	non Ubi
P04083	ENSG00000135046	ANXA1	0.013723	2.95e-06	0.783257	0.8592	DEPs_NDEGs	part28	sig	Ubi	Ubi_up
P04114	ENSG00000084674	APOB	0.49081	0.00930403	0.689683	-0.4243	DEPs_NDEGs	part28	sig	no	non Ubi
P55036	ENSG00000159352	PSMD4	0.87725	0.00231354	-0.396489	0.0954	NDEPs_NDEGs	part5	sig	Ubi	Ubi_up_down
P04156	ENSG00000171867	PRNP	0.00036295	0.0253765	1.96161	1.2409	DEPs_DEGs	part1379	sig	no	non Ubi
P04179	ENSG00000112096	SOD2	0.00016951	0.11911	0.9147	1.6009	NDEPs_DEGs	part1379	sig	no	non Ubi
P04181	ENSG00000065154	OAT	0.81259	0.0353843	-0.29156	0.1668	NDEPs_NDEGs	part5	sig	no	non Ubi
P04183	ENSG00000167900	TK1	0.26776	0.000350371	-1.14264	-1.9099	DEPs_NDEGs	part1379	sig	no	non Ubi
P04196	ENSG00000113905	HRG	0.95162	5.55e-05	1.54356	1.3891	DEPs_NDEGs	part1379	sig	no	non Ubi
P04216	ENSG00000154096	THY1	0.51298	0.149312	0.339398	-0.539	NDEPs_NDEGs	part5	no	Ubi	non sig
P04217	ENSG00000121410	A1BG	0.11014	0.000134691	0.854821	-1.0148	DEPs_NDEGs	part1379	sig	Ubi	non sig
P04233	ENSG00000019582	CD74	0.012625	0.195935	1.40844	1.1357	NDEPs_DEGs	part1379	sig	no	non Ubi
P55072	ENSG00000165280	VCP	0.25404	0.00267414	-0.205892	-0.3617	NDEPs_NDEGs	part5	sig	Ubi	Ubi_up_down
P04275	ENSG00000110799	VWF	4.19e-06	0.0395072	0.555186	2.9431	NDEPs_DEGs	part46	sig	no	non Ubi
P04278	ENSG00000129214	SHBG	0.010978	0.0263752	1.15533	-1.5073	DEPs_DEGs	part1379	sig	no	non Ubi
P04350	ENSG00000104833	TUBB4A	0.11002	0.395486	1.09694	1.8763	NDEPs_NDEGs	part1379	no	no	non Ubi
P04406	ENSG00000111640	GAPDH	0.96958	0.321276	0.123695	0.0236	NDEPs_NDEGs	part5	no	no	non Ubi
P04424	ENSG00000126522	ASL	4.45e-08	0.00143453	-1.08156	-1.3154	DEPs_DEGs	part1379	sig	no	non Ubi
P04430	ENSG00000240864	IGKV1-16	1.58e-05	0.120902	0.973156	3.9766	NDEPs_DEGs	part1379	sig	no	non Ubi
P04439	ENSG00000206503	HLA-A	0.64794	0.412078	0.203301	0.3083	NDEPs_NDEGs	part5	no	Ubi	non sig
P04440	ENSG00000223865	HLA-DPB1	0.0035589	0.229551	1.57091	1.5131	NDEPs_DEGs	part1379	sig	no	non Ubi
P04626	ENSG00000141736	ERBB2	0.18932	0.308039	-0.127625	-0.4424	NDEPs_NDEGs	part5	no	Ubi	Ubi_up
P04632	ENSG00000126247	CAPNS1	0.89878	0.105156	0.197366	-0.0987	NDEPs_NDEGs	part5	no	Ubi	Ubi_up
P04731	ENSG00000205362	MT1A	0.01485	0.00184921	2.09465	2.8764	DEPs_DEGs	part1379	sig	no	non Ubi
P04732	ENSG00000169715	MT1E	3.97e-06	0.0431894	1.26862	2.1651	DEPs_DEGs	part1379	sig	no	non Ubi
P04733	ENSG00000198417	MT1F	0.097585	0.000113785	2.31497	-0.9062	DEPs_NDEGs	part28	sig	no	non Ubi
P04746	ENSG00000243480	AMY2A	0.95162	0.0039151	0.634376	1.1673	DEPs_NDEGs	part1379	sig	no	non Ubi
P55327	ENSG00000076554	TPD52	2.72e-11	0.0103469	-1.00043	-2.4171	DEPs_DEGs	part1379	sig	Ubi	Ubi_up_down
P04818	ENSG00000176890	TYMS	0.0082116	0.000464483	-0.783864	-1.2863	DEPs_DEGs	part1379	sig	no	non Ubi
P04839	ENSG00000165168	CYBB	0.03325	0.0144903	2.22772	1.2481	DEPs_DEGs	part1379	sig	Ubi	Ubi_up
P04843	ENSG00000163902	RPN1	0.00078165	0.0483044	-0.168518	-0.5682	NDEPs_NDEGs	part5	sig	no	non Ubi
P04844	ENSG00000118705	RPN2	0.041694	0.0383079	-0.175616	-0.6295	NDEPs_NDEGs	part5	sig	no	non Ubi
P04899	ENSG00000114353	GNAI2	0.00013547	0.000698642	0.649126	0.6615	DEPs_NDEGs	part28	sig	Ubi	Ubi_up
P04920	ENSG00000164889	SLC4A2	0.55097	0.443145	0.296336	0.2761	NDEPs_NDEGs	part5	no	no	non Ubi
P05019	ENSG00000017427	IGF1	0.0034043	0.000768516	-1.21273	-1.4671	DEPs_DEGs	part1379	sig	no	non Ubi
P05023	ENSG00000163399	ATP1A1	0.92276	0.0381953	0.642884	-0.2243	DEPs_NDEGs	part28	sig	Ubi	Ubi_up
P05026	ENSG00000143153	ATP1B1	0.92791	0.0497151	1.07487	-0.1438	DEPs_NDEGs	part28	sig	no	non Ubi
P05067	ENSG00000142192	APP	0.0048442	0.00282733	-0.466543	1.0299	NDEPs_DEGs	part46	sig	no	non Ubi
P05089	ENSG00000118520	ARG1	0.55992	0.568607	0.478831	0.8982	NDEPs_NDEGs	part5	no	no	non Ubi
P05090	ENSG00000189058	APOD	0.0078442	9.63e-05	1.16987	1.2361	DEPs_DEGs	part1379	sig	no	non Ubi
P05091	ENSG00000111275	ALDH2	2.5e-07	0.251043	0.490081	0.7956	NDEPs_NDEGs	part5	sig	no	non Ubi
P05106	ENSG00000259207	ITGB3	0.41711	0.735338	0.0948411	0.795	NDEPs_NDEGs	part5	no	Ubi	non sig
P05107	ENSG00000160255	ITGB2	0.12008	0.13754	2.21775	1.1214	NDEPs_NDEGs	part1379	no	no	non Ubi
P05108	ENSG00000140459	CYP11A1	4.04e-16	0.0201966	1.80203	3.5837	DEPs_DEGs	part1379	sig	no	non Ubi
P05109	ENSG00000143546	S100A8	0.27877	0.111611	1.1727	2.1201	NDEPs_NDEGs	part1379	no	Ubi	Ubi_up
P05114	ENSG00000205581	HMGN1	0.0033644	0.000170186	-1.37865	-0.6486	DEPs_NDEGs	part28	sig	no	non Ubi
P05121	ENSG00000106366	SERPINE1	5.05e-18	0.146672	1.60641	7.3513	NDEPs_DEGs	part1379	sig	no	non Ubi
P05141	ENSG00000005022	SLC25A5	0.79474	0.0235369	-0.623602	-0.1874	DEPs_NDEGs	part28	sig	no	non Ubi
P05154	ENSG00000188488	SERPINA5	6.74e-11	0.0123417	0.440569	-1.7684	NDEPs_DEGs	part46	sig	no	non Ubi
P05155	ENSG00000149131	SERPING1	5.43e-46	2.84e-07	1.21775	3.6638	DEPs_DEGs	part1379	sig	no	non Ubi
P05156	ENSG00000205403	CFI	0.25886	0.000606887	0.531604	0.6133	NDEPs_NDEGs	part5	sig	no	non Ubi
P05160	ENSG00000143278	F13B	0.95162	0.515993	0.199751	-1.2743	NDEPs_NDEGs	part46	no	no	non Ubi
P05161	ENSG00000187608	ISG15	0.16665	0.0150061	-0.643656	1.164	DEPs_NDEGs	part1379	sig	Ubi	non sig
P05164	ENSG00000005381	MPO	0.50086	0.0156256	3.35976	0.9877	DEPs_NDEGs	part28	sig	no	non Ubi
P05165	ENSG00000175198	PCCA	0.19398	0.00142172	-0.686156	-0.4176	DEPs_NDEGs	part28	sig	no	non Ubi
P05166	ENSG00000114054	PCCB	0.16817	0.01216	-0.482405	-0.5925	NDEPs_NDEGs	part5	sig	no	non Ubi
P05186	ENSG00000162551	ALPL	0.0094283	0.414834	0.443784	-1.4075	NDEPs_DEGs	part46	sig	no	non Ubi
P05198	ENSG00000134001	EIF2S1	0.50549	0.0477013	-0.16949	-0.2939	NDEPs_NDEGs	part5	sig	no	non Ubi
P60660	ENSG00000092841	MYL6	0.00029764	0.00113562	1.54441	0.7185	DEPs_NDEGs	part28	sig	Ubi	Ubi_up_down
P05362	ENSG00000090339	ICAM1	3e-19	7.62e-06	2.99845	3.3089	DEPs_DEGs	part1379	sig	no	non Ubi
P05386	ENSG00000137818	RPLP1	6.96e-06	0.722742	-0.181056	1.1635	NDEPs_DEGs	part46	sig	no	non Ubi
P05387	ENSG00000177600	RPLP2	0.00043345	0.277622	-0.179222	1.0756	NDEPs_DEGs	part46	sig	Ubi	Ubi_up
P05388	ENSG00000089157	RPLP0	0.044126	0.990643	-0.000804872	0.3328	NDEPs_NDEGs	part5	sig	Ubi	non sig
P05412	ENSG00000177606	JUN	2.8e-09	0.0282958	0.62496	2.9208	DEPs_DEGs	part1379	sig	no	non Ubi
P05413	ENSG00000121769	FABP3	1.16e-09	0.0107836	3.92831	2.6541	DEPs_DEGs	part1379	sig	Ubi	Ubi_up
P05423	ENSG00000168495	POLR3D	0.91963	0.0634235	-0.328489	0.181	NDEPs_NDEGs	part5	no	no	non Ubi
P05452	ENSG00000163815	CLEC3B	0.33079	0.000430227	1.92214	0.9057	DEPs_NDEGs	part28	sig	no	non Ubi
P05455	ENSG00000138385	SSB	0.96967	1.74e-06	-0.631404	-0.0169	DEPs_NDEGs	part28	sig	no	non Ubi
P05546	ENSG00000099937	SERPIND1	0.54764	2.8e-06	1.34851	0.7792	DEPs_NDEGs	part28	sig	no	non Ubi
P05556	ENSG00000150093	ITGB1	0.45626	0.012031	0.430826	0.4266	NDEPs_NDEGs	part5	sig	Ubi	Ubi_up
P05771	ENSG00000166501	PRKCB	0.1611	0.0301998	0.844785	0.7295	DEPs_NDEGs	part28	sig	no	non Ubi
P05783	ENSG00000111057	KRT18	0.27934	9.4e-05	-1.89673	-0.8439	DEPs_NDEGs	part28	sig	no	non Ubi
P61204	ENSG00000134287	ARF3	0.9547	0.182537	0.130322	0.0224	NDEPs_NDEGs	part5	no	Ubi	Ubi_up_down
P05976	ENSG00000168530	MYL1	0.95162	0.265919	1.0808	0.6864	NDEPs_NDEGs	part28	no	no	non Ubi
P05997	ENSG00000204262	COL5A2	0.95162	0.00192752	1.17733	-0.1175	DEPs_NDEGs	part28	sig	no	non Ubi
P06127	ENSG00000110448	CD5	0.95162	0.450916	0.918604	0.0769	NDEPs_NDEGs	part28	no	no	non Ubi
P06132	ENSG00000126088	UROD	0.071162	0.00719843	-0.545539	0.5038	NDEPs_NDEGs	part5	sig	no	non Ubi
P06213	ENSG00000171105	INSR	2.07e-27	0.0561413	0.655843	2.2949	NDEPs_DEGs	part1379	sig	Ubi	non sig
P06239	ENSG00000182866	LCK	0.87341	0.457487	0.350102	0.3632	NDEPs_NDEGs	part5	no	no	non Ubi
P06241	ENSG00000010810	FYN	0.022126	0.10622	0.43711	0.5229	NDEPs_NDEGs	part5	sig	no	non Ubi
P06280	ENSG00000102393	GLA	0.0018476	1.51e-06	-2.16346	-1.8675	DEPs_DEGs	part1379	sig	no	non Ubi
P06312	ENSG00000211598	IGKV4-1	2.4e-07	0.0151874	1.38758	4.3682	DEPs_DEGs	part1379	sig	no	non Ubi
P06396	ENSG00000148180	GSN	1.02e-07	1.15e-07	0.944275	1.3097	DEPs_DEGs	part1379	sig	no	non Ubi
P06400	ENSG00000139687	RB1	0.069732	2.09e-07	-1.1102	-0.4583	DEPs_NDEGs	part28	sig	no	non Ubi
P62328	ENSG00000205542	TMSB4X	0.22072	0.365365	0.517301	0.501	NDEPs_NDEGs	part5	no	Ubi	Ubi_up_down
P62979	ENSG00000143947	RPS27A	6.45e-07	0.000521375	-0.486521	1.1318	NDEPs_DEGs	part46	sig	Ubi	Ubi_up_down
P06493	ENSG00000170312	CDK1	0.036901	0.00474438	-0.869255	-2.1618	DEPs_DEGs	part1379	sig	no	non Ubi
P68871	ENSG00000244734	HBB	0.0099663	0.0583652	0.662059	2.0614	NDEPs_DEGs	part1379	sig	Ubi	Ubi_up_down
P06681	ENSG00000166278	C2	3.57e-06	2.64e-05	1.31773	2.4972	DEPs_DEGs	part1379	sig	no	non Ubi
P06702	ENSG00000163220	S100A9	0.034381	0.162767	2.60284	2.3336	NDEPs_DEGs	part1379	sig	no	non Ubi
P06703	ENSG00000197956	S100A6	2.45e-06	0.00219951	0.577349	1.5724	NDEPs_DEGs	part46	sig	Ubi	Ubi_up
P06730	ENSG00000151247	EIF4E	0.39041	3.81e-06	-0.95633	-0.4039	DEPs_NDEGs	part28	sig	no	non Ubi
P06732	ENSG00000104879	CKM	0.47591	0.000491169	-1.90981	-0.5722	DEPs_NDEGs	part28	sig	no	non Ubi
P06733	ENSG00000074800	ENO1	0.90055	0.00165273	0.387794	-0.1442	NDEPs_NDEGs	part5	sig	Ubi	Ubi_up
P06737	ENSG00000100504	PYGL	0.070555	0.000182975	1.03425	0.4611	DEPs_NDEGs	part28	sig	Ubi	non sig
P06744	ENSG00000105220	GPI	0.04072	0.00171781	0.530722	0.3997	NDEPs_NDEGs	part5	sig	Ubi	Ubi_up
P06746	ENSG00000070501	POLB	0.92378	0.000138483	-0.471143	-0.1115	NDEPs_NDEGs	part5	sig	no	non Ubi
P06748	ENSG00000181163	NPM1	0.015454	1.41e-05	-0.497304	0.5362	NDEPs_NDEGs	part5	sig	Ubi	non sig
P06753	ENSG00000143549	TPM3	0.15832	0.108221	0.33483	-0.4355	NDEPs_NDEGs	part5	no	no	non Ubi
P06756	ENSG00000138448	ITGAV	0.9547	0.248399	0.187403	0.0431	NDEPs_NDEGs	part5	no	no	non Ubi
P06865	ENSG00000213614	HEXA	0.83174	0.457266	-0.129794	0.1482	NDEPs_NDEGs	part5	no	no	non Ubi
P07093	ENSG00000135919	SERPINE2	2.6e-60	0.0346134	2.18009	5.6841	DEPs_DEGs	part1379	sig	no	non Ubi
P07099	ENSG00000143819	EPHX1	3.55e-07	0.00948523	0.84193	1.0433	DEPs_DEGs	part1379	sig	Ubi	non sig
P07108	ENSG00000155368	DBI	0.26274	0.204259	0.843934	0.2955	NDEPs_NDEGs	part28	no	no	non Ubi
P07195	ENSG00000111716	LDHB	0.9235	0.00129295	-0.373568	0.1338	NDEPs_NDEGs	part5	sig	Ubi	Ubi_up
P07197	ENSG00000104722	NEFM	0.24737	0.00375905	-0.577707	-2.2632	NDEPs_NDEGs	part46	sig	no	non Ubi
P07199	ENSG00000125817	CENPB	0.090115	0.348477	-0.214373	0.4587	NDEPs_NDEGs	part5	no	no	non Ubi
P07203	ENSG00000233276	GPX1	0.042784	0.153987	0.922732	0.645	NDEPs_NDEGs	part28	sig	no	non Ubi
P07204	ENSG00000178726	THBD	1e-13	0.0809056	0.898502	3.6514	NDEPs_DEGs	part1379	sig	no	non Ubi
P07225	ENSG00000184500	PROS1	3.7e-48	0.000625012	1.02342	3.882	DEPs_DEGs	part1379	sig	no	non Ubi
P69905	ENSG00000206172	HBA1	0.15368	0.117754	0.627136	1.8051	NDEPs_NDEGs	part1379	no	Ubi	Ubi_up_down
P78371	ENSG00000166226	CCT2	0.40448	9.77e-06	-0.409226	-0.3827	NDEPs_NDEGs	part5	sig	Ubi	Ubi_up_down
P07311	ENSG00000119640	ACYP1	6.71e-11	0.358464	-0.160728	-1.3762	NDEPs_DEGs	part46	sig	no	non Ubi
P07332	ENSG00000182511	FES	0.017238	0.00134488	0.412841	0.6486	NDEPs_NDEGs	part5	sig	no	non Ubi
P07333	ENSG00000182578	CSF1R	0.00012237	0.649026	0.11412	1.7978	NDEPs_DEGs	part46	sig	Ubi	Ubi_up
P07339	ENSG00000117984	CTSD	0.076732	0.218775	1.39156	1.0155	NDEPs_NDEGs	part1379	no	Ubi	non sig
P07355	ENSG00000182718	ANXA2	0.99501	1.57e-06	1.47194	-0.0073	DEPs_NDEGs	part28	sig	Ubi	Ubi_up
P07357	ENSG00000157131	C8A	0.96395	2.62e-05	1.8262	0.3026	DEPs_NDEGs	part28	sig	no	non Ubi
P07358	ENSG00000021852	C8B	0.63874	1.47e-05	1.62606	1.5665	DEPs_NDEGs	part1379	sig	no	non Ubi
P07359	ENSG00000185245	GP1BA	0.99501	0.144723	0.599506	0.0134	NDEPs_NDEGs	part28	no	no	non Ubi
P07360	ENSG00000176919	C8G	0.95162	0.000135081	1.70035	0.1279	DEPs_NDEGs	part28	sig	no	non Ubi
P07384	ENSG00000014216	CAPN1	0.12618	0.678353	-0.037499	-0.4205	NDEPs_NDEGs	part5	no	Ubi	Ubi_up
P07437	ENSG00000196230	TUBB	0.95162	0.298009	-0.137324	0.1222	NDEPs_NDEGs	part5	no	no	non Ubi
P07451	ENSG00000164879	CA3	0.19658	0.00319741	1.09585	0.6133	DEPs_NDEGs	part28	sig	Ubi	non sig
P07585	ENSG00000011465	DCN	3.2e-13	9.04e-06	2.70878	2.7618	DEPs_DEGs	part1379	sig	Ubi	Ubi_up
P07602	ENSG00000197746	PSAP	0.0054069	0.302504	0.796349	1.0214	NDEPs_DEGs	part1379	sig	no	non Ubi
P07686	ENSG00000049860	HEXB	0.17741	0.288813	0.379168	0.4492	NDEPs_NDEGs	part5	no	no	non Ubi
P07711	ENSG00000135047	CTSL	1.41e-07	0.029772	1.17776	1.3805	DEPs_DEGs	part1379	sig	no	non Ubi
P07737	ENSG00000108518	PFN1	0.95162	0.0192643	0.574652	-0.0544	NDEPs_NDEGs	part5	sig	Ubi	Ubi_up
P07738	ENSG00000172331	BPGM	0.95162	0.0634315	0.69554	-0.0605	NDEPs_NDEGs	part28	no	no	non Ubi
P07741	ENSG00000198931	APRT	0.54474	0.217548	0.160913	-0.3034	NDEPs_NDEGs	part5	no	no	non Ubi
P07766	ENSG00000198851	CD3E	0.79105	0.240811	0.986559	0.3069	NDEPs_NDEGs	part28	no	no	non Ubi
P07814	ENSG00000136628	EPRS1	0.067952	2.23e-05	-0.486133	-0.3645	NDEPs_NDEGs	part5	sig	Ubi	non sig
P07858	ENSG00000164733	CTSB	0.27084	0.233147	1.00619	0.5508	NDEPs_NDEGs	part28	no	Ubi	non sig
P07900	ENSG00000080824	HSP90AA1	0.15049	6.9e-06	-0.5059	-0.4616	NDEPs_NDEGs	part5	sig	Ubi	non sig
P07902	ENSG00000213930	GALT	0.83723	0.666724	0.0522982	0.2003	NDEPs_NDEGs	part5	no	no	non Ubi
P78527	ENSG00000253729	PRKDC	0.039504	2.66e-08	-0.792322	-1.0065	DEPs_DEGs	part1379	sig	Ubi	Ubi_up_down
P07919	ENSG00000173660	UQCRH	0.95162	0.706224	0.0671185	0.0382	NDEPs_NDEGs	part5	no	no	non Ubi
P07942	ENSG00000091136	LAMB1	0.447	0.0521867	0.728869	0.4632	NDEPs_NDEGs	part28	no	Ubi	Ubi_up
P07947	ENSG00000176105	YES1	0.75769	0.650994	0.0642844	-0.1957	NDEPs_NDEGs	part5	no	no	non Ubi
P07948	ENSG00000254087	LYN	0.59923	0.420566	0.142181	0.3077	NDEPs_NDEGs	part5	no	Ubi	non sig
P07951	ENSG00000198467	TPM2	7.84e-05	0.00772926	1.58013	1.9037	DEPs_DEGs	part1379	sig	no	non Ubi
P07954	ENSG00000091483	FH	3.05e-08	3.73e-06	-1.02042	-1.297	DEPs_DEGs	part1379	sig	Ubi	non sig
P83731	ENSG00000114391	RPL24	0.018398	0.145068	-0.282332	0.7856	NDEPs_NDEGs	part5	sig	Ubi	Ubi_up_down
P07998	ENSG00000129538	RNASE1	2.04e-05	0.13716	2.11704	2.2869	NDEPs_DEGs	part1379	sig	no	non Ubi
P08069	ENSG00000140443	IGF1R	0.10464	8.62e-05	-0.368202	-0.663	NDEPs_NDEGs	part5	sig	no	non Ubi
P08123	ENSG00000164692	COL1A2	0.14412	0.00391415	0.70642	0.9325	DEPs_NDEGs	part28	sig	Ubi	Ubi_up
P08133	ENSG00000197043	ANXA6	1.14e-08	0.000105985	1.20425	1.679	DEPs_DEGs	part1379	sig	Ubi	Ubi_up
P08134	ENSG00000155366	RHOC	0.012663	0.145425	0.278499	0.6227	NDEPs_NDEGs	part5	sig	no	non Ubi
P08138	ENSG00000064300	NGFR	0.16388	0.926134	-0.0414074	-1.0992	NDEPs_NDEGs	part46	no	no	non Ubi
P08174	ENSG00000196352	CD55	2.39e-08	0.0042395	3.06018	2.6546	DEPs_DEGs	part1379	sig	no	non Ubi
P08183	ENSG00000085563	ABCB1	0.017561	0.281909	-0.298627	1.1966	NDEPs_DEGs	part46	sig	Ubi	non sig
P08185	ENSG00000170099	SERPINA6	1.38e-15	0.000222263	0.806096	-5.8984	DEPs_DEGs	part1379	sig	no	non Ubi
P98160	ENSG00000142798	HSPG2	0.27534	0.00181414	2.5144	0.7322	DEPs_NDEGs	part28	sig	Ubi	Ubi_up_down
P08236	ENSG00000169919	GUSB	6.59e-09	5.14e-06	-1.36447	-1.7642	DEPs_DEGs	part1379	sig	no	non Ubi
P08237	ENSG00000152556	PFKM	1.03e-11	0.0502234	0.538947	0.9304	NDEPs_NDEGs	part5	sig	no	non Ubi
Q00341	ENSG00000115677	HDLBP	0.76929	0.0867867	-0.312106	-0.2111	NDEPs_NDEGs	part5	no	Ubi	Ubi_up_down
P08240	ENSG00000182934	SRPRA	0.91844	0.00130535	-0.463207	-0.1012	NDEPs_NDEGs	part5	sig	no	non Ubi
P08243	ENSG00000070669	ASNS	0.4759	0.000474939	-0.465483	0.4292	NDEPs_NDEGs	part5	sig	no	non Ubi
P08246	ENSG00000197561	ELANE	0.0088559	0.0265226	3.17351	2.0449	DEPs_DEGs	part1379	sig	no	non Ubi
P08253	ENSG00000087245	MMP2	1.93e-05	0.0142792	1.28661	1.6607	DEPs_DEGs	part1379	sig	no	non Ubi
P08263	ENSG00000243955	GSTA1	0.026331	0.0681125	1.42849	3.226	NDEPs_DEGs	part1379	sig	no	non Ubi
P08294	ENSG00000109610	SOD3	1.14e-06	0.0226238	2.87155	2.783	DEPs_DEGs	part1379	sig	no	non Ubi
P08311	ENSG00000100448	CTSG	0.003781	0.000344576	3.58411	2.5175	DEPs_DEGs	part1379	sig	no	non Ubi
P08397	ENSG00000256269	HMBS	5.33e-06	0.0306945	-0.388228	-1.4216	NDEPs_DEGs	part46	sig	no	non Ubi
P08473	ENSG00000196549	MME	0.0054255	4.7e-05	-1.39243	-2.1182	DEPs_DEGs	part1379	sig	Ubi	non sig
P08476	ENSG00000122641	INHBA	2.16e-10	0.0867505	2.18362	4.0817	NDEPs_DEGs	part1379	sig	no	non Ubi
P08514	ENSG00000005961	ITGA2B	0.95162	0.25528	0.678569	-0.0535	NDEPs_NDEGs	part28	no	no	non Ubi
P08519	ENSG00000198670	LPA	0.72412	0.913441	0.0313888	0.6627	NDEPs_NDEGs	part5	no	no	non Ubi
P08559	ENSG00000131828	PDHA1	0.026906	0.357144	-0.0931244	-0.4128	NDEPs_NDEGs	part5	sig	no	non Ubi
P08567	ENSG00000115956	PLEK	0.0062651	0.0494633	1.1661	1.2522	DEPs_DEGs	part1379	sig	no	non Ubi
P08571	ENSG00000170458	CD14	0.00059638	0.00490326	1.81272	2.2473	DEPs_DEGs	part1379	sig	no	non Ubi
P08572	ENSG00000134871	COL4A2	0.54008	0.0654076	1.49507	0.3471	NDEPs_NDEGs	part28	no	no	non Ubi
P08574	ENSG00000179091	CYC1	0.66326	0.495414	-0.126929	-0.1541	NDEPs_NDEGs	part5	no	no	non Ubi
P08575	ENSG00000081237	PTPRC	0.95162	0.188113	1.05193	0.1709	NDEPs_NDEGs	part28	no	Ubi	non sig
P08579	ENSG00000125870	SNRPB2	0.95162	1.54e-07	-0.672663	0.0713	DEPs_NDEGs	part28	sig	no	non Ubi
P08581	ENSG00000105976	MET	0.00029663	0.505011	-0.122223	-2.2199	NDEPs_DEGs	part46	sig	no	non Ubi
P08582	ENSG00000163975	MELTF	0.84452	0.355037	-0.229186	-0.3229	NDEPs_NDEGs	part5	no	no	non Ubi
P08603	ENSG00000000971	CFH	2.7e-11	1.68e-06	1.43034	4.1697	DEPs_DEGs	part1379	sig	no	non Ubi
P08621	ENSG00000104852	SNRNP70	0.59621	1.12e-10	-1.15951	0.2558	DEPs_NDEGs	part28	sig	no	non Ubi
P08631	ENSG00000101336	HCK	0.00046743	0.234095	1.16707	1.9814	NDEPs_DEGs	part1379	sig	no	non Ubi
P08637	ENSG00000203747	FCGR3A	2.75e-05	0.0070822	1.89128	2.7252	DEPs_DEGs	part1379	sig	no	non Ubi
P08648	ENSG00000161638	ITGA5	1.34e-05	0.000290235	1.23935	1.7212	DEPs_DEGs	part1379	sig	Ubi	non sig
P08651	ENSG00000141905	NFIC	0.77555	1.77e-05	-0.872554	0.1137	DEPs_NDEGs	part28	sig	no	non Ubi
Q00610	ENSG00000141367	CLTC	0.44918	0.402103	-0.054279	-0.3687	NDEPs_NDEGs	part5	no	Ubi	Ubi_up_down
P08697	ENSG00000167711	SERPINF2	2.1e-08	1.5e-06	1.04312	2.9539	DEPs_DEGs	part1379	sig	no	non Ubi
P08708	ENSG00000182774	RPS17	0.95162	0.000421597	-0.272465	-0.088	NDEPs_NDEGs	part5	sig	Ubi	non sig
P08709	ENSG00000057593	F7	0.95162	0.00515093	0.3949	0.1171	NDEPs_NDEGs	part5	sig	no	non Ubi
Q01082	ENSG00000115306	SPTBN1	0.00059531	0.0234933	0.769768	1.4047	DEPs_DEGs	part1379	sig	Ubi	Ubi_up_down
Q08211	ENSG00000135829	DHX9	0.20753	3.66e-10	-0.74799	-0.5279	DEPs_NDEGs	part28	sig	Ubi	Ubi_up_down
P08754	ENSG00000065135	GNAI3	0.99627	0.0760372	0.36347	0.0021	NDEPs_NDEGs	part5	no	Ubi	non sig
P08758	ENSG00000164111	ANXA5	0.92946	0.0252747	0.293187	-0.1399	NDEPs_NDEGs	part5	sig	Ubi	Ubi_up
P08779	ENSG00000186832	KRT16	0.95162	0.146631	0.62417	0.3584	NDEPs_NDEGs	part28	no	no	non Ubi
P08842	ENSG00000101846	STS	0.028108	0.0354598	0.336381	0.9258	NDEPs_NDEGs	part5	sig	no	non Ubi
P08865	ENSG00000168028	RPSA	0.018336	0.00124019	-0.497916	0.5544	NDEPs_NDEGs	part5	sig	Ubi	non sig
P08913	ENSG00000150594	ADRA2A	0.045165	0.2399	0.28578	1.029	NDEPs_DEGs	part46	sig	Ubi	Ubi_up
P08962	ENSG00000135404	CD63	0.038596	0.0202212	0.79262	0.6951	DEPs_NDEGs	part28	sig	no	non Ubi
P09001	ENSG00000114686	MRPL3	0.54064	6.58e-05	-0.6468	-0.2475	DEPs_NDEGs	part28	sig	no	non Ubi
P09012	ENSG00000077312	SNRPA	0.42906	1.12e-07	-0.908471	-0.3356	DEPs_NDEGs	part28	sig	no	non Ubi
P09038	ENSG00000138685	FGF2	4.04e-05	0.207056	-0.805996	1.1899	NDEPs_DEGs	part1379	sig	no	non Ubi
P09104	ENSG00000111674	ENO2	3.03e-11	5.39e-06	1.50146	2.1413	DEPs_DEGs	part1379	sig	no	non Ubi
P09105	ENSG00000086506	HBQ1	0.56517	0.0451652	0.797246	-2.7333	DEPs_NDEGs	part1379	sig	no	non Ubi
P09110	ENSG00000060971	ACAA1	0.35333	0.289042	-0.297148	-0.337	NDEPs_NDEGs	part5	no	no	non Ubi
P09132	ENSG00000153037	SRP19	0.034148	0.0942164	-0.208248	-0.5283	NDEPs_NDEGs	part5	sig	no	non Ubi
P09172	ENSG00000123454	DBH	0.97	0.621352	0.335323	0.0431	NDEPs_NDEGs	part5	no	no	non Ubi
P09211	ENSG00000084207	GSTP1	0.70504	0.154058	-0.148578	-0.1876	NDEPs_NDEGs	part5	no	Ubi	non sig
P09234	ENSG00000124562	SNRPC	0.40426	2.89e-06	-0.745758	-0.1928	DEPs_NDEGs	part28	sig	no	non Ubi
P09237	ENSG00000137673	MMP7	0.19763	0.00690866	-1.40404	-3.0179	DEPs_NDEGs	part1379	sig	no	non Ubi
P09238	ENSG00000166670	MMP10	0.85136	0.179225	1.84496	-1.5552	NDEPs_NDEGs	part1379	no	no	non Ubi
P09326	ENSG00000117091	CD48	0.071534	0.143704	1.37378	1.1634	NDEPs_NDEGs	part1379	no	no	non Ubi
Q08AF3	ENSG00000166750	SLFN5	1.02e-10	3.94e-05	-0.950931	-1.8919	DEPs_DEGs	part1379	sig	Ubi	Ubi_up_down
P09417	ENSG00000151552	QDPR	0.887	0.83605	-0.0237983	-0.1141	NDEPs_NDEGs	part5	no	no	non Ubi
P09429	ENSG00000189403	HMGB1	0.019715	3.86e-08	-0.779415	-0.4315	DEPs_NDEGs	part28	sig	Ubi	Ubi_up
P09455	ENSG00000114115	RBP1	0.0015223	0.402594	0.577518	1.9741	NDEPs_DEGs	part46	sig	no	non Ubi
P09466	ENSG00000122133	PAEP	NA	0.108764	0.226158	1.038	NDEPs_NDEGs	part46	NA	Ubi	non sig
P09467	ENSG00000165140	FBP1	0.00053902	0.394899	1.11885	-2.0646	NDEPs_DEGs	part1379	sig	no	non Ubi
P09471	ENSG00000087258	GNAO1	8.54e-09	0.000605721	-1.54455	-2.0699	DEPs_DEGs	part1379	sig	Ubi	non sig
P09486	ENSG00000113140	SPARC	0.054897	0.927546	0.0389927	0.9254	NDEPs_NDEGs	part5	no	no	non Ubi
P09493	ENSG00000140416	TPM1	1.63e-15	0.0281257	2.61318	2.1468	DEPs_DEGs	part1379	sig	Ubi	Ubi_up
P09496	ENSG00000122705	CLTA	0.001848	0.00875534	-0.491127	0.5469	NDEPs_NDEGs	part5	sig	no	non Ubi
P09497	ENSG00000175416	CLTB	0.0087446	0.0057721	0.39129	0.8431	NDEPs_NDEGs	part5	sig	Ubi	non sig
Q09666	ENSG00000124942	AHNAK	0.046532	0.0186585	0.667748	0.9993	DEPs_NDEGs	part28	sig	Ubi	Ubi_up_down
Q12769	ENSG00000030066	NUP160	0.10766	3.96e-06	-0.714658	-0.4633	DEPs_NDEGs	part28	sig	Ubi	Ubi_up_down
P09544	ENSG00000105989	WNT2	0.0045048	0.0029633	-1.10916	-2.4205	DEPs_DEGs	part1379	sig	no	non Ubi
P09564	ENSG00000173762	CD7	0.17574	0.593245	0.150524	0.9152	NDEPs_NDEGs	part5	no	no	non Ubi
P09601	ENSG00000100292	HMOX1	6.5e-08	0.0593224	2.22619	2.8321	NDEPs_DEGs	part1379	sig	no	non Ubi
P09619	ENSG00000113721	PDGFRB	0.0068371	0.969066	-0.0076801	0.7491	NDEPs_NDEGs	part5	sig	Ubi	Ubi_up
P09622	ENSG00000091140	DLD	0.99501	0.0518239	-0.242024	0.0069	NDEPs_NDEGs	part5	no	no	non Ubi
Q12846	ENSG00000103496	STX4	0.064285	0.715077	0.0535894	0.6648	NDEPs_NDEGs	part5	no	Ubi	Ubi_up_down
P09661	ENSG00000131876	SNRPA1	0.80903	6.15e-08	-0.667919	-0.1612	DEPs_NDEGs	part28	sig	no	non Ubi
P09668	ENSG00000103811	CTSH	0.20559	0.461471	-0.321314	-0.5059	NDEPs_NDEGs	part5	no	no	non Ubi
P09669	ENSG00000164919	COX6C	0.73364	0.0595529	0.559123	-0.2675	NDEPs_NDEGs	part5	no	no	non Ubi
Q13148	ENSG00000120948	TARDBP	0.95162	0.656304	-0.0564145	-0.0508	NDEPs_NDEGs	part5	no	Ubi	Ubi_up_down
P09769	ENSG00000000938	FGR	0.29557	0.179081	1.45811	0.8034	NDEPs_NDEGs	part28	no	Ubi	Ubi_up
P09871	ENSG00000182326	C1S	8.9e-30	6.32e-05	1.61586	2.8768	DEPs_DEGs	part1379	sig	no	non Ubi
P09874	ENSG00000143799	PARP1	0.00084165	1.2e-09	-1.03083	-1.0132	DEPs_DEGs	part1379	sig	no	non Ubi
P09884	ENSG00000101868	POLA1	0.39371	0.0651122	-0.363524	-0.4193	NDEPs_NDEGs	part5	no	no	non Ubi
P09914	ENSG00000185745	IFIT1	1.61e-05	0.280162	0.363075	1.8838	NDEPs_DEGs	part46	sig	no	non Ubi
P09917	ENSG00000012779	ALOX5	0.0752	0.115153	2.16647	1.199	NDEPs_NDEGs	part1379	no	no	non Ubi
P09936	ENSG00000154277	UCHL1	6.42e-06	2.14e-05	2.58296	2.3817	DEPs_DEGs	part1379	sig	no	non Ubi
P09960	ENSG00000111144	LTA4H	1.35e-06	0.191507	0.983959	0.8351	NDEPs_NDEGs	part28	sig	no	non Ubi
P09972	ENSG00000109107	ALDOC	2.5e-10	0.000149995	0.988506	1.7241	DEPs_DEGs	part1379	sig	no	non Ubi
P0C0L4	ENSG00000244731	C4A	5.3e-09	6.63e-05	1.24781	3.8426	DEPs_DEGs	part1379	sig	Ubi	non sig
P0C0L5	ENSG00000224389	C4B	4.45e-12	0.000252513	1.52829	4.2313	DEPs_DEGs	part1379	sig	no	non Ubi
Q13151	ENSG00000177733	HNRNPA0	0.95162	0.000859098	-0.960108	0.078	DEPs_NDEGs	part28	sig	Ubi	Ubi_up_down
P0C0S8	ENSG00000196787	H2AC11	0.00053954	0.251453	0.335709	-1.741	NDEPs_DEGs	part46	sig	no	non Ubi
P0C7P0	ENSG00000277972	CISD3	0.040586	0.951566	0.0413761	0.4566	NDEPs_NDEGs	part5	sig	no	non Ubi
P0C7T5	ENSG00000224470	ATXN1L	0.4293	0.910064	0.055654	-0.3462	NDEPs_NDEGs	part5	no	no	non Ubi
P0C870	ENSG00000243789	JMJD7	0.14289	0.643173	0.0830536	-1.1779	NDEPs_NDEGs	part46	no	no	non Ubi
P0CAP1	ENSG00000263155	MYZAP	0.97179	0.670558	0.123331	-0.0358	NDEPs_NDEGs	part5	no	no	non Ubi
P0CG29	ENSG00000099984	GSTT2	0.74144	0.732039	-0.143599	0.5524	NDEPs_NDEGs	part5	no	no	non Ubi
P0CG38	ENSG00000196834	POTEI	0.046181	0.00042303	1.10247	-3.9737	DEPs_DEGs	part1379	sig	no	non Ubi
P0CG39	ENSG00000222038	POTEJ	0.61908	0.222361	2.87025	-2.5853	NDEPs_NDEGs	part1379	no	no	non Ubi
P0CJ78	ENSG00000261221	ZNF865	0.87298	0.10807	0.316913	0.2295	NDEPs_NDEGs	part5	no	Ubi	non sig
Q13185	ENSG00000122565	CBX3	0.62112	1.17e-06	-1.13042	0.1538	DEPs_NDEGs	part28	sig	Ubi	Ubi_up_down
P0CW19	ENSG00000256977	LIMS3	1.45e-05	0.0966748	-0.356465	-2.572	NDEPs_DEGs	part46	sig	no	non Ubi
P0DI81	ENSG00000196459	TRAPPC2	0.95162	0.000112071	-0.57174	0.0907	NDEPs_NDEGs	part5	sig	no	non Ubi
P0DJ07	ENSG00000229833	PET100	0.36847	0.170362	-0.810525	-0.6569	NDEPs_NDEGs	part28	no	no	non Ubi
P0DJI8	ENSG00000173432	SAA1	NA	0.434835	1.31748	0.1291	NDEPs_NDEGs	part28	NA	Ubi	non sig
P0DMV8	ENSG00000204389	HSPA1A	0.12248	0.165585	0.354725	0.9614	NDEPs_NDEGs	part5	no	no	non Ubi
P0DN76	ENSG00000275895	U2AF1L5	0.049813	0.0016167	-0.585775	-1.3084	DEPs_DEGs	part1379	sig	no	non Ubi
P0DOY2	ENSG00000211677	IGLC2	1.24e-07	0.000189174	1.07267	4.5329	DEPs_DEGs	part1379	sig	no	non Ubi
P0DP23	ENSG00000198668	CALM1	0.11402	0.0105557	0.226732	0.3845	NDEPs_NDEGs	part5	sig	no	non Ubi
P0DPB6	ENSG00000186184	POLR1D	0.016166	0.0834304	-0.400114	0.5639	NDEPs_NDEGs	part5	sig	no	non Ubi
P0DPH7	ENSG00000198033	TUBA3C	0.95162	0.814373	0.0918782	1.1673	NDEPs_NDEGs	part46	no	no	non Ubi
P10109	ENSG00000137714	FDX1	0.73575	0.443635	0.62581	0.2621	NDEPs_NDEGs	part28	no	no	non Ubi
P10114	ENSG00000125249	RAP2A	0.070167	0.0770258	0.509063	0.5457	NDEPs_NDEGs	part5	no	no	non Ubi
P10124	ENSG00000122862	SRGN	6.86e-34	0.0911942	1.74557	2.8991	NDEPs_DEGs	part1379	sig	no	non Ubi
P10144	ENSG00000100453	GZMB	0.2368	0.0465733	-2.16213	1.1698	DEPs_NDEGs	part1379	sig	no	non Ubi
P10153	ENSG00000169385	RNASE2	0.86323	0.0622924	4.39174	-0.3539	NDEPs_NDEGs	part28	no	no	non Ubi
P10155	ENSG00000116747	RO60	0.96302	0.000113966	-0.448877	0.0195	NDEPs_NDEGs	part5	sig	no	non Ubi
P10253	ENSG00000171298	GAA	0.86233	0.0650035	-0.354534	0.1726	NDEPs_NDEGs	part5	no	Ubi	non sig
P10275	ENSG00000169083	AR	0.55403	0.00195533	-0.606062	-0.3403	DEPs_NDEGs	part28	sig	Ubi	non sig
P10301	ENSG00000126458	RRAS	0.06554	0.00640929	1.38235	0.9189	DEPs_NDEGs	part28	sig	no	non Ubi
P10321	ENSG00000204525	HLA-C	0.47906	0.680865	0.235986	0.3938	NDEPs_NDEGs	part5	no	no	non Ubi
P10398	ENSG00000078061	ARAF	0.1967	0.122625	-0.268231	0.3703	NDEPs_NDEGs	part5	no	Ubi	non sig
P10412	ENSG00000168298	H1-4	0.95162	0.5586	0.426667	-0.425	NDEPs_NDEGs	part5	no	no	non Ubi
P10451	ENSG00000118785	SPP1	0.39871	0.188362	1.50977	1.6547	NDEPs_NDEGs	part1379	no	no	non Ubi
P10515	ENSG00000150768	DLAT	0.25411	0.148962	-0.182564	-0.4053	NDEPs_NDEGs	part5	no	no	non Ubi
P10586	ENSG00000142949	PTPRF	0.00011653	0.965341	0.00794002	-1.3578	NDEPs_DEGs	part46	sig	no	non Ubi
P10588	ENSG00000160113	NR2F6	0.024524	0.523212	-0.0648572	-0.7518	NDEPs_NDEGs	part5	sig	no	non Ubi
P10589	ENSG00000175745	NR2F1	0.0040435	0.364257	-0.19407	0.9786	NDEPs_NDEGs	part5	sig	no	non Ubi
Q13347	ENSG00000084623	EIF3I	0.19352	7.42e-05	-0.619606	0.2756	DEPs_NDEGs	part28	sig	Ubi	Ubi_up_down
P10600	ENSG00000119699	TGFB3	0.56898	0.168157	2.08083	-0.4441	NDEPs_NDEGs	part28	no	no	non Ubi
Q13439	ENSG00000144674	GOLGA4	0.33593	0.000251285	-0.480008	-0.3476	NDEPs_NDEGs	part5	sig	Ubi	Ubi_up_down
P10619	ENSG00000064601	CTSA	0.00050372	0.049281	1.10101	1.1557	DEPs_DEGs	part1379	sig	no	non Ubi
P10620	ENSG00000008394	MGST1	0.36419	0.497789	0.404317	-1.1051	NDEPs_NDEGs	part46	no	Ubi	non sig
P10643	ENSG00000112936	C7	3.87e-93	9.75e-05	2.0113	9.7955	DEPs_DEGs	part1379	sig	no	non Ubi
P10644	ENSG00000108946	PRKAR1A	0.079626	0.000277149	-0.405362	0.6877	NDEPs_NDEGs	part5	sig	Ubi	non sig
P10720	ENSG00000109272	PF4V1	0.99988	0.00652273	1.62335	-0.0022	DEPs_NDEGs	part28	sig	no	non Ubi
P10746	ENSG00000188690	UROS	0.66418	0.114257	-0.208858	0.1999	NDEPs_NDEGs	part5	no	no	non Ubi
P10768	ENSG00000139684	ESD	0.00012344	0.0552846	0.355934	0.7037	NDEPs_NDEGs	part5	sig	no	non Ubi
P10809	ENSG00000144381	HSPD1	0.95162	4.95e-07	-0.419486	-0.098	NDEPs_NDEGs	part5	sig	no	non Ubi
P10909	ENSG00000120885	CLU	0.00019039	0.000109948	1.59075	1.8447	DEPs_DEGs	part1379	sig	Ubi	non sig
P10911	ENSG00000101977	MCF2	1.19e-21	0.951774	0.0700396	4.8281	NDEPs_DEGs	part46	sig	no	non Ubi
P10915	ENSG00000145681	HAPLN1	0.92953	0.0152391	0.534627	-0.4538	NDEPs_NDEGs	part5	sig	no	non Ubi
Q13557	ENSG00000145349	CAMK2D	0.07318	0.0169886	0.286904	0.4653	NDEPs_NDEGs	part5	sig	Ubi	Ubi_up_down
P11047	ENSG00000135862	LAMC1	0.30728	0.033491	1.41897	0.6051	DEPs_NDEGs	part28	sig	no	non Ubi
P11049	ENSG00000104894	CD37	0.23034	0.0708552	1.36226	0.7292	NDEPs_NDEGs	part28	no	no	non Ubi
P11117	ENSG00000134575	ACP2	0.95162	0.499775	0.267338	-0.0455	NDEPs_NDEGs	part5	no	no	non Ubi
P11137	ENSG00000078018	MAP2	0.0024852	0.375644	0.689935	1.7821	NDEPs_DEGs	part1379	sig	no	non Ubi
Q13948	ENSG00000257923	CUX1	0.8843	0.533728	0.11294	-0.0957	NDEPs_NDEGs	part5	no	no	non Ubi
P11166	ENSG00000117394	SLC2A1	1.55e-07	0.247733	0.229468	-2.0408	NDEPs_DEGs	part46	sig	no	non Ubi
P11169	ENSG00000059804	SLC2A3	1.63e-11	0.0375305	0.387391	4.4467	NDEPs_DEGs	part46	sig	no	non Ubi
Q14152	ENSG00000107581	EIF3A	0.80899	1.87e-05	-0.338685	-0.1584	NDEPs_NDEGs	part5	sig	Ubi	Ubi_up_down
P11172	ENSG00000114491	UMPS	0.25799	3.69e-06	-0.896935	-0.3725	DEPs_NDEGs	part28	sig	no	non Ubi
P11177	ENSG00000168291	PDHB	0.95162	0.029876	-0.270577	-0.031	NDEPs_NDEGs	part5	sig	no	non Ubi
P11182	ENSG00000137992	DBT	0.67436	0.0515451	-0.236955	-0.204	NDEPs_NDEGs	part5	no	no	non Ubi
P11215	ENSG00000169896	ITGAM	0.023843	0.0796321	2.11311	1.137	NDEPs_DEGs	part1379	sig	no	non Ubi
P11216	ENSG00000100994	PYGB	0.17482	0.971871	-0.00437208	0.3951	NDEPs_NDEGs	part5	no	Ubi	non sig
P11217	ENSG00000068976	PYGM	0.76834	0.40264	0.210693	0.2479	NDEPs_NDEGs	part5	no	no	non Ubi
P11233	ENSG00000006451	RALA	0.077171	0.0244056	0.592409	0.4092	DEPs_NDEGs	part28	sig	no	non Ubi
P11234	ENSG00000144118	RALB	0.30185	0.683127	0.0715061	0.3355	NDEPs_NDEGs	part5	no	no	non Ubi
P11274	ENSG00000186716	BCR	0.0028166	0.000633952	-0.374182	-0.7395	NDEPs_NDEGs	part5	sig	no	non Ubi
Q14258	ENSG00000121060	TRIM25	1.76e-07	0.000933346	-0.378143	-1.3768	NDEPs_DEGs	part46	sig	Ubi	Ubi_up_down
P11279	ENSG00000185896	LAMP1	0.31346	0.430175	0.164515	0.4064	NDEPs_NDEGs	part5	no	no	non Ubi
P11308	ENSG00000157554	ERG	0.00028793	0.79263	-0.113175	1.6086	NDEPs_DEGs	part46	sig	no	non Ubi
P11310	ENSG00000117054	ACADM	0.95162	0.0596628	-0.323494	0.0774	NDEPs_NDEGs	part5	no	no	non Ubi
P11362	ENSG00000077782	FGFR1	1.85e-11	0.152326	0.610175	1.2125	NDEPs_DEGs	part1379	sig	no	non Ubi
P11387	ENSG00000198900	TOP1	0.45747	6.16e-09	-1.10924	-0.2755	DEPs_NDEGs	part28	sig	no	non Ubi
P11388	ENSG00000131747	TOP2A	0.21764	1.3e-05	-1.96966	-2.469	DEPs_NDEGs	part1379	sig	no	non Ubi
P11413	ENSG00000160211	G6PD	0.95162	0.105053	0.43555	-0.1087	NDEPs_NDEGs	part5	no	no	non Ubi
P11441	ENSG00000102178	UBL4A	0.57365	0.000537355	-0.395775	0.2241	NDEPs_NDEGs	part5	sig	no	non Ubi
P11498	ENSG00000173599	PC	0.712	0.452644	0.129604	0.2175	NDEPs_NDEGs	part5	no	no	non Ubi
P11532	ENSG00000198947	DMD	5.99e-21	0.0234575	1.81969	2.7888	DEPs_DEGs	part1379	sig	Ubi	Ubi_up
P11586	ENSG00000100714	MTHFD1	0.77505	0.0106058	-0.314385	-0.1849	NDEPs_NDEGs	part5	sig	Ubi	Ubi_up
P11678	ENSG00000121053	EPX	0.95162	0.166201	4.70302	-0.2513	NDEPs_NDEGs	part28	no	no	non Ubi
Q14677	ENSG00000113282	CLINT1	0.95162	0.0277655	-0.167244	-0.0695	NDEPs_NDEGs	part5	sig	Ubi	Ubi_up_down
P11766	ENSG00000197894	ADH5	0.75716	0.840589	-0.0347766	0.1456	NDEPs_NDEGs	part5	no	no	non Ubi
P11802	ENSG00000135446	CDK4	0.77987	0.145457	-0.42162	0.2163	NDEPs_NDEGs	part5	no	no	non Ubi
P11908	ENSG00000101911	PRPS2	0.95162	0.000335423	-0.766604	-0.1192	DEPs_NDEGs	part28	sig	no	non Ubi
Q15149	ENSG00000178209	PLEC	0.00085158	8.35e-06	1.23672	0.846	DEPs_NDEGs	part28	sig	Ubi	Ubi_up_down
Q15154	ENSG00000078674	PCM1	0.014735	5.83e-06	-1.21972	-0.6171	DEPs_NDEGs	part28	sig	Ubi	Ubi_up_down
P12035	ENSG00000186442	KRT3	0.89799	0.0267891	0.616976	1.6079	DEPs_NDEGs	part1379	sig	no	non Ubi
P12036	ENSG00000100285	NEFH	4.22e-08	0.100703	0.584693	2.0743	NDEPs_DEGs	part46	sig	no	non Ubi
P12074	ENSG00000111775	COX6A1	0.86582	0.762081	0.0822314	-0.1685	NDEPs_NDEGs	part5	no	no	non Ubi
P12081	ENSG00000170445	HARS1	0.62317	0.13522	-0.145407	-0.1675	NDEPs_NDEGs	part5	no	Ubi	non sig
P12107	ENSG00000060718	COL11A1	0.0058604	0.0360736	1.93076	2.4503	DEPs_DEGs	part1379	sig	Ubi	Ubi_up
P12109	ENSG00000142156	COL6A1	0.32103	2.55e-05	3.14605	0.6492	DEPs_NDEGs	part28	sig	Ubi	no sig
P12110	ENSG00000142173	COL6A2	0.0019763	6.09e-05	3.14065	1.1305	DEPs_DEGs	part1379	sig	Ubi	Ubi_up
Q15582	ENSG00000120708	TGFBI	0.0056305	0.00232449	2.05493	-1.5037	DEPs_DEGs	part1379	sig	Ubi	Ubi_up_down
P12235	ENSG00000151729	SLC25A4	1.94e-06	0.0316411	2.36837	1.3366	DEPs_DEGs	part1379	sig	Ubi	non sig
Q15813	ENSG00000284770	TBCE	0.33701	0.00393439	-0.42651	-0.3468	NDEPs_NDEGs	part5	sig	no	non Ubi
P12259	ENSG00000198734	F5	0.007835	0.108975	0.26946	2.1328	NDEPs_DEGs	part46	sig	no	non Ubi
Q15813	ENSG00000285053	TBCE	0.006407	0.00393439	-0.42651	-0.8462	NDEPs_NDEGs	part5	sig	no	non Ubi
Q16777	ENSG00000184260	H2AC20	0.55792	0.0587706	0.747419	-0.7651	NDEPs_NDEGs	part28	no	Ubi	Ubi_up_down
P12273	ENSG00000159763	PIP	0.61161	0.257763	-0.966825	-2.6089	NDEPs_NDEGs	part1379	no	no	non Ubi
P12277	ENSG00000166165	CKB	5.67e-06	4.31e-05	-1.75158	-2.1749	DEPs_DEGs	part1379	sig	no	non Ubi
P12314	ENSG00000150337	FCGR1A	0.00025635	0.0294934	1.5739	2.7866	DEPs_DEGs	part1379	sig	no	non Ubi
P12318	ENSG00000143226	FCGR2A	3.73e-11	0.0197241	1.27034	2.9977	DEPs_DEGs	part1379	sig	Ubi	Ubi_up
P12429	ENSG00000138772	ANXA3	0.0090176	0.268045	0.215483	-1.175	NDEPs_DEGs	part46	sig	no	non Ubi
P12532	ENSG00000223572	CKMT1A	0.22377	0.0032692	0.298755	-2.2954	NDEPs_NDEGs	part46	sig	no	non Ubi
P12544	ENSG00000145649	GZMA	0.31097	0.00645762	-1.90054	-0.7018	DEPs_NDEGs	part28	sig	no	non Ubi
P12694	ENSG00000248098	BCKDHA	0.66641	0.00164943	-0.636305	0.9519	DEPs_NDEGs	part28	sig	no	non Ubi
P12724	ENSG00000169397	RNASE3	0.030547	0.234088	4.65031	-3.2419	NDEPs_DEGs	part1379	sig	no	non Ubi
Q32P44	ENSG00000149499	EML3	6.54e-05	0.00510334	0.54225	1.1489	NDEPs_DEGs	part46	sig	Ubi	Ubi_up_down
P12821	ENSG00000159640	ACE	9.23e-10	0.589262	-0.216188	-2.7411	NDEPs_DEGs	part46	sig	no	non Ubi
P12829	ENSG00000198336	MYL4	0.037462	0.15294	1.90594	2.1119	NDEPs_DEGs	part1379	sig	no	non Ubi
P12830	ENSG00000039068	CDH1	2.74e-10	1.35e-06	-2.44843	-3.83	DEPs_DEGs	part1379	sig	no	non Ubi
P12931	ENSG00000197122	SRC	0.65932	0.120169	-0.259111	0.176	NDEPs_NDEGs	part5	no	no	non Ubi
P12955	ENSG00000124299	PEPD	2.71e-05	0.313022	0.155228	0.7764	NDEPs_NDEGs	part5	sig	no	non Ubi
P12956	ENSG00000196419	XRCC6	0.99501	1.81e-07	-0.616306	0.0077	DEPs_NDEGs	part28	sig	Ubi	Ubi_up
Q6P996	ENSG00000179889	PDXDC1	0.0056987	4.31e-06	-0.789716	-0.7291	DEPs_NDEGs	part28	sig	Ubi	Ubi_up_down
P13073	ENSG00000131143	COX4I1	0.66663	0.00644921	-0.670401	0.2193	DEPs_NDEGs	part28	sig	no	non Ubi
P13284	ENSG00000216490	IFI30	0.18209	0.116844	1.92558	1.77	NDEPs_NDEGs	part1379	no	no	non Ubi
P13378	ENSG00000175879	HOXD8	3.52e-22	0.547445	0.279077	2.4005	NDEPs_DEGs	part46	sig	no	non Ubi
P13473	ENSG00000005893	LAMP2	0.95162	0.0409802	0.640882	0.108	DEPs_NDEGs	part28	sig	no	non Ubi
Q7Z6Z7	ENSG00000086758	HUWE1	0.22131	7.69e-06	-0.493777	-0.5528	NDEPs_NDEGs	part5	sig	Ubi	Ubi_up_down
P13497	ENSG00000168487	BMP1	0.40653	0.0887755	0.161805	-0.4776	NDEPs_NDEGs	part5	no	no	non Ubi
P13498	ENSG00000051523	CYBA	0.70154	0.0368354	1.66895	-0.3965	DEPs_NDEGs	part28	sig	no	non Ubi
P13535	ENSG00000133020	MYH8	0.95162	1.03e-05	0.669682	-1.363	DEPs_NDEGs	part1379	sig	no	non Ubi
P13591	ENSG00000149294	NCAM1	1.4e-30	0.00393916	2.58763	4.6391	DEPs_DEGs	part1379	sig	Ubi	Ubi_up
P13598	ENSG00000108622	ICAM2	5.28e-05	0.00523414	2.5955	2.1406	DEPs_DEGs	part1379	sig	no	non Ubi
P13611	ENSG00000038427	VCAN	0.0066169	0.0554401	0.902557	-1.8653	NDEPs_DEGs	part1379	sig	Ubi	non sig
P13612	ENSG00000115232	ITGA4	0.016605	0.716602	-0.062837	-0.9434	NDEPs_NDEGs	part5	sig	no	non Ubi
P13639	ENSG00000167658	EEF2	0.0056615	0.0786356	-0.185877	0.662	NDEPs_NDEGs	part5	sig	Ubi	non sig
P13640	ENSG00000125144	MT1G	0.58153	0.000155881	1.27416	-1.2577	DEPs_NDEGs	part1379	sig	no	non Ubi
P13645	ENSG00000186395	KRT10	0.96788	0.991382	0.00544774	0.0402	NDEPs_NDEGs	part5	no	Ubi	non sig
P13646	ENSG00000171401	KRT13	0.51167	0.669541	-0.370635	-0.8109	NDEPs_NDEGs	part5	no	no	non Ubi
P13647	ENSG00000186081	KRT5	0.00096106	0.409128	-0.446024	-5.9822	NDEPs_DEGs	part46	sig	Ubi	non sig
P13667	ENSG00000155660	PDIA4	0.0075443	0.00226233	-0.444107	-1.1568	NDEPs_DEGs	part46	sig	no	non Ubi
P13671	ENSG00000039537	C6	0.25308	4.02e-07	0.93141	0.953	DEPs_NDEGs	part28	sig	no	non Ubi
P13674	ENSG00000122884	P4HA1	0.91592	0.0244508	-0.513678	-0.1754	NDEPs_NDEGs	part5	sig	no	non Ubi
P13686	ENSG00000102575	ACP5	7.97e-05	0.217064	2.97251	2.0207	NDEPs_DEGs	part1379	sig	no	non Ubi
Q86UU1	ENSG00000019144	PHLDB1	0.95171	0.0361653	-0.369186	-0.0392	NDEPs_NDEGs	part5	sig	Ubi	Ubi_up_down
P13693	ENSG00000133112	TPT1	6.73e-07	0.529147	0.136385	1.2484	NDEPs_DEGs	part46	sig	no	non Ubi
P13716	ENSG00000148218	ALAD	4.25e-06	0.000612761	1.02135	0.983	DEPs_NDEGs	part28	sig	no	non Ubi
P13726	ENSG00000117525	F3	0.23616	0.132029	-0.346213	0.8483	NDEPs_NDEGs	part5	no	no	non Ubi
P13727	ENSG00000186652	PRG2	0.097121	0.135609	3.9492	3.3054	NDEPs_NDEGs	part1379	no	no	non Ubi
P13747	ENSG00000204592	HLA-E	1.53e-06	0.525463	0.192953	1.4252	NDEPs_DEGs	part46	sig	no	non Ubi
P13796	ENSG00000136167	LCP1	0.95162	0.159306	1.21238	0.1972	NDEPs_NDEGs	part28	no	Ubi	non sig
P13797	ENSG00000102024	PLS3	3.59e-10	0.00060026	1.39532	1.8711	DEPs_DEGs	part1379	sig	no	non Ubi
P13798	ENSG00000164062	APEH	0.30088	0.252625	-0.140743	-0.3465	NDEPs_NDEGs	part5	no	no	non Ubi
P13804	ENSG00000140374	ETFA	0.95162	0.192909	-0.170622	0.0296	NDEPs_NDEGs	part5	no	no	non Ubi
P13807	ENSG00000104812	GYS1	0.066157	0.759606	-0.0353359	-0.3578	NDEPs_NDEGs	part5	no	Ubi	non sig
P13861	ENSG00000114302	PRKAR2A	0.95162	0.0426568	0.419446	0.0355	NDEPs_NDEGs	part5	sig	no	non Ubi
P13928	ENSG00000265190	ANXA8	0.95162	0.314994	1.43483	0.4677	NDEPs_NDEGs	part28	no	no	non Ubi
P13929	ENSG00000108515	ENO3	0.058555	0.000106441	1.40817	-0.8317	DEPs_NDEGs	part28	sig	no	non Ubi
P13984	ENSG00000188342	GTF2F2	0.96617	5.33e-08	-1.16402	0.0177	DEPs_NDEGs	part28	sig	no	non Ubi
P13987	ENSG00000085063	CD59	2.11e-15	0.00364879	1.12565	1.6104	DEPs_DEGs	part1379	sig	no	non Ubi
P13995	ENSG00000065911	MTHFD2	0.14357	0.507396	-0.193185	0.583	NDEPs_NDEGs	part5	no	no	non Ubi
P14151	ENSG00000188404	SELL	9.01e-06	0.00888886	1.37926	2.1691	DEPs_DEGs	part1379	sig	no	non Ubi
P14174	ENSG00000240972	MIF	0.97826	0.819964	0.0297852	-0.1032	NDEPs_NDEGs	part5	no	Ubi	Ubi_up
P14207	ENSG00000165457	FOLR2	7.66e-05	0.00853046	1.57417	2.2811	DEPs_DEGs	part1379	sig	no	non Ubi
P14209	ENSG00000002586	CD99	2.36e-05	0.0123819	0.818987	1.0213	DEPs_DEGs	part1379	sig	no	non Ubi
P14222	ENSG00000180644	PRF1	0.63068	0.0039503	-0.721073	0.4566	DEPs_NDEGs	part28	sig	no	non Ubi
P14314	ENSG00000130175	PRKCSH	0.93296	0.00412335	-0.216977	0.0666	NDEPs_NDEGs	part5	sig	no	non Ubi
P14317	ENSG00000180353	HCLS1	0.00012282	0.292154	0.493409	1.4688	NDEPs_DEGs	part46	sig	no	non Ubi
P14324	ENSG00000160752	FDPS	0.0011402	0.000967556	-0.690963	-0.6092	DEPs_NDEGs	part28	sig	no	non Ubi
P14373	ENSG00000204713	TRIM27	0.0035214	4.09e-05	-0.784527	-0.5383	DEPs_NDEGs	part28	sig	no	non Ubi
P14384	ENSG00000135678	CPM	1.39e-27	3.98e-06	-2.2	-4.9157	DEPs_DEGs	part1379	sig	no	non Ubi
P14406	ENSG00000112695	COX7A2	0.98844	0.430199	-0.214444	0.0086	NDEPs_NDEGs	part5	no	no	non Ubi
P14415	ENSG00000129244	ATP1B2	0.95162	0.00446584	0.933941	0.1427	DEPs_NDEGs	part28	sig	no	non Ubi
P14543	ENSG00000116962	NID1	0.87908	0.0901225	1.79797	0.1968	NDEPs_NDEGs	part28	no	no	non Ubi
P14550	ENSG00000117448	AKR1A1	0.17904	0.453962	0.205459	-0.3242	NDEPs_NDEGs	part5	no	no	non Ubi
P14555	ENSG00000188257	PLA2G2A	2.28e-30	0.895798	0.0425659	11.8907	NDEPs_DEGs	part46	sig	no	non Ubi
P14598	ENSG00000158517	NCF1	0.062207	0.0966297	2.02443	1.4605	NDEPs_NDEGs	part1379	no	no	non Ubi
P14618	ENSG00000067225	PKM	0.18628	0.0549569	0.432965	-0.5785	NDEPs_NDEGs	part5	no	no	non Ubi
P14621	ENSG00000170634	ACYP2	0.96574	0.930272	0.0281571	0.025	NDEPs_NDEGs	part5	no	no	non Ubi
P14625	ENSG00000166598	HSP90B1	0.0065679	0.0119997	-0.281082	-0.7774	NDEPs_NDEGs	part5	sig	Ubi	non sig
P14635	ENSG00000134057	CCNB1	0.057966	0.0777948	0.331336	-1.6792	NDEPs_NDEGs	part46	no	no	non Ubi
P14649	ENSG00000196465	MYL6B	0.5628	0.257528	0.374066	0.2013	NDEPs_NDEGs	part5	no	no	non Ubi
P14678	ENSG00000125835	SNRPB	0.85005	7.22e-09	-0.904886	-0.1529	DEPs_NDEGs	part28	sig	no	non Ubi
P14735	ENSG00000119912	IDE	0.05435	0.00122746	-0.523037	-0.6653	NDEPs_NDEGs	part5	sig	Ubi	non sig
P14770	ENSG00000169704	GP9	0.95162	0.195924	0.80717	0.9676	NDEPs_NDEGs	part28	no	no	non Ubi
P14778	ENSG00000115594	IL1R1	0.0014402	0.333222	0.333961	1.255	NDEPs_DEGs	part46	sig	Ubi	Ubi_up
P14780	ENSG00000100985	MMP9	0.62299	0.0374583	1.63508	1.1336	DEPs_NDEGs	part1379	sig	no	non Ubi
P14854	ENSG00000126267	COX6B1	0.95162	0.00119044	-0.632695	-0.0994	DEPs_NDEGs	part28	sig	Ubi	non sig
P14859	ENSG00000143190	POU2F1	0.56087	0.00367681	-0.595367	-0.2047	DEPs_NDEGs	part28	sig	no	non Ubi
P14866	ENSG00000104824	HNRNPL	0.6135	1.19e-08	-1.09852	-0.1852	DEPs_NDEGs	part28	sig	no	non Ubi
P14868	ENSG00000115866	DARS1	0.17621	1.26e-07	-0.613175	-0.4045	DEPs_NDEGs	part28	sig	no	non Ubi
Q86YT6	ENSG00000101752	MIB1	0.76332	0.368331	-0.116754	-0.2336	NDEPs_NDEGs	part5	no	Ubi	Ubi_up_down
P14923	ENSG00000173801	JUP	0.53911	0.00320826	-0.512956	0.3737	NDEPs_NDEGs	part5	sig	no	non Ubi
P14927	ENSG00000156467	UQCRB	0.048173	0.00646285	-0.318152	0.6071	NDEPs_NDEGs	part5	sig	no	non Ubi
P15056	ENSG00000157764	BRAF	0.81683	0.00302994	0.664453	-0.1362	DEPs_NDEGs	part28	sig	no	non Ubi
P15088	ENSG00000163751	CPA3	0.91833	0.215612	5.22646	0.4242	NDEPs_NDEGs	part28	no	no	non Ubi
P15090	ENSG00000170323	FABP4	3.09e-18	0.112396	3.92675	7.0712	NDEPs_DEGs	part1379	sig	no	non Ubi
P15104	ENSG00000135821	GLUL	4.84e-13	0.162205	0.929969	1.7147	NDEPs_DEGs	part1379	sig	Ubi	non sig
P15121	ENSG00000085662	AKR1B1	3.79e-19	0.147671	1.38843	1.1731	NDEPs_DEGs	part1379	sig	no	non Ubi
P15144	ENSG00000166825	ANPEP	0.13188	0.20814	-0.527869	-1.3285	NDEPs_NDEGs	part46	no	no	non Ubi
Q8N3C0	ENSG00000112249	ASCC3	0.18548	0.00317296	-0.306126	-0.7159	NDEPs_NDEGs	part5	sig	Ubi	Ubi_up_down
P15169	ENSG00000120054	CPN1	0.99501	0.290713	0.465058	-0.0349	NDEPs_NDEGs	part5	no	no	non Ubi
P15170	ENSG00000103342	GSPT1	0.33196	0.00239793	-0.399925	-0.4208	NDEPs_NDEGs	part5	sig	no	non Ubi
P15260	ENSG00000027697	IFNGR1	0.010095	0.0118447	0.678482	0.7431	DEPs_NDEGs	part28	sig	Ubi	non sig
P15289	ENSG00000100299	ARSA	0.44147	0.749007	0.0598329	-0.4352	NDEPs_NDEGs	part5	no	no	non Ubi
P15291	ENSG00000086062	B4GALT1	0.95162	0.00656481	-0.539547	-0.2012	NDEPs_NDEGs	part5	sig	no	non Ubi
P15309	ENSG00000014257	ACP3	0.059291	0.121756	0.307408	-1.3779	NDEPs_NDEGs	part46	no	no	non Ubi
P15311	ENSG00000092820	EZR	0.75549	0.55086	0.0854966	-0.258	NDEPs_NDEGs	part5	no	no	non Ubi
P15328	ENSG00000110195	FOLR1	1.95e-05	0.779793	0.0481585	-3.6411	NDEPs_DEGs	part46	sig	no	non Ubi
P15336	ENSG00000115966	ATF2	0.049193	6.66e-07	-1.92605	-0.419	DEPs_NDEGs	part28	sig	no	non Ubi
P15374	ENSG00000118939	UCHL3	0.79293	0.604517	0.0735815	0.223	NDEPs_NDEGs	part5	no	no	non Ubi
P15428	ENSG00000164120	HPGD	7.86e-07	0.0132286	0.38335	-2.7553	NDEPs_DEGs	part46	sig	no	non Ubi
P15498	ENSG00000141968	VAV1	0.33643	0.137557	0.743116	0.735	NDEPs_NDEGs	part28	no	Ubi	Ubi_up
Q8TDB6	ENSG00000163840	DTX3L	0.95162	0.973116	-0.00423437	-0.0688	NDEPs_NDEGs	part5	no	Ubi	Ubi_up_down
Q969G5	ENSG00000170955	CAVIN3	0.62027	0.116138	1.03534	0.6374	NDEPs_NDEGs	part28	no	Ubi	Ubi_up_down
P15531	ENSG00000239672	NME1	0.0020758	0.000317254	-0.575467	-1.2326	NDEPs_DEGs	part46	sig	no	non Ubi
P15559	ENSG00000181019	NQO1	0.89972	0.868665	-0.115717	-0.2121	NDEPs_NDEGs	part5	no	no	non Ubi
P15586	ENSG00000135677	GNS	0.061905	0.392671	0.0783671	0.7614	NDEPs_NDEGs	part5	no	no	non Ubi
P15735	ENSG00000156873	PHKG2	0.051497	0.300263	-0.111866	-0.6378	NDEPs_NDEGs	part5	no	no	non Ubi
P15814	ENSG00000128322	IGLL1	0.96202	0.869018	-0.0943686	0.2123	NDEPs_NDEGs	part5	no	no	non Ubi
P15848	ENSG00000113273	ARSB	0.15321	0.0059276	0.842434	0.7266	DEPs_NDEGs	part28	sig	no	non Ubi
P15880	ENSG00000140988	RPS2	0.00096319	7.99e-06	-0.581562	0.5546	NDEPs_NDEGs	part5	sig	Ubi	non sig
P15907	ENSG00000073849	ST6GAL1	0.57934	0.159049	0.228738	0.4753	NDEPs_NDEGs	part5	no	no	non Ubi
P15924	ENSG00000096696	DSP	7.24e-08	1.36e-08	-1.25247	-2.7852	DEPs_DEGs	part1379	sig	Ubi	non sig
P15927	ENSG00000117748	RPA2	0.020127	0.497929	-0.0650113	0.5555	NDEPs_NDEGs	part5	sig	no	non Ubi
Q96CW1	ENSG00000161203	AP2M1	0.25856	0.415959	-0.0823985	0.21	NDEPs_NDEGs	part5	no	Ubi	Ubi_up_down
P15954	ENSG00000127184	COX7C	0.044378	0.089891	-2.83121	0.5539	NDEPs_NDEGs	part28	sig	no	non Ubi
P16035	ENSG00000035862	TIMP2	8.24e-59	0.00416438	1.83446	2.6419	DEPs_DEGs	part1379	sig	no	non Ubi
P16050	ENSG00000161905	ALOX15	NA	0.37013	1.73761	-3.2849	NDEPs_NDEGs	part1379	NA	no	non Ubi
P16066	ENSG00000169418	NPR1	3.06e-16	0.0821937	1.54109	3.6558	NDEPs_DEGs	part1379	sig	no	non Ubi
P16070	ENSG00000026508	CD44	0.14335	0.854761	0.0716765	-0.621	NDEPs_NDEGs	part5	no	no	non Ubi
P16083	ENSG00000124588	NQO2	0.38742	0.51972	0.443419	0.3289	NDEPs_NDEGs	part5	no	Ubi	non sig
Q96N96	ENSG00000182957	SPATA13	0.88954	0.552379	0.318473	0.1551	NDEPs_NDEGs	part5	no	no	non Ubi
P16112	ENSG00000157766	ACAN	1.71e-15	0.200271	0.352935	4.3932	NDEPs_DEGs	part46	sig	no	non Ubi
P16144	ENSG00000132470	ITGB4	0.68416	0.00451279	-0.551652	-0.468	NDEPs_NDEGs	part5	sig	Ubi	non sig
P16152	ENSG00000159228	CBR1	0.11052	0.0114473	0.431899	0.3309	NDEPs_NDEGs	part5	sig	no	non Ubi
Q96N96	ENSG00000228741	SPATA13	0.21133	0.552379	0.318473	-1.2001	NDEPs_NDEGs	part46	no	no	non Ubi
P16219	ENSG00000122971	ACADS	0.58694	0.0563289	-0.677721	-0.2676	NDEPs_NDEGs	part28	no	no	non Ubi
P16220	ENSG00000118260	CREB1	0.88651	0.140422	-0.353342	-0.1221	NDEPs_NDEGs	part5	no	no	non Ubi
Q99715	ENSG00000111799	COL12A1	0.064415	0.000561704	2.53562	1.3473	DEPs_NDEGs	part1379	sig	Ubi	Ubi_up_down
P16260	ENSG00000122912	SLC25A16	0.84834	0.799019	0.0789485	0.1107	NDEPs_NDEGs	part5	no	no	non Ubi
P16278	ENSG00000170266	GLB1	0.79952	0.49042	-0.150215	-0.2443	NDEPs_NDEGs	part5	no	no	non Ubi
P16284	ENSG00000261371	PECAM1	3.13e-08	0.0673306	0.634298	2.3438	NDEPs_DEGs	part1379	sig	no	non Ubi
P16298	ENSG00000107758	PPP3CB	0.00013951	0.000801319	0.390494	0.676	NDEPs_NDEGs	part5	sig	no	non Ubi
P16333	ENSG00000158092	NCK1	0.19866	0.205154	0.13219	0.4507	NDEPs_NDEGs	part5	no	no	non Ubi
P16383	ENSG00000005436	GCFC2	0.95162	0.00593097	-0.482854	-0.0698	NDEPs_NDEGs	part5	sig	no	non Ubi
Q9NZM1	ENSG00000138119	MYOF	0.001727	0.112662	0.338027	-0.9044	NDEPs_NDEGs	part5	sig	Ubi	Ubi_up_down
P16402	ENSG00000124575	H1-3	0.95162	0.0582367	-1.25557	-0.4056	NDEPs_NDEGs	part28	no	Ubi	non sig
Q9UIL8	ENSG00000136147	PHF11	0.88983	0.000565603	0.515186	-0.0947	NDEPs_NDEGs	part5	sig	Ubi	Ubi_up_down
P16422	ENSG00000119888	EPCAM	1.65e-08	5.36e-06	-3.35346	-4.7215	DEPs_DEGs	part1379	sig	Ubi	non sig
P16435	ENSG00000127948	POR	0.18766	0.872026	-0.0222002	0.4943	NDEPs_NDEGs	part5	no	Ubi	non sig
P16444	ENSG00000015413	DPEP1	0.80061	0.72014	-0.183327	-0.3545	NDEPs_NDEGs	part5	no	no	non Ubi
P16452	ENSG00000166947	EPB42	0.79506	0.165214	0.400758	1.4461	NDEPs_NDEGs	part46	no	no	non Ubi
P16455	ENSG00000170430	MGMT	0.027239	0.322686	0.314621	0.6196	NDEPs_NDEGs	part5	sig	no	non Ubi
P16591	ENSG00000151422	FER	0.14765	0.888142	0.0377001	0.444	NDEPs_NDEGs	part5	no	no	non Ubi
Q9UPN3	ENSG00000127603	MACF1	0.0079458	0.604835	0.0438044	0.6422	NDEPs_NDEGs	part5	sig	Ubi	Ubi_up_down
P16671	ENSG00000135218	CD36	0.09572	0.0178199	2.00793	1.4053	DEPs_NDEGs	part1379	sig	no	non Ubi
P16885	ENSG00000197943	PLCG2	0.99501	0.511849	0.243807	-0.0167	NDEPs_NDEGs	part5	no	no	non Ubi
P16930	ENSG00000103876	FAH	0.87893	0.0992055	0.462779	0.1305	NDEPs_NDEGs	part5	no	no	non Ubi
P16949	ENSG00000117632	STMN1	0.95162	0.0023796	-0.999882	-0.117	DEPs_NDEGs	part28	sig	no	non Ubi
P16989	ENSG00000060138	YBX3	3.17e-08	0.0619976	-0.35112	1.541	NDEPs_DEGs	part46	sig	no	non Ubi
P17026	ENSG00000165512	ZNF22	0.25413	0.27603	-0.166271	-0.2596	NDEPs_NDEGs	part5	no	no	non Ubi
P17028	ENSG00000172466	ZNF24	0.36256	1.16e-05	-1.6388	-0.3479	DEPs_NDEGs	part28	sig	no	non Ubi
P17029	ENSG00000106261	ZKSCAN1	1.01e-08	0.00408579	-0.610051	-0.74	DEPs_NDEGs	part28	sig	no	non Ubi
P17050	ENSG00000198951	NAGA	0.9989	0.355521	-0.132897	-0.0005	NDEPs_NDEGs	part5	no	no	non Ubi
P17066	ENSG00000173110	HSPA6	2.93e-10	0.273078	0.198922	3.2215	NDEPs_DEGs	part46	sig	no	non Ubi
Q9Y3Z3	ENSG00000101347	SAMHD1	0.68236	0.193036	-0.296412	-0.4084	NDEPs_NDEGs	part5	no	Ubi	Ubi_up_down
P17152	ENSG00000178307	TMEM11	0.46326	0.734709	0.137695	-0.2648	NDEPs_NDEGs	part5	no	no	non Ubi
P17174	ENSG00000120053	GOT1	0.77817	0.238783	-0.132044	-0.2222	NDEPs_NDEGs	part5	no	no	non Ubi
P17181	ENSG00000142166	IFNAR1	0.36847	0.00222227	0.748449	0.3936	DEPs_NDEGs	part28	sig	no	non Ubi
P17213	ENSG00000101425	BPI	0.082727	0.0894389	1.80702	2.2805	NDEPs_NDEGs	part1379	no	no	non Ubi
P17252	ENSG00000154229	PRKCA	0.053384	0.0407318	0.340084	0.5732	NDEPs_NDEGs	part5	sig	no	non Ubi
P17301	ENSG00000164171	ITGA2	0.0026035	1.29e-05	-1.24582	-1.8122	DEPs_DEGs	part1379	sig	no	non Ubi
P17302	ENSG00000152661	GJA1	0.079777	1.15e-06	-1.12842	-0.9155	DEPs_NDEGs	part28	sig	no	non Ubi
P17405	ENSG00000166311	SMPD1	0.075927	0.555878	-0.27325	0.6484	NDEPs_NDEGs	part5	no	no	non Ubi
P17480	ENSG00000108312	UBTF	0.014688	2.23e-07	-1.36468	-0.3267	DEPs_NDEGs	part28	sig	no	non Ubi
P17509	ENSG00000108511	HOXB6	5.63e-10	0.000265427	-0.667115	-5.111	DEPs_DEGs	part1379	sig	no	non Ubi
P17535	ENSG00000130522	JUND	0.00049117	0.268574	-0.208889	2.3159	NDEPs_DEGs	part46	sig	no	non Ubi
P17540	ENSG00000131730	CKMT2	0.40673	0.700583	0.0541869	0.29	NDEPs_NDEGs	part5	no	no	non Ubi
P17544	ENSG00000170653	ATF7	0.019064	0.101989	-0.499172	0.5267	NDEPs_NDEGs	part5	sig	no	non Ubi
P17568	ENSG00000099795	NDUFB7	0.91637	0.00727924	-0.306385	0.1066	NDEPs_NDEGs	part5	sig	no	non Ubi
P17612	ENSG00000072062	PRKACA	2.42e-06	0.198128	0.600926	0.9386	NDEPs_NDEGs	part28	sig	Ubi	Ubi_up
P17655	ENSG00000162909	CAPN2	3.62e-09	0.000139484	0.902828	1.1642	DEPs_DEGs	part1379	sig	Ubi	non sig
P17661	ENSG00000175084	DES	9.5e-27	0.0847467	3.68513	8.1179	NDEPs_DEGs	part1379	sig	no	non Ubi
P17676	ENSG00000172216	CEBPB	4.81e-05	0.00734324	0.60069	2.2872	DEPs_DEGs	part1379	sig	no	non Ubi
P17677	ENSG00000172020	GAP43	1.48e-08	0.00121563	1.57584	5.9093	DEPs_DEGs	part1379	sig	no	non Ubi
P17706	ENSG00000175354	PTPN2	0.44883	0.053166	-0.158316	0.1867	NDEPs_NDEGs	part5	no	no	non Ubi
P17812	ENSG00000171793	CTPS1	0.63019	0.000692751	-0.667842	-0.4159	DEPs_NDEGs	part28	sig	no	non Ubi
P17813	ENSG00000106991	ENG	5.26e-35	0.00703425	1.19119	2.0095	DEPs_DEGs	part1379	sig	Ubi	non sig
Q9Y490	ENSG00000137076	TLN1	0.0047334	2.88e-05	0.812091	0.5993	DEPs_NDEGs	part28	sig	Ubi	Ubi_up_down
P17858	ENSG00000141959	PFKL	3.47e-06	0.0662828	-0.223847	-0.9567	NDEPs_NDEGs	part5	sig	Ubi	Ubi_up
P17900	ENSG00000196743	GM2A	0.0016749	0.132199	1.55279	0.7403	NDEPs_NDEGs	part28	sig	no	non Ubi
P17931	ENSG00000131981	LGALS3	0.015173	0.0438934	0.726909	0.8612	DEPs_NDEGs	part28	sig	no	non Ubi
P17936	ENSG00000146674	IGFBP3	0.00032954	0.00625183	1.41558	1.9155	DEPs_DEGs	part1379	sig	no	non Ubi
P17948	ENSG00000102755	FLT1	0.0011827	0.0773483	1.64302	1.79	NDEPs_DEGs	part1379	sig	no	non Ubi
P17980	ENSG00000165916	PSMC3	0.76834	0.000626821	-0.228977	-0.1194	NDEPs_NDEGs	part5	sig	no	non Ubi
P17987	ENSG00000120438	TCP1	0.8954	7.3e-08	-0.436194	-0.1001	NDEPs_NDEGs	part5	sig	Ubi	non sig
P18031	ENSG00000196396	PTPN1	0.0010712	0.0282316	0.263999	0.8893	NDEPs_NDEGs	part5	sig	no	non Ubi
P18065	ENSG00000115457	IGFBP2	0.0056634	0.92894	-0.0448503	1.582	NDEPs_DEGs	part46	sig	no	non Ubi
P18074	ENSG00000104884	ERCC2	0.81853	0.0267747	-0.291596	-0.1662	NDEPs_NDEGs	part5	sig	no	non Ubi
P18077	ENSG00000182899	RPL35A	5.93e-05	0.0263238	0.383028	0.8872	NDEPs_NDEGs	part5	sig	no	non Ubi
P18084	ENSG00000082781	ITGB5	0.0097191	0.548032	-0.0618264	0.7805	NDEPs_NDEGs	part5	sig	no	non Ubi
P18085	ENSG00000168374	ARF4	0.56263	0.211845	0.253839	0.3851	NDEPs_NDEGs	part5	no	Ubi	Ubi_up
P18124	ENSG00000147604	RPL7	0.0010669	0.136526	-0.144723	0.8629	NDEPs_NDEGs	part5	sig	Ubi	non sig
P18206	ENSG00000035403	VCL	0.18936	0.0219779	1.02367	0.5184	DEPs_NDEGs	part28	sig	Ubi	Ubi_up
P18428	ENSG00000129988	LBP	NA	0.0109271	0.751833	4.6374	DEPs_NDEGs	part1379	sig	no	non Ubi
P18433	ENSG00000132670	PTPRA	0.95162	0.240644	-0.170183	-0.0611	NDEPs_NDEGs	part5	no	no	non Ubi
Q9Y5S2	ENSG00000198752	CDC42BPB	0.98806	0.105879	0.223791	-0.0155	NDEPs_NDEGs	part5	no	Ubi	Ubi_up_down
P18577	ENSG00000188672	RHCE	0.95162	0.0310963	0.764431	-0.1482	DEPs_NDEGs	part28	sig	no	non Ubi
P18583	ENSG00000159140	SON	0.28195	5.22e-07	-1.07436	-0.1895	DEPs_NDEGs	part28	sig	no	non Ubi
P18615	ENSG00000204356	NELFE	0.67438	0.000544627	-0.86637	0.1573	DEPs_NDEGs	part28	sig	no	non Ubi
P18621	ENSG00000265681	RPL17	0.56128	0.000335943	-0.613885	0.2241	DEPs_NDEGs	part28	sig	no	non Ubi
P18669	ENSG00000171314	PGAM1	0.89334	0.00659882	0.272724	0.2098	NDEPs_NDEGs	part5	sig	Ubi	Ubi_up
P18754	ENSG00000180198	RCC1	0.070469	1.16e-06	-0.96841	-0.6164	DEPs_NDEGs	part28	sig	Ubi	non sig
P18827	ENSG00000115884	SDC1	0.37526	0.0543854	0.639024	-0.8851	NDEPs_NDEGs	part28	no	no	non Ubi
P18858	ENSG00000105486	LIG1	0.044167	0.0115547	-0.540198	-0.7683	NDEPs_NDEGs	part5	sig	no	non Ubi
P18859	ENSG00000154723	ATP5PF	0.097083	0.45542	-0.080783	0.3303	NDEPs_NDEGs	part5	no	no	non Ubi
P18887	ENSG00000073050	XRCC1	0.92532	1.61e-08	-0.760708	-0.1089	DEPs_NDEGs	part28	sig	no	non Ubi
P19013	ENSG00000170477	KRT4	0.95162	0.543148	0.47541	-1.1899	NDEPs_NDEGs	part46	no	no	non Ubi
E9PAV3	ENSG00000196531	NACA	0.043701	0.0270328	-0.309973	0.5658	NDEPs_NDEGs	part5	sig	Ubi	Ubi_down
P19022	ENSG00000170558	CDH2	0.84865	0.0248864	-0.566032	0.2972	NDEPs_NDEGs	part5	sig	no	non Ubi
P19075	ENSG00000127324	TSPAN8	3.79e-08	0.163367	4.42783	4.1635	NDEPs_DEGs	part1379	sig	no	non Ubi
P19086	ENSG00000128266	GNAZ	2.7e-24	0.0195486	2.24827	3.5865	DEPs_DEGs	part1379	sig	no	non Ubi
P19174	ENSG00000124181	PLCG1	0.35498	3.79e-05	-0.587359	-0.3157	DEPs_NDEGs	part28	sig	no	non Ubi
P19224	ENSG00000167165	UGT1A6	0.78093	0.722279	0.0765099	1.959	NDEPs_NDEGs	part46	no	no	non Ubi
P19256	ENSG00000116815	CD58	0.86528	0.080949	2.16835	0.1571	NDEPs_NDEGs	part28	no	no	non Ubi
P19320	ENSG00000162692	VCAM1	4.6e-43	0.0167767	1.66235	5.2401	DEPs_DEGs	part1379	sig	Ubi	Ubi_up
P19338	ENSG00000115053	NCL	0.88712	1.85e-09	-0.869101	-0.1122	DEPs_NDEGs	part28	sig	Ubi	Ubi_up
P19367	ENSG00000156515	HK1	0.68908	0.60181	-0.0684601	-0.2282	NDEPs_NDEGs	part5	no	no	non Ubi
P19387	ENSG00000102978	POLR2C	0.95162	0.0337218	-0.252582	0.0637	NDEPs_NDEGs	part5	sig	no	non Ubi
P19388	ENSG00000099817	POLR2E	0.95744	1.2e-10	-1.08411	-0.0172	DEPs_NDEGs	part28	sig	no	non Ubi
P19404	ENSG00000178127	NDUFV2	0.082378	0.0123762	-0.327955	-0.7953	NDEPs_NDEGs	part5	sig	no	non Ubi
P19419	ENSG00000126767	ELK1	3.6e-05	0.912704	0.0267129	1.8778	NDEPs_DEGs	part46	sig	no	non Ubi
P19440	ENSG00000100031	GGT1	1.22e-06	0.456946	-0.280271	-1.6522	NDEPs_DEGs	part46	sig	no	non Ubi
P19447	ENSG00000163161	ERCC3	0.74708	0.042658	-0.246753	0.0922	NDEPs_NDEGs	part5	sig	no	non Ubi
P19474	ENSG00000132109	TRIM21	0.054897	0.811587	-0.0535441	0.5442	NDEPs_NDEGs	part5	no	no	non Ubi
P19484	ENSG00000112561	TFEB	0.0014616	0.000667237	0.825819	1.1608	DEPs_DEGs	part1379	sig	no	non Ubi
P19525	ENSG00000055332	EIF2AK2	0.88969	0.0015178	-0.369619	0.1582	NDEPs_NDEGs	part5	sig	Ubi	Ubi_up
P19544	ENSG00000184937	WT1	0.76931	5.95e-07	-1.14482	0.21	DEPs_NDEGs	part28	sig	no	non Ubi
P19623	ENSG00000116649	SRM	0.98549	0.0130329	-0.36239	-0.0194	NDEPs_NDEGs	part5	sig	no	non Ubi
P19634	ENSG00000090020	SLC9A1	0.95162	0.00310692	-0.760917	0.0532	DEPs_NDEGs	part28	sig	no	non Ubi
P19652	ENSG00000228278	ORM2	NA	0.000154803	1.07693	-4.2317	DEPs_NDEGs	part1379	sig	Ubi	Ubi_up
P19784	ENSG00000070770	CSNK2A2	0.13328	0.00501113	-0.411583	0.3886	NDEPs_NDEGs	part5	sig	no	non Ubi
P19793	ENSG00000186350	RXRA	0.37237	0.220166	-0.426431	0.281	NDEPs_NDEGs	part5	no	no	non Ubi
P19823	ENSG00000151655	ITIH2	2.11e-06	2.39e-06	1.17744	-1.8824	DEPs_DEGs	part1379	sig	Ubi	non sig
P19827	ENSG00000055957	ITIH1	0.95162	0.00111176	1.144	0.4191	DEPs_NDEGs	part28	sig	Ubi	non sig
P19835	ENSG00000170835	CEL	0.0035938	0.347772	-0.417762	-1.3543	NDEPs_DEGs	part46	sig	no	non Ubi
P19838	ENSG00000109320	NFKB1	0.87576	0.449291	-0.0770273	0.1383	NDEPs_NDEGs	part5	no	no	non Ubi
P19878	ENSG00000116701	NCF2	9.31e-07	0.205609	1.67599	2.1613	NDEPs_DEGs	part1379	sig	no	non Ubi
P19883	ENSG00000134363	FST	8.37e-16	0.0992155	0.434567	6.3372	NDEPs_DEGs	part46	sig	no	non Ubi
P19971	ENSG00000025708	TYMP	0.12847	0.0962363	1.75662	1.0935	NDEPs_NDEGs	part1379	no	no	non Ubi
O00182	ENSG00000168961	LGALS9	0.95162	0.652019	-0.148633	-0.0746	NDEPs_NDEGs	part5	no	Ubi	Ubi_down
P20036	ENSG00000231389	HLA-DPA1	0.00039145	0.336273	1.3882	1.4652	NDEPs_DEGs	part1379	sig	no	non Ubi
P20042	ENSG00000125977	EIF2S2	0.67601	0.00820451	-0.325448	0.1991	NDEPs_NDEGs	part5	sig	no	non Ubi
P20061	ENSG00000134827	TCN1	0.42058	0.391341	0.226616	-2.328	NDEPs_NDEGs	part46	no	no	non Ubi
P20073	ENSG00000138279	ANXA7	0.23589	0.00490611	0.552292	0.2491	NDEPs_NDEGs	part5	sig	no	non Ubi
P20132	ENSG00000135094	SDS	0.00010496	0.0113076	0.507097	2.3443	NDEPs_DEGs	part46	sig	no	non Ubi
P20138	ENSG00000105383	CD33	0.008889	0.0584013	1.1246	1.6796	NDEPs_DEGs	part1379	sig	no	non Ubi
P20160	ENSG00000172232	AZU1	0.65233	0.172627	1.98051	-0.6953	NDEPs_NDEGs	part28	no	no	non Ubi
P20226	ENSG00000112592	TBP	0.95162	0.643448	0.147026	0.0721	NDEPs_NDEGs	part5	no	no	non Ubi
P20231	ENSG00000197253	TPSB2	0.10386	0.064581	1.69782	1.3013	NDEPs_NDEGs	part1379	no	no	non Ubi
P20290	ENSG00000145741	BTF3	3.69e-05	7.74e-05	-1.42497	0.6465	DEPs_NDEGs	part28	sig	no	non Ubi
P20292	ENSG00000132965	ALOX5AP	0.00032626	0.0921688	1.77005	1.8672	NDEPs_DEGs	part1379	sig	no	non Ubi
P20337	ENSG00000169213	RAB3B	3.4e-14	0.0047765	-1.06747	3.3835	DEPs_DEGs	part1379	sig	no	non Ubi
P20338	ENSG00000168118	RAB4A	0.046904	0.106494	-0.114929	0.4751	NDEPs_NDEGs	part5	sig	no	non Ubi
P20339	ENSG00000144566	RAB5A	0.96488	0.0367221	-0.182711	0.0234	NDEPs_NDEGs	part5	sig	no	non Ubi
P20340	ENSG00000175582	RAB6A	0.039199	0.364927	0.108919	0.4942	NDEPs_NDEGs	part5	sig	no	non Ubi
P20396	ENSG00000170893	TRH	8.53e-08	0.918232	0.021289	-7.6338	NDEPs_DEGs	part46	sig	no	non Ubi
P20585	ENSG00000113318	MSH3	0.38118	7.8e-05	-0.816384	-0.2563	DEPs_NDEGs	part28	sig	no	non Ubi
P20591	ENSG00000157601	MX1	1.71e-10	0.121075	-0.654138	1.9236	NDEPs_DEGs	part1379	sig	no	non Ubi
P20592	ENSG00000183486	MX2	1.1e-07	0.264492	-0.472464	1.5918	NDEPs_DEGs	part46	sig	no	non Ubi
O00232	ENSG00000197170	PSMD12	0.56146	3.01e-05	-0.401044	-0.1665	NDEPs_NDEGs	part5	sig	Ubi	Ubi_down
P20618	ENSG00000008018	PSMB1	0.95162	0.00137853	-0.406442	0.0218	NDEPs_NDEGs	part5	sig	no	non Ubi
P20645	ENSG00000003056	M6PR	0.5383	0.824132	-0.0703174	-0.4283	NDEPs_NDEGs	part5	no	no	non Ubi
P20674	ENSG00000178741	COX5A	0.092958	0.584619	0.0472874	-0.5756	NDEPs_NDEGs	part5	no	no	non Ubi
O00264	ENSG00000101856	PGRMC1	0.00012014	6.62e-08	-1.33824	-1.638	DEPs_DEGs	part1379	sig	Ubi	Ubi_down
P20701	ENSG00000005844	ITGAL	0.81076	0.404457	0.526919	-0.3505	NDEPs_NDEGs	part5	no	no	non Ubi
P20702	ENSG00000140678	ITGAX	0.95162	0.223606	1.7343	0.1975	NDEPs_NDEGs	part28	no	no	non Ubi
P20742	ENSG00000126838	PZP	1.37e-06	0.273873	-0.274703	-2.8925	NDEPs_DEGs	part46	sig	no	non Ubi
P20774	ENSG00000106809	OGN	0.021047	0.0331868	1.91093	1.5757	DEPs_DEGs	part1379	sig	no	non Ubi
P20810	ENSG00000153113	CAST	0.001122	0.240647	0.136051	0.6845	NDEPs_NDEGs	part5	sig	no	non Ubi
P20839	ENSG00000106348	IMPDH1	0.23556	0.350684	-0.164908	0.5089	NDEPs_NDEGs	part5	no	no	non Ubi
P20851	ENSG00000123843	C4BPB	1.32e-20	0.012965	1.01178	5.5524	DEPs_DEGs	part1379	sig	no	non Ubi
P20908	ENSG00000130635	COL5A1	0.55279	0.0393479	0.670699	-0.6435	DEPs_NDEGs	part28	sig	no	non Ubi
P20933	ENSG00000038002	AGA	0.9547	0.774963	-0.045539	0.0375	NDEPs_NDEGs	part5	no	no	non Ubi
P20936	ENSG00000145715	RASA1	0.55181	0.0194793	-0.307463	0.4281	NDEPs_NDEGs	part5	sig	no	non Ubi
P20962	ENSG00000159335	PTMS	0.95162	0.0606472	-0.731043	0.1348	NDEPs_NDEGs	part28	no	Ubi	non sig
P21127	ENSG00000248333	CDK11B	0.7869	0.115974	-0.983251	0.2144	NDEPs_NDEGs	part28	no	no	non Ubi
P21246	ENSG00000105894	PTN	0.44506	0.422281	0.182015	-0.6597	NDEPs_NDEGs	part5	no	no	non Ubi
P21266	ENSG00000134202	GSTM3	6.18e-08	0.0095107	0.937039	1.6331	DEPs_DEGs	part1379	sig	no	non Ubi
P21281	ENSG00000147416	ATP6V1B2	0.014979	0.118015	0.787218	0.6878	NDEPs_NDEGs	part28	sig	Ubi	non sig
P21283	ENSG00000155097	ATP6V1C1	0.081425	0.778474	0.126737	0.5912	NDEPs_NDEGs	part5	no	no	non Ubi
P21291	ENSG00000159176	CSRP1	3.49e-27	0.00166658	2.43894	2.2596	DEPs_DEGs	part1379	sig	Ubi	Ubi_up
P21333	ENSG00000196924	FLNA	1.45e-05	0.000802845	1.36466	1.2439	DEPs_DEGs	part1379	sig	Ubi	Ubi_up
P21359	ENSG00000196712	NF1	0.3349	0.879778	0.0165954	-0.2677	NDEPs_NDEGs	part5	no	no	non Ubi
O14495	ENSG00000162407	PLPP3	0.25481	0.143108	-0.424174	0.6346	NDEPs_NDEGs	part5	no	Ubi	Ubi_down
P21399	ENSG00000122729	ACO1	0.20602	0.0104854	0.519572	0.4487	NDEPs_NDEGs	part5	sig	no	non Ubi
P21579	ENSG00000067715	SYT1	0.87131	0.756414	0.064195	0.3149	NDEPs_NDEGs	part5	no	no	non Ubi
P21589	ENSG00000135318	NT5E	0.61464	0.22888	0.364549	-0.4629	NDEPs_NDEGs	part5	no	no	non Ubi
P21675	ENSG00000147133	TAF1	0.36626	0.155146	0.301027	-0.3453	NDEPs_NDEGs	part5	no	no	non Ubi
P21695	ENSG00000167588	GPD1	0.59646	0.106075	1.22005	-0.6766	NDEPs_NDEGs	part28	no	no	non Ubi
P21730	ENSG00000197405	C5AR1	6.35e-06	0.0762908	4.03497	1.7953	NDEPs_DEGs	part1379	sig	no	non Ubi
P21741	ENSG00000110492	MDK	0.35659	0.704627	-0.153644	-0.4149	NDEPs_NDEGs	part5	no	no	non Ubi
P21757	ENSG00000038945	MSR1	1.84e-12	0.0913792	1.43362	2.9578	NDEPs_DEGs	part1379	sig	no	non Ubi
O14531	ENSG00000151640	DPYSL4	0.0029259	0.0107771	-0.313906	-1.6575	NDEPs_DEGs	part46	sig	Ubi	Ubi_down
P21810	ENSG00000182492	BGN	4.48e-18	0.000104377	3.78819	3.2904	DEPs_DEGs	part1379	sig	no	non Ubi
P21912	ENSG00000117118	SDHB	0.94528	0.10093	-0.177443	0.0567	NDEPs_NDEGs	part5	no	no	non Ubi
P21926	ENSG00000010278	CD9	0.93766	0.00615369	0.60515	-0.1981	DEPs_NDEGs	part28	sig	no	non Ubi
P21953	ENSG00000083123	BCKDHB	0.89624	0.00505182	-0.756949	-0.1849	DEPs_NDEGs	part28	sig	no	non Ubi
P21964	ENSG00000093010	COMT	0.00012198	0.119226	0.342933	0.9712	NDEPs_NDEGs	part5	sig	Ubi	Ubi_up
O14558	ENSG00000004776	HSPB6	8.24e-08	0.0424199	2.40114	2.4327	DEPs_DEGs	part1379	sig	Ubi	Ubi_down
P22033	ENSG00000146085	MMUT	0.25368	0.052928	-0.281826	0.348	NDEPs_NDEGs	part5	no	no	non Ubi
P22059	ENSG00000110048	OSBP	0.1891	1.05e-06	-0.448769	-0.4061	NDEPs_NDEGs	part5	sig	no	non Ubi
P22061	ENSG00000120265	PCMT1	0.95116	0.21545	0.122784	0.0969	NDEPs_NDEGs	part5	no	no	non Ubi
P22083	ENSG00000196371	FUT4	0.061911	0.0453122	-0.495657	0.5137	NDEPs_NDEGs	part5	sig	no	non Ubi
O14787	ENSG00000105576	TNPO2	0.95162	0.00364287	-0.452971	-0.0408	NDEPs_NDEGs	part5	sig	Ubi	Ubi_down
P22102	ENSG00000159131	GART	0.030655	1.25e-06	-0.834453	-0.6224	DEPs_NDEGs	part28	sig	no	non Ubi
O14936	ENSG00000147044	CASK	0.0045407	0.406447	0.217216	0.835	NDEPs_NDEGs	part5	sig	Ubi	Ubi_down
P22223	ENSG00000062038	CDH3	2.19e-41	0.19123	0.521274	5.0975	NDEPs_DEGs	part46	sig	Ubi	Ubi_up
P22234	ENSG00000128050	PAICS	0.0019631	2.96e-07	-1.15681	-1.0837	DEPs_DEGs	part1379	sig	Ubi	non sig
P22304	ENSG00000010404	IDS	0.0014007	0.0480894	1.53955	1.2131	DEPs_DEGs	part1379	sig	no	non Ubi
P22307	ENSG00000116171	SCP2	0.99085	0.0152851	-0.490127	0.0097	NDEPs_NDEGs	part5	sig	no	non Ubi
P22314	ENSG00000130985	UBA1	0.0098419	4.55e-05	-0.393495	-0.6422	NDEPs_NDEGs	part5	sig	Ubi	Ubi_up
P22352	ENSG00000211445	GPX3	1.25e-16	2.67e-05	4.19034	4.5278	DEPs_DEGs	part1379	sig	no	non Ubi
P22392	ENSG00000243678	NME2	0.050299	0.0471943	-0.270232	-1.0142	NDEPs_NDEGs	part46	sig	no	non Ubi
P22413	ENSG00000197594	ENPP1	0.23351	0.129047	1.09483	0.9859	NDEPs_NDEGs	part28	no	no	non Ubi
P22415	ENSG00000158773	USF1	0.95162	0.767846	-0.193199	0.0808	NDEPs_NDEGs	part5	no	no	non Ubi
P22570	ENSG00000161513	FDXR	0.091065	0.93993	-0.0290519	0.9974	NDEPs_NDEGs	part5	no	no	non Ubi
O14964	ENSG00000185359	HGS	0.71128	0.214422	0.11442	-0.1375	NDEPs_NDEGs	part5	no	Ubi	Ubi_down
P22670	ENSG00000132005	RFX1	0.71233	3.79e-05	-0.583236	-0.1892	NDEPs_NDEGs	part5	sig	no	non Ubi
P22676	ENSG00000172137	CALB2	0.0051398	0.27357	1.36783	3.0415	NDEPs_DEGs	part1379	sig	no	non Ubi
P22681	ENSG00000110395	CBL	0.78044	0.25079	-0.15949	-0.2064	NDEPs_NDEGs	part5	no	no	non Ubi
P22692	ENSG00000141753	IGFBP4	0.00015828	0.604354	-0.138313	1.1983	NDEPs_DEGs	part46	sig	no	non Ubi
P22694	ENSG00000142875	PRKACB	0.33662	0.0365323	0.581418	0.3516	NDEPs_NDEGs	part5	sig	no	non Ubi
P22695	ENSG00000140740	UQCRC2	0.95162	0.0242004	-0.345455	-0.0938	NDEPs_NDEGs	part5	sig	Ubi	non sig
P22736	ENSG00000123358	NR4A1	3.62e-40	0.124686	1.56272	7.6464	NDEPs_DEGs	part1379	sig	no	non Ubi
P22748	ENSG00000167434	CA4	0.24896	0.735945	-0.548252	2.0497	NDEPs_NDEGs	part46	no	no	non Ubi
P22749	ENSG00000115523	GNLY	0.15345	0.00786874	-1.94245	-1.0139	DEPs_NDEGs	part1379	sig	no	non Ubi
P22792	ENSG00000178772	CPN2	0.91328	0.000468968	0.69592	1.7681	DEPs_NDEGs	part1379	sig	no	non Ubi
P22830	ENSG00000066926	FECH	0.95162	0.411813	-0.239107	-0.0833	NDEPs_NDEGs	part5	no	no	non Ubi
P22891	ENSG00000126231	PROZ	0.17287	0.0279185	2.15179	-1.1451	DEPs_NDEGs	part1379	sig	no	non Ubi
P22894	ENSG00000118113	MMP8	0.17139	0.0438327	1.78526	3.64	DEPs_NDEGs	part1379	sig	no	non Ubi
P22897	ENSG00000260314	MRC1	4.32e-16	0.00478779	1.46445	3.177	DEPs_DEGs	part1379	sig	no	non Ubi
P23025	ENSG00000136936	XPA	0.57138	0.505908	0.284043	0.2607	NDEPs_NDEGs	part5	no	no	non Ubi
P23141	ENSG00000198848	CES1	9.36e-05	0.141026	1.49553	2.4795	NDEPs_DEGs	part1379	sig	no	non Ubi
P23142	ENSG00000077942	FBLN1	0.0026471	0.0279169	1.44259	-1.3199	DEPs_DEGs	part1379	sig	Ubi	non sig
P23193	ENSG00000187735	TCEA1	0.95162	1.78e-05	-0.799377	0.0981	DEPs_NDEGs	part28	sig	no	non Ubi
P23219	ENSG00000095303	PTGS1	0.18383	0.65714	0.185186	-1.3727	NDEPs_NDEGs	part46	no	no	non Ubi
O15347	ENSG00000029993	HMGB3	0.00021171	4.61e-11	-1.67646	-1.6481	DEPs_DEGs	part1379	sig	Ubi	Ubi_down
O15427	ENSG00000141526	SLC16A3	0.92758	0.168168	0.700168	0.1719	NDEPs_NDEGs	part28	no	Ubi	Ubi_down
P23258	ENSG00000131462	TUBG1	1.55e-05	0.00140332	-0.756712	-1.3108	DEPs_DEGs	part1379	sig	no	non Ubi
P23284	ENSG00000166794	PPIB	0.020892	0.72855	-0.02889	-0.6905	NDEPs_NDEGs	part5	sig	Ubi	Ubi_up
P23297	ENSG00000160678	S100A1	0.94855	0.0165712	-1.8778	-0.1706	DEPs_NDEGs	part28	sig	no	non Ubi
P23368	ENSG00000082212	ME2	0.35119	0.810955	0.0623744	-0.193	NDEPs_NDEGs	part5	no	no	non Ubi
P23381	ENSG00000140105	WARS1	0.28306	0.568668	-0.115421	-0.4279	NDEPs_NDEGs	part5	no	no	non Ubi
P23396	ENSG00000149273	RPS3	0.0001242	1.81e-05	-0.373743	0.7308	NDEPs_NDEGs	part5	sig	Ubi	Ubi_up
P23434	ENSG00000140905	GCSH	0.00040951	0.842002	-0.0381229	-1.0771	NDEPs_DEGs	part46	sig	no	non Ubi
P23443	ENSG00000108443	RPS6KB1	0.95162	0.0217367	-0.921403	0.0683	DEPs_NDEGs	part28	sig	no	non Ubi
P23458	ENSG00000162434	JAK1	0.041641	0.256782	0.111073	0.5431	NDEPs_NDEGs	part5	sig	Ubi	Ubi_up
P23469	ENSG00000132334	PTPRE	3.59e-06	0.0844335	1.27772	1.4717	NDEPs_DEGs	part1379	sig	no	non Ubi
P23470	ENSG00000144724	PTPRG	0.95162	0.536612	-0.108733	-0.0837	NDEPs_NDEGs	part5	no	no	non Ubi
P23497	ENSG00000067066	SP100	3.6e-09	0.20755	0.224927	1.1123	NDEPs_DEGs	part46	sig	no	non Ubi
P23508	ENSG00000171444	MCC	0.1294	0.95657	-0.00713244	0.8681	NDEPs_NDEGs	part5	no	no	non Ubi
P23511	ENSG00000001167	NFYA	0.0018999	0.0135816	0.523546	-0.9509	NDEPs_NDEGs	part5	sig	no	non Ubi
P23526	ENSG00000101444	AHCY	0.07812	1.07e-07	-0.633241	-0.4763	DEPs_NDEGs	part28	sig	no	non Ubi
O15551	ENSG00000165215	CLDN3	0.00044086	1.38e-06	-2.94221	-4.6477	DEPs_DEGs	part1379	sig	Ubi	Ubi_down
P23588	ENSG00000063046	EIF4B	0.0040348	0.0032751	-0.352843	0.8204	NDEPs_NDEGs	part5	sig	no	non Ubi
P23610	ENSG00000288722	F8A1	0.84874	0.158326	-0.341369	-0.2657	NDEPs_NDEGs	part5	no	no	non Ubi
P23634	ENSG00000058668	ATP2B4	0.015131	0.0017244	-0.560298	-0.6633	NDEPs_NDEGs	part5	sig	Ubi	non sig
P23743	ENSG00000065357	DGKA	0.70952	0.0150728	0.319559	0.2046	NDEPs_NDEGs	part5	sig	no	non Ubi
P23786	ENSG00000157184	CPT2	0.37073	0.321254	-0.284603	-0.2878	NDEPs_NDEGs	part5	no	no	non Ubi
P23919	ENSG00000168393	DTYMK	0.00182	5.82e-08	-1.14647	-0.7575	DEPs_NDEGs	part28	sig	no	non Ubi
P23921	ENSG00000167325	RRM1	0.20128	1.57e-06	-1.63666	-0.6171	DEPs_NDEGs	part28	sig	no	non Ubi
P23946	ENSG00000092009	CMA1	2.69e-05	0.291752	3.44095	4.1507	NDEPs_DEGs	part1379	sig	no	non Ubi
P24043	ENSG00000196569	LAMA2	0.00010928	0.371571	0.824417	1.3544	NDEPs_DEGs	part1379	sig	no	non Ubi
P24158	ENSG00000196415	PRTN3	0.99501	0.0401936	2.64566	0.0421	DEPs_NDEGs	part28	sig	no	non Ubi
P24310	ENSG00000161281	COX7A1	0.39795	0.359153	0.31743	0.7572	NDEPs_NDEGs	part5	no	no	non Ubi
P24347	ENSG00000099953	MMP11	1.37e-07	0.00511405	-1.64452	-3.9549	DEPs_DEGs	part1379	sig	no	non Ubi
P24386	ENSG00000188419	CHM	0.77431	0.387163	0.155087	0.2092	NDEPs_NDEGs	part5	no	no	non Ubi
P24390	ENSG00000105438	KDELR1	0.59192	0.103539	0.358226	0.2068	NDEPs_NDEGs	part5	no	no	non Ubi
P24468	ENSG00000185551	NR2F2	0.0034876	0.00173555	-0.863256	0.7163	DEPs_NDEGs	part28	sig	Ubi	non sig
P24534	ENSG00000114942	EEF1B2	5.68e-05	0.285301	-0.149779	0.7478	NDEPs_NDEGs	part5	sig	no	non Ubi
P24539	ENSG00000116459	ATP5PB	0.062647	0.224477	-0.12243	-0.3761	NDEPs_NDEGs	part5	no	Ubi	non sig
P24557	ENSG00000059377	TBXAS1	0.0053691	0.149237	1.62871	1.5366	NDEPs_DEGs	part1379	sig	no	non Ubi
P24592	ENSG00000167779	IGFBP6	0.00021894	0.0438609	2.03645	2.2808	DEPs_DEGs	part1379	sig	no	non Ubi
P24593	ENSG00000115461	IGFBP5	0.77319	0.184432	0.448804	0.4147	NDEPs_NDEGs	part5	no	no	non Ubi
P24666	ENSG00000143727	ACP1	0.73071	0.0316238	0.243167	-0.1606	NDEPs_NDEGs	part5	sig	no	non Ubi
P24723	ENSG00000027075	PRKCH	0.19229	0.123285	-0.245745	0.8341	NDEPs_NDEGs	part5	no	no	non Ubi
P24752	ENSG00000075239	ACAT1	0.0016749	0.311806	0.163814	0.7489	NDEPs_NDEGs	part5	sig	Ubi	Ubi_up
P24821	ENSG00000041982	TNC	2.61e-08	0.563269	0.508725	-4.1528	NDEPs_DEGs	part46	sig	Ubi	non sig
P24844	ENSG00000101335	MYL9	3.79e-15	0.000792287	2.93019	3.0744	DEPs_DEGs	part1379	sig	Ubi	Ubi_up
O43464	ENSG00000115317	HTRA2	0.0016815	0.303693	0.217046	0.5973	NDEPs_NDEGs	part5	sig	Ubi	Ubi_down
P24941	ENSG00000123374	CDK2	0.95162	4.71e-05	-0.823693	-0.0623	DEPs_NDEGs	part28	sig	no	non Ubi
P25067	ENSG00000171812	COL8A2	1.15e-12	0.015947	4.18147	4.0997	DEPs_DEGs	part1379	sig	no	non Ubi
P25098	ENSG00000173020	GRK2	0.24912	0.716121	0.0775022	0.2882	NDEPs_NDEGs	part5	no	no	non Ubi
P25101	ENSG00000151617	EDNRA	0.00018813	2.11e-06	-2.37238	-1.7091	DEPs_DEGs	part1379	sig	no	non Ubi
P25116	ENSG00000181104	F2R	0.0023417	0.0490512	0.735024	0.97	DEPs_NDEGs	part28	sig	no	non Ubi
O43684	ENSG00000154473	BUB3	0.54504	2.55e-07	-0.83025	-0.1837	DEPs_NDEGs	part28	sig	Ubi	Ubi_down
P25311	ENSG00000160862	AZGP1	6.3e-05	2.03e-05	1.34972	-3.5001	DEPs_DEGs	part1379	sig	no	non Ubi
P25325	ENSG00000128309	MPST	0.47709	0.0181672	-0.515526	-0.3126	NDEPs_NDEGs	part5	sig	no	non Ubi
P25391	ENSG00000101680	LAMA1	0.8677	0.885861	0.0827798	0.404	NDEPs_NDEGs	part5	no	no	non Ubi
O60315	ENSG00000169554	ZEB2	0.038568	0.429795	-0.0938302	0.8888	NDEPs_NDEGs	part5	sig	Ubi	Ubi_down
P25440	ENSG00000204256	BRD2	0.25739	0.000204859	-0.492322	-0.2734	NDEPs_NDEGs	part5	sig	no	non Ubi
P25445	ENSG00000026103	FAS	8.44e-08	0.0037241	0.899065	1.483	DEPs_DEGs	part1379	sig	no	non Ubi
P25490	ENSG00000100811	YY1	0.95162	0.0134268	-0.564806	-0.0192	NDEPs_NDEGs	part5	sig	Ubi	non sig
P25685	ENSG00000132002	DNAJB1	0.030315	0.000584642	-0.57731	1.0329	NDEPs_DEGs	part46	sig	no	non Ubi
P25686	ENSG00000135924	DNAJB2	0.018973	0.0468799	0.295892	0.4508	NDEPs_NDEGs	part5	sig	no	non Ubi
O75396	ENSG00000265808	SEC22B	0.25787	0.249603	-0.113368	-0.362	NDEPs_NDEGs	part5	no	Ubi	Ubi_down
P25774	ENSG00000163131	CTSS	0.26589	0.229777	2.35948	0.8271	NDEPs_NDEGs	part28	no	no	non Ubi
P25786	ENSG00000129084	PSMA1	0.61666	0.000147649	-0.415139	-0.2696	NDEPs_NDEGs	part5	sig	no	non Ubi
P25787	ENSG00000106588	PSMA2	0.010826	0.0301684	-0.328169	-0.7051	NDEPs_NDEGs	part5	sig	Ubi	non sig
P25788	ENSG00000100567	PSMA3	0.1136	0.0175799	-0.257519	-0.3202	NDEPs_NDEGs	part5	sig	Ubi	non sig
P25789	ENSG00000041357	PSMA4	0.10935	0.0273557	-0.268272	-0.3735	NDEPs_NDEGs	part5	sig	Ubi	Ubi_up
P25815	ENSG00000163993	S100P	0.38209	0.0636584	2.70052	-1.1155	NDEPs_NDEGs	part1379	no	no	non Ubi
P25940	ENSG00000080573	COL5A3	0.5818	0.204059	1.61028	-0.4547	NDEPs_NDEGs	part28	no	no	non Ubi
P26006	ENSG00000005884	ITGA3	1.12e-07	0.00706736	1.48558	1.4801	DEPs_DEGs	part1379	sig	no	non Ubi
P26012	ENSG00000105855	ITGB8	8.71e-09	0.0567059	0.420116	-1.9417	NDEPs_DEGs	part46	sig	no	non Ubi
P26022	ENSG00000163661	PTX3	9.21e-07	0.0451047	2.99621	2.8338	DEPs_DEGs	part1379	sig	no	non Ubi
O75438	ENSG00000183648	NDUFB1	0.69876	0.903499	0.0315173	-0.2378	NDEPs_NDEGs	part5	no	Ubi	Ubi_down
P26196	ENSG00000110367	DDX6	0.74293	4.04e-05	-0.56065	-0.149	NDEPs_NDEGs	part5	sig	no	non Ubi
O75534	ENSG00000009307	CSDE1	0.092571	0.00204173	-0.45172	0.5348	NDEPs_NDEGs	part5	sig	Ubi	Ubi_down
P26358	ENSG00000130816	DNMT1	0.00016748	1.1e-06	-0.931909	-1.1762	DEPs_DEGs	part1379	sig	no	non Ubi
P26368	ENSG00000063244	U2AF2	0.48275	3.73e-05	-1.01961	-0.2196	DEPs_NDEGs	part28	sig	no	non Ubi
P26373	ENSG00000167526	RPL13	0.00016904	0.0163902	-0.410951	1.1192	NDEPs_DEGs	part46	sig	no	non Ubi
P26440	ENSG00000128928	IVD	0.95162	0.00436614	-0.39768	-0.0477	NDEPs_NDEGs	part5	sig	no	non Ubi
O75592	ENSG00000005810	MYCBP2	0.016713	0.787472	0.0243985	0.4983	NDEPs_NDEGs	part5	sig	Ubi	Ubi_down
P26572	ENSG00000131446	MGAT1	6.85e-05	0.0508134	0.758971	0.8519	NDEPs_NDEGs	part28	sig	no	non Ubi
P26583	ENSG00000164104	HMGB2	0.38786	0.00420245	-0.665909	-0.5736	DEPs_NDEGs	part28	sig	Ubi	non sig
O75695	ENSG00000102218	RP2	0.65626	0.0791889	0.428493	0.2487	NDEPs_NDEGs	part5	no	Ubi	Ubi_down
P26639	ENSG00000113407	TARS1	0.28555	0.103963	-0.188244	-0.3452	NDEPs_NDEGs	part5	no	no	non Ubi
P26640	ENSG00000204394	VARS1	0.092529	0.374184	-0.0635516	-0.5374	NDEPs_NDEGs	part5	no	Ubi	non sig
P26715	ENSG00000134545	KLRC1	0.05872	0.840653	-0.0361702	-1.1142	NDEPs_NDEGs	part46	no	no	non Ubi
P26885	ENSG00000173486	FKBP2	0.54561	0.0144687	-0.418408	-0.4919	NDEPs_NDEGs	part5	sig	no	non Ubi
P26927	ENSG00000173531	MST1	0.95162	0.0133711	1.01999	-0.0603	DEPs_NDEGs	part28	sig	no	non Ubi
O76021	ENSG00000171490	RSL1D1	0.0072593	9.66e-09	-0.910164	0.6007	DEPs_NDEGs	part28	sig	Ubi	Ubi_down
P27144	ENSG00000162433	AK4	0.36926	0.111927	-0.265172	-0.5244	NDEPs_NDEGs	part5	no	no	non Ubi
P27169	ENSG00000005421	PON1	0.00075247	8.61e-06	0.911787	2.2987	DEPs_DEGs	part1379	sig	no	non Ubi
P27216	ENSG00000104537	ANXA13	0.81272	0.22485	1.67527	-0.6702	NDEPs_NDEGs	part28	no	no	non Ubi
P27338	ENSG00000069535	MAOB	1.26e-13	0.0715325	1.04946	2.339	NDEPs_DEGs	part1379	sig	Ubi	non sig
P27348	ENSG00000134308	YWHAQ	0.86208	0.346295	-0.102959	0.1836	NDEPs_NDEGs	part5	no	Ubi	Ubi_up
P27361	ENSG00000102882	MAPK3	4.58e-08	0.00271127	0.585764	0.9525	DEPs_NDEGs	part28	sig	Ubi	non sig
P27448	ENSG00000075413	MARK3	0.63463	0.0493456	-0.205641	-0.1446	NDEPs_NDEGs	part5	sig	no	non Ubi
P27449	ENSG00000185883	ATP6V0C	0.80815	0.265502	0.441719	0.3078	NDEPs_NDEGs	part5	no	no	non Ubi
P27487	ENSG00000197635	DPP4	0.00043665	0.0714071	1.90776	2.0763	NDEPs_DEGs	part1379	sig	no	non Ubi
P27540	ENSG00000143437	ARNT	0.038981	0.0108625	-0.515284	0.4666	NDEPs_NDEGs	part5	sig	no	non Ubi
P27635	ENSG00000147403	RPL10	7.1e-07	0.000615533	-0.4128	0.8915	NDEPs_NDEGs	part5	sig	Ubi	non sig
P27658	ENSG00000144810	COL8A1	1.04e-46	0.0644012	2.72245	8.0891	NDEPs_DEGs	part1379	sig	no	non Ubi
P27694	ENSG00000132383	RPA1	0.90224	0.000713421	-0.395285	0.1449	NDEPs_NDEGs	part5	sig	no	non Ubi
P27695	ENSG00000100823	APEX1	0.82276	7.79e-05	-0.79426	-0.094	DEPs_NDEGs	part28	sig	no	non Ubi
P27701	ENSG00000085117	CD82	0.067644	0.0492903	1.54513	1.0726	DEPs_NDEGs	part1379	sig	Ubi	non sig
P27707	ENSG00000156136	DCK	0.22257	0.18389	0.248185	0.5504	NDEPs_NDEGs	part5	no	no	non Ubi
O94788	ENSG00000128918	ALDH1A2	9.05e-32	6.42e-10	-2.72001	-4.5557	DEPs_DEGs	part1379	sig	Ubi	Ubi_down
P27797	ENSG00000179218	CALR	0.075817	0.739179	0.0453675	-0.5188	NDEPs_NDEGs	part5	no	no	non Ubi
P27815	ENSG00000065989	PDE4A	0.0021532	0.023782	1.54832	-1.0001	DEPs_DEGs	part1379	sig	no	non Ubi
P27816	ENSG00000047849	MAP4	0.95162	0.0221807	-0.403559	-0.0622	NDEPs_NDEGs	part5	sig	Ubi	Ubi_up
O94966	ENSG00000172046	USP19	0.5924	0.537908	-0.0682874	-0.186	NDEPs_NDEGs	part5	no	Ubi	Ubi_down
P27918	ENSG00000126759	CFP	0.032593	0.114107	0.937643	1.7255	NDEPs_DEGs	part1379	sig	no	non Ubi
P27986	ENSG00000145675	PIK3R1	2.23e-05	0.37214	0.223466	-1.4417	NDEPs_DEGs	part46	sig	no	non Ubi
P28062	ENSG00000204264	PSMB8	0.982	0.0283866	-0.363891	-0.0137	NDEPs_NDEGs	part5	sig	no	non Ubi
P28065	ENSG00000240065	PSMB9	0.27788	0.201526	0.341488	0.5256	NDEPs_NDEGs	part5	no	Ubi	non sig
P28066	ENSG00000143106	PSMA5	0.22102	0.0134319	-0.367371	-0.3046	NDEPs_NDEGs	part5	sig	Ubi	non sig
P28067	ENSG00000204257	HLA-DMA	0.448	0.254076	0.767263	0.5558	NDEPs_NDEGs	part28	no	no	non Ubi
P28068	ENSG00000242574	HLA-DMB	0.95162	0.192195	1.37873	-0.1773	NDEPs_NDEGs	part28	no	Ubi	non sig
P28070	ENSG00000159377	PSMB4	0.77266	0.00898497	-0.346799	0.1502	NDEPs_NDEGs	part5	sig	no	non Ubi
P28072	ENSG00000142507	PSMB6	0.95162	0.0111988	-0.695345	0.0447	DEPs_NDEGs	part28	sig	no	non Ubi
P28074	ENSG00000100804	PSMB5	0.95162	0.00158884	-0.539444	0.0281	NDEPs_NDEGs	part5	sig	Ubi	non sig
P28161	ENSG00000213366	GSTM2	0.0050345	0.307551	0.331618	0.913	NDEPs_NDEGs	part5	sig	no	non Ubi
P28288	ENSG00000117528	ABCD3	0.050409	9.99e-05	-0.644604	-0.7111	DEPs_NDEGs	part28	sig	Ubi	non sig
O95208	ENSG00000072134	EPN2	0.67399	0.0315672	-0.403944	0.3521	NDEPs_NDEGs	part5	sig	Ubi	Ubi_down
P28290	ENSG00000138434	ITPRID2	0.42213	0.102913	-0.203946	-0.3994	NDEPs_NDEGs	part5	no	Ubi	non sig
[truncated: 5,980 more rows]

## Sheet: EC_vs_EU_Omics
Gene	Protein	symbol	Pvalue_Protein	Pvalue_RNA	log2FC_Protein	log2FC_RNA	Type	part	sig	Ubi	Ubi_sig
ENSG00000000419	O60762	DPM1	0.00124517	0.66596	-0.397694	0.1317	NDEPs_NDEGs	part5	no	Ubi	no sig
ENSG00000000457	Q8IZE3	SCYL3	0.306067	0.44773	-0.203095	-0.267	NDEPs_NDEGs	part5	no	Ubi	no sig
ENSG00000001630	Q16850	CYP51A1	0.0903889	0.40654	-0.521887	-0.5223	NDEPs_NDEGs	part5	no	Ubi	no sig
ENSG00000002549	P28838	LAP3	0.0950165	0.96055	0.678393	0.0653	NDEPs_NDEGs	part5	no	Ubi	no sig
ENSG00000003402	O15519	CFLAR	0.366837	0.34418	0.758397	-0.3755	NDEPs_NDEGs	part5	no	Ubi	no sig
ENSG00000003756	P52756	RBM5	0.0378122	0.117	-0.52578	-0.3049	NDEPs_NDEGs	part5	no	Ubi	no sig
ENSG00000004059	P84085	ARF5	0.000340291	0.74607	-0.538808	0.1348	NDEPs_NDEGs	part5	no	Ubi	no sig
ENSG00000007168	P43034	PAFAH1B1	0.551432	0.04623	0.0596403	-0.4403	NDEPs_NDEGs	part5	no	Ubi	no sig
ENSG00000008394	P10620	MGST1	0.221234	0.00062988	-0.844151	-2.9689	NDEPs_DEGs	part28	sig	Ubi	no sig
ENSG00000008952	Q99442	SEC62	0.0481337	0.72588	-0.315054	0.1456	NDEPs_NDEGs	part5	no	Ubi	no sig
ENSG00000009335	Q15386	UBE3C	0.429466	0.37786	-0.0722997	-0.2653	NDEPs_NDEGs	part5	no	Ubi	no sig
ENSG00000011028	Q9UBG0	MRC2	0.0068805	0.00054136	0.749134	1.3292	DEPs_DEGs	part1379	sig	Ubi	no sig
ENSG00000011600	O43914	TYROBP	0.28044	0.033276	1.65997	1.4437	NDEPs_DEGs	part28	sig	Ubi	no sig
ENSG00000013275	P43686	PSMC4	0.167432	0.0021194	-0.107342	-0.6139	NDEPs_NDEGs	part5	no	Ubi	no sig
ENSG00000014216	P07384	CAPN1	0.387166	0.0086759	-0.0978859	-0.7043	NDEPs_NDEGs	part5	no	Ubi	no sig
ENSG00000024048	Q8IWV8	UBR2	0.0146705	0.16444	-0.270454	-0.2459	NDEPs_NDEGs	part5	no	Ubi	no sig
ENSG00000027697	P15260	IFNGR1	0.356149	0.36521	-0.450731	-0.7101	NDEPs_NDEGs	part5	no	Ubi	no sig
ENSG00000029363	Q9NYF8	BCLAF1	0.00225573	0.0090278	-0.535987	-0.457	NDEPs_NDEGs	part5	no	Ubi	no sig
ENSG00000029993	O15347	HMGB3	3.77e-06	4.38e-06	-1.87709	-1.8301	DEPs_DEGs	part1379	sig	Ubi	no sig
ENSG00000030066	Q12769	NUP160	9.56e-05	0.08089	-0.516613	-0.4723	NDEPs_NDEGs	part5	no	Ubi	no sig
ENSG00000034152	P46734	MAP2K3	0.11212	0.013069	-0.447925	-0.8663	NDEPs_NDEGs	part5	no	Ubi	no sig
ENSG00000036257	Q13618	CUL3	0.843382	0.087937	-0.0170821	-0.3519	NDEPs_NDEGs	part5	no	Ubi	no sig
ENSG00000038358	Q6P2E9	EDC4	1.42e-06	0.081244	-0.471554	-0.3928	NDEPs_NDEGs	part5	no	Ubi	no sig
ENSG00000038427	P13611	VCAN	0.0696107	0.00052679	0.861329	-2.3225	NDEPs_DEGs	part28	sig	Ubi	no sig
ENSG00000039560	Q9P0K7	RAI14	0.0526906	0.9065	0.483937	-0.2038	NDEPs_NDEGs	part5	no	Ubi	no sig
ENSG00000041357	P25789	PSMA4	0.048017	0.26138	-0.244305	-0.2775	NDEPs_NDEGs	part5	no	Ubi	no sig
ENSG00000041982	P24821	TNC	0.507026	3.88e-05	0.652576	-3.3638	NDEPs_DEGs	part28	sig	Ubi	no sig
ENSG00000042753	P53680	AP2S1	0.018041	0.031744	0.606108	0.5497	DEPs_NDEGs	part46	sig	Ubi	no sig
ENSG00000044574	P11021	HSPA5	0.1954	0.0029894	-0.118928	-0.7731	NDEPs_NDEGs	part5	no	Ubi	no sig
ENSG00000047932	Q9HD26	GOPC	0.296055	0.96055	-0.180434	0.0232	NDEPs_NDEGs	part5	no	Ubi	no sig
ENSG00000048828	Q9NZB2	FAM120A	1.37e-06	0.00063327	-0.4564	-0.6067	NDEPs_NDEGs	part5	no	Ubi	no sig
ENSG00000049618	Q8NFD5	ARID1B	0.010201	0.96055	-0.368732	0.021	NDEPs_NDEGs	part5	no	Ubi	no sig
ENSG00000049759	Q96PU5	NEDD4L	0.291621	0.94812	0.204376	0.1374	NDEPs_NDEGs	part5	no	Ubi	no sig
ENSG00000052802	Q15800	MSMO1	0.132839	0.91994	-0.851008	-0.1289	NDEPs_NDEGs	part5	no	Ubi	no sig
ENSG00000053371	O43488	AKR7A2	0.193194	0.016785	0.219853	0.6113	NDEPs_NDEGs	part5	no	Ubi	no sig
ENSG00000053900	Q9UJX5	ANAPC4	0.000260589	1.87e-13	-1.45756	-2.8349	DEPs_DEGs	part1379	sig	Ubi	no sig
ENSG00000055044	Q9Y2X3	NOP58	0.000102276	0.014639	-0.705057	-0.6509	DEPs_NDEGs	part46	sig	Ubi	no sig
ENSG00000055957	P19827	ITIH1	0.00169679	0.92648	1.01657	-0.6362	DEPs_NDEGs	part46	sig	Ubi	no sig
ENSG00000057608	P50395	GDI2	0.0435436	0.6868	0.196283	0.1042	NDEPs_NDEGs	part5	no	Ubi	no sig
ENSG00000058453	Q5TZA2	CROCC	0.0056794	0.96055	-0.682614	0.0456	DEPs_NDEGs	part46	sig	Ubi	no sig
ENSG00000060491	Q9NZT2	OGFR	0.0124527	0.044251	-0.406636	0.4815	NDEPs_NDEGs	part5	no	Ubi	no sig
ENSG00000060718	P12107	COL11A1	0.0325511	0.00074725	2.02933	3.7038	DEPs_DEGs	part1379	sig	Ubi	no sig
ENSG00000063177	Q07020	RPL18	0.402596	1.97e-12	-0.090534	1.2875	NDEPs_DEGs	part28	sig	Ubi	no sig
ENSG00000064666	Q99439	CNN2	0.0129194	3.22e-06	1.74696	1.7343	DEPs_DEGs	part1379	sig	Ubi	no sig
ENSG00000064999	Q92625	ANKS1A	0.451926	0.89111	-0.0768926	0.1593	NDEPs_NDEGs	part5	no	Ubi	no sig
ENSG00000065135	P08754	GNAI3	0.264207	0.091495	0.228447	-0.3479	NDEPs_NDEGs	part5	no	Ubi	no sig
ENSG00000065534	Q15746	MYLK	0.0115537	1.33e-12	1.38349	2.8339	DEPs_DEGs	part1379	sig	Ubi	no sig
ENSG00000066044	Q15717	ELAVL1	7.08e-05	0.96055	-0.933296	-0.0254	DEPs_NDEGs	part46	sig	Ubi	no sig
ENSG00000067057	Q01813	PFKP	0.0485369	0.96055	0.884834	0.124	DEPs_NDEGs	part46	sig	Ubi	no sig
ENSG00000068400	Q4V328	GRIPAP1	0.00055005	0.58106	-0.313142	-0.1114	NDEPs_NDEGs	part5	no	Ubi	no sig
ENSG00000069248	Q8WUM0	NUP133	0.000474862	0.73991	-0.481912	-0.1041	NDEPs_NDEGs	part5	no	Ubi	no sig
ENSG00000069345	O60884	DNAJA2	0.0532623	0.51134	-0.216445	-0.1155	NDEPs_NDEGs	part5	no	Ubi	no sig
ENSG00000069535	P27338	MAOB	0.0735718	0.00027751	1.04074	1.518	NDEPs_DEGs	part28	sig	Ubi	no sig
ENSG00000069869	P46934	NEDD4	0.590331	0.69931	-0.0629082	0.2065	NDEPs_NDEGs	part5	no	Ubi	no sig
ENSG00000070087	P35080	PFN2	0.521149	9.36e-05	0.206191	1.024	NDEPs_DEGs	part28	sig	Ubi	no sig
ENSG00000070756	P11940	PABPC1	3.23e-05	0.96055	-0.595391	-0.0276	DEPs_NDEGs	part46	sig	Ubi	no sig
ENSG00000070814	Q13428	TCOF1	0.0781133	0.98352	-0.343978	0.0065	NDEPs_NDEGs	part5	no	Ubi	no sig
ENSG00000070831	P60953	CDC42	0.300239	0.48333	0.0942066	-0.2307	NDEPs_NDEGs	part5	no	Ubi	no sig
ENSG00000071054	O95819	MAP4K4	0.848953	0.61762	0.0259985	0.2292	NDEPs_NDEGs	part5	no	Ubi	no sig
ENSG00000071894	Q10570	CPSF1	5.71e-05	0.34275	-0.578101	-0.3344	NDEPs_NDEGs	part5	no	Ubi	no sig
ENSG00000072134	O95208	EPN2	0.0487063	0.9965	-0.293148	0.0016	NDEPs_NDEGs	part5	no	Ubi	no sig
ENSG00000072210	P51648	ALDH3A2	0.228337	0.32757	-0.219171	-0.3593	NDEPs_NDEGs	part5	no	Ubi	no sig
ENSG00000072501	Q14683	SMC1A	2.25e-05	1.01e-05	-0.668665	-0.8625	DEPs_NDEGs	part46	sig	Ubi	no sig
ENSG00000072506	Q99714	HSD17B10	1.1e-05	0.47425	-0.701775	-0.1749	DEPs_NDEGs	part46	sig	Ubi	no sig
ENSG00000072803	Q9UKB1	FBXW11	0.901908	0.37393	0.0197108	-0.2082	NDEPs_NDEGs	part5	no	Ubi	no sig
ENSG00000072958	Q9BXS5	AP1M1	0.472777	0.018152	-0.103652	0.473	NDEPs_NDEGs	part5	no	Ubi	no sig
ENSG00000073921	Q13492	PICALM	0.0178361	0.19916	0.33845	0.447	NDEPs_NDEGs	part5	no	Ubi	no sig
ENSG00000074696	Q9P035	HACD3	0.739083	0.84567	-0.0458261	0.1239	NDEPs_NDEGs	part5	no	Ubi	no sig
ENSG00000075151	O43432	EIF4G3	0.0812775	0.035096	-0.222747	-0.5511	NDEPs_NDEGs	part5	no	Ubi	no sig
ENSG00000075240	Q6IC98	GRAMD4	0.878421	0.12763	-0.0247966	-0.5742	NDEPs_NDEGs	part5	no	Ubi	no sig
ENSG00000075420	Q53EP0	FNDC3B	0.450136	0.96055	0.141112	-0.0746	NDEPs_NDEGs	part5	no	Ubi	no sig
ENSG00000075539	O94915	FRYL	0.025235	0.0061041	-0.391522	-1.1305	NDEPs_DEGs	part28	sig	Ubi	no sig
ENSG00000075785	P51149	RAB7A	0.995452	0.23616	-0.000863003	0.2648	NDEPs_NDEGs	part5	no	Ubi	no sig
ENSG00000076924	Q9HCS7	XAB2	1.99e-05	0.10818	-0.816771	0.3948	DEPs_NDEGs	part46	sig	Ubi	no sig
ENSG00000077097	Q02880	TOP2B	7.93e-06	0.083931	-1.01056	-0.5506	DEPs_NDEGs	part46	sig	Ubi	no sig
ENSG00000077549	P47756	CAPZB	0.0189911	0.00015725	0.210843	0.8783	NDEPs_NDEGs	part5	no	Ubi	no sig
ENSG00000077942	P23142	FBLN1	0.054976	0.0017049	1.12962	-1.2195	NDEPs_DEGs	part28	sig	Ubi	no sig
ENSG00000078061	P10398	ARAF	0.218732	0.58508	-0.16424	0.1237	NDEPs_NDEGs	part5	no	Ubi	no sig
ENSG00000078369	P62873	GNB1	0.382679	0.55131	-0.181767	-0.177	NDEPs_NDEGs	part5	no	Ubi	no sig
ENSG00000078674	Q15154	PCM1	0.00152139	8.37e-05	-1.12798	-0.6887	DEPs_NDEGs	part46	sig	Ubi	no sig
ENSG00000078747	Q96J02	ITCH	0.414365	0.0068923	-0.104352	-0.6078	NDEPs_NDEGs	part5	no	Ubi	no sig
ENSG00000079332	Q9NR31	SAR1A	0.821451	0.91463	0.0371379	-0.0673	NDEPs_NDEGs	part5	no	Ubi	no sig
ENSG00000079432	Q96RK0	CIC	0.0100162	0.016694	-0.402674	0.4418	NDEPs_NDEGs	part5	no	Ubi	no sig
ENSG00000079785	Q92499	DDX1	0.0117318	0.12026	-0.211226	-0.2296	NDEPs_NDEGs	part5	no	Ubi	no sig
ENSG00000079805	P50570	DNM2	0.610096	0.00012677	-0.0546261	-0.8212	NDEPs_NDEGs	part5	no	Ubi	no sig
ENSG00000079950	O15400	STX7	0.000633913	0.039312	0.876654	0.5264	DEPs_NDEGs	part46	sig	Ubi	no sig
ENSG00000080815	P49768	PSEN1	0.448695	0.02247	-0.142588	-0.6324	NDEPs_NDEGs	part5	no	Ubi	no sig
ENSG00000080824	P07900	HSP90AA1	0.00557391	0.56035	-0.245559	-0.2579	NDEPs_NDEGs	part5	no	Ubi	no sig
ENSG00000081237	P08575	PTPRC	0.514792	0.023008	0.463727	-2.0298	NDEPs_DEGs	part28	sig	Ubi	no sig
ENSG00000082898	O14980	XPO1	3.16e-05	0.0041745	-0.343954	-0.5814	NDEPs_NDEGs	part5	no	Ubi	no sig
ENSG00000083312	Q92973	TNPO1	0.366614	0.71901	-0.0511966	-0.108	NDEPs_NDEGs	part5	no	Ubi	no sig
ENSG00000083444	Q02809	PLOD1	0.14336	0.41463	-0.431554	-0.5123	NDEPs_NDEGs	part5	no	Ubi	no sig
ENSG00000083642	Q9NTI5	PDS5B	0.00120381	0.0092659	-0.565103	-0.7097	NDEPs_NDEGs	part5	no	Ubi	no sig
ENSG00000083845	P46782	RPS5	0.470122	5e-07	-0.111627	0.9731	NDEPs_NDEGs	part5	no	Ubi	no sig
ENSG00000084073	O75844	ZMPSTE24	0.040091	0.87051	-0.251114	-0.0879	NDEPs_NDEGs	part5	no	Ubi	no sig
ENSG00000084207	P09211	GSTP1	0.778777	0.96055	-0.0331253	-0.0524	NDEPs_NDEGs	part5	no	Ubi	no sig
ENSG00000084733	P61026	RAB10	0.00874479	0.04491	0.236538	-0.5156	NDEPs_NDEGs	part5	no	Ubi	no sig
ENSG00000084774	P27708	CAD	0.0586545	0.45113	-0.226227	-0.2972	NDEPs_NDEGs	part5	no	Ubi	no sig
ENSG00000085117	P27701	CD82	0.0608568	0.012686	1.4052	1.0776	NDEPs_DEGs	part28	sig	Ubi	no sig
ENSG00000085224	P46100	ATRX	0.000484071	0.21483	-0.424651	0.365	NDEPs_NDEGs	part5	no	Ubi	no sig
ENSG00000085365	O15126	SCAMP1	0.00868639	0.89857	-0.260839	-0.0955	NDEPs_NDEGs	part5	no	Ubi	no sig
ENSG00000085415	Q96EE3	SEH1L	0.018775	0.1878	-0.371051	-0.424	NDEPs_NDEGs	part5	no	Ubi	no sig
ENSG00000085563	P08183	ABCB1	0.00555527	0.65532	-0.502182	0.4889	NDEPs_NDEGs	part5	no	Ubi	no sig
ENSG00000085662	P15121	AKR1B1	0.136322	1.43e-11	1.46398	1.1557	NDEPs_DEGs	part28	sig	Ubi	no sig
ENSG00000085719	O75131	CPNE3	0.543147	0.38829	-0.0779622	-0.2225	NDEPs_NDEGs	part5	no	Ubi	no sig
ENSG00000085832	P42566	EPS15	0.36503	0.91247	0.172715	0.1201	NDEPs_NDEGs	part5	no	Ubi	no sig
ENSG00000087258	P09471	GNAO1	0.0169656	0.00010525	-0.898297	-1.7482	DEPs_DEGs	part1379	sig	Ubi	no sig
ENSG00000087274	P35611	ADD1	0.85234	5.47e-05	-0.0407919	0.5985	NDEPs_NDEGs	part5	no	Ubi	no sig
ENSG00000088386	P46059	SLC15A1	0.203119	NA	-1.46571	-4.5379	NDEPs_NDEGs	part5	no	Ubi	no sig
ENSG00000089009	Q02878	RPL6	0.687392	0.00076869	0.0528508	0.7275	NDEPs_NDEGs	part5	no	Ubi	no sig
ENSG00000089063	Q96A57	TMEM230	0.0889492	0.049784	-0.872425	0.3422	NDEPs_NDEGs	part5	no	Ubi	no sig
ENSG00000089157	P05388	RPLP0	0.734507	0.0058563	-0.0280484	0.4409	NDEPs_NDEGs	part5	no	Ubi	no sig
ENSG00000089220	P30086	PEBP1	0.0102349	0.0084194	0.569415	0.594	NDEPs_NDEGs	part5	no	Ubi	no sig
ENSG00000090621	Q13310	PABPC4	0.000592231	0.0030073	-0.868449	0.4941	DEPs_NDEGs	part46	sig	Ubi	no sig
ENSG00000090861	P49588	AARS1	0.0343705	0.764	-0.234875	-0.0803	NDEPs_NDEGs	part5	no	Ubi	no sig
ENSG00000090863	Q92896	GLG1	0.00461664	0.79416	-0.334761	0.0952	NDEPs_NDEGs	part5	no	Ubi	no sig
ENSG00000091483	P07954	FH	0.000295973	1.28e-06	-1.07998	-0.8631	DEPs_NDEGs	part46	sig	Ubi	no sig
ENSG00000091527	Q9UKY7	CDV3	0.12193	0.96055	0.206496	-0.062	NDEPs_NDEGs	part5	no	Ubi	no sig
ENSG00000092199	P07910	HNRNPC	0.000123902	0.96055	-0.57694	-0.041	NDEPs_NDEGs	part5	no	Ubi	no sig
ENSG00000092531	O00161	SNAP23	0.411959	0.13378	-0.104735	-0.3823	NDEPs_NDEGs	part5	no	Ubi	no sig
ENSG00000092621	O43175	PHGDH	0.698837	0.21231	-0.137642	0.9322	NDEPs_NDEGs	part5	no	Ubi	no sig
ENSG00000094880	Q9UJX2	CDC23	0.0672501	0.00086181	-0.518005	-0.3974	NDEPs_NDEGs	part5	no	Ubi	no sig
ENSG00000094916	P45973	CBX5	0.000724679	0.35419	-1.02325	-0.3879	DEPs_NDEGs	part46	sig	Ubi	no sig
ENSG00000095261	Q16401	PSMD5	0.208067	0.11849	-0.138306	-0.2248	NDEPs_NDEGs	part5	no	Ubi	no sig
ENSG00000095319	Q5SRE5	NUP188	0.00103716	0.00076443	-0.420885	-0.7862	NDEPs_NDEGs	part5	no	Ubi	no sig
ENSG00000096696	P15924	DSP	0.0116742	4.36e-16	-1.90714	-3.9247	DEPs_DEGs	part1379	sig	Ubi	no sig
ENSG00000096968	O60674	JAK2	0.0859452	0.76624	0.241754	0.257	NDEPs_NDEGs	part5	no	Ubi	no sig
ENSG00000097033	Q9Y371	SH3GLB1	0.962764	0.84206	-0.00788478	-0.0805	NDEPs_NDEGs	part5	no	Ubi	no sig
ENSG00000099783	P52272	HNRNPM	0.000168393	0.14721	-0.629827	-0.2701	DEPs_NDEGs	part46	sig	Ubi	no sig
ENSG00000099797	Q9NZ01	TECR	0.0574257	0.98352	-0.336545	-0.0088	NDEPs_NDEGs	part5	no	Ubi	no sig
ENSG00000099864	O75781	PALM	0.125839	4.93e-16	0.621675	1.7033	NDEPs_DEGs	part28	sig	Ubi	no sig
ENSG00000099940	O95721	SNAP29	0.00791168	0.64397	-0.557239	0.1204	NDEPs_NDEGs	part5	no	Ubi	no sig
ENSG00000099992	Q9BXI6	TBC1D10A	0.822589	0.4532	0.0529637	0.3648	NDEPs_NDEGs	part5	no	Ubi	no sig
ENSG00000100028	P62318	SNRPD3	0.000138735	0.07714	-0.949842	-0.3732	DEPs_NDEGs	part46	sig	Ubi	no sig
ENSG00000100097	P09382	LGALS1	0.334486	0.058242	0.155572	0.6631	NDEPs_NDEGs	part5	no	Ubi	no sig
ENSG00000100106	Q9H2D6	TRIOBP	0.25268	0.82592	0.199662	0.1534	NDEPs_NDEGs	part5	no	Ubi	no sig
ENSG00000100201	Q92841	DDX17	4.23e-07	0.00035281	-0.971037	-0.5452	DEPs_NDEGs	part46	sig	Ubi	no sig
ENSG00000100220	Q9Y3I0	RTCB	0.129664	0.07855	-0.121893	-0.2454	NDEPs_NDEGs	part5	no	Ubi	no sig
ENSG00000100280	Q10567	AP1B1	0.429329	0.031681	0.188123	-0.7243	NDEPs_NDEGs	part5	no	Ubi	no sig
ENSG00000100342	O14791	APOL1	0.0116231	0.011806	0.574789	-1.3415	NDEPs_DEGs	part28	sig	Ubi	no sig
ENSG00000100504	P06737	PYGL	0.000141583	0.43362	1.10033	-0.5751	DEPs_NDEGs	part46	sig	Ubi	no sig
ENSG00000100567	P25788	PSMA3	0.0283738	0.026434	-0.256774	-0.3184	NDEPs_NDEGs	part5	no	Ubi	no sig
ENSG00000100632	P84090	ERH	3.26e-08	0.8278	-1.22296	-0.117	DEPs_NDEGs	part46	sig	Ubi	no sig
ENSG00000100714	P11586	MTHFD1	0.00943452	0.38473	-0.39244	-0.3048	NDEPs_NDEGs	part5	no	Ubi	no sig
ENSG00000100722	Q6PJT7	ZC3H14	0.000414457	0.034247	-0.66569	-0.3328	DEPs_NDEGs	part46	sig	Ubi	no sig
ENSG00000100804	P28074	PSMB5	0.103541	0.96055	-0.443545	-0.0419	NDEPs_NDEGs	part5	no	Ubi	no sig
ENSG00000100911	Q9UL46	PSME2	0.112179	0.0024326	-0.418718	-0.5953	NDEPs_NDEGs	part5	no	Ubi	no sig
ENSG00000100994	P11216	PYGB	0.0199865	0.96552	0.407294	-0.0257	NDEPs_NDEGs	part5	no	Ubi	no sig
ENSG00000101161	O94906	PRPF6	9.99e-06	0.19374	-0.680598	0.2979	DEPs_NDEGs	part46	sig	Ubi	no sig
ENSG00000101294	Q8TCT9	HM13	0.187207	0.0037653	-0.439537	-0.591	NDEPs_NDEGs	part5	no	Ubi	no sig
ENSG00000101333	Q15147	PLCB4	0.122835	0.11243	-0.3743	-1.0247	NDEPs_NDEGs	part5	no	Ubi	no sig
ENSG00000101361	O00567	NOP56	4.69e-05	0.88088	-0.655351	0.0946	DEPs_NDEGs	part46	sig	Ubi	no sig
ENSG00000101413	Q9NQG5	RPRD1B	5.7e-05	0.038618	-0.685768	-0.2654	DEPs_NDEGs	part46	sig	Ubi	no sig
ENSG00000101751	Q9UNA4	POLI	0.658392	0.15392	-0.157031	-0.4284	NDEPs_NDEGs	part5	no	Ubi	no sig
ENSG00000102226	P51784	USP11	0.997368	0.20624	-0.000526192	0.4062	NDEPs_NDEGs	part5	no	Ubi	no sig
ENSG00000102699	Q9UKK3	PARP4	0.804429	1.68e-06	0.0516165	-1.1517	NDEPs_DEGs	part28	sig	Ubi	no sig
ENSG00000102879	P31146	CORO1A	0.62038	0.41499	0.247388	-0.7746	NDEPs_NDEGs	part5	no	Ubi	no sig
ENSG00000102882	P27361	MAPK3	0.00139901	0.006882	0.679848	0.7474	DEPs_NDEGs	part46	sig	Ubi	no sig
ENSG00000103018	O43169	CYB5B	0.1673	0.0018094	-0.237072	-0.7844	NDEPs_NDEGs	part5	no	Ubi	no sig
ENSG00000103024	Q13232	NME3	0.150336	0.0042402	-0.348718	0.8817	NDEPs_NDEGs	part5	no	Ubi	no sig
ENSG00000103226	P69849	NOMO3	0.72869	0.064557	-0.0790774	-1.421	NDEPs_NDEGs	part5	no	Ubi	no sig
ENSG00000103275	P63279	UBE2I	0.0352601	0.001301	-0.288663	0.4724	NDEPs_NDEGs	part5	no	Ubi	no sig
ENSG00000103485	Q15274	QPRT	0.129014	0.28661	-0.462172	-0.5102	NDEPs_NDEGs	part5	no	Ubi	no sig
ENSG00000103502	O14735	CDIPT	0.000347472	1.11e-10	1.00609	1.4385	DEPs_DEGs	part1379	sig	Ubi	no sig
ENSG00000103657	Q15751	HERC1	0.372443	0.41161	-0.115986	-0.2084	NDEPs_NDEGs	part5	no	Ubi	no sig
ENSG00000103855	Q5ZPR3	CD276	0.421043	0.36635	-0.154563	-0.3413	NDEPs_NDEGs	part5	no	Ubi	no sig
ENSG00000103942	Q9NSB8	HOMER2	0.274662	5.07e-11	-0.743748	-4.3902	NDEPs_DEGs	part28	sig	Ubi	no sig
ENSG00000104133	Q96JI7	SPG11	0.185013	3.77e-16	0.461516	-0.9403	NDEPs_NDEGs	part5	no	Ubi	no sig
ENSG00000104142	Q9P253	VPS18	0.00194989	0.66413	0.383664	0.2081	NDEPs_NDEGs	part5	no	Ubi	no sig
ENSG00000104490	P61601	NCALD	0.0689395	0.016785	0.617217	0.885	NDEPs_NDEGs	part5	no	Ubi	no sig
ENSG00000104517	O95071	UBR5	0.018388	0.0090242	-0.38079	-0.5639	NDEPs_NDEGs	part5	no	Ubi	no sig
ENSG00000104522	Q13630	GFUS	0.00912516	0.93594	-0.352872	-0.079	NDEPs_NDEGs	part5	no	Ubi	no sig
ENSG00000104635	Q15043	SLC39A14	0.292089	0.0051809	-1.32046	-2.6762	NDEPs_DEGs	part28	sig	Ubi	no sig
ENSG00000104812	P13807	GYS1	0.216813	0.022292	-0.45204	-0.8871	NDEPs_NDEGs	part5	no	Ubi	no sig
ENSG00000104853	O96005	CLPTM1	0.000114971	0.81943	-1.04723	-0.1012	DEPs_NDEGs	part46	sig	Ubi	no sig
ENSG00000104946	Q9HA65	TBC1D17	0.487944	0.11839	0.0824439	0.3964	NDEPs_NDEGs	part5	no	Ubi	no sig
ENSG00000104964	Q08117	TLE5	0.00812428	0.12392	-0.352997	0.3675	NDEPs_NDEGs	part5	no	Ubi	no sig
ENSG00000104969	O43765	SGTA	0.000255174	0.71345	-0.702632	0.1099	DEPs_NDEGs	part46	sig	Ubi	no sig
ENSG00000105254	Q99426	TBCB	0.336234	0.45821	-0.117336	0.223	NDEPs_NDEGs	part5	no	Ubi	no sig
ENSG00000105281	Q15758	SLC1A5	0.0679705	0.00092773	0.46226	1.5273	NDEPs_DEGs	part28	sig	Ubi	no sig
ENSG00000105287	Q9BZL6	PRKD2	0.0142013	0.98635	-0.252688	0.0055	NDEPs_NDEGs	part5	no	Ubi	no sig
ENSG00000105355	O60664	PLIN3	0.00021435	0.1363	0.740898	0.4606	DEPs_NDEGs	part46	sig	Ubi	no sig
ENSG00000105404	Q9UI14	RABAC1	0.44739	0.0020383	-0.451961	0.7724	NDEPs_NDEGs	part5	no	Ubi	no sig
ENSG00000105699	Q86X29	LSR	0.0221446	6.91e-10	-0.715154	-1.5548	DEPs_DEGs	part1379	sig	Ubi	no sig
ENSG00000105808	O43374	RASA4	0.180963	0.0017932	0.303544	1.627	NDEPs_DEGs	part28	sig	Ubi	no sig
ENSG00000105993	O75190	DNAJB6	0.557268	0.33182	0.0927511	0.3616	NDEPs_NDEGs	part5	no	Ubi	no sig
ENSG00000106588	P25787	PSMA2	0.942683	0.00051915	-0.0126598	-0.7722	NDEPs_NDEGs	part5	no	Ubi	no sig
ENSG00000106605	P53004	BLVRA	0.0115758	8.26e-05	0.508043	0.7122	NDEPs_NDEGs	part5	no	Ubi	no sig
ENSG00000106991	P17813	ENG	0.00648007	3.83e-14	1.23634	1.9908	DEPs_DEGs	part1379	sig	Ubi	no sig
ENSG00000107104	Q14678	KANK1	0.579115	0.60639	0.0744701	-0.234	NDEPs_NDEGs	part5	no	Ubi	no sig
ENSG00000107186	O75970	MPDZ	0.682319	4.58e-18	-0.050021	1.5022	NDEPs_DEGs	part28	sig	Ubi	no sig
ENSG00000107262	Q99933	BAG1	0.0156981	0.21256	-0.461024	-0.4124	NDEPs_NDEGs	part5	no	Ubi	no sig
ENSG00000107290	Q7Z333	SETX	0.551066	0.005245	0.062834	-0.3822	NDEPs_NDEGs	part5	no	Ubi	no sig
ENSG00000108107	P46779	RPL28	0.480952	1.6e-08	-0.130414	1.0622	NDEPs_DEGs	part28	sig	Ubi	no sig
ENSG00000108468	P83916	CBX1	0.00572282	0.37259	-0.56684	0.285	NDEPs_NDEGs	part5	no	Ubi	no sig
ENSG00000108528	Q02978	SLC25A11	0.659358	0.60458	0.0529874	0.1675	NDEPs_NDEGs	part5	no	Ubi	no sig
ENSG00000108639	O43760	SYNGR2	0.489624	0.023161	-0.377817	-0.8559	NDEPs_NDEGs	part5	no	Ubi	no sig
ENSG00000108654	P17844	DDX5	7.7e-06	0.32449	-0.997451	-0.3114	DEPs_NDEGs	part46	sig	Ubi	no sig
ENSG00000108671	O00231	PSMD11	0.0273738	0.72792	-0.203116	-0.1483	NDEPs_NDEGs	part5	no	Ubi	no sig
ENSG00000108774	P51148	RAB5C	0.015641	0.00053205	0.33234	0.4645	NDEPs_NDEGs	part5	no	Ubi	no sig
ENSG00000108846	O15438	ABCC3	0.352964	0.37421	-0.758685	-1.0882	NDEPs_NDEGs	part5	no	Ubi	no sig
ENSG00000108946	P10644	PRKAR1A	0.00155864	0.33572	-0.499755	0.3212	NDEPs_NDEGs	part5	no	Ubi	no sig
ENSG00000109072	P04004	VTN	0.00637429	8.79e-06	1.15051	2.0106	DEPs_DEGs	part1379	sig	Ubi	no sig
ENSG00000109113	Q9BZG1	RAB34	0.693744	0.00069112	0.0756719	0.9342	NDEPs_NDEGs	part5	no	Ubi	no sig
ENSG00000109854	Q9BUP3	HTATIP2	0.813703	0.90628	-0.151232	-0.238	NDEPs_NDEGs	part5	no	Ubi	no sig
ENSG00000109917	O75312	ZPR1	0.894957	0.96055	-0.0349491	-0.0283	NDEPs_NDEGs	part5	no	Ubi	no sig
ENSG00000110090	P50416	CPT1A	0.109676	0.24606	-0.824493	-0.8308	NDEPs_NDEGs	part5	no	Ubi	no sig
ENSG00000110169	P02790	HPX	0.0454701	0.67673	0.613411	0.2338	DEPs_NDEGs	part46	sig	Ubi	no sig
ENSG00000110245	P02656	APOC3	0.0244232	0.7485	0.591905	-1.0423	DEPs_NDEGs	part46	sig	Ubi	no sig
ENSG00000110321	P78344	EIF4G2	0.0402926	0.42471	-0.16539	-0.2418	NDEPs_NDEGs	part5	no	Ubi	no sig
ENSG00000110651	P60033	CD81	0.258764	0.34691	-0.447523	-0.4132	NDEPs_NDEGs	part5	no	Ubi	no sig
ENSG00000110700	P62277	RPS13	3.27e-05	4.77e-11	-0.906424	1.1171	DEPs_DEGs	part1379	sig	Ubi	no sig
ENSG00000110719	Q13488	TCIRG1	0.0343138	0.96055	0.431512	0.046	NDEPs_NDEGs	part5	no	Ubi	no sig
ENSG00000110841	Q86W92	PPFIBP1	0.00351938	5.09e-06	0.647192	1.2582	DEPs_DEGs	part1379	sig	Ubi	no sig
ENSG00000110906	Q9H3F6	KCTD10	0.172137	0.40808	0.26246	0.3491	NDEPs_NDEGs	part5	no	Ubi	no sig
ENSG00000110958	Q15185	PTGES3	0.000857075	0.39474	-0.529732	0.2092	NDEPs_NDEGs	part5	no	Ubi	no sig
ENSG00000111057	P05783	KRT18	0.00249343	0.018342	-2.37936	-1.5238	DEPs_DEGs	part1379	sig	Ubi	no sig
ENSG00000111237	Q9UBQ0	VPS29	0.156773	0.97663	0.117647	-0.0079	NDEPs_NDEGs	part5	no	Ubi	no sig
ENSG00000111335	P29728	OAS2	0.227806	0.96055	0.499425	-0.2134	NDEPs_NDEGs	part5	no	Ubi	no sig
ENSG00000111481	P61923	COPZ1	0.0352352	0.027941	-0.380241	-0.4151	NDEPs_NDEGs	part5	no	Ubi	no sig
ENSG00000111530	Q86VP6	CAND1	0.375438	0.96055	0.0789001	-0.0214	NDEPs_NDEGs	part5	no	Ubi	no sig
ENSG00000111581	P57740	NUP107	1.11e-05	0.088269	-0.588619	-0.4035	DEPs_NDEGs	part46	sig	Ubi	no sig
ENSG00000111669	P60174	TPI1	0.0666904	0.00047974	-0.183048	-0.9664	NDEPs_NDEGs	part5	no	Ubi	no sig
ENSG00000111679	P29350	PTPN6	0.933298	0.0025067	0.049259	-1.2945	NDEPs_DEGs	part28	sig	Ubi	no sig
ENSG00000111716	P07195	LDHB	0.0247275	0.68923	-0.302253	0.2102	NDEPs_NDEGs	part5	no	Ubi	no sig
ENSG00000111737	Q15286	RAB35	0.716226	0.53097	0.0632841	0.2073	NDEPs_NDEGs	part5	no	Ubi	no sig
ENSG00000111907	Q16890	TPD52L1	0.0958293	4.81e-09	-1.81474	-3.4552	NDEPs_DEGs	part28	sig	Ubi	no sig
ENSG00000112081	P84103	SRSF3	0.00350571	0.35482	-0.507097	0.3006	NDEPs_NDEGs	part5	no	Ubi	no sig
ENSG00000112210	Q9ULC3	RAB23	0.00439388	0.451	1.05171	0.4712	DEPs_NDEGs	part46	sig	Ubi	no sig
ENSG00000112306	P25398	RPS12	0.00983946	5.76e-06	-0.243863	1.1547	NDEPs_DEGs	part28	sig	Ubi	no sig
ENSG00000112335	O60493	SNX3	0.0208311	9.8e-05	0.227593	0.6888	NDEPs_NDEGs	part5	no	Ubi	no sig
ENSG00000112697	Q9NV96	TMEM30A	0.146925	0.60682	-0.357324	-0.1483	NDEPs_NDEGs	part5	no	Ubi	no sig
ENSG00000113013	P38646	HSPA9	4.93e-05	0.88346	-0.517712	-0.172	NDEPs_NDEGs	part5	no	Ubi	no sig
ENSG00000113194	Q96CS3	FAF2	0.00377784	0.034193	-0.290697	-0.3521	NDEPs_NDEGs	part5	no	Ubi	no sig
ENSG00000113522	Q92878	RAD50	0.000101636	0.25928	-0.325662	-0.4491	NDEPs_NDEGs	part5	no	Ubi	no sig
ENSG00000113580	P04150	NR3C1	0.366716	0.0013644	-0.136289	1.1891	NDEPs_DEGs	part28	sig	Ubi	no sig
ENSG00000113719	Q969X5	ERGIC1	0.899733	0.033991	0.0169661	-0.4342	NDEPs_NDEGs	part5	no	Ubi	no sig
ENSG00000113810	Q9NTJ3	SMC4	0.0197398	0.00026439	-1.00291	-1.2908	DEPs_DEGs	part1379	sig	Ubi	no sig
ENSG00000114270	Q02388	COL7A1	0.028236	3.54e-05	-1.2689	-2.4189	DEPs_DEGs	part1379	sig	Ubi	no sig
ENSG00000114423	Q13191	CBLB	0.0197466	0.35997	-0.843462	-0.4632	DEPs_NDEGs	part46	sig	Ubi	no sig
ENSG00000114867	Q04637	EIF4G1	4.32e-05	0.037278	-0.66913	-0.6235	DEPs_NDEGs	part46	sig	Ubi	no sig
ENSG00000115085	P43403	ZAP70	0.19716	0.14121	-0.881913	-1.2589	NDEPs_NDEGs	part5	no	Ubi	no sig
ENSG00000115170	Q04771	ACVR1	0.0426142	0.68692	-1.31241	0.2436	DEPs_NDEGs	part46	sig	Ubi	no sig
ENSG00000115268	P62841	RPS15	0.960793	2.03e-09	0.0086905	1.2883	NDEPs_DEGs	part28	sig	Ubi	no sig
ENSG00000115307	Q9Y679	AUP1	0.948311	0.96055	0.0117272	0.0453	NDEPs_NDEGs	part5	no	Ubi	no sig
ENSG00000115317	O43464	HTRA2	0.700329	4.5e-06	0.0606044	0.7776	NDEPs_NDEGs	part5	no	Ubi	no sig
ENSG00000115464	Q70CQ2	USP34	0.748687	0.0026833	-0.0342449	-0.755	NDEPs_NDEGs	part5	no	Ubi	no sig
ENSG00000115486	P38435	GGCX	0.0199538	0.033843	-1.1119	-0.453	DEPs_NDEGs	part46	sig	Ubi	no sig
ENSG00000115541	P61604	HSPE1	0.0119682	0.96142	-0.320409	0.0463	NDEPs_NDEGs	part5	no	Ubi	no sig
ENSG00000115652	Q8NBZ7	UXS1	0.0191401	0.69299	-0.287557	-0.2117	NDEPs_NDEGs	part5	no	Ubi	no sig
ENSG00000115816	Q03701	CEBPZ	6.35e-05	0.96055	-0.541798	-0.0369	NDEPs_NDEGs	part5	no	Ubi	no sig
ENSG00000116209	Q9BXS4	TMEM59	0.00477187	0.010318	0.43469	0.3916	NDEPs_NDEGs	part5	no	Ubi	no sig
ENSG00000116459	P24539	ATP5PB	0.74292	0.12858	0.0386452	-0.2697	NDEPs_NDEGs	part5	no	Ubi	no sig
ENSG00000116473	P62834	RAP1A	0.198075	0.047185	0.186182	0.5686	NDEPs_NDEGs	part5	no	Ubi	no sig
ENSG00000116478	Q13547	HDAC1	2.47e-06	0.1237	-0.706674	-0.2242	DEPs_NDEGs	part46	sig	Ubi	no sig
ENSG00000116729	Q5T9L3	WLS	0.0318114	0.97802	-0.552077	0.016	NDEPs_NDEGs	part5	no	Ubi	no sig
ENSG00000116918	Q99598	TSNAX	0.406935	0.045913	-0.128422	0.362	NDEPs_NDEGs	part5	no	Ubi	no sig
ENSG00000116977	O00214	LGALS8	0.108223	0.0087195	0.520881	0.4695	NDEPs_NDEGs	part5	no	Ubi	no sig
ENSG00000116984	Q99707	MTR	0.693084	0.00045896	-0.063101	-1.186	NDEPs_DEGs	part28	sig	Ubi	no sig
ENSG00000117528	P28288	ABCD3	0.00362863	6.35e-09	-0.784331	-0.953	DEPs_NDEGs	part46	sig	Ubi	no sig
ENSG00000117676	Q15418	RPS6KA1	0.0172644	2.98e-07	-0.735999	-1.8391	DEPs_DEGs	part1379	sig	Ubi	no sig
ENSG00000117984	P07339	CTSD	0.210394	0.069324	1.43866	0.9759	NDEPs_NDEGs	part5	no	Ubi	no sig
ENSG00000119041	Q9Y5Q9	GTF3C3	0.00058981	0.00049617	-0.572153	-0.49	NDEPs_NDEGs	part5	no	Ubi	no sig
ENSG00000119139	Q9UDY2	TJP2	0.153426	0.10852	-0.695672	-0.6165	NDEPs_NDEGs	part5	no	Ubi	no sig
ENSG00000119396	P61106	RAB14	0.856513	0.028458	-0.0152802	-0.3005	NDEPs_NDEGs	part5	no	Ubi	no sig
ENSG00000119401	Q13049	TRIM32	0.00349816	0.022343	-0.405201	-0.6381	NDEPs_NDEGs	part5	no	Ubi	no sig
ENSG00000119689	P36957	DLST	0.032195	0.38557	-0.348095	-0.2166	NDEPs_NDEGs	part5	no	Ubi	no sig
ENSG00000119711	Q02252	ALDH6A1	0.0235519	0.00047654	-1.05479	-1.4522	DEPs_DEGs	part1379	sig	Ubi	no sig
ENSG00000119888	P16422	EPCAM	0.000426624	6.22e-11	-3.73458	-4.7757	DEPs_DEGs	part1379	sig	Ubi	no sig
ENSG00000119912	P14735	IDE	0.0106955	3.57e-11	-0.37374	-0.9649	NDEPs_NDEGs	part5	no	Ubi	no sig
ENSG00000120063	Q14344	GNA13	0.400495	0.35091	0.154133	-0.4256	NDEPs_NDEGs	part5	no	Ubi	no sig
ENSG00000120438	P17987	TCP1	0.000120804	0.56013	-0.35401	-0.1518	NDEPs_NDEGs	part5	no	Ubi	no sig
ENSG00000120694	Q92598	HSPH1	0.000709746	0.94175	-0.612713	-0.1989	DEPs_NDEGs	part46	sig	Ubi	no sig
ENSG00000120756	Q14651	PLS1	0.00277818	2.2e-18	-0.704396	-3.654	DEPs_DEGs	part1379	sig	Ubi	no sig
ENSG00000120992	O75608	LYPLA1	0.00379828	2.21e-12	-0.657106	-1.4894	DEPs_DEGs	part1379	sig	Ubi	no sig
ENSG00000121022	Q92905	COPS5	0.234263	0.6655	-0.141932	-0.0737	NDEPs_NDEGs	part5	no	Ubi	no sig
ENSG00000121410	P04217	A1BG	0.009233	0.15353	0.575343	-0.9688	NDEPs_NDEGs	part5	no	Ubi	no sig
ENSG00000121579	Q9GZZ1	NAA50	1.33e-05	0.015627	-1.17179	-0.7946	DEPs_NDEGs	part46	sig	Ubi	no sig
ENSG00000121749	Q8TC07	TBC1D15	0.0524607	0.39935	-0.245156	0.3015	NDEPs_NDEGs	part5	no	Ubi	no sig
ENSG00000121774	Q07666	KHDRBS1	8.9e-05	0.51954	-0.687713	0.2291	DEPs_NDEGs	part46	sig	Ubi	no sig
ENSG00000122299	Q8IWR0	ZC3H7A	0.713998	0.019898	-0.0453323	-0.3528	NDEPs_NDEGs	part5	no	Ubi	no sig
ENSG00000122359	P50995	ANXA11	0.0873031	0.96055	0.233034	-0.0742	NDEPs_NDEGs	part5	no	Ubi	no sig
ENSG00000122378	Q9BRX8	PRXL2A	0.00122887	0.00050016	-1.47254	-1.5875	DEPs_DEGs	part1379	sig	Ubi	no sig
ENSG00000123009	O60361	NME2P1	0.00287249	0.6832	0.487586	0.3672	NDEPs_NDEGs	part5	no	Ubi	no sig
ENSG00000123146	P48960	ADGRE5	0.621892	0.72542	0.140083	-0.3852	NDEPs_NDEGs	part5	no	Ubi	no sig
ENSG00000124067	Q9UP95	SLC12A4	0.134185	0.95187	-0.203785	0.0858	NDEPs_NDEGs	part5	no	Ubi	no sig
ENSG00000124164	O95292	VAPB	0.220094	0.79148	0.130049	0.0969	NDEPs_NDEGs	part5	no	Ubi	no sig
ENSG00000124422	Q9UPT9	USP22	0.216168	0.14674	0.276562	-0.4341	NDEPs_NDEGs	part5	no	Ubi	no sig
ENSG00000124575	P16402	H1-3	0.0380014	0.59787	-1.40789	-0.881	DEPs_NDEGs	part46	sig	Ubi	no sig
ENSG00000124588	P16083	NQO2	0.181673	0.056873	1.14982	0.4821	NDEPs_NDEGs	part5	no	Ubi	no sig
ENSG00000124935	O95969	SCGB1D2	0.160098	0.00090095	-2.66276	-7.0248	NDEPs_DEGs	part28	sig	Ubi	no sig
ENSG00000124939	O75556	SCGB2A1	0.0304099	1.6e-09	-4.11529	-6.7956	DEPs_DEGs	part1379	sig	Ubi	no sig
ENSG00000125434	Q3KQZ1	SLC25A35	0.00473294	1.61e-11	-1.53469	-3.0844	DEPs_DEGs	part1379	sig	Ubi	no sig
ENSG00000125450	Q9BW27	NUP85	0.000444878	0.23038	-0.372718	-0.1741	NDEPs_NDEGs	part5	no	Ubi	no sig
ENSG00000125630	Q9H9Y6	POLR1B	1.02e-06	0.025505	-1.53173	-0.4745	DEPs_NDEGs	part46	sig	Ubi	no sig
ENSG00000125691	P62829	RPL23	0.124562	2.81e-08	-0.310344	1.1189	NDEPs_DEGs	part28	sig	Ubi	no sig
ENSG00000125810	Q9NPY3	CD93	0.274293	0.001236	0.296491	1.5998	NDEPs_DEGs	part28	sig	Ubi	no sig
ENSG00000125826	Q9BYM8	RBCK1	0.710603	0.81556	0.035259	0.1331	NDEPs_NDEGs	part5	no	Ubi	no sig
ENSG00000125844	Q9P2E9	RRBP1	0.889788	0.10572	-0.0294772	-0.4925	NDEPs_NDEGs	part5	no	Ubi	no sig
ENSG00000126012	P41229	KDM5C	0.00724245	0.0095118	-0.291021	-0.4748	NDEPs_NDEGs	part5	no	Ubi	no sig
ENSG00000126067	P49721	PSMB2	0.244995	0.19976	-0.234847	-0.1989	NDEPs_NDEGs	part5	no	Ubi	no sig
ENSG00000126107	Q5T447	HECTD3	0.00659608	0.20702	-0.322013	0.4283	NDEPs_NDEGs	part5	no	Ubi	no sig
ENSG00000126267	P14854	COX6B1	0.000130008	0.45099	-0.764788	0.1803	DEPs_NDEGs	part46	sig	Ubi	no sig
ENSG00000126432	P30044	PRDX5	0.228906	0.37698	-0.120951	0.3135	NDEPs_NDEGs	part5	no	Ubi	no sig
ENSG00000126524	Q9Y3A5	SBDS	0.004601	0.039066	0.500372	0.9028	NDEPs_NDEGs	part5	no	Ubi	no sig
ENSG00000126561	P42229	STAT5A	0.00358535	0.00031866	0.684642	1.1997	DEPs_DEGs	part1379	sig	Ubi	no sig
ENSG00000126777	Q86UP2	KTN1	0.142347	0.96055	-0.0927039	-0.0267	NDEPs_NDEGs	part5	no	Ubi	no sig
ENSG00000126858	Q8IXI2	RHOT1	0.503514	0.48489	-0.0814485	0.1767	NDEPs_NDEGs	part5	no	Ubi	no sig
ENSG00000126934	P36507	MAP2K2	0.573731	0.00025207	0.0692354	0.5699	NDEPs_NDEGs	part5	no	Ubi	no sig
ENSG00000127445	Q13526	PIN1	0.0200235	0.024166	-0.34235	0.4096	NDEPs_NDEGs	part5	no	Ubi	no sig
ENSG00000127463	Q8N766	EMC1	0.00274654	0.43326	-0.445134	-0.264	NDEPs_NDEGs	part5	no	Ubi	no sig
ENSG00000127483	Q5SSJ5	HP1BP3	0.533746	0.96055	-0.124112	-0.0324	NDEPs_NDEGs	part5	no	Ubi	no sig
ENSG00000127946	O00291	HIP1	0.684906	0.58766	-0.0462195	-0.2332	NDEPs_NDEGs	part5	no	Ubi	no sig
ENSG00000127948	P16435	POR	0.546102	0.45962	0.0863659	0.3579	NDEPs_NDEGs	part5	no	Ubi	no sig
ENSG00000127955	P63096	GNAI1	0.439543	0.67	0.284949	0.3486	NDEPs_NDEGs	part5	no	Ubi	no sig
ENSG00000128050	P22234	PAICS	0.000598647	0.017177	-1.11088	-0.8703	DEPs_NDEGs	part46	sig	Ubi	no sig
ENSG00000128340	P15153	RAC2	0.160974	0.71444	0.661103	-0.4725	NDEPs_NDEGs	part5	no	Ubi	no sig
ENSG00000128422	Q04695	KRT17	0.824328	NA	-0.0838834	-2.0504	NDEPs_NDEGs	part5	no	Ubi	no sig
ENSG00000128591	Q14315	FLNC	0.0788939	0.0478	1.51464	0.8262	NDEPs_NDEGs	part5	no	Ubi	no sig
ENSG00000128641	O43795	MYO1B	0.570565	0.87514	-0.116069	0.1822	NDEPs_NDEGs	part5	no	Ubi	no sig
ENSG00000128805	Q7Z5H3	ARHGAP22	0.24916	2.05e-15	0.927793	3.4818	NDEPs_DEGs	part28	sig	Ubi	no sig
ENSG00000128849	Q0VF96	CGNL1	0.170584	0.38368	-0.498061	-0.5739	NDEPs_NDEGs	part5	no	Ubi	no sig
ENSG00000129116	Q8WX93	PALLD	0.0160992	0.60695	0.868263	0.3414	DEPs_NDEGs	part46	sig	Ubi	no sig
ENSG00000129235	Q9BRA2	TXNDC17	0.0803446	0.012302	-0.303544	-0.5076	NDEPs_NDEGs	part5	no	Ubi	no sig
ENSG00000129559	Q15843	NEDD8	0.0816494	0.20067	0.519933	0.1873	NDEPs_NDEGs	part5	no	Ubi	no sig
ENSG00000129562	P61803	DAD1	0.276836	0.92397	-0.236265	-0.0667	NDEPs_NDEGs	part5	no	Ubi	no sig
ENSG00000130204	O96008	TOMM40	0.0012817	0.1111	-0.677421	-0.3738	DEPs_NDEGs	part46	sig	Ubi	no sig
ENSG00000130340	Q9Y5X1	SNX9	0.185256	0.38649	0.25242	-0.5137	NDEPs_NDEGs	part5	no	Ubi	no sig
ENSG00000130429	O15143	ARPC1B	0.0693317	0.95678	0.608619	0.1645	NDEPs_NDEGs	part5	no	Ubi	no sig
ENSG00000130656	P02008	HBZ	0.449266	0.72444	2.19515	1.6672	NDEPs_NDEGs	part5	no	Ubi	no sig
ENSG00000130935	Q9H8H0	NOL11	1.48e-05	0.026851	-0.735556	-0.3533	DEPs_NDEGs	part46	sig	Ubi	no sig
ENSG00000130985	P22314	UBA1	0.000472776	0.0020189	-0.345753	-0.7106	NDEPs_NDEGs	part5	no	Ubi	no sig
ENSG00000131016	Q02952	AKAP12	0.0284515	0.004661	2.10845	1.7232	DEPs_DEGs	part1379	sig	Ubi	no sig
ENSG00000131018	Q8NF91	SYNE1	0.0138233	0.90973	0.330088	0.1611	NDEPs_NDEGs	part5	no	Ubi	no sig
ENSG00000131165	Q9HD42	CHMP1A	0.170454	0.96055	-2.48155	0.0265	NDEPs_NDEGs	part5	no	Ubi	no sig
ENSG00000131435	P50479	PDLIM4	0.0216023	0.96055	0.871524	-0.1417	DEPs_NDEGs	part46	sig	Ubi	no sig
ENSG00000131504	O60610	DIAPH1	0.147677	0.00080096	-0.341181	-1.1778	NDEPs_DEGs	part28	sig	Ubi	no sig
ENSG00000131788	Q9Y6X2	PIAS3	0.6921	0.00019769	-0.106433	-0.9965	NDEPs_NDEGs	part5	no	Ubi	no sig
ENSG00000131844	Q9HCC0	MCCC2	0.000170186	2.36e-33	-1.38764	-2.2861	DEPs_DEGs	part1379	sig	Ubi	no sig
ENSG00000132155	P04049	RAF1	0.020267	0.20429	-0.335106	-0.3252	NDEPs_NDEGs	part5	no	Ubi	no sig
ENSG00000132294	Q14156	EFR3A	0.184608	0.96055	0.143195	0.0481	NDEPs_NDEGs	part5	no	Ubi	no sig
ENSG00000132356	Q13131	PRKAA1	0.0445424	0.48454	-0.183191	-0.3127	NDEPs_NDEGs	part5	no	Ubi	no sig
ENSG00000132470	P16144	ITGB4	0.0541238	0.052599	-0.817157	-1.4647	NDEPs_NDEGs	part5	no	Ubi	no sig
ENSG00000132481	Q96LD4	TRIM47	0.28427	0.58607	0.778795	0.5247	NDEPs_NDEGs	part5	no	Ubi	no sig
ENSG00000132932	Q9NTI2	ATP8A2	0.376064	0.067684	-0.207011	-1.2713	NDEPs_NDEGs	part5	no	Ubi	no sig
ENSG00000133026	P35580	MYH10	0.000711059	2.01e-09	1.82454	1.2615	DEPs_DEGs	part1379	sig	Ubi	no sig
ENSG00000133110	Q15063	POSTN	0.119218	0.40374	2.98026	-1.0006	NDEPs_NDEGs	part5	no	Ubi	no sig
ENSG00000133313	Q96KP4	CNDP2	0.0139567	1.05e-10	-1.23241	-3.1575	DEPs_DEGs	part1379	sig	Ubi	no sig
ENSG00000133318	O95197	RTN3	0.112802	0.89887	0.733916	-0.1054	NDEPs_NDEGs	part5	no	Ubi	no sig
ENSG00000133574	Q9NUV9	GIMAP4	0.100509	0.055401	0.845449	1.2378	NDEPs_NDEGs	part5	no	Ubi	no sig
ENSG00000133606	Q9UHC7	MKRN1	0.846782	0.58656	-0.0463467	-0.2246	NDEPs_NDEGs	part5	no	Ubi	no sig
ENSG00000134077	Q9BV44	THUMPD3	0.107118	1.22e-08	-0.573645	-0.6841	NDEPs_NDEGs	part5	no	Ubi	no sig
ENSG00000134247	Q9P2B2	PTGFRN	0.00923603	0.2851	1.18251	0.3652	DEPs_NDEGs	part46	sig	Ubi	no sig
ENSG00000134294	Q96QD8	SLC38A2	0.0057872	4.19e-06	0.96324	1.3349	DEPs_DEGs	part1379	sig	Ubi	no sig
ENSG00000134333	P00338	LDHA	0.160341	0.46832	0.293589	-0.5133	NDEPs_NDEGs	part5	no	Ubi	no sig
ENSG00000134352	P40189	IL6ST	0.172811	NA	-0.73981	-0.4761	NDEPs_NDEGs	part5	no	Ubi	no sig
ENSG00000134371	Q6P1J9	CDC73	0.000307736	0.76907	-0.868773	-0.1343	DEPs_NDEGs	part46	sig	Ubi	no sig
ENSG00000134684	P54577	YARS1	0.0402291	0.1744	0.231998	0.3893	NDEPs_NDEGs	part5	no	Ubi	no sig
ENSG00000134851	Q9HC07	TMEM165	0.00560802	0.0006025	-1.27997	-1.0846	DEPs_DEGs	part1379	sig	Ubi	no sig
ENSG00000134900	P29144	TPP2	0.131421	0.046498	-0.149232	-0.3258	NDEPs_NDEGs	part5	no	Ubi	no sig
ENSG00000134910	P46977	STT3A	0.0338036	2.19e-06	-0.250942	-0.9321	NDEPs_NDEGs	part5	no	Ubi	no sig
ENSG00000135046	P04083	ANXA1	5.16e-05	0.89596	0.627671	-0.2297	DEPs_NDEGs	part46	sig	Ubi	no sig
ENSG00000135048	Q9UHN6	CEMIP2	0.545503	0.0020313	-0.0734443	-1.322	NDEPs_DEGs	part28	sig	Ubi	no sig
ENSG00000135111	O15119	TBX3	0.402289	0.61837	-0.130056	-0.5371	NDEPs_NDEGs	part5	no	Ubi	no sig
ENSG00000135316	O60506	SYNCRIP	5.29e-06	0.2077	-0.6619	-0.3209	DEPs_NDEGs	part46	sig	Ubi	no sig
ENSG00000135596	Q8TDZ2	MICAL1	0.902491	0.023302	-0.052643	-0.9981	NDEPs_NDEGs	part5	no	Ubi	no sig
ENSG00000135624	Q99832	CCT7	0.00484555	0.96055	-0.218699	0.0472	NDEPs_NDEGs	part5	no	Ubi	no sig
ENSG00000135631	Q9BXF6	RAB11FIP5	0.0523446	0.0023492	0.448771	0.5924	NDEPs_NDEGs	part5	no	Ubi	no sig
ENSG00000135636	O75923	DYSF	0.985901	NA	0.00846631	-0.4704	NDEPs_NDEGs	part5	no	Ubi	no sig
ENSG00000135821	P15104	GLUL	0.333481	0.0049805	0.61076	1.2423	NDEPs_DEGs	part28	sig	Ubi	no sig
ENSG00000135837	Q5VT06	CEP350	0.0590792	0.015942	-0.283722	-0.7781	NDEPs_NDEGs	part5	no	Ubi	no sig
ENSG00000135966	Q8WUH2	TGFBRAP1	0.904227	0.96055	0.0170283	-0.0168	NDEPs_NDEGs	part5	no	Ubi	no sig
ENSG00000135968	Q8IWJ2	GCC2	0.0169827	0.69487	-0.317942	-0.1186	NDEPs_NDEGs	part5	no	Ubi	no sig
ENSG00000136026	Q07065	CKAP4	0.56081	0.70784	0.144153	-0.2547	NDEPs_NDEGs	part5	no	Ubi	no sig
ENSG00000136100	Q86VN1	VPS36	0.0114754	0.052009	-0.381856	-0.3455	NDEPs_NDEGs	part5	no	Ubi	no sig
ENSG00000136147	Q9UIL8	PHF11	0.834905	0.17114	0.0243651	-0.3182	NDEPs_NDEGs	part5	no	Ubi	no sig
ENSG00000136167	P13796	LCP1	0.362216	0.04312	0.679387	-1.6722	NDEPs_DEGs	part28	sig	Ubi	no sig
ENSG00000136235	Q14956	GPNMB	0.244014	0.066042	1.59582	1.2235	NDEPs_NDEGs	part5	no	Ubi	no sig
ENSG00000136238	P63000	RAC1	0.285172	0.0033607	0.161273	0.3943	NDEPs_NDEGs	part5	no	Ubi	no sig
ENSG00000136286	B0I1T2	MYO1G	0.482148	0.37788	0.305637	-0.9346	NDEPs_NDEGs	part5	no	Ubi	no sig
ENSG00000136295	Q9C0H2	TTYH3	0.792944	0.49307	0.0863897	-0.4679	NDEPs_NDEGs	part5	no	Ubi	no sig
ENSG00000136527	P62995	TRA2B	1.92e-06	0.88079	-1.32191	-0.1225	DEPs_NDEGs	part46	sig	Ubi	no sig
ENSG00000136810	P10599	TXN	5.63e-06	1.66e-10	-0.828658	-1.5024	DEPs_DEGs	part1379	sig	Ubi	no sig
ENSG00000136842	P28289	TMOD1	0.0629437	0.092757	0.771432	0.8465	NDEPs_NDEGs	part5	no	Ubi	no sig
ENSG00000136877	Q05932	FPGS	0.889662	0.2914	-0.0348481	0.3443	NDEPs_NDEGs	part5	no	Ubi	no sig
ENSG00000136942	P42766	RPL35	0.0157832	1.17e-05	-0.334116	1.11	NDEPs_DEGs	part28	sig	Ubi	no sig
ENSG00000137076	Q9Y490	TLN1	4.32e-05	0.53907	0.838397	0.246	DEPs_NDEGs	part46	sig	Ubi	no sig
ENSG00000137267	Q13885	TUBB2A	0.113209	0.42381	-0.809836	0.9312	NDEPs_NDEGs	part5	no	Ubi	no sig
ENSG00000137309	P17096	HMGA1	0.926181	9.81e-07	-0.0714799	-3.0179	NDEPs_DEGs	part28	sig	Ubi	no sig
ENSG00000137312	O75955	FLOT1	0.0385684	0.00084441	0.334277	0.6427	NDEPs_NDEGs	part5	no	Ubi	no sig
ENSG00000137575	O00560	SDCBP	0.300919	0.025321	0.549428	0.6798	NDEPs_NDEGs	part5	no	Ubi	no sig
ENSG00000138032	O75688	PPM1B	0.129025	0.26183	-0.263096	-0.4508	NDEPs_NDEGs	part5	no	Ubi	no sig
ENSG00000138095	P42704	LRPPRC	6.67e-08	0.13767	-0.708533	-0.2881	DEPs_NDEGs	part46	sig	Ubi	no sig
ENSG00000138246	O75165	DNAJC13	0.582992	0.0037776	-0.0484287	-0.5156	NDEPs_NDEGs	part5	no	Ubi	no sig
ENSG00000138326	P62847	RPS24	0.346499	0.0048161	-0.155238	0.6808	NDEPs_NDEGs	part5	no	Ubi	no sig
ENSG00000138434	P28290	ITPRID2	0.219895	0.0025422	-0.596752	-1.0599	NDEPs_DEGs	part28	sig	Ubi	no sig
ENSG00000138594	Q9NYL9	TMOD3	0.327901	0.0020656	0.12132	-0.8057	NDEPs_NDEGs	part5	no	Ubi	no sig
ENSG00000138646	Q9UII4	HERC5	0.0133691	0.1087	1.39188	1.4936	DEPs_NDEGs	part46	sig	Ubi	no sig
ENSG00000138768	O60763	USO1	0.631096	0.91749	-0.0716066	-0.0756	NDEPs_NDEGs	part5	no	Ubi	no sig
ENSG00000138802	O95487	SEC24B	0.001344	0.69428	-0.505289	-0.1545	NDEPs_NDEGs	part5	no	Ubi	no sig
ENSG00000138829	P35556	FBN2	0.571555	0.10961	0.37447	-2.04	NDEPs_NDEGs	part5	no	Ubi	no sig
ENSG00000139197	P50542	PEX5	0.617734	0.14954	-0.0834171	0.263	NDEPs_NDEGs	part5	no	Ubi	no sig
ENSG00000139370	Q8N697	SLC15A4	0.935362	NA	-0.0205127	-0.8511	NDEPs_NDEGs	part5	no	Ubi	no sig
ENSG00000139436	Q14161	GIT2	0.00018396	0.96055	0.357968	0.0226	NDEPs_NDEGs	part5	no	Ubi	no sig
ENSG00000139496	Q9BVL2	NUP58	0.557457	0.70243	-0.10975	-0.2207	NDEPs_NDEGs	part5	no	Ubi	no sig
ENSG00000139842	Q13619	CUL4A	1.58e-05	0.0025696	-0.593455	-0.3551	DEPs_NDEGs	part46	sig	Ubi	no sig
ENSG00000139921	Q9H3N1	TMX1	0.33843	0.0024054	-0.127051	-0.5667	NDEPs_NDEGs	part5	no	Ubi	no sig
ENSG00000140525	Q9NVI1	FANCI	0.124292	0.0092071	0.254534	-1.4362	NDEPs_DEGs	part28	sig	Ubi	no sig
ENSG00000140545	Q08431	MFGE8	0.00449298	0.1937	2.25898	0.4306	DEPs_NDEGs	part46	sig	Ubi	no sig
ENSG00000140575	P46940	IQGAP1	0.0062485	0.02213	0.514675	-0.6661	NDEPs_NDEGs	part5	no	Ubi	no sig
ENSG00000140740	P22695	UQCRC2	0.562195	0.41955	-0.0944585	-0.1328	NDEPs_NDEGs	part5	no	Ubi	no sig
ENSG00000141378	Q9Y3E5	PTRH2	0.0104486	1.09e-06	-0.432698	-0.7094	NDEPs_NDEGs	part5	no	Ubi	no sig
ENSG00000141425	Q96P16	RPRD1A	0.00158837	5.57e-05	-0.695125	-0.7554	DEPs_NDEGs	part46	sig	Ubi	no sig
ENSG00000141458	O15118	NPC1	0.770756	0.014138	0.062247	-0.8555	NDEPs_NDEGs	part5	no	Ubi	no sig
ENSG00000141522	P52565	ARHGDIA	0.129236	0.96055	0.202698	0.0459	NDEPs_NDEGs	part5	no	Ubi	no sig
ENSG00000141526	O15427	SLC16A3	0.627675	0.0080435	-0.220988	-1.9523	NDEPs_DEGs	part28	sig	Ubi	no sig
ENSG00000141560	Q9HA64	FN3KRP	0.796959	0.041685	-0.0426882	0.4058	NDEPs_NDEGs	part5	no	Ubi	no sig
ENSG00000141736	P04626	ERBB2	0.261842	0.021707	-0.194875	-0.836	NDEPs_NDEGs	part5	no	Ubi	no sig
ENSG00000142089	Q01628	IFITM3	0.277943	2.97e-05	0.285289	1.3759	NDEPs_DEGs	part28	sig	Ubi	no sig
ENSG00000142156	P12109	COL6A1	3.35e-05	0.14636	2.87972	0.7257	DEPs_NDEGs	part46	sig	Ubi	no sig
ENSG00000142208	P31749	AKT1	0.535564	0.20859	-0.146164	-0.2456	NDEPs_NDEGs	part5	no	Ubi	no sig
ENSG00000142541	P40429	RPL13A	0.780434	4.88e-11	-0.0519433	1.1519	NDEPs_DEGs	part28	sig	Ubi	no sig
ENSG00000142634	Q96C19	EFHD2	0.00765625	0.14217	0.804162	0.74	DEPs_NDEGs	part46	sig	Ubi	no sig
ENSG00000142657	P52209	PGD	0.428717	0.63396	0.244218	-0.2748	NDEPs_NDEGs	part5	no	Ubi	no sig
ENSG00000142733	O95382	MAP3K6	0.114961	0.35159	0.433304	0.4224	NDEPs_NDEGs	part5	no	Ubi	no sig
ENSG00000142784	Q8N5D0	WDTC1	0.189879	0.41354	-0.165802	0.2275	NDEPs_NDEGs	part5	no	Ubi	no sig
ENSG00000142864	Q8NC51	SERBP1	0.00891695	0.5521	-0.650283	-0.1477	DEPs_NDEGs	part46	sig	Ubi	no sig
ENSG00000142937	P62241	RPS8	0.0101239	1.28e-05	-0.206954	1.0058	NDEPs_DEGs	part28	sig	Ubi	no sig
ENSG00000143106	P28066	PSMA5	0.276163	0.0050655	-0.130705	-0.3698	NDEPs_NDEGs	part5	no	Ubi	no sig
ENSG00000143183	Q9UM00	TMCO1	0.00421389	0.093937	-0.800633	-0.3479	DEPs_NDEGs	part46	sig	Ubi	no sig
ENSG00000143196	Q07507	DPT	0.0719066	0.1195	2.18334	-1.2661	NDEPs_NDEGs	part5	no	Ubi	no sig
ENSG00000143398	Q99755	PIP5K1A	0.218512	0.66981	0.3884	-0.2335	NDEPs_NDEGs	part5	no	Ubi	no sig
ENSG00000143545	P51153	RAB13	0.982506	0.0002949	0.00201157	0.6128	NDEPs_NDEGs	part5	no	Ubi	no sig
ENSG00000143546	P05109	S100A8	0.17928	NA	0.903448	-0.5733	NDEPs_NDEGs	part5	no	Ubi	no sig
ENSG00000143554	Q5K4L6	SLC27A3	0.655812	0.00047654	-0.0638991	0.9893	NDEPs_NDEGs	part5	no	Ubi	no sig
ENSG00000143624	Q68E01	INTS3	0.000518486	0.20347	-0.614299	-0.1739	DEPs_NDEGs	part46	sig	Ubi	no sig
ENSG00000143653	Q8NBX0	SCCPDH	0.0361359	0.098422	-0.520016	-0.9265	NDEPs_NDEGs	part5	no	Ubi	no sig
ENSG00000143819	P07099	EPHX1	0.00284006	0.040147	1.0759	0.7863	DEPs_NDEGs	part46	sig	Ubi	no sig
ENSG00000143862	Q96BM9	ARL8A	0.0289879	0.013253	0.742182	0.5706	DEPs_NDEGs	part46	sig	Ubi	no sig
ENSG00000143878	P62745	RHOB	0.264319	0.0023769	-0.575686	1.747	NDEPs_DEGs	part28	sig	Ubi	no sig
ENSG00000144283	Q99569	PKP4	0.506787	0.73927	-0.0793267	-0.2349	NDEPs_NDEGs	part5	no	Ubi	no sig
ENSG00000144589	Q8N1F8	STK11IP	0.548778	0.96055	-0.121722	-0.0353	NDEPs_NDEGs	part5	no	Ubi	no sig
ENSG00000144591	Q96IJ6	GMPPA	0.214084	0.20485	-0.356519	-0.3258	NDEPs_NDEGs	part5	no	Ubi	no sig
ENSG00000144668	Q13797	ITGA9	0.465661	0.065258	0.359305	1.2579	NDEPs_NDEGs	part5	no	Ubi	no sig
ENSG00000144867	Q9Y5M8	SRPRB	0.0194838	0.35396	-0.55122	-0.3541	NDEPs_NDEGs	part5	no	Ubi	no sig
ENSG00000144895	Q9BY44	EIF2A	0.00479366	0.22401	-0.309028	0.2671	NDEPs_NDEGs	part5	no	Ubi	no sig
ENSG00000144909	Q9BXB4	OSBPL11	0.667038	0.00047358	0.0511797	-0.8719	NDEPs_NDEGs	part5	no	Ubi	no sig
ENSG00000145192	P02765	AHSG	0.126561	0.068522	0.423482	-3.3701	NDEPs_NDEGs	part5	no	Ubi	no sig
ENSG00000145247	Q56VL3	OCIAD2	0.00291996	2.7e-05	-3.45192	-2.3362	DEPs_DEGs	part1379	sig	Ubi	no sig
ENSG00000145321	P02774	GC	0.0159256	NA	0.392323	-0.9209	NDEPs_NDEGs	part5	no	Ubi	no sig
ENSG00000145335	P37840	SNCA	0.223758	0.009936	0.469508	1.8132	NDEPs_DEGs	part28	sig	Ubi	no sig
ENSG00000145730	P19021	PAM	0.0700159	0.060379	-1.14792	-0.7601	NDEPs_NDEGs	part5	no	Ubi	no sig
ENSG00000145819	Q9UNA1	ARHGAP26	0.0617076	0.00011251	-0.541467	-1.865	NDEPs_DEGs	part28	sig	Ubi	no sig
ENSG00000146701	P40926	MDH2	0.00187403	0.64243	-0.503628	-0.1675	NDEPs_NDEGs	part5	no	Ubi	no sig
ENSG00000147130	Q14202	ZMYM3	0.273882	0.011975	-0.205454	0.839	NDEPs_NDEGs	part5	no	Ubi	no sig
ENSG00000147224	P60891	PRPS1	0.558141	0.0027486	-0.125227	0.5543	NDEPs_NDEGs	part5	no	Ubi	no sig
ENSG00000147394	O15231	ZNF185	0.0392912	0.00011533	-0.633975	-1.9569	DEPs_DEGs	part1379	sig	Ubi	no sig
ENSG00000147403	P27635	RPL10	0.230087	7.14e-12	-0.0864391	1.0016	NDEPs_DEGs	part28	sig	Ubi	no sig
ENSG00000147416	P21281	ATP6V1B2	0.249517	0.90409	0.529023	0.1156	NDEPs_NDEGs	part5	no	Ubi	no sig
ENSG00000147526	O75410	TACC1	0.737847	0.0013067	0.0393658	0.993	NDEPs_NDEGs	part5	no	Ubi	no sig
ENSG00000148175	P27105	STOM	0.000367912	0.24556	0.997925	0.8731	DEPs_NDEGs	part46	sig	Ubi	no sig
ENSG00000148341	Q9NR46	SH3GLB2	0.0387749	0.0099433	-0.605993	-1.009	DEPs_DEGs	part1379	sig	Ubi	no sig
ENSG00000148356	Q6UWE0	LRSAM1	0.766549	0.34753	0.0288344	0.1982	NDEPs_NDEGs	part5	no	Ubi	no sig
ENSG00000148396	O15027	SEC16A	0.00695339	3.77e-07	-0.756527	-0.83	DEPs_NDEGs	part46	sig	Ubi	no sig
ENSG00000148484	Q15404	RSU1	0.00932119	0.0015314	1.15106	0.7096	DEPs_NDEGs	part46	sig	Ubi	no sig
ENSG00000148660	Q13555	CAMK2G	0.00307377	3.37e-06	0.338723	0.8955	NDEPs_NDEGs	part5	no	Ubi	no sig
ENSG00000148672	P00367	GLUD1	0.346041	0.47561	0.207899	0.2991	NDEPs_NDEGs	part5	no	Ubi	no sig
ENSG00000148700	Q9UEY8	ADD3	0.940986	0.27608	0.0226961	-0.3864	NDEPs_NDEGs	part5	no	Ubi	no sig
ENSG00000148834	P78417	GSTO1	0.664351	0.052865	0.123684	0.4026	NDEPs_NDEGs	part5	no	Ubi	no sig
ENSG00000148841	Q8IWB1	ITPRIP	0.788026	NA	-0.0418623	1.9653	NDEPs_NDEGs	part5	no	Ubi	no sig
ENSG00000149136	Q08945	SSRP1	9.37e-07	0.38201	-1.06212	-0.2313	DEPs_NDEGs	part46	sig	Ubi	no sig
ENSG00000149273	P23396	RPS3	0.00241961	2.9e-05	-0.260791	0.9024	NDEPs_NDEGs	part5	no	Ubi	no sig
ENSG00000149294	P13591	NCAM1	0.0051186	3.97e-08	2.36923	3.0241	DEPs_DEGs	part1379	sig	Ubi	no sig
ENSG00000149311	Q13315	ATM	0.298221	0.054304	-0.124945	-0.2607	NDEPs_NDEGs	part5	no	Ubi	no sig
ENSG00000149357	Q6IAA8	LAMTOR1	0.0271222	0.056635	0.500217	0.313	NDEPs_NDEGs	part5	no	Ubi	no sig
ENSG00000149428	Q9Y4L1	HYOU1	1.19e-05	1.37e-06	-0.635745	-1.3603	DEPs_DEGs	part1379	sig	Ubi	no sig
ENSG00000149480	O94776	MTA2	9.51e-08	0.93114	-0.740136	0.0473	DEPs_NDEGs	part46	sig	Ubi	no sig
ENSG00000149564	Q96AP7	ESAM	0.335977	3.41e-05	0.612952	2.0895	NDEPs_DEGs	part28	sig	Ubi	no sig
ENSG00000149781	Q86UX7	FERMT3	0.140489	0.96055	1.20837	0.1684	NDEPs_NDEGs	part5	no	Ubi	no sig
ENSG00000150347	Q14865	ARID5B	0.856082	0.89703	0.0287688	-0.307	NDEPs_NDEGs	part5	no	Ubi	no sig
ENSG00000150459	O00422	SAP18	0.00639561	0.054649	-0.496006	0.3217	NDEPs_NDEGs	part5	no	Ubi	no sig
ENSG00000150594	P08913	ADRA2A	0.347516	0.98077	-0.270853	0.0454	NDEPs_NDEGs	part5	no	Ubi	no sig
ENSG00000150995	Q14643	ITPR1	0.00223463	1.63e-12	1.73943	2.4285	DEPs_DEGs	part1379	sig	Ubi	no sig
ENSG00000151092	Q96IV0	NGLY1	0.00332731	0.70988	-0.615663	0.1017	DEPs_NDEGs	part46	sig	Ubi	no sig
ENSG00000151640	O14531	DPYSL4	0.332752	0.26965	-0.162832	-0.8548	NDEPs_NDEGs	part5	no	Ubi	no sig
ENSG00000151729	P12235	SLC25A4	0.0325444	0.0015355	2.33437	1.1683	DEPs_DEGs	part1379	sig	Ubi	no sig
ENSG00000151779	A2RRP1	NBAS	0.0529527	0.18698	-0.204347	-0.2817	NDEPs_NDEGs	part5	no	Ubi	no sig
ENSG00000152234	P25705	ATP5F1A	0.389948	0.019421	-0.0961397	-0.3356	NDEPs_NDEGs	part5	no	Ubi	no sig
ENSG00000152601	Q9NR56	MBNL1	0.481282	0.62095	-0.119198	0.246	NDEPs_NDEGs	part5	no	Ubi	no sig
ENSG00000152683	Q6NXT4	SLC30A6	0.106583	5.7e-06	-0.225407	-0.682	NDEPs_NDEGs	part5	no	Ubi	no sig
ENSG00000153071	P98082	DAB2	0.479918	0.57577	0.100056	0.283	NDEPs_NDEGs	part5	no	Ubi	no sig
ENSG00000153201	P49792	RANBP2	0.000172056	NA	-0.503575	-0.2112	NDEPs_NDEGs	part5	no	Ubi	no sig
ENSG00000153574	P49247	RPIA	0.0207719	0.0047752	-0.663033	-0.5635	DEPs_NDEGs	part46	sig	Ubi	no sig
ENSG00000154096	P04216	THY1	0.0144095	0.94209	0.802304	0.1971	DEPs_NDEGs	part46	sig	Ubi	no sig
ENSG00000154553	Q53GG5	PDLIM3	0.00472363	8.98e-17	2.94743	6.3616	DEPs_DEGs	part1379	sig	Ubi	no sig
ENSG00000154767	Q01831	XPC	0.00936936	0.37115	-0.553243	-0.2028	NDEPs_NDEGs	part5	no	Ubi	no sig
ENSG00000155313	Q9UHP3	USP25	0.0911368	0.18634	-0.309361	-0.4709	NDEPs_NDEGs	part5	no	Ubi	no sig
ENSG00000155657	Q8WZ42	TTN	0.942584	0.56169	0.0195454	-0.2368	NDEPs_NDEGs	part5	no	Ubi	no sig
ENSG00000155792	Q8TB45	DEPTOR	0.951576	0.77915	-0.0206239	-0.4237	NDEPs_NDEGs	part5	no	Ubi	no sig
ENSG00000156049	O95837	GNA14	0.256792	0.0090696	0.535578	1.1863	NDEPs_DEGs	part28	sig	Ubi	no sig
ENSG00000156052	P50148	GNAQ	0.0528514	0.27411	0.475349	0.3245	NDEPs_NDEGs	part5	no	Ubi	no sig
ENSG00000156482	P62888	RPL30	0.0227425	2.31e-06	-0.190216	1.0694	NDEPs_DEGs	part28	sig	Ubi	no sig
ENSG00000156976	Q14240	EIF4A2	0.331899	4.85e-07	0.147514	0.6066	NDEPs_NDEGs	part5	no	Ubi	no sig
ENSG00000157107	Q0JRZ9	FCHO2	0.185177	0.90351	0.547179	-0.1627	NDEPs_NDEGs	part5	no	Ubi	no sig
ENSG00000157110	Q93062	RBPMS	0.660672	0.016864	-0.180387	0.9282	NDEPs_NDEGs	part5	no	Ubi	no sig
ENSG00000157240	Q9UP38	FZD1	0.00797441	0.0001182	1.02006	1.3217	DEPs_DEGs	part1379	sig	Ubi	no sig
ENSG00000157259	Q8WUU5	GATAD1	0.522465	0.68319	-0.179077	0.2187	NDEPs_NDEGs	part5	no	Ubi	no sig
ENSG00000157916	O15258	RER1	0.109823	0.60835	-0.22478	-0.1665	NDEPs_NDEGs	part5	no	Ubi	no sig
ENSG00000158290	Q13620	CUL4B	0.0994191	0.00070106	-0.160383	0.4903	NDEPs_NDEGs	part5	no	Ubi	no sig
ENSG00000158710	P37802	TAGLN2	0.010408	0.96055	1.12938	0.0817	DEPs_NDEGs	part46	sig	Ubi	no sig
ENSG00000158869	P30273	FCER1G	0.14294	0.61668	1.19353	0.5242	NDEPs_NDEGs	part5	no	Ubi	no sig
ENSG00000159023	P11171	EPB41	0.238149	0.08064	-0.366748	-0.5751	NDEPs_NDEGs	part5	no	Ubi	no sig
ENSG00000159335	P20962	PTMS	0.70002	0.0020122	-0.114379	0.8605	NDEPs_NDEGs	part5	no	Ubi	no sig
ENSG00000159403	P00736	C1R	0.00385907	0.00018631	1.16065	1.9878	DEPs_DEGs	part1379	sig	Ubi	no sig
ENSG00000159423	P30038	ALDH4A1	0.196903	0.010177	-0.433411	-0.7707	NDEPs_NDEGs	part5	no	Ubi	no sig
ENSG00000159692	Q13363	CTBP1	2.5e-05	0.60977	-0.510801	0.1453	NDEPs_NDEGs	part5	no	Ubi	no sig
ENSG00000159840	Q15942	ZYX	0.155081	0.96055	0.52892	0.0627	NDEPs_NDEGs	part5	no	Ubi	no sig
ENSG00000159842	Q12979	ABR	0.767482	0.080313	0.0972692	0.4905	NDEPs_NDEGs	part5	no	Ubi	no sig
ENSG00000159899	P20594	NPR2	0.0628384	0.20401	-0.930716	-0.5741	NDEPs_NDEGs	part5	no	Ubi	no sig
ENSG00000160218	P48553	TRAPPC10	0.417734	3.63e-05	-0.112847	-1.3924	NDEPs_DEGs	part28	sig	Ubi	no sig
ENSG00000160285	P48449	LSS	0.0214722	0.79274	-0.778865	-0.2404	DEPs_NDEGs	part46	sig	Ubi	no sig
ENSG00000160360	Q86YR5	GPSM1	0.00326864	0.10455	-0.525981	0.4135	NDEPs_NDEGs	part5	no	Ubi	no sig
ENSG00000160710	P55265	ADAR	5.31e-07	0.11583	-0.6765	-0.3802	DEPs_NDEGs	part46	sig	Ubi	no sig
ENSG00000160746	Q9NW15	ANO10	0.03198	0.00062719	-0.735349	-1.3447	DEPs_DEGs	part1379	sig	Ubi	no sig
ENSG00000161618	Q8IZ83	ALDH16A1	0.32819	0.67478	-0.171666	0.1961	NDEPs_NDEGs	part5	no	Ubi	no sig
ENSG00000161634	P81605	DCD	0.0110332	0.91096	-0.726631	1.607	DEPs_NDEGs	part46	sig	Ubi	no sig
ENSG00000161638	P08648	ITGA5	0.00392149	0.84768	0.933987	0.3352	DEPs_NDEGs	part46	sig	Ubi	no sig
ENSG00000161970	P61254	RPL26	0.303054	0.27223	-0.165823	0.3176	NDEPs_NDEGs	part5	no	Ubi	no sig
ENSG00000162191	Q04323	UBXN1	0.81582	3.72e-05	-0.0278124	0.8036	NDEPs_NDEGs	part5	no	Ubi	no sig
ENSG00000162244	P47914	RPL29	0.00797258	5.15e-06	-0.711735	0.9561	DEPs_NDEGs	part46	sig	Ubi	no sig
ENSG00000162402	Q9UPU5	USP24	0.147688	0.0079372	-0.192891	-0.4495	NDEPs_NDEGs	part5	no	Ubi	no sig
ENSG00000162407	O14495	PLPP3	0.192918	0.3626	-0.403661	0.482	NDEPs_NDEGs	part5	no	Ubi	no sig
ENSG00000162496	O75911	DHRS3	0.189808	0.50213	-0.669957	0.729	NDEPs_NDEGs	part5	no	Ubi	no sig
ENSG00000162704	O15511	ARPC5	0.0146369	0.91191	0.766598	0.1033	DEPs_NDEGs	part46	sig	Ubi	no sig
ENSG00000162734	Q15121	PEA15	0.0406389	0.82611	1.05252	-0.2238	DEPs_NDEGs	part46	sig	Ubi	no sig
ENSG00000162896	P01833	PIGR	0.180515	0.18422	-5.74765	-2.6245	NDEPs_NDEGs	part5	no	Ubi	no sig
ENSG00000162909	P17655	CAPN2	0.000262525	0.32616	0.849586	0.4389	DEPs_NDEGs	part46	sig	Ubi	no sig
ENSG00000163072	Q8IVI9	NOSTRIN	0.0644552	0.93781	-0.654742	-0.2465	NDEPs_NDEGs	part5	no	Ubi	no sig
ENSG00000163344	Q15126	PMVK	0.025435	0.039349	-0.235987	0.3595	NDEPs_NDEGs	part5	no	Ubi	no sig
ENSG00000163453	Q16270	IGFBP7	0.998345	0.00034197	0.00177236	1.7243	NDEPs_DEGs	part28	sig	Ubi	no sig
ENSG00000163481	Q96BH1	RNF25	0.115966	0.23139	0.283819	0.2006	NDEPs_NDEGs	part5	no	Ubi	no sig
ENSG00000163520	P98095	FBLN2	0.00263421	0.028548	1.76577	-1.4112	DEPs_DEGs	part1379	sig	Ubi	no sig
ENSG00000163527	Q8TCJ2	STT3B	0.407623	0.60835	0.1418	0.2478	NDEPs_NDEGs	part5	no	Ubi	no sig
ENSG00000163820	Q9BQS8	FYCO1	0.0229438	2.65e-05	0.681847	1.007	DEPs_DEGs	part1379	sig	Ubi	no sig
ENSG00000163913	Q9HBG6	IFT122	0.271191	0.00088865	-0.134178	-0.5374	NDEPs_NDEGs	part5	no	Ubi	no sig
ENSG00000163939	Q86U86	PBRM1	2.78e-06	0.92254	-0.703817	-0.0734	DEPs_NDEGs	part46	sig	Ubi	no sig
ENSG00000164022	Q12904	AIMP1	0.478484	0.31556	-0.0725992	-0.4706	NDEPs_NDEGs	part5	no	Ubi	no sig
ENSG00000164163	P61221	ABCE1	0.0857441	0.47637	-0.195586	-0.2608	NDEPs_NDEGs	part5	no	Ubi	no sig
ENSG00000164587	P62263	RPS14	0.0142135	7.65e-06	-0.250694	0.8409	NDEPs_NDEGs	part5	no	Ubi	no sig
ENSG00000164654	Q9NXC5	MIOS	0.0392654	1.34e-09	-0.332952	-1.0847	NDEPs_DEGs	part28	sig	Ubi	no sig
ENSG00000164687	Q01469	FABP5	0.210677	0.13367	0.249089	0.828	NDEPs_NDEGs	part5	no	Ubi	no sig
ENSG00000164818	Q86Y56	DNAAF5	0.0141362	0.69621	-0.413091	-0.2038	NDEPs_NDEGs	part5	no	Ubi	no sig
ENSG00000164879	P07451	CA3	0.20119	0.3591	0.345594	0.6536	NDEPs_NDEGs	part5	no	Ubi	no sig
ENSG00000164897	Q9BVT8	TMUB1	0.806892	0.039835	0.142292	0.6124	NDEPs_NDEGs	part5	no	Ubi	no sig
ENSG00000164985	O75475	PSIP1	0.0153407	0.0042478	-0.489257	0.7499	NDEPs_NDEGs	part5	no	Ubi	no sig
ENSG00000165092	P00352	ALDH1A1	0.611362	0.94318	-0.190277	0.157	NDEPs_NDEGs	part5	no	Ubi	no sig
ENSG00000165168	P04839	CYBB	0.0279148	0.78223	1.74805	0.3799	DEPs_NDEGs	part46	sig	Ubi	no sig
ENSG00000165169	P51808	DYNLT3	0.00416951	0.21894	0.548233	-0.8158	NDEPs_NDEGs	part5	no	Ubi	no sig
ENSG00000165219	Q14C86	GAPVD1	0.0562822	0.13109	-0.22631	-0.3426	NDEPs_NDEGs	part5	no	Ubi	no sig
ENSG00000165527	P62330	ARF6	0.956641	0.11054	0.00769373	-0.5902	NDEPs_NDEGs	part5	no	Ubi	no sig
ENSG00000165637	P45880	VDAC2	0.0180052	0.23485	-0.302555	0.2801	NDEPs_NDEGs	part5	no	Ubi	no sig
ENSG00000165646	Q05940	SLC18A2	0.767569	0.011766	0.0681393	-2.3523	NDEPs_DEGs	part28	sig	Ubi	no sig
ENSG00000166025	Q8IY63	AMOTL1	0.114221	0.14204	-0.348595	-0.5824	NDEPs_NDEGs	part5	no	Ubi	no sig
ENSG00000166128	Q92930	RAB8B	0.988494	0.15354	0.00330534	0.7663	NDEPs_NDEGs	part5	no	Ubi	no sig
ENSG00000166200	P61201	COPS2	0.0726428	0.65454	-0.181377	0.1586	NDEPs_NDEGs	part5	no	Ubi	no sig
ENSG00000166224	O95470	SGPL1	0.0233257	8.87e-09	-0.596906	-1.6314	DEPs_DEGs	part1379	sig	Ubi	no sig
ENSG00000166479	Q96JJ7	TMX3	0.0873575	0.006344	-0.165723	-0.5154	NDEPs_NDEGs	part5	no	Ubi	no sig
ENSG00000166508	P33993	MCM7	0.00836242	0.45328	-1.98364	-0.3879	DEPs_NDEGs	part46	sig	Ubi	no sig
ENSG00000166598	P14625	HSP90B1	0.0664212	0.0014421	-0.195562	-0.7568	NDEPs_NDEGs	part5	no	Ubi	no sig
ENSG00000166794	P23284	PPIB	0.837696	0.27242	0.0194276	-0.3531	NDEPs_NDEGs	part5	no	Ubi	no sig
ENSG00000167004	P30101	PDIA3	0.0769693	0.0023428	-0.125779	-0.7432	NDEPs_NDEGs	part5	no	Ubi	no sig
ENSG00000167202	Q9UPU7	TBC1D2B	0.0107431	0.01116	0.303291	0.8367	NDEPs_NDEGs	part5	no	Ubi	no sig
ENSG00000167460	P67936	TPM4	0.0119392	0.53494	0.891267	0.445	DEPs_NDEGs	part46	sig	Ubi	no sig
ENSG00000167674	Q7Z4V5	HDGFL2	0.00145081	0.004745	-0.508973	0.454	NDEPs_NDEGs	part5	no	Ubi	no sig
ENSG00000167699	Q9HC38	GLOD4	0.353058	0.96055	0.140198	0.0219	NDEPs_NDEGs	part5	no	Ubi	no sig
ENSG00000167930	Q9H0X4	FAM234A	0.0016613	0.19228	-0.457835	-0.3167	NDEPs_NDEGs	part5	no	Ubi	no sig
ENSG00000167978	Q9UQ35	SRRM2	0.00329859	0.046592	-0.721521	-0.54	DEPs_NDEGs	part46	sig	Ubi	no sig
ENSG00000168028	P08865	RPSA	0.103169	0.003791	-0.199807	0.7822	NDEPs_NDEGs	part5	no	Ubi	no sig
ENSG00000168140	Q6EMK4	VASN	0.0646546	0.00052063	1.21453	1.2397	NDEPs_DEGs	part28	sig	Ubi	no sig
ENSG00000168374	P18085	ARF4	0.268341	0.86328	0.216758	0.169	NDEPs_NDEGs	part5	no	Ubi	no sig
ENSG00000168386	Q4L180	FILIP1L	0.00791519	0.043773	1.43906	1.809	DEPs_DEGs	part1379	sig	Ubi	no sig
ENSG00000168394	Q03518	TAP1	0.0215749	3.73e-06	-1.06521	-2.2273	DEPs_DEGs	part1379	sig	Ubi	no sig
ENSG00000168439	P31948	STIP1	0.00272129	0.1337	-0.299045	-0.3428	NDEPs_NDEGs	part5	no	Ubi	no sig
ENSG00000168497	O95810	CAVIN2	0.0260035	3.01e-15	2.67827	3.7103	DEPs_DEGs	part1379	sig	Ubi	no sig
ENSG00000168610	P40763	STAT3	0.336235	0.91346	0.08376	0.1697	NDEPs_NDEGs	part5	no	Ubi	no sig
ENSG00000168899	O95183	VAMP5	0.581662	8.31e-08	0.165935	1.2747	NDEPs_DEGs	part28	sig	Ubi	no sig
ENSG00000169083	P10275	AR	0.991898	0.30692	0.00221053	0.5379	NDEPs_NDEGs	part5	no	Ubi	no sig
ENSG00000169100	P12236	SLC25A6	0.103669	6.11e-09	-0.258629	0.8334	NDEPs_NDEGs	part5	no	Ubi	no sig
ENSG00000169410	P43378	PTPN9	0.00472967	0.65661	-0.514379	-0.1856	NDEPs_NDEGs	part5	no	Ubi	no sig
ENSG00000169554	O60315	ZEB2	0.830634	0.0062328	0.0192152	1.022	NDEPs_DEGs	part28	sig	Ubi	no sig
ENSG00000169564	Q15365	PCBP1	1.35e-06	0.73606	-0.723289	0.2222	DEPs_NDEGs	part46	sig	Ubi	no sig
ENSG00000169871	Q9BRZ2	TRIM56	0.923205	0.0062483	0.00699379	0.4902	NDEPs_NDEGs	part5	no	Ubi	no sig
ENSG00000170017	Q13740	ALCAM	0.00947343	2.69e-09	-1.39788	-1.9666	DEPs_DEGs	part1379	sig	Ubi	no sig
ENSG00000170445	P12081	HARS1	0.469203	0.33896	0.0617793	-0.1149	NDEPs_NDEGs	part5	no	Ubi	no sig
ENSG00000170471	Q86X10	RALGAPB	0.604895	2.74e-08	-0.0682352	-0.7986	NDEPs_NDEGs	part5	no	Ubi	no sig
ENSG00000170525	Q16875	PFKFB3	0.168175	0.053193	0.238087	-1.2788	NDEPs_NDEGs	part5	no	Ubi	no sig
ENSG00000170604	Q8IU81	IRF2BP1	0.0479871	4.74e-07	-0.654792	0.9009	DEPs_NDEGs	part46	sig	Ubi	no sig
ENSG00000170638	Q9H4I3	TRABD	0.279096	0.37996	-0.201374	-0.3538	NDEPs_NDEGs	part5	no	Ubi	no sig
ENSG00000170776	Q12802	AKAP13	0.123596	0.042913	-0.277651	-0.9966	NDEPs_NDEGs	part5	no	Ubi	no sig
ENSG00000170876	Q9BTV4	TMEM43	0.0250629	0.042373	0.701657	0.5109	DEPs_NDEGs	part46	sig	Ubi	no sig
ENSG00000171017	Q6NSJ5	LRRC8E	0.715786	6.53e-08	-0.0792335	-3.3294	NDEPs_DEGs	part28	sig	Ubi	no sig
ENSG00000171105	P06213	INSR	0.108856	5.16e-06	0.551605	1.6465	NDEPs_DEGs	part28	sig	Ubi	no sig
ENSG00000171298	P10253	GAA	0.178667	0.98352	-0.340085	-0.0106	NDEPs_NDEGs	part5	no	Ubi	no sig
ENSG00000171497	Q08752	PPID	0.0235605	0.046577	-0.342901	-0.591	NDEPs_NDEGs	part5	no	Ubi	no sig
ENSG00000171560	P02671	FGA	0.217546	0.70941	0.394245	-1.6426	NDEPs_NDEGs	part5	no	Ubi	no sig
ENSG00000171862	P60484	PTEN	0.306438	0.96055	-0.231206	0.0305	NDEPs_NDEGs	part5	no	Ubi	no sig
ENSG00000171914	Q9Y4G6	TLN2	0.51393	0.18752	0.145964	-0.6931	NDEPs_NDEGs	part5	no	Ubi	no sig
ENSG00000172046	O94966	USP19	0.0305715	0.344	-0.265722	-0.2537	NDEPs_NDEGs	part5	no	Ubi	no sig
ENSG00000172053	P47897	QARS1	0.0012147	0.67773	-0.402688	-0.1249	NDEPs_NDEGs	part5	no	Ubi	no sig
ENSG00000172164	Q13884	SNTB1	0.0159575	0.10702	1.28705	-1.0174	DEPs_NDEGs	part46	sig	Ubi	no sig
ENSG00000172270	P35613	BSG	0.00500375	0.91005	-0.618995	0.0868	DEPs_NDEGs	part46	sig	Ubi	no sig
ENSG00000172354	P62879	GNB2	0.0967251	0.32901	0.241491	0.2729	NDEPs_NDEGs	part5	no	Ubi	no sig
ENSG00000172380	Q9UBI6	GNG12	0.00354936	7.7e-10	0.932427	1.0858	DEPs_DEGs	part1379	sig	Ubi	no sig
ENSG00000172780	Q86YS6	RAB43	0.00462294	0.15491	-0.560216	0.734	NDEPs_NDEGs	part5	no	Ubi	no sig
ENSG00000172830	Q8TE77	SSH3	0.938885	0.96055	0.013077	-0.0913	NDEPs_NDEGs	part5	no	Ubi	no sig
ENSG00000173230	Q14789	GOLGB1	0.00593984	0.0002008	-0.679476	-0.8982	DEPs_NDEGs	part46	sig	Ubi	no sig
ENSG00000173432	P0DJI8	SAA1	0.379388	NA	1.6247	4.0653	NDEPs_NDEGs	part5	no	Ubi	no sig
ENSG00000173702	Q9H3R2	MUC13	0.2272	3e-09	-1.13431	-6.7329	NDEPs_DEGs	part28	sig	Ubi	no sig
ENSG00000173786	P09543	CNP	0.507718	0.55739	0.0794067	0.1932	NDEPs_NDEGs	part5	no	Ubi	no sig
ENSG00000173801	P14923	JUP	0.0191998	0.15445	-1.08524	-0.9594	DEPs_NDEGs	part46	sig	Ubi	no sig
ENSG00000173914	Q9BQ04	RBM4B	0.000229538	0.96055	-1.98695	0.0501	DEPs_NDEGs	part46	sig	Ubi	no sig
ENSG00000174021	P63218	GNG5	0.63999	0.98705	-0.169001	-0.0077	NDEPs_NDEGs	part5	no	Ubi	no sig
ENSG00000174444	P36578	RPL4	0.159471	0.00013218	-0.191494	0.7726	NDEPs_NDEGs	part5	no	Ubi	no sig
ENSG00000175073	Q96JH7	VCPIP1	0.78667	0.0953	0.0261877	-0.4572	NDEPs_NDEGs	part5	no	Ubi	no sig
ENSG00000175220	Q07960	ARHGAP1	0.00957004	0.091711	1.0496	0.5303	DEPs_NDEGs	part46	sig	Ubi	no sig
ENSG00000175221	Q9Y2X0	MED16	0.00374345	0.61346	-0.495596	0.2247	NDEPs_NDEGs	part5	no	Ubi	no sig
ENSG00000175287	Q5SRE7	PHYHD1	0.0309283	0.020118	-0.757703	-0.9809	DEPs_NDEGs	part46	sig	Ubi	no sig
ENSG00000175334	O75531	BANF1	0.257263	0.1362	-0.208203	0.3663	NDEPs_NDEGs	part5	no	Ubi	no sig
ENSG00000175416	P09497	CLTB	0.0199434	1.16e-07	0.325797	0.8921	NDEPs_NDEGs	part5	no	Ubi	no sig
ENSG00000175662	Q6ZVM7	TOM1L2	0.880108	0.84136	0.02966	0.1639	NDEPs_NDEGs	part5	no	Ubi	no sig
ENSG00000176407	Q9P0J7	KCMF1	0.0293687	0.60394	-0.421211	-0.1842	NDEPs_NDEGs	part5	no	Ubi	no sig
ENSG00000176783	Q96T51	RUFY1	0.567407	0.85409	0.0500978	-0.0567	NDEPs_NDEGs	part5	no	Ubi	no sig
ENSG00000177105	P84095	RHOG	0.00577251	0.013111	0.675951	0.7369	DEPs_NDEGs	part46	sig	Ubi	no sig
ENSG00000177697	P48509	CD151	0.0492128	0.93767	0.732425	0.1025	DEPs_NDEGs	part46	sig	Ubi	no sig
ENSG00000177731	Q13045	FLII	0.808001	0.56336	0.0346656	-0.2441	NDEPs_NDEGs	part5	no	Ubi	no sig
ENSG00000177954	P42677	RPS27	5.84e-05	3.84e-05	-1.32424	1.2643	DEPs_DEGs	part1379	sig	Ubi	no sig
ENSG00000178695	Q96CX2	KCTD12	0.000553504	9.27e-07	1.51763	1.9076	DEPs_DEGs	part1379	sig	Ubi	no sig
ENSG00000179021	Q5JPI3	C3orf38	0.402688	0.74079	-0.117389	0.1534	NDEPs_NDEGs	part5	no	Ubi	no sig
ENSG00000179262	P54725	RAD23A	0.844505	0.7582	-0.0403118	0.1019	NDEPs_NDEGs	part5	no	Ubi	no sig
ENSG00000180198	P18754	RCC1	2.12e-06	0.05388	-0.750151	-0.5365	DEPs_NDEGs	part46	sig	Ubi	no sig
ENSG00000180210	P00734	F2	0.00099811	0.59131	0.672622	0.7611	DEPs_NDEGs	part46	sig	Ubi	no sig
ENSG00000181090	Q9H9B1	EHMT1	0.000611035	0.001077	-0.456156	-0.4574	NDEPs_NDEGs	part5	no	Ubi	no sig
ENSG00000181143	Q8WXI7	MUC16	0.0772373	0.0066202	-1.92201	-4.1268	NDEPs_DEGs	part28	sig	Ubi	no sig
ENSG00000181163	P06748	NPM1	0.000197526	0.00034501	-0.333742	0.8375	NDEPs_NDEGs	part5	no	Ubi	no sig
ENSG00000181458	Q9NWC5	TMEM45A	0.353302	0.86044	-0.372769	-0.1745	NDEPs_NDEGs	part5	no	Ubi	no sig
ENSG00000181929	P54619	PRKAG1	0.11636	0.053723	-0.155396	-0.4659	NDEPs_NDEGs	part5	no	Ubi	no sig
ENSG00000182179	P41226	UBA7	0.0757985	0.056564	0.472711	0.5063	NDEPs_NDEGs	part5	no	Ubi	no sig
ENSG00000182247	Q96LR5	UBE2E2	0.0045867	1.09e-11	-1.24383	1.2433	DEPs_DEGs	part1379	sig	Ubi	no sig
ENSG00000182253	O15061	SYNM	0.180305	0.00056117	2.30794	2.5021	NDEPs_DEGs	part28	sig	Ubi	no sig
ENSG00000182578	P07333	CSF1R	0.800849	0.016242	-0.0671769	1.3159	NDEPs_DEGs	part28	sig	Ubi	no sig
ENSG00000182774	P08708	RPS17	0.421288	0.96055	-0.0808591	0.0367	NDEPs_NDEGs	part5	no	Ubi	no sig
ENSG00000182809	P52943	CRIP2	0.286784	0.96055	0.520401	-0.0878	NDEPs_NDEGs	part5	no	Ubi	no sig
ENSG00000182827	Q9H3P7	ACBD3	0.0123797	0.064924	-0.533365	-0.3649	NDEPs_NDEGs	part5	no	Ubi	no sig
ENSG00000182985	Q9BY67	CADM1	0.00093161	0.051958	-1.40192	-1.2867	DEPs_NDEGs	part46	sig	Ubi	no sig
ENSG00000183207	Q9Y230	RUVBL2	1.49e-08	0.026274	-0.493475	-0.5013	NDEPs_NDEGs	part5	no	Ubi	no sig
ENSG00000183648	O75438	NDUFB1	0.832735	0.96055	-0.0241358	0.0217	NDEPs_NDEGs	part5	no	Ubi	no sig
ENSG00000183853	Q96J84	KIRREL1	0.201018	0.020201	0.434216	0.8059	NDEPs_NDEGs	part5	no	Ubi	no sig
ENSG00000184009	P63261	ACTG1	0.907608	0.0001597	0.0329766	0.6708	NDEPs_NDEGs	part5	no	Ubi	no sig
ENSG00000184047	Q9NR28	DIABLO	0.00237019	0.4694	-0.314433	-0.283	NDEPs_NDEGs	part5	no	Ubi	no sig
ENSG00000184216	P51617	IRAK1	0.982656	0.93192	-0.00598292	-0.0964	NDEPs_NDEGs	part5	no	Ubi	no sig
ENSG00000184564	Q9H5Y7	SLITRK6	0.740415	1.12e-11	0.0427012	-6.5935	NDEPs_DEGs	part28	sig	Ubi	no sig
ENSG00000184640	Q9UHD8	SEPTIN9	0.899264	0.62991	0.0156746	-0.2271	NDEPs_NDEGs	part5	no	Ubi	no sig
ENSG00000184702	Q99719	SEPTIN5	0.134287	0.66166	-0.321531	-0.5985	NDEPs_NDEGs	part5	no	Ubi	no sig
ENSG00000184743	Q6DD88	ATL3	1.07e-06	0.49179	0.696638	0.3327	DEPs_NDEGs	part46	sig	Ubi	no sig
ENSG00000184840	Q9BVK6	TMED9	0.95408	0.16602	0.0141699	-0.3462	NDEPs_NDEGs	part5	no	Ubi	no sig
ENSG00000184897	Q92522	H1-10	0.320872	1.54e-06	-0.22765	0.979	NDEPs_NDEGs	part5	no	Ubi	no sig
ENSG00000184900	P55854	SUMO3	0.168382	0.46814	-0.226942	0.1885	NDEPs_NDEGs	part5	no	Ubi	no sig
ENSG00000185236	Q15907	RAB11B	0.226815	0.18506	-0.124689	0.2469	NDEPs_NDEGs	part5	no	Ubi	no sig
ENSG00000185344	Q9Y487	ATP6V0A2	0.0111373	3.05e-05	-1.23474	-0.7193	DEPs_NDEGs	part46	sig	Ubi	no sig
ENSG00000185515	P46736	BRCC3	0.182146	3.29e-06	-0.160512	-0.7851	NDEPs_NDEGs	part5	no	Ubi	no sig
ENSG00000185624	P07237	P4HB	0.78455	0.086836	-0.0452106	-0.5944	NDEPs_NDEGs	part5	no	Ubi	no sig
ENSG00000185627	Q9UNM6	PSMD13	0.00040423	0.20295	-0.34581	-0.1743	NDEPs_NDEGs	part5	no	Ubi	no sig
ENSG00000186081	P13647	KRT5	0.0681466	3.89e-05	-0.368494	-4.9619	NDEPs_DEGs	part28	sig	Ubi	no sig
ENSG00000186174	Q86UU0	BCL9L	0.483823	0.47365	0.193925	0.2808	NDEPs_NDEGs	part5	no	Ubi	no sig
ENSG00000186340	P35442	THBS2	0.187046	0.032746	3.08717	1.4433	NDEPs_DEGs	part28	sig	Ubi	no sig
ENSG00000186468	P62266	RPS23	5.54e-05	0.0041614	-0.833055	0.8257	DEPs_NDEGs	part46	sig	Ubi	no sig
ENSG00000186575	P35240	NF2	0.337906	0.6677	-0.145211	-0.1425	NDEPs_NDEGs	part5	no	Ubi	no sig
ENSG00000187109	P55209	NAP1L1	0.353363	7.12e-05	-0.114388	0.9	NDEPs_NDEGs	part5	no	Ubi	no sig
ENSG00000187134	Q04828	AKR1C1	0.0996581	0.084117	0.91879	1.0141	NDEPs_NDEGs	part5	no	Ubi	no sig
ENSG00000187231	Q86VW0	SESTD1	0.0094771	0.00017996	-0.579602	-1.642	NDEPs_DEGs	part28	sig	Ubi	no sig
ENSG00000187498	P02462	COL4A1	0.193365	0.39923	1.27883	-0.5633	NDEPs_NDEGs	part5	no	Ubi	no sig
ENSG00000187535	Q96RY7	IFT140	0.614841	0.84551	-0.0603549	-0.0889	NDEPs_NDEGs	part5	no	Ubi	no sig
ENSG00000187608	P05161	ISG15	0.0596254	NA	-0.479738	-0.101	NDEPs_NDEGs	part5	no	Ubi	no sig
ENSG00000188612	P61956	SUMO2	0.000394595	0.0034675	-0.8929	0.4715	DEPs_NDEGs	part46	sig	Ubi	no sig
ENSG00000188783	P51888	PRELP	0.000584798	5.1e-88	6.49861	6.1565	DEPs_DEGs	part1379	sig	Ubi	no sig
ENSG00000189171	Q99584	S100A13	1.05e-06	0.73395	-1.02469	0.1743	DEPs_NDEGs	part46	sig	Ubi	no sig
ENSG00000189221	P21397	MAOA	0.0820865	0.012493	-2.14399	-2.498	NDEPs_DEGs	part28	sig	Ubi	no sig
ENSG00000196154	P26447	S100A4	0.149661	0.96055	0.658457	-0.0951	NDEPs_NDEGs	part5	no	Ubi	no sig
ENSG00000196419	P12956	XRCC6	0.000105626	0.70576	-0.482219	-0.1497	NDEPs_NDEGs	part5	no	Ubi	no sig
ENSG00000196591	Q92769	HDAC2	0.000373332	0.78647	-0.9224	-0.142	DEPs_NDEGs	part46	sig	Ubi	no sig
ENSG00000196735	P01909	HLA-DQA1	0.617347	0.1651	0.397688	1.6061	NDEPs_NDEGs	part5	no	Ubi	no sig
ENSG00000196781	Q04724	TLE1	0.0210816	0.00017783	-1.69824	-1.6579	DEPs_DEGs	part1379	sig	Ubi	no sig
ENSG00000196923	Q9NR12	PDLIM7	0.00309198	9.48e-09	2.09776	1.625	DEPs_DEGs	part1379	sig	Ubi	no sig
ENSG00000197081	P11717	IGF2R	0.235299	0.35108	-0.179052	-0.2804	NDEPs_NDEGs	part5	no	Ubi	no sig
ENSG00000197111	Q15366	PCBP2	9.54e-06	9.42e-05	-0.815136	0.4907	DEPs_NDEGs	part46	sig	Ubi	no sig
ENSG00000197170	O00232	PSMD12	0.380447	0.12041	-0.0897383	-0.2268	NDEPs_NDEGs	part5	no	Ubi	no sig
ENSG00000197312	Q5TDH0	DDI2	0.0788793	2.45e-06	-0.408843	-1.2495	NDEPs_DEGs	part28	sig	Ubi	no sig
ENSG00000197858	O43292	GPAA1	0.403324	0.70941	-0.251489	0.1762	NDEPs_NDEGs	part5	no	Ubi	no sig
ENSG00000197894	P11766	ADH5	0.596512	0.88334	0.0935411	-0.1213	NDEPs_NDEGs	part5	no	Ubi	no sig
ENSG00000198113	Q9NXH8	TOR4A	0.90057	0.59149	0.0222752	0.2394	NDEPs_NDEGs	part5	no	Ubi	no sig
ENSG00000198189	Q8NBQ5	HSD17B11	0.00527414	9.22e-07	0.993901	1.3709	DEPs_DEGs	part1379	sig	Ubi	no sig
ENSG00000198242	P62750	RPL23A	0.0448355	2.9e-05	-0.223245	0.8446	NDEPs_NDEGs	part5	no	Ubi	no sig
ENSG00000198408	O60502	OGA	0.527517	0.21586	-0.12741	-0.3135	NDEPs_NDEGs	part5	no	Ubi	no sig
ENSG00000198682	O95340	PAPSS2	0.015135	0.0039605	0.606972	1.6535	DEPs_DEGs	part1379	sig	Ubi	no sig
ENSG00000198805	P00491	PNP	0.506132	0.032654	-0.258187	-1.1185	NDEPs_DEGs	part28	sig	Ubi	no sig
ENSG00000198947	P11532	DMD	0.0235606	3.13e-05	1.81688	2.003	DEPs_DEGs	part1379	sig	Ubi	no sig
ENSG00000198959	P21980	TGM2	0.0243966	0.025849	-0.982963	-1.6932	DEPs_DEGs	part1379	sig	Ubi	no sig
ENSG00000204385	Q53GD3	SLC44A4	0.0343454	2.21e-07	-3.93364	-3.1702	DEPs_DEGs	part1379	sig	Ubi	no sig
ENSG00000204394	P26640	VARS1	0.808103	0.0087261	0.0188327	-0.54	NDEPs_NDEGs	part5	no	Ubi	no sig
ENSG00000204463	P46379	BAG6	0.141553	0.86352	-0.19365	-0.0708	NDEPs_NDEGs	part5	no	Ubi	no sig
ENSG00000204628	P63244	RACK1	0.000292207	7.71e-09	-0.401411	0.6391	NDEPs_NDEGs	part5	no	Ubi	no sig
ENSG00000204642	P30511	HLA-F	0.811943	0.96055	-0.115482	-0.1259	NDEPs_NDEGs	part5	no	Ubi	no sig
ENSG00000205100	Q58FG1	HSP90AA4P	0.255958	0.7579	0.819906	-1.9172	NDEPs_NDEGs	part5	no	Ubi	no sig
ENSG00000206503	P04439	HLA-A	0.819187	0.96055	0.0640506	-0.0836	NDEPs_NDEGs	part5	no	Ubi	no sig
ENSG00000213465	P36404	ARL2	0.00984866	1.33e-15	-0.486793	1.3554	NDEPs_DEGs	part28	sig	Ubi	no sig
ENSG00000214078	Q99829	CPNE1	0.257914	0.30904	-0.228948	0.2629	NDEPs_NDEGs	part5	no	Ubi	no sig
ENSG00000214753	Q1KMD3	HNRNPUL2	7.83e-07	0.70378	-0.604647	-0.0975	DEPs_NDEGs	part46	sig	Ubi	no sig
ENSG00000215301	O00571	DDX3X	0.000134846	0.82019	-0.410233	-0.1792	NDEPs_NDEGs	part5	no	Ubi	no sig
ENSG00000219545	C9J7I0	UMAD1	0.88402	0.69651	-0.0488561	0.1906	NDEPs_NDEGs	part5	no	Ubi	no sig
ENSG00000220205	P63027	VAMP2	0.132915	3.24e-08	0.70957	1.2041	NDEPs_DEGs	part28	sig	Ubi	no sig
ENSG00000221963	Q9BWW8	APOL6	0.277355	0.41946	0.218542	-0.5731	NDEPs_NDEGs	part5	no	Ubi	no sig
ENSG00000223609	P02042	HBD	0.987672	0.45435	0.00667357	-3.4994	NDEPs_NDEGs	part5	no	Ubi	no sig
ENSG00000227500	Q969E2	SCAMP4	0.20812	0.48325	-0.300626	-0.2266	NDEPs_NDEGs	part5	no	Ubi	no sig
ENSG00000234127	Q12899	TRIM26	0.954463	0.0001541	-0.00923037	-0.6574	NDEPs_NDEGs	part5	no	Ubi	no sig
ENSG00000240065	P28065	PSMB9	0.827515	0.25212	-0.0697312	-0.6976	NDEPs_NDEGs	part5	no	Ubi	no sig
ENSG00000241837	P48047	ATP5PO	0.0512795	0.00085189	-0.336028	0.7277	NDEPs_NDEGs	part5	no	Ubi	no sig
ENSG00000241839	Q8TD55	PLEKHO2	0.0278111	0.00066202	1.32584	1.2542	DEPs_DEGs	part1379	sig	Ubi	no sig
ENSG00000241945	Q15269	PWP2	0.00974983	0.58812	-0.315412	-0.9131	NDEPs_NDEGs	part5	no	Ubi	no sig
ENSG00000241973	P42356	PI4KA	0.225738	0.023059	0.0858033	-0.4489	NDEPs_NDEGs	part5	no	Ubi	no sig
ENSG00000242247	Q9NP61	ARFGAP3	0.0152545	0.00062162	-0.452585	-0.9012	NDEPs_NDEGs	part5	no	Ubi	no sig
ENSG00000242574	P28068	HLA-DMB	0.977835	0.0032883	0.0216358	-2.3078	NDEPs_DEGs	part28	sig	Ubi	no sig
ENSG00000244038	P39656	DDOST	0.0716614	0.33752	-0.197352	-0.2949	NDEPs_NDEGs	part5	no	Ubi	no sig
ENSG00000244731	P0C0L4	C4A	0.0098091	0.021241	0.68723	1.8671	DEPs_DEGs	part1379	sig	Ubi	no sig
ENSG00000254087	P07948	LYN	0.524193	0.88634	-0.104982	-0.2418	NDEPs_NDEGs	part5	no	Ubi	no sig
ENSG00000257017	P00738	HP	0.197529	1.12e-09	0.191944	3.004	NDEPs_DEGs	part28	sig	Ubi	no sig
ENSG00000259207	P05106	ITGB3	0.906374	0.81669	0.045608	0.425	NDEPs_NDEGs	part5	no	Ubi	no sig
ENSG00000261221	P0CJ78	ZNF865	0.165596	0.0075858	0.281275	0.86	NDEPs_NDEGs	part5	no	Ubi	no sig
ENSG00000264522	Q6GQQ9	OTUD7B	0.01494	8.15e-05	-0.354648	-0.88	NDEPs_NDEGs	part5	no	Ubi	no sig
ENSG00000273749	Q7L576	CYFIP1	0.0370031	0.010328	0.205473	-0.4917	NDEPs_NDEGs	part5	no	Ubi	no sig
ENSG00000277443	P29966	MARCKS	0.0539224	0.50293	0.543433	0.2382	NDEPs_NDEGs	part5	no	Ubi	no sig
ENSG00000277791	P49720	PSMB3	0.00276874	0.71013	-0.287766	-0.0895	NDEPs_NDEGs	part5	no	Ubi	no sig
ENSG00000280071	A0A0B4J2D5	GATD3B	0.421302	0.96055	-0.163789	0.1188	NDEPs_NDEGs	part5	no	Ubi	no sig
ENSG00000253729	P78527	PRKDC	1.63e-07	5e-05	-0.702621	-1.1495	DEPs_DEGs	part1379	sig	Ubi	Ubi_down
ENSG00000257923	P39880	CUX1	2.08e-06	0.37795	-0.576112	-0.217	NDEPs_NDEGs	part5	no	Ubi	Ubi_down
ENSG00000257923	Q13948	CUX1	0.113319	0.37795	-0.344204	-0.217	NDEPs_NDEGs	part5	no	Ubi	Ubi_down
ENSG00000271858	O14569	CYB561D2	0.086128	0.034096	-0.629781	2.7567	NDEPs_DEGs	part28	sig	Ubi	Ubi_down
ENSG00000280987	P43243	MATR3	2.37e-06	0.44943	-0.867988	-0.9786	DEPs_NDEGs	part46	sig	Ubi	Ubi_down
ENSG00000284770	Q15813	TBCE	0.0583195	0.44548	-0.269092	-0.2568	NDEPs_NDEGs	part5	no	Ubi	Ubi_down
ENSG00000285053	Q15813	TBCE	0.0583195	0.097259	-0.269092	-0.5402	NDEPs_NDEGs	part5	no	Ubi	Ubi_down
ENSG00000000938	P09769	FGR	0.222832	0.61456	1.23989	-0.6041	NDEPs_NDEGs	part5	no	Ubi	Ubi_down
ENSG00000004776	O14558	HSPB6	0.0645096	0.0006099	1.94466	2.3624	NDEPs_DEGs	part28	sig	Ubi	Ubi_down
ENSG00000005007	Q92900	UPF1	2.5e-05	0.040919	-0.58509	-0.6841	DEPs_NDEGs	part46	sig	Ubi	Ubi_down
ENSG00000008128	Q9UQ88	CDK11A	3.9e-05	0.36355	-0.59395	0.4208	DEPs_NDEGs	part46	sig	Ubi	Ubi_down
ENSG00000008988	P60866	RPS20	0.000590499	1.91e-11	-0.540517	1.432	NDEPs_DEGs	part28	sig	Ubi	Ubi_down
ENSG00000009307	O75534	CSDE1	0.00400935	0.015634	-0.349688	0.316	NDEPs_NDEGs	part5	no	Ubi	Ubi_down
ENSG00000009954	Q9UIG0	BAZ1B	8.91e-05	0.96055	-0.742334	-0.0168	DEPs_NDEGs	part46	sig	Ubi	Ubi_down
ENSG00000011304	P26599	PTBP1	9.23e-06	0.42666	-0.580889	-0.2455	NDEPs_NDEGs	part5	no	Ubi	Ubi_down
ENSG00000011405	O00443	PIK3C2A	0.000581102	0.00036713	-0.426221	-0.7173	NDEPs_NDEGs	part5	no	Ubi	Ubi_down
ENSG00000014123	O94874	UFL1	0.0371996	0.038264	-0.256525	-0.466	NDEPs_NDEGs	part5	no	Ubi	Ubi_down
ENSG00000019144	Q86UU1	PHLDB1	0.000223354	0.44051	-0.520909	-0.366	NDEPs_NDEGs	part5	no	Ubi	Ubi_down
ENSG00000023191	P13489	RNH1	0.0293644	0.014723	0.335415	0.5678	NDEPs_NDEGs	part5	no	Ubi	Ubi_down
ENSG00000025796	Q9UGP8	SEC63	0.00835726	0.96055	-0.421037	-0.0302	NDEPs_NDEGs	part5	no	Ubi	Ubi_down
ENSG00000029534	P16157	ANK1	0.633301	0.056746	-0.180658	1.3795	NDEPs_NDEGs	part5	no	Ubi	Ubi_down
ENSG00000039319	Q7Z3T8	ZFYVE16	0.551032	0.020143	-0.0585389	-0.584	NDEPs_NDEGs	part5	no	Ubi	Ubi_down
ENSG00000044090	Q14999	CUL7	0.198508	0.23333	-0.169647	-0.3783	NDEPs_NDEGs	part5	no	Ubi	Ubi_down
ENSG00000044115	P35221	CTNNA1	0.0515486	0.10687	-0.321462	-0.4704	NDEPs_NDEGs	part5	no	Ubi	Ubi_down
ENSG00000047410	P12270	TPR	8.25e-05	0.00017533	-0.454517	-0.5922	NDEPs_NDEGs	part5	no	Ubi	Ubi_down
ENSG00000048471	Q8TEQ0	SNX29	0.653105	NA	0.209137	-0.4577	NDEPs_NDEGs	part5	no	Ubi	Ubi_down
ENSG00000058262	P61619	SEC61A1	0.0216262	6.2e-05	-0.48324	-0.7847	NDEPs_NDEGs	part5	no	Ubi	Ubi_down
ENSG00000058668	P23634	ATP2B4	0.0363535	2.91e-07	-0.340889	-0.8999	NDEPs_NDEGs	part5	no	Ubi	Ubi_down
ENSG00000061676	Q9Y2A7	NCKAP1	0.342254	0.15718	-0.116484	-0.3969	NDEPs_NDEGs	part5	no	Ubi	Ubi_down
ENSG00000064651	P55011	SLC12A2	0.0198618	0.96055	-0.663187	-0.0457	DEPs_NDEGs	part46	sig	Ubi	Ubi_down
ENSG00000065978	P67809	YBX1	2.24e-06	0.22758	-1.12038	0.2138	DEPs_NDEGs	part46	sig	Ubi	Ubi_down
ENSG00000066032	P26232	CTNNA2	0.0655012	6.88e-09	-1.60405	-6.1362	NDEPs_DEGs	part28	sig	Ubi	Ubi_down
ENSG00000066084	Q9P265	DIP2B	0.196357	0.039566	-0.151085	-0.5112	NDEPs_NDEGs	part5	no	Ubi	Ubi_down
ENSG00000066427	P54252	ATXN3	0.0578153	0.44891	-0.334981	0.2318	NDEPs_NDEGs	part5	no	Ubi	Ubi_down
ENSG00000067369	Q12888	TP53BP1	0.000442869	0.02643	-0.504478	-0.6057	NDEPs_NDEGs	part5	no	Ubi	Ubi_down
ENSG00000068650	P98196	ATP11A	0.132567	7.79e-07	-0.192822	-1.7564	NDEPs_DEGs	part28	sig	Ubi	Ubi_down
ENSG00000069974	P51159	RAB27A	0.744277	0.5901	0.162309	-0.3661	NDEPs_NDEGs	part5	no	Ubi	Ubi_down
ENSG00000070961	P20020	ATP2B1	0.00114731	0.00026597	-0.57021	-0.9865	NDEPs_NDEGs	part5	no	Ubi	Ubi_down
ENSG00000071127	O75083	WDR1	0.000231874	0.98663	0.527443	0.0069	NDEPs_NDEGs	part5	no	Ubi	Ubi_down
ENSG00000073578	P31040	SDHA	0.484096	0.573	-0.134494	-0.2334	NDEPs_NDEGs	part5	no	Ubi	Ubi_down
ENSG00000075975	Q9H000	MKRN2	0.829569	0.091647	-0.0250991	0.2195	NDEPs_NDEGs	part5	no	Ubi	Ubi_down
ENSG00000076554	P55327	TPD52	0.00442112	2.19e-17	-1.83128	-3.1375	DEPs_DEGs	part1379	sig	Ubi	Ubi_down
ENSG00000079246	P13010	XRCC5	1.26e-05	0.004745	-0.389787	-0.5063	NDEPs_NDEGs	part5	no	Ubi	Ubi_down
ENSG00000082175	P06401	PGR	0.000710354	8.95e-06	-1.46998	-2.8044	DEPs_DEGs	part1379	sig	Ubi	Ubi_down
ENSG00000083520	Q9Y2L1	DIS3	0.0387438	0.41856	-0.458065	-0.1515	NDEPs_NDEGs	part5	no	Ubi	Ubi_down
ENSG00000084623	Q13347	EIF3I	0.0477867	0.0070286	-0.292457	0.3085	NDEPs_NDEGs	part5	no	Ubi	Ubi_down
ENSG00000086061	P31689	DNAJA1	0.0269166	0.75983	-0.277858	0.2341	NDEPs_NDEGs	part5	no	Ubi	Ubi_down
ENSG00000087191	P62195	PSMC5	0.352804	0.96055	-0.0879684	-0.0312	NDEPs_NDEGs	part5	no	Ubi	Ubi_down
ENSG00000088247	Q92945	KHSRP	1e-06	0.78048	-1.12868	0.1098	DEPs_NDEGs	part46	sig	Ubi	Ubi_down
ENSG00000090054	O15269	SPTLC1	0.000707816	0.080357	-0.553468	-0.2971	NDEPs_NDEGs	part5	no	Ubi	Ubi_down
ENSG00000090686	Q86UV5	USP48	0.00330251	0.98352	-0.754521	0.0113	DEPs_NDEGs	part46	sig	Ubi	Ubi_down
ENSG00000091409	P23229	ITGA6	2.81e-05	0.0091628	-1.34354	-1.2605	DEPs_DEGs	part1379	sig	Ubi	Ubi_down
ENSG00000091583	P02749	APOH	0.000523274	0.1447	0.879052	-2.2367	DEPs_NDEGs	part46	sig	Ubi	Ubi_down
ENSG00000092841	P60660	MYL6	0.00151974	0.001917	1.44952	0.6449	DEPs_NDEGs	part46	sig	Ubi	Ubi_down
ENSG00000094755	O00591	GABRP	0.287818	8.63e-14	-0.62414	-7.0784	NDEPs_DEGs	part28	sig	Ubi	Ubi_down
ENSG00000095139	P48444	ARCN1	0.0118954	0.0098753	-0.385275	-0.5631	NDEPs_NDEGs	part5	no	Ubi	Ubi_down
ENSG00000096433	Q14573	ITPR3	0.00685659	5.65e-07	-0.886245	-1.714	DEPs_DEGs	part1379	sig	Ubi	Ubi_down
ENSG00000096746	P31942	HNRNPH3	0.00249734	0.96055	-0.445673	0.0351	NDEPs_NDEGs	part5	no	Ubi	Ubi_down
ENSG00000099284	Q9P0M6	MACROH2A2	0.00839502	0.12543	-0.884388	-0.5541	DEPs_NDEGs	part46	sig	Ubi	Ubi_down
ENSG00000099901	P43487	RANBP1	0.0146104	0.96055	-0.389346	-0.0522	NDEPs_NDEGs	part5	no	Ubi	Ubi_down
ENSG00000099995	Q15459	SF3A1	6.85e-07	0.96055	-0.832557	-0.0269	DEPs_NDEGs	part46	sig	Ubi	Ubi_down
ENSG00000100284	O60784	TOM1	0.132193	0.85582	0.34845	-0.2304	NDEPs_NDEGs	part5	no	Ubi	Ubi_down
ENSG00000100304	Q14166	TTLL12	0.625133	0.5997	-0.0964644	-0.2829	NDEPs_NDEGs	part5	no	Ubi	Ubi_down
ENSG00000100764	P62191	PSMC1	0.177244	0.12339	-0.127766	-0.212	NDEPs_NDEGs	part5	no	Ubi	Ubi_down
ENSG00000100811	P25490	YY1	0.00798206	0.55284	-0.609784	-0.1686	DEPs_NDEGs	part46	sig	Ubi	Ubi_down
ENSG00000100902	P60900	PSMA6	0.000913442	0.087071	-0.40039	-0.4401	NDEPs_NDEGs	part5	no	Ubi	Ubi_down
ENSG00000101199	Q8N6T3	ARFGAP1	0.00293607	0.38037	-0.488486	-0.2169	NDEPs_NDEGs	part5	no	Ubi	Ubi_down
ENSG00000101557	P54578	USP14	0.0819364	0.0086569	-0.100483	-0.473	NDEPs_NDEGs	part5	no	Ubi	Ubi_down
ENSG00000101843	O75832	PSMD10	0.484817	0.31938	-0.0854821	-0.1676	NDEPs_NDEGs	part5	no	Ubi	Ubi_down
ENSG00000102119	P50402	EMD	0.370725	0.069861	0.248569	0.6164	NDEPs_NDEGs	part5	no	Ubi	Ubi_down
ENSG00000102218	O75695	RP2	0.00800929	0.43976	0.596411	-0.4212	DEPs_NDEGs	part46	sig	Ubi	Ubi_down
ENSG00000103035	P51665	PSMD7	0.603709	0.00064861	-0.0860703	-0.7659	NDEPs_NDEGs	part5	no	Ubi	Ubi_down
ENSG00000103152	P29372	MPG	9.6e-05	0.066598	-0.472114	0.5514	NDEPs_NDEGs	part5	no	Ubi	Ubi_down
ENSG00000103197	P49815	TSC2	0.307212	0.0084589	-0.111503	-0.869	NDEPs_NDEGs	part5	no	Ubi	Ubi_down
ENSG00000103257	Q01650	SLC7A5	0.15647	0.75983	-0.939094	-0.5211	NDEPs_NDEGs	part5	no	Ubi	Ubi_down
ENSG00000103363	Q15370	ELOB	0.00416866	0.96055	-0.197306	0.0439	NDEPs_NDEGs	part5	no	Ubi	Ubi_down
ENSG00000103671	Q15650	TRIP4	0.0264247	0.58895	-0.451512	-0.1826	NDEPs_NDEGs	part5	no	Ubi	Ubi_down
ENSG00000104067	Q07157	TJP1	0.0355021	0.45351	-0.227622	-0.2518	NDEPs_NDEGs	part5	no	Ubi	Ubi_down
ENSG00000104529	P29692	EEF1D	0.876308	1.02e-07	-0.0147361	0.7063	NDEPs_NDEGs	part5	no	Ubi	Ubi_down
ENSG00000105202	P22087	FBL	0.00899924	0.037424	-0.432614	0.5323	NDEPs_NDEGs	part5	no	Ubi	Ubi_down
ENSG00000105402	P54920	NAPA	0.00155286	0.75696	-0.292034	-0.1408	NDEPs_NDEGs	part5	no	Ubi	Ubi_down
ENSG00000105519	Q13938	CAPS	8.68e-06	1.39e-13	-4.93616	-3.1064	DEPs_DEGs	part1379	sig	Ubi	Ubi_down
ENSG00000105676	Q6NXE6	ARMC6	0.000554874	0.053525	-0.664892	-0.5265	DEPs_NDEGs	part46	sig	Ubi	Ubi_down
ENSG00000105835	P43490	NAMPT	0.187347	0.97227	0.364322	0.0625	NDEPs_NDEGs	part5	no	Ubi	Ubi_down
ENSG00000105939	Q7Z2W4	ZC3HAV1	0.00266059	0.0041801	-0.54302	-1.3844	NDEPs_DEGs	part28	sig	Ubi	Ubi_down
ENSG00000106211	P04792	HSPB1	0.120195	0.022856	0.533519	0.8138	NDEPs_NDEGs	part5	no	Ubi	Ubi_down
ENSG00000108523	Q9H6Y7	RNF167	0.507987	0.92671	-0.222545	0.0641	NDEPs_NDEGs	part5	no	Ubi	Ubi_down
ENSG00000110955	P06576	ATP5F1B	0.536951	0.053818	-0.0610358	-0.4635	NDEPs_NDEGs	part5	no	Ubi	Ubi_down
ENSG00000112249	Q8N3C0	ASCC3	0.00175415	1.07e-05	-0.397968	-1.1843	NDEPs_DEGs	part28	sig	Ubi	Ubi_down
ENSG00000112640	Q14738	PPP2R5D	0.0137341	0.76468	-0.463503	-0.1789	NDEPs_NDEGs	part5	no	Ubi	Ubi_down
ENSG00000113161	P04035	HMGCR	0.396387	1.18e-06	-0.32164	-2.5783	NDEPs_DEGs	part28	sig	Ubi	Ubi_down
ENSG00000113368	P20700	LMNB1	7.3e-07	0.017899	-0.893669	-1.7412	DEPs_DEGs	part1379	sig	Ubi	Ubi_down
ENSG00000114354	Q92734	TFG	0.930843	0.01344	0.0122777	-0.5092	NDEPs_NDEGs	part5	no	Ubi	Ubi_down
ENSG00000114573	P38606	ATP6V1A	0.527708	0.0053353	0.273694	-1.5982	NDEPs_DEGs	part28	sig	Ubi	Ubi_down
ENSG00000115053	P19338	NCL	1.28e-06	0.64121	-0.640614	-0.155	DEPs_NDEGs	part46	sig	Ubi	Ubi_down
ENSG00000115306	Q01082	SPTBN1	0.0111362	0.00010536	0.92317	1.1475	DEPs_DEGs	part1379	sig	Ubi	Ubi_down
ENSG00000115415	P42224	STAT1	0.467273	0.39154	-0.338586	-0.7404	NDEPs_NDEGs	part5	no	Ubi	Ubi_down
ENSG00000115594	P14778	IL1R1	0.806658	0.96055	-0.0785261	0.064	NDEPs_NDEGs	part5	no	Ubi	Ubi_down
ENSG00000115760	Q9NR09	BIRC6	0.182479	8.38e-07	-0.111855	-0.7254	NDEPs_NDEGs	part5	no	Ubi	Ubi_down
ENSG00000116299	Q6UXG2	ELAPOR1	0.00357474	3.49e-30	-1.77385	-6.9115	DEPs_DEGs	part1379	sig	Ubi	Ubi_down
ENSG00000116560	P23246	SFPQ	1.41e-06	0.0008999	-0.550029	-0.6324	NDEPs_NDEGs	part5	no	Ubi	Ubi_down
ENSG00000117450	Q06830	PRDX1	0.0861575	0.96055	0.560979	-0.0375	NDEPs_NDEGs	part5	no	Ubi	Ubi_down
ENSG00000118640	Q9BV40	VAMP8	0.679131	0.0054204	-0.251464	-1.711	NDEPs_DEGs	part28	sig	Ubi	Ubi_down
ENSG00000118873	Q9H2M9	RAB3GAP2	0.0347029	0.096266	-0.253993	-0.1815	NDEPs_NDEGs	part5	no	Ubi	Ubi_down
ENSG00000118898	O60437	PPL	0.126548	3.88e-05	-0.926496	-2.3085	NDEPs_DEGs	part28	sig	Ubi	Ubi_down
ENSG00000120805	P40616	ARL1	0.172185	0.73725	-0.223682	0.1235	NDEPs_NDEGs	part5	no	Ubi	Ubi_down
ENSG00000120948	Q13148	TARDBP	0.0217471	0.16599	-0.321966	-0.2435	NDEPs_NDEGs	part5	no	Ubi	Ubi_down
ENSG00000121060	Q14258	TRIM25	0.0143517	7.56e-05	-0.228665	-0.8244	NDEPs_NDEGs	part5	no	Ubi	Ubi_down
ENSG00000122133	P09466	PAEP	0.195099	NA	-5.88491	-5.7351	NDEPs_NDEGs	part5	no	Ubi	Ubi_down
ENSG00000122565	Q13185	CBX3	1.21e-06	0.59356	-1.11304	0.1734	DEPs_NDEGs	part46	sig	Ubi	Ubi_down
ENSG00000122566	P22626	HNRNPA2B1	8.24e-08	0.11263	-0.801614	-0.3529	DEPs_NDEGs	part46	sig	Ubi	Ubi_down
ENSG00000124610	Q02539	H1-1	0.00548035	0.93522	-1.90854	1.1321	DEPs_NDEGs	part46	sig	Ubi	Ubi_down
ENSG00000124614	P46783	RPS10	0.0356569	0.25777	-0.632983	-0.4816	DEPs_NDEGs	part46	sig	Ubi	Ubi_down
ENSG00000124789	P49790	NUP153	0.0366359	0.00030927	-1.09971	-1.7233	DEPs_DEGs	part1379	sig	Ubi	Ubi_down
ENSG00000124942	Q09666	AHNAK	0.0313871	0.96055	0.626186	-0.091	DEPs_NDEGs	part46	sig	Ubi	Ubi_down
ENSG00000125944	O43390	HNRNPR	4.06e-07	0.00016955	-1.02218	-0.8147	DEPs_NDEGs	part46	sig	Ubi	Ubi_down
ENSG00000127022	P27824	CANX	0.494955	1.08e-06	-0.0821101	-0.6446	NDEPs_NDEGs	part5	no	Ubi	Ubi_down
ENSG00000127527	Q9UBC2	EPS15L1	0.54332	0.28703	-0.0916867	0.1765	NDEPs_NDEGs	part5	no	Ubi	Ubi_down
ENSG00000127603	Q9UPN3	MACF1	0.237633	0.086715	0.109521	0.3413	NDEPs_NDEGs	part5	no	Ubi	Ubi_down
ENSG00000127954	Q687X5	STEAP4	0.458054	0.0031135	-0.494193	-2.938	NDEPs_DEGs	part28	sig	Ubi	Ubi_down
ENSG00000128335	Q9BQE5	APOL2	0.114568	0.0013783	-1.03139	-1.8149	NDEPs_DEGs	part28	sig	Ubi	Ubi_down
ENSG00000129003	Q709C8	VPS13C	0.802091	1.45e-05	0.0255264	-0.8224	NDEPs_NDEGs	part5	no	Ubi	Ubi_down
ENSG00000129083	P53618	COPB1	0.0310225	0.0017894	-0.287859	-0.6505	NDEPs_NDEGs	part5	no	Ubi	Ubi_down
ENSG00000129353	Q8IWA5	SLC44A2	0.323969	0.40173	-0.159367	-0.3354	NDEPs_NDEGs	part5	no	Ubi	Ubi_down
ENSG00000130402	O43707	ACTN4	0.0185895	0.96055	0.827163	0.0871	DEPs_NDEGs	part46	sig	Ubi	Ubi_down
ENSG00000130787	O75146	HIP1R	0.00992963	0.00159	-1.44988	-1.4368	DEPs_DEGs	part1379	sig	Ubi	Ubi_down
ENSG00000131203	P14902	IDO1	0.224926	0.00018808	-1.96857	-4.1385	NDEPs_DEGs	part28	sig	Ubi	Ubi_down
ENSG00000131473	P53396	ACLY	0.181618	0.0028667	-0.170439	-0.8271	NDEPs_NDEGs	part5	no	Ubi	Ubi_down
ENSG00000132274	Q8IYM9	TRIM22	0.179594	0.44904	-0.172453	-0.4406	NDEPs_NDEGs	part5	no	Ubi	Ubi_down
ENSG00000132341	P62826	RAN	0.00039173	0.62298	-0.513433	-0.2108	NDEPs_NDEGs	part5	no	Ubi	Ubi_down
ENSG00000132507	P63241	EIF5A	0.305563	0.3305	-0.093779	-0.3119	NDEPs_NDEGs	part5	no	Ubi	Ubi_down
ENSG00000132589	Q14254	FLOT2	0.0295079	0.98352	0.422275	0.0116	NDEPs_NDEGs	part5	no	Ubi	Ubi_down
ENSG00000132646	P12004	PCNA	0.00679705	0.079663	-0.8692	-0.7816	DEPs_NDEGs	part46	sig	Ubi	Ubi_down
ENSG00000133835	P51659	HSD17B4	0.183277	5.87e-11	-0.486558	-0.6469	NDEPs_NDEGs	part5	no	Ubi	Ubi_down
ENSG00000134287	P61204	ARF3	0.594572	0.53857	-0.0598007	-0.1142	NDEPs_NDEGs	part5	no	Ubi	Ubi_down
ENSG00000134824	O95864	FADS2	0.00148257	0.038895	-1.24792	-0.9799	DEPs_NDEGs	part46	sig	Ubi	Ubi_down
ENSG00000135480	P08729	KRT7	0.00815797	0.0091677	-1.98711	-2.9498	DEPs_DEGs	part1379	sig	Ubi	Ubi_down
ENSG00000135486	P09651	HNRNPA1	4.72e-08	0.47734	-0.845164	0.2431	DEPs_NDEGs	part46	sig	Ubi	Ubi_down
ENSG00000135829	Q08211	DHX9	2.74e-08	0.0012761	-0.666287	-0.6502	DEPs_NDEGs	part46	sig	Ubi	Ubi_down
ENSG00000137497	Q14980	NUMA1	0.000347617	0.46195	-0.78788	-0.2757	DEPs_NDEGs	part46	sig	Ubi	Ubi_down
ENSG00000138413	O75874	IDH1	0.158913	0.00071536	-0.87073	-2.3124	NDEPs_DEGs	part28	sig	Ubi	Ubi_down
ENSG00000138757	Q9UN86	G3BP2	0.247562	0.028303	-0.107904	-0.4971	NDEPs_NDEGs	part5	no	Ubi	Ubi_down
ENSG00000138758	Q9NVA2	SEPTIN11	0.0197981	0.0087933	0.540023	-0.7435	NDEPs_NDEGs	part5	no	Ubi	Ubi_down
ENSG00000138801	O43252	PAPSS1	0.0524531	3.21e-10	-1.18499	-3.1968	NDEPs_DEGs	part28	sig	Ubi	Ubi_down
ENSG00000141367	Q00610	CLTC	0.64297	3.51e-07	0.0347322	-0.7726	NDEPs_NDEGs	part5	no	Ubi	Ubi_down
ENSG00000141959	P17858	PFKL	0.111523	1.7e-05	-0.270675	-1.3015	NDEPs_DEGs	part28	sig	Ubi	Ubi_down
ENSG00000142546	Q9Y314	NOSIP	0.000368251	0.9093	-0.744926	0.0791	DEPs_NDEGs	part46	sig	Ubi	Ubi_down
ENSG00000143401	Q9BTT0	ANP32E	0.818906	0.22261	-0.0253791	-0.3787	NDEPs_NDEGs	part5	no	Ubi	Ubi_down
ENSG00000143870	Q15084	PDIA6	0.00146968	0.00075852	-0.269401	-1.1408	NDEPs_DEGs	part28	sig	Ubi	Ubi_down
ENSG00000143882	Q8NEY4	ATP6V1C2	0.257571	8.4e-15	-0.444111	-4.8059	NDEPs_DEGs	part28	sig	Ubi	Ubi_down
ENSG00000144028	O75643	SNRNP200	4.15e-06	0.03704	-0.497215	-0.3574	NDEPs_NDEGs	part5	no	Ubi	Ubi_down
ENSG00000144674	Q13439	GOLGA4	0.0168746	0.020642	-0.621781	-0.5545	DEPs_NDEGs	part46	sig	Ubi	Ubi_down
ENSG00000145012	Q93052	LPP	0.0112797	8.54e-11	1.76628	1.2688	DEPs_DEGs	part1379	sig	Ubi	Ubi_down
ENSG00000145241	Q03188	CENPC	0.00363893	0.97824	-0.715853	-0.0156	DEPs_NDEGs	part46	sig	Ubi	Ubi_down
ENSG00000145425	P61247	RPS3A	0.00352237	1.36e-05	-0.217681	1.0688	NDEPs_DEGs	part28	sig	Ubi	Ubi_down
ENSG00000146731	P40227	CCT6A	0.000414632	0.0011927	-0.210098	-0.6088	NDEPs_NDEGs	part5	no	Ubi	Ubi_down
ENSG00000147044	O14936	CASK	0.198966	0.043936	0.363159	0.5127	NDEPs_NDEGs	part5	no	Ubi	Ubi_down
ENSG00000147140	Q15233	NONO	3.16e-06	0.91184	-0.733767	0.0627	DEPs_NDEGs	part46	sig	Ubi	Ubi_down
ENSG00000147533	Q7Z5G4	GOLGA7	0.00949021	0.96055	-0.885394	-0.0286	DEPs_NDEGs	part46	sig	Ubi	Ubi_down
ENSG00000147604	P18124	RPL7	0.12607	0.0017169	-0.15155	0.8256	NDEPs_NDEGs	part5	no	Ubi	Ubi_down
ENSG00000148303	P62424	RPL7A	0.00286489	9.89e-07	-0.313363	0.7814	NDEPs_NDEGs	part5	no	Ubi	Ubi_down
ENSG00000149257	P50454	SERPINH1	0.43397	0.98352	-0.214779	0.0226	NDEPs_NDEGs	part5	no	Ubi	Ubi_down
ENSG00000151914	Q03001	DST	0.0167755	0.67045	0.175442	-0.3032	NDEPs_NDEGs	part5	no	Ubi	Ubi_down
ENSG00000152767	Q9Y4F1	FARP1	0.00778664	0.0035052	-0.570454	-1.083	NDEPs_DEGs	part28	sig	Ubi	Ubi_down
ENSG00000152818	P46939	UTRN	0.0104255	0.99556	0.57683	-0.0019	NDEPs_NDEGs	part5	no	Ubi	Ubi_down
ENSG00000153187	Q00839	HNRNPU	8.57e-06	0.94918	-0.812836	-0.1198	DEPs_NDEGs	part46	sig	Ubi	Ubi_down
ENSG00000154473	O43684	BUB3	4.04e-06	0.33859	-0.826163	-0.1876	DEPs_NDEGs	part46	sig	Ubi	Ubi_down
ENSG00000154710	Q9UJ41	RABGEF1	0.345349	0.41697	-0.102302	0.4461	NDEPs_NDEGs	part5	no	Ubi	Ubi_down
ENSG00000155561	Q92621	NUP205	0.00350658	0.00038265	-0.36587	-0.7017	NDEPs_NDEGs	part5	no	Ubi	Ubi_down
ENSG00000156709	O95831	AIFM1	0.000722564	6.25e-11	-0.858577	-1.4475	DEPs_DEGs	part1379	sig	Ubi	Ubi_down
ENSG00000157765	O95436	SLC34A2	0.00383213	0.020858	-2.64474	-3.6829	DEPs_DEGs	part1379	sig	Ubi	Ubi_down
ENSG00000159256	Q14149	MORC3	0.000134631	0.57619	-0.448768	0.23	NDEPs_NDEGs	part5	no	Ubi	Ubi_down
ENSG00000160209	O00764	PDXK	0.0658451	0.96055	0.490923	0.0495	NDEPs_NDEGs	part5	no	Ubi	Ubi_down
ENSG00000161847	Q8IY67	RAVER1	1.26e-05	0.52946	-1.07936	-0.3369	DEPs_NDEGs	part46	sig	Ubi	Ubi_down
ENSG00000161960	P60842	EIF4A1	0.00664734	0.96055	-0.333486	-0.12	NDEPs_NDEGs	part5	no	Ubi	Ubi_down
ENSG00000162645	P32456	GBP2	0.958859	0.97796	0.0304322	0.0522	NDEPs_NDEGs	part5	no	Ubi	Ubi_down
ENSG00000163554	P02549	SPTA1	0.468532	0.0094695	-0.262047	2.9877	NDEPs_DEGs	part28	sig	Ubi	Ubi_down
ENSG00000163565	Q16666	IFI16	0.00122631	0.3647	-0.380253	0.4766	NDEPs_NDEGs	part5	no	Ubi	Ubi_down
ENSG00000163682	P32969	RPL9	0.173574	0.020171	-0.173776	1.1248	NDEPs_DEGs	part28	sig	Ubi	Ubi_down
ENSG00000164032	P0C0S5	H2AZ1	0.0735902	0.96055	-0.251313	0.0675	NDEPs_NDEGs	part5	no	Ubi	Ubi_down
ENSG00000164332	Q8WVY7	UBLCP1	0.000279724	0.90514	-0.662803	-0.0787	DEPs_NDEGs	part46	sig	Ubi	Ubi_down
ENSG00000165006	Q9NZ09	UBAP1	0.00464085	0.97305	0.234795	-0.0202	NDEPs_NDEGs	part5	no	Ubi	Ubi_down
ENSG00000165215	O15551	CLDN3	0.000689121	2.36e-07	-3.91042	-4.9615	DEPs_DEGs	part1379	sig	Ubi	Ubi_down
ENSG00000166689	Q6IQ23	PLEKHA7	0.0686815	0.11532	-1.06385	-0.712	NDEPs_NDEGs	part5	no	Ubi	Ubi_down
ENSG00000167608	Q7Z404	TMC4	0.114451	5.77e-17	-0.83605	-3.4194	NDEPs_DEGs	part28	sig	Ubi	Ubi_down
ENSG00000167671	Q9BZV1	UBXN6	0.218163	0.00034771	0.260118	0.6518	NDEPs_NDEGs	part5	no	Ubi	Ubi_down
ENSG00000167770	Q96FW1	OTUB1	0.0339031	0.9664	-0.261295	-0.0119	NDEPs_NDEGs	part5	no	Ubi	Ubi_down
ENSG00000167792	P49821	NDUFV1	0.0608204	0.17842	-0.165372	0.2534	NDEPs_NDEGs	part5	no	Ubi	Ubi_down
ENSG00000167815	P32119	PRDX2	0.758248	0.49745	-0.103364	0.2466	NDEPs_NDEGs	part5	no	Ubi	Ubi_down
ENSG00000167986	Q16531	DDB1	2.02e-07	0.45492	-0.510515	-0.1632	NDEPs_NDEGs	part5	no	Ubi	Ubi_down
ENSG00000168003	P08195	SLC3A2	0.829265	0.2083	0.0876951	0.3522	NDEPs_NDEGs	part5	no	Ubi	Ubi_down
ENSG00000168036	P35222	CTNNB1	0.027295	0.029244	-0.474303	0.5667	NDEPs_NDEGs	part5	no	Ubi	Ubi_down
ENSG00000168079	Q6ZMJ2	SCARA5	0.192826	0.15518	-1.09165	-1.8177	NDEPs_NDEGs	part5	no	Ubi	Ubi_down
ENSG00000168763	Q8NE01	CNNM3	0.207925	0.56358	-0.49155	-0.2092	NDEPs_NDEGs	part5	no	Ubi	Ubi_down
ENSG00000168807	Q13425	SNTB2	0.0113643	0.78084	0.669436	0.1425	DEPs_NDEGs	part46	sig	Ubi	Ubi_down
ENSG00000168818	Q9P2W9	STX18	0.000152648	2.05e-26	-0.697611	-3.4274	DEPs_DEGs	part1379	sig	Ubi	Ubi_down
ENSG00000169045	P31943	HNRNPH1	2.66e-06	0.00025283	-0.869125	-0.5838	DEPs_NDEGs	part46	sig	Ubi	Ubi_down
ENSG00000169813	P52597	HNRNPF	5.55e-07	0.18266	-0.857163	-0.22	DEPs_NDEGs	part46	sig	Ubi	Ubi_down
ENSG00000170421	P05787	KRT8	0.00188267	5.32e-11	-2.71586	-4.286	DEPs_DEGs	part1379	sig	Ubi	Ubi_down
ENSG00000171345	P08727	KRT19	0.00115466	0.011401	-2.24973	-1.6497	DEPs_DEGs	part1379	sig	Ubi	Ubi_down
ENSG00000171428	P18440	NAT1	0.265531	0.017732	-0.203898	-0.7696	NDEPs_NDEGs	part5	no	Ubi	Ubi_down
ENSG00000171490	O76021	RSL1D1	1.68e-05	4.31e-05	-0.845494	0.7684	DEPs_NDEGs	part46	sig	Ubi	Ubi_down
ENSG00000171858	P63220	RPS21	0.0248793	0.00052397	-0.266896	0.9236	NDEPs_NDEGs	part5	no	Ubi	Ubi_down
ENSG00000172757	P23528	CFL1	0.903279	0.52463	0.0143618	-0.2126	NDEPs_NDEGs	part5	no	Ubi	Ubi_down
ENSG00000172992	Q8WVC6	DCAKD	0.0147817	0.15395	-0.42983	-0.2669	NDEPs_NDEGs	part5	no	Ubi	Ubi_down
ENSG00000173171	Q13505	MTX1	0.00729791	0.021496	-0.465018	-0.4013	NDEPs_NDEGs	part5	no	Ubi	Ubi_down
ENSG00000173193	Q460N5	PARP14	0.0543952	0.0035314	-0.195002	-1.1686	NDEPs_DEGs	part28	sig	Ubi	Ubi_down
ENSG00000173933	Q9BWF3	RBM4	6.72e-07	0.0046891	-1.44453	-0.4701	DEPs_NDEGs	part46	sig	Ubi	Ubi_down
ENSG00000174748	P61313	RPL15	0.568695	5.55e-08	-0.0586335	0.9702	NDEPs_NDEGs	part5	no	Ubi	Ubi_down
ENSG00000176387	P80365	HSD11B2	0.0149946	1.21e-08	-1.802	-3.6681	DEPs_DEGs	part1379	sig	Ubi	Ubi_down
ENSG00000177156	P37837	TALDO1	0.609874	0.066051	-0.122823	-0.6936	NDEPs_NDEGs	part5	no	Ubi	Ubi_down
ENSG00000177600	P05387	RPLP2	0.465534	3.32e-08	-0.139666	1.2017	NDEPs_DEGs	part28	sig	Ubi	Ubi_down
ENSG00000178035	P12268	IMPDH2	2.76e-05	0.0001574	-0.638413	0.6944	DEPs_NDEGs	part46	sig	Ubi	Ubi_down
ENSG00000178950	O14976	GAK	2.54e-05	0.46628	-0.864758	-0.2044	DEPs_NDEGs	part46	sig	Ubi	Ubi_down
ENSG00000179526	Q9H0F6	SHARPIN	0.541618	0.26113	-0.0982315	0.3823	NDEPs_NDEGs	part5	no	Ubi	Ubi_down
ENSG00000179889	Q6P996	PDXDC1	0.000635728	1.17e-08	-1.03622	-1.0128	DEPs_DEGs	part1379	sig	Ubi	Ubi_down
ENSG00000180667	Q5VVQ6	YOD1	0.520055	0.0010336	0.121499	-1.3805	NDEPs_DEGs	part28	sig	Ubi	Ubi_down
ENSG00000181222	P24928	POLR2A	0.000139239	0.023269	-0.466497	-0.7217	NDEPs_NDEGs	part5	no	Ubi	Ubi_down
ENSG00000182871	P39060	COL18A1	0.0428633	0.080625	1.48622	0.772	DEPs_NDEGs	part46	sig	Ubi	Ubi_down
ENSG00000182944	Q01844	EWSR1	7.28e-07	4.89e-05	-1.2604	-0.4929	DEPs_NDEGs	part46	sig	Ubi	Ubi_down
ENSG00000184254	P47895	ALDH1A3	0.436059	0.4837	-0.503272	-0.9013	NDEPs_NDEGs	part5	no	Ubi	Ubi_down
ENSG00000184292	P09758	TACSTD2	0.0556808	0.00051509	-1.00936	-2.1112	NDEPs_DEGs	part28	sig	Ubi	Ubi_down
ENSG00000184357	P16401	H1-5	0.0352605	NA	-0.812888	-3.2273	DEPs_NDEGs	part46	sig	Ubi	Ubi_down
ENSG00000185721	Q9Y295	DRG1	0.00116942	0.27321	-0.382756	0.1541	NDEPs_NDEGs	part5	no	Ubi	Ubi_down
ENSG00000185787	Q9UBU8	MORF4L1	0.0144828	0.057156	-0.407725	0.398	NDEPs_NDEGs	part5	no	Ubi	Ubi_down
ENSG00000185825	P51572	BCAP31	0.763855	0.78283	-0.0586038	-0.1145	NDEPs_NDEGs	part5	no	Ubi	Ubi_down
ENSG00000188486	P16104	H2AX	0.0846692	0.96055	-1.16956	0.0957	NDEPs_NDEGs	part5	no	Ubi	Ubi_down
ENSG00000189060	P07305	H1-0	0.642823	0.33903	-0.157373	-0.3206	NDEPs_NDEGs	part5	no	Ubi	Ubi_down
ENSG00000189403	P09429	HMGB1	8.94e-07	0.42534	-0.795362	-0.2669	DEPs_NDEGs	part46	sig	Ubi	Ubi_down
ENSG00000196411	P54760	EPHB4	0.00167736	0.91136	-1.1908	0.1157	DEPs_NDEGs	part46	sig	Ubi	Ubi_down
ENSG00000197102	Q14204	DYNC1H1	0.0718434	0.00077515	0.126933	-0.7196	NDEPs_NDEGs	part5	no	Ubi	Ubi_down
ENSG00000198483	Q8N283	ANKRD35	0.142164	0.00080099	-1.05419	-2.8157	NDEPs_DEGs	part28	sig	Ubi	Ubi_down
ENSG00000198561	O60716	CTNND1	0.00331038	4.71e-05	-0.52087	-0.8028	NDEPs_NDEGs	part5	no	Ubi	Ubi_down
ENSG00000198589	P50851	LRBA	0.00625661	1.26e-13	-0.89932	-1.8397	DEPs_DEGs	part1379	sig	Ubi	Ubi_down
ENSG00000198677	Q6PGP7	TTC37	0.957628	0.004551	-0.00602976	-0.541	NDEPs_NDEGs	part5	no	Ubi	Ubi_down
ENSG00000198752	Q9Y5S2	CDC42BPB	0.163678	0.099405	0.192972	-0.4748	NDEPs_NDEGs	part5	no	Ubi	Ubi_down
ENSG00000204267	Q03519	TAP2	0.110286	3.78e-05	-0.881192	-2.0772	NDEPs_DEGs	part28	sig	Ubi	Ubi_down
ENSG00000205542	P62328	TMSB4X	0.161122	0.96055	0.813718	0.0373	NDEPs_NDEGs	part5	no	Ubi	Ubi_down
ENSG00000213281	P01111	NRAS	0.181239	3.46e-07	-0.197991	-1.0292	NDEPs_DEGs	part28	sig	Ubi	Ubi_down
ENSG00000213585	P21796	VDAC1	0.0216297	0.02676	-0.452833	-0.7194	NDEPs_NDEGs	part5	no	Ubi	Ubi_down
ENSG00000213793	P0CJ79	ZNF888	0.111223	1.38e-18	-0.248809	-3.5408	NDEPs_DEGs	part28	sig	Ubi	Ubi_down
ENSG00000239306	Q96PK6	RBM14	8.01e-07	0.8112	-1.00748	-0.1082	DEPs_NDEGs	part46	sig	Ubi	Ubi_down
ENSG00000265808	O75396	SEC22B	0.214444	0.015494	-0.12274	-0.3779	NDEPs_NDEGs	part5	no	Ubi	Ubi_down
ENSG00000265972	Q9H3M7	TXNIP	0.957622	0.96055	-0.0104351	0.1767	NDEPs_NDEGs	part5	no	Ubi	Ubi_down
ENSG00000004399	Q9Y4D7	PLXND1	0.96997	0.94926	0.0133775	-0.1122	NDEPs_NDEGs	part5	no	Ubi	Ubi_down
ENSG00000009413	O60673	REV3L	0.0503376	8.49e-15	-0.344814	-2.6261	NDEPs_DEGs	part28	sig	Ubi	Ubi_down
ENSG00000021762	Q9H0X9	OSBPL5	0.000538329	0.96055	-0.491507	-0.0371	NDEPs_NDEGs	part5	no	Ubi	Ubi_down
ENSG00000023734	Q9Y3F4	STRAP	0.00162837	0.58349	-0.609268	-0.3052	DEPs_NDEGs	part46	sig	Ubi	Ubi_down
ENSG00000037757	Q9BV20	MRI1	0.0012328	0.08878	-0.711354	-0.5577	DEPs_NDEGs	part46	sig	Ubi	Ubi_down
ENSG00000049540	P15502	ELN	0.245428	0.83186	2.13647	0.4631	NDEPs_NDEGs	part5	no	Ubi	Ubi_down
ENSG00000062485	O75390	CS	0.00060601	2.3e-05	-1.17096	-1.0905	DEPs_DEGs	part1379	sig	Ubi	Ubi_down
ENSG00000079385	P13688	CEACAM1	0.0026672	4.23e-18	-0.867469	-3.7825	DEPs_DEGs	part1379	sig	Ubi	Ubi_down
ENSG00000080503	P51531	SMARCA2	0.000249895	0.00045701	-0.577344	0.5398	NDEPs_NDEGs	part5	no	Ubi	Ubi_down
ENSG00000082805	Q8IUD2	ERC1	0.00659658	9.36e-06	-0.278672	-0.8275	NDEPs_NDEGs	part5	no	Ubi	Ubi_down
ENSG00000083535	Q8WXW3	PIBF1	0.315947	0.84847	-0.175805	-0.1061	NDEPs_NDEGs	part5	no	Ubi	Ubi_down
ENSG00000089280	P35637	FUS	5.39e-05	0.082284	-0.878275	-0.2914	DEPs_NDEGs	part46	sig	Ubi	Ubi_down
ENSG00000100815	Q15643	TRIP11	0.0277385	0.00042938	-0.323236	-0.4737	NDEPs_NDEGs	part5	no	Ubi	Ubi_down
ENSG00000101849	O60907	TBL1X	0.000935498	0.0021388	-0.525487	-0.812	NDEPs_NDEGs	part5	no	Ubi	Ubi_down
ENSG00000101966	P98170	XIAP	0.492349	0.00044389	0.102788	-0.3841	NDEPs_NDEGs	part5	no	Ubi	Ubi_down
ENSG00000104897	Q15428	SF3A2	1.97e-05	0.00068099	-0.637258	0.6938	DEPs_NDEGs	part46	sig	Ubi	Ubi_down
ENSG00000104973	Q71SY5	MED25	0.330437	0.69128	-0.195989	0.1894	NDEPs_NDEGs	part5	no	Ubi	Ubi_down
ENSG00000105323	Q9BUJ2	HNRNPUL1	9e-06	0.96055	-0.823829	0.0439	DEPs_NDEGs	part46	sig	Ubi	Ubi_down
ENSG00000108175	Q9ULJ6	ZMIZ1	0.0346088	0.37197	-0.475587	0.2034	NDEPs_NDEGs	part5	no	Ubi	Ubi_down
ENSG00000108465	Q96JB5	CDK5RAP3	0.540878	0.48535	-0.124049	-0.1932	NDEPs_NDEGs	part5	no	Ubi	Ubi_down
ENSG00000108587	O95249	GOSR1	0.00326311	0.010039	-0.814646	-0.328	DEPs_NDEGs	part46	sig	Ubi	Ubi_down
ENSG00000110107	Q9UMS4	PRPF19	0.000257958	0.38473	-0.373574	-0.2862	NDEPs_NDEGs	part5	no	Ubi	Ubi_down
ENSG00000111642	Q14839	CHD4	6.73e-07	0.1557	-0.75825	0.2911	DEPs_NDEGs	part46	sig	Ubi	Ubi_down
ENSG00000113504	Q9Y666	SLC12A7	0.248703	0.063313	-0.177672	-0.82	NDEPs_NDEGs	part5	no	Ubi	Ubi_down
ENSG00000116030	P63165	SUMO1	0.0121045	0.9041	-0.431705	0.0686	NDEPs_NDEGs	part5	no	Ubi	Ubi_down
ENSG00000116750	Q9Y5K5	UCHL5	0.00582166	0.092492	-0.439434	-0.3209	NDEPs_NDEGs	part5	no	Ubi	Ubi_down
ENSG00000116871	Q3KQU3	MAP7D1	0.0890247	0.37188	-0.362054	0.3742	NDEPs_NDEGs	part5	no	Ubi	Ubi_down
ENSG00000119523	Q9H553	ALG2	0.154333	0.27247	-0.177678	-0.2487	NDEPs_NDEGs	part5	no	Ubi	Ubi_down
ENSG00000121297	Q63HK5	TSHZ3	0.00506882	0.89453	-0.538178	-0.1283	NDEPs_NDEGs	part5	no	Ubi	Ubi_down
ENSG00000125734	Q9NPR9	GPR108	0.00573357	0.84045	-0.913922	0.135	DEPs_NDEGs	part46	sig	Ubi	Ubi_down
ENSG00000126001	Q9BV73	CEP250	0.490199	4.84e-09	-0.0873525	-0.7615	NDEPs_NDEGs	part5	no	Ubi	Ubi_down
ENSG00000126457	Q99873	PRMT1	1.1e-05	0.9972	-0.926551	-0.0009	DEPs_NDEGs	part46	sig	Ubi	Ubi_down
ENSG00000127884	P30084	ECHS1	0.00393747	0.096459	-0.772075	-0.6347	DEPs_NDEGs	part46	sig	Ubi	Ubi_down
ENSG00000130830	Q00013	MPP1	0.274345	0.066367	0.354473	0.5575	NDEPs_NDEGs	part5	no	Ubi	Ubi_down
ENSG00000131503	Q8IWZ3	ANKHD1	0.00465273	0.51124	-0.410774	-0.2594	NDEPs_NDEGs	part5	no	Ubi	Ubi_down
ENSG00000133316	Q6RFH5	WDR74	0.00268217	0.28024	-0.673832	0.4997	DEPs_NDEGs	part46	sig	Ubi	Ubi_down
ENSG00000133961	P49757	NUMB	0.974733	0.36949	0.00527306	-0.1826	NDEPs_NDEGs	part5	no	Ubi	Ubi_down
ENSG00000135940	P10606	COX5B	0.278928	0.099945	-0.246697	0.413	NDEPs_NDEGs	part5	no	Ubi	Ubi_down
ENSG00000136279	Q9UJU6	DBNL	0.125453	0.1829	-0.19118	-0.4753	NDEPs_NDEGs	part5	no	Ubi	Ubi_down
ENSG00000136450	Q07955	SRSF1	3.25e-06	0.19931	-1.2674	-0.3662	DEPs_NDEGs	part46	sig	Ubi	Ubi_down
ENSG00000136518	O96019	ACTL6A	1.63e-05	0.34804	-0.661931	-0.3115	DEPs_NDEGs	part46	sig	Ubi	Ubi_down
ENSG00000139644	P55061	TMBIM6	0.469088	0.021553	0.0913685	-0.4894	NDEPs_NDEGs	part5	no	Ubi	Ubi_down
ENSG00000140350	P39687	ANP32A	1.89e-05	0.078028	-0.792186	-0.2706	DEPs_NDEGs	part46	sig	Ubi	Ubi_down
ENSG00000143155	O75663	TIPRL	0.556227	0.72551	-0.0432296	0.1319	NDEPs_NDEGs	part5	no	Ubi	Ubi_down
ENSG00000143742	P49458	SRP9	0.00100914	0.2983	-0.484808	-0.23	NDEPs_NDEGs	part5	no	Ubi	Ubi_down
ENSG00000143774	Q16774	GUK1	0.45857	0.14747	-0.109821	0.8312	NDEPs_NDEGs	part5	no	Ubi	Ubi_down
ENSG00000145907	Q13283	G3BP1	0.000450895	0.092356	-0.658404	-0.3758	DEPs_NDEGs	part46	sig	Ubi	Ubi_down
ENSG00000146535	Q03113	GNA12	0.0196741	1.57e-05	1.32047	0.7655	DEPs_NDEGs	part46	sig	Ubi	Ubi_down
ENSG00000147274	P38159	RBMX	0.000206883	0.96055	-0.646964	0.0472	DEPs_NDEGs	part46	sig	Ubi	Ubi_down
ENSG00000151065	Q8IZD4	DCP1B	0.743897	0.3711	-0.0372909	0.2479	NDEPs_NDEGs	part5	no	Ubi	Ubi_down
ENSG00000162368	P30085	CMPK1	0.489944	0.13054	-0.141065	-0.4088	NDEPs_NDEGs	part5	no	Ubi	Ubi_down
ENSG00000162521	Q09028	RBBP4	1.07e-06	0.044357	-1.24004	-0.4018	DEPs_NDEGs	part46	sig	Ubi	Ubi_down
ENSG00000162613	Q96AE4	FUBP1	8.05e-06	0.06752	-0.891336	-0.4452	DEPs_NDEGs	part46	sig	Ubi	Ubi_down
ENSG00000164104	P26583	HMGB2	3.54e-05	0.60519	-0.880233	-0.3168	DEPs_NDEGs	part46	sig	Ubi	Ubi_down
ENSG00000164327	Q6R327	RICTOR	0.795127	0.0069522	0.0360117	-0.4595	NDEPs_NDEGs	part5	no	Ubi	Ubi_down
ENSG00000165025	P43405	SYK	0.785432	2.48e-06	0.129213	-1.6268	NDEPs_DEGs	part28	sig	Ubi	Ubi_down
ENSG00000167461	P61006	RAB8A	0.26269	0.46692	-0.156059	-0.1824	NDEPs_NDEGs	part5	no	Ubi	Ubi_down
ENSG00000168961	O00182	LGALS9	0.913411	0.9635	-0.0414091	-0.0404	NDEPs_NDEGs	part5	no	Ubi	Ubi_down
ENSG00000170144	P51991	HNRNPA3	3.67e-07	0.0047711	-0.761065	-0.581	DEPs_NDEGs	part46	sig	Ubi	Ubi_down
ENSG00000170515	Q9UQ80	PA2G4	2.93e-07	0.96055	-0.588531	0.0366	DEPs_NDEGs	part46	sig	Ubi	Ubi_down
ENSG00000171453	O15160	POLR1C	9.49e-06	0.85712	-0.775706	-0.0801	DEPs_NDEGs	part46	sig	Ubi	Ubi_down
ENSG00000172115	P99999	CYCS	0.384179	0.72921	0.175928	0.4162	NDEPs_NDEGs	part5	no	Ubi	Ubi_down
ENSG00000174799	Q66GS9	CEP135	0.2924	0.50475	-0.174422	0.2664	NDEPs_NDEGs	part5	no	Ubi	Ubi_down
ENSG00000176915	Q86XL3	ANKLE2	0.100537	0.81835	-0.171224	-0.1311	NDEPs_NDEGs	part5	no	Ubi	Ubi_down
ENSG00000177565	Q9BZK7	TBL1XR1	0.018969	0.98352	-0.496446	0.0061	NDEPs_NDEGs	part5	no	Ubi	Ubi_down
ENSG00000178252	Q9NNW5	WDR6	0.939931	0.23618	0.00741829	0.1794	NDEPs_NDEGs	part5	no	Ubi	Ubi_down
ENSG00000178952	P49411	TUFM	0.0005413	0.87974	-0.388586	-0.0729	NDEPs_NDEGs	part5	no	Ubi	Ubi_down
ENSG00000185499	P15941	MUC1	0.00502719	6.49e-06	-1.29324	-2.8495	DEPs_DEGs	part1379	sig	Ubi	Ubi_down
ENSG00000185551	P24468	NR2F2	0.00690583	1.77e-09	-0.815765	1.2127	DEPs_DEGs	part1379	sig	Ubi	Ubi_down
ENSG00000186395	P13645	KRT10	0.545671	0.32708	0.184974	0.3954	NDEPs_NDEGs	part5	no	Ubi	Ubi_down
ENSG00000186522	Q9P0V9	SEPTIN10	0.0635824	0.038642	0.676876	0.5173	NDEPs_NDEGs	part5	no	Ubi	Ubi_down
ENSG00000187514	P06454	PTMA	0.00159141	0.85367	-0.589599	0.1248	DEPs_NDEGs	part46	sig	Ubi	Ubi_down
ENSG00000196498	Q9Y618	NCOR2	0.00828407	0.79364	-0.298331	0.1375	NDEPs_NDEGs	part5	no	Ubi	Ubi_down
ENSG00000196549	P08473	MME	0.000294503	5.29e-07	-1.98001	-3.3654	DEPs_DEGs	part1379	sig	Ubi	Ubi_down
ENSG00000198218	Q2TAL8	QRICH1	0.000616752	0.18595	-0.601945	-0.179	DEPs_NDEGs	part46	sig	Ubi	Ubi_down
ENSG00000198830	P05204	HMGN2	0.302825	0.96055	0.482684	0.0301	NDEPs_NDEGs	part5	no	Ubi	Ubi_down
ENSG00000239857	Q7L5D6	GET4	0.00171926	0.18354	-0.430439	-0.8151	NDEPs_NDEGs	part5	no	Ubi	Ubi_down
ENSG00000254999	Q8WUW1	BRK1	0.297213	0.001762	0.296198	0.5034	NDEPs_NDEGs	part5	no	Ubi	Ubi_down
ENSG00000005249	P31323	PRKAR2B	0.101903	1.64e-13	1.96335	3.266	NDEPs_DEGs	part28	sig	Ubi	Ubi_up
ENSG00000013297	O75508	CLDN11	0.0266635	2.41e-166	1.57094	7.8743	DEPs_DEGs	part1379	sig	Ubi	Ubi_up
ENSG00000043093	Q96GG9	DCUN1D1	0.890398	0.96055	-0.0200073	-0.0286	NDEPs_NDEGs	part5	no	Ubi	Ubi_up
ENSG00000062038	P22223	CDH3	0.282287	7.28e-06	0.416858	3.9808	NDEPs_DEGs	part28	sig	Ubi	Ubi_up
ENSG00000068654	O95602	POLR1A	3.97e-06	0.057465	-0.678914	-0.7019	DEPs_NDEGs	part46	sig	Ubi	Ubi_up
ENSG00000075239	P24752	ACAT1	0.781118	0.11516	0.0468779	0.4517	NDEPs_NDEGs	part5	no	Ubi	Ubi_up
ENSG00000079257	Q9BS40	LXN	0.0213707	2.24e-05	2.50172	2.5852	DEPs_DEGs	part1379	sig	Ubi	Ubi_up
ENSG00000082397	Q9Y2J2	EPB41L3	0.325822	0.99648	0.251773	0.0032	NDEPs_NDEGs	part5	no	Ubi	Ubi_up
ENSG00000090776	P98172	EFNB1	0.630015	0.18401	-0.0696283	0.7076	NDEPs_NDEGs	part5	no	Ubi	Ubi_up
ENSG00000091136	P07942	LAMB1	0.149444	0.44553	0.494624	-0.4659	NDEPs_NDEGs	part5	no	Ubi	Ubi_up
ENSG00000100462	O14744	PRMT5	8.05e-05	0.24997	-0.555716	-0.3487	NDEPs_NDEGs	part5	no	Ubi	Ubi_up
ENSG00000101310	Q15437	SEC23B	0.00234398	5.01e-08	-1.56874	-1.2979	DEPs_DEGs	part1379	sig	Ubi	Ubi_up
ENSG00000104687	P00390	GSR	0.110754	0.88321	0.278117	0.1611	NDEPs_NDEGs	part5	no	Ubi	Ubi_up
ENSG00000109066	Q8NE00	TMEM104	0.396183	0.87354	0.724497	-0.1399	NDEPs_NDEGs	part5	no	Ubi	Ubi_up
ENSG00000115657	Q9NP58	ABCB6	0.0581607	2.64e-05	0.273204	1.1022	NDEPs_DEGs	part28	sig	Ubi	Ubi_up
ENSG00000116774	Q9NRN5	OLFML3	0.00245285	0.079885	2.38096	0.6091	DEPs_NDEGs	part46	sig	Ubi	Ubi_up
ENSG00000117601	P01008	SERPINC1	0.00842258	0.80404	1.76771	-0.5999	DEPs_NDEGs	part46	sig	Ubi	Ubi_up
ENSG00000118271	P02766	TTR	0.00142976	0.076809	1.1454	-2.5918	DEPs_NDEGs	part46	sig	Ubi	Ubi_up
ENSG00000119638	Q8TD19	NEK9	0.215538	0.17623	-0.146535	0.2046	NDEPs_NDEGs	part5	no	Ubi	Ubi_up
ENSG00000120549	Q5T5P2	KIAA1217	0.134417	0.25647	0.266413	-0.4889	NDEPs_NDEGs	part5	no	Ubi	Ubi_up
ENSG00000128923	Q8NBR6	MINDY2	0.129072	0.003741	0.448857	1.1154	NDEPs_DEGs	part28	sig	Ubi	Ubi_up
ENSG00000136699	Q9NXE4	SMPD4	0.0119745	0.0075175	-0.381416	-0.4197	NDEPs_NDEGs	part5	no	Ubi	Ubi_up
ENSG00000137824	Q96TC7	RMDN3	0.859691	0.069016	-0.05005	-0.4372	NDEPs_NDEGs	part5	no	Ubi	Ubi_up
ENSG00000137845	O14672	ADAM10	0.00142303	6.02e-06	-0.492425	-0.7399	NDEPs_NDEGs	part5	no	Ubi	Ubi_up
ENSG00000138080	Q9Y6C2	EMILIN1	0.00170077	9.57e-08	1.81759	2.042	DEPs_DEGs	part1379	sig	Ubi	Ubi_up
ENSG00000138756	Q9NSY1	BMP2K	0.488237	1.01e-05	0.12365	-1.2342	NDEPs_DEGs	part28	sig	Ubi	Ubi_up
ENSG00000140400	Q9NTJ4	MAN2C1	0.0545714	0.12509	0.291113	0.2082	NDEPs_NDEGs	part5	no	Ubi	Ubi_up
ENSG00000141968	P15498	VAV1	0.669522	0.96055	0.217613	-0.1045	NDEPs_NDEGs	part5	no	Ubi	Ubi_up
ENSG00000145362	Q01484	ANK2	0.0998076	2.69e-06	0.93682	2.18	NDEPs_DEGs	part28	sig	Ubi	Ubi_up
ENSG00000149131	P05155	SERPING1	0.252213	0.006344	0.342412	2.0023	NDEPs_DEGs	part28	sig	Ubi	Ubi_up
ENSG00000149577	Q8NBJ9	SIDT2	0.153744	0.40719	0.669102	0.3614	NDEPs_NDEGs	part5	no	Ubi	Ubi_up
ENSG00000151694	P78536	ADAM17	0.673975	0.93192	0.10567	-0.1517	NDEPs_NDEGs	part5	no	Ubi	Ubi_up
ENSG00000155962	O15247	CLIC2	0.0549429	0.16831	0.711109	0.8519	NDEPs_NDEGs	part5	no	Ubi	Ubi_up
ENSG00000162692	P19320	VCAM1	0.0110244	7.07e-06	1.92868	3.2531	DEPs_DEGs	part1379	sig	Ubi	Ubi_up
ENSG00000164144	P53367	ARFIP1	0.0223513	0.00031417	-0.816297	-0.6888	DEPs_NDEGs	part46	sig	Ubi	Ubi_up
ENSG00000166747	O43747	AP1G1	0.0178401	6.23e-10	-0.495314	-1.204	NDEPs_DEGs	part28	sig	Ubi	Ubi_up
ENSG00000169764	Q16851	UGP2	8.17e-06	0.023928	0.741992	0.5341	DEPs_NDEGs	part46	sig	Ubi	Ubi_up
ENSG00000171403	P35527	KRT9	0.467254	0.091003	0.281468	-3.307	NDEPs_NDEGs	part5	no	Ubi	Ubi_up
ENSG00000174106	Q9Y2U8	LEMD3	0.50686	0.58045	0.124421	-0.1754	NDEPs_NDEGs	part5	no	Ubi	Ubi_up
ENSG00000176903	Q8ND90	PNMA1	0.633687	3.9e-07	0.162599	1.1309	NDEPs_DEGs	part28	sig	Ubi	Ubi_up
ENSG00000177119	Q4KMQ2	ANO6	0.00339149	3.6e-08	0.774448	1.0421	DEPs_DEGs	part1379	sig	Ubi	Ubi_up
ENSG00000183856	Q86VI3	IQGAP3	0.319165	0.25728	-0.296919	-1.5307	NDEPs_NDEGs	part5	no	Ubi	Ubi_up
ENSG00000184634	Q93074	MED12	0.424557	0.87078	-0.119836	-0.0878	NDEPs_NDEGs	part5	no	Ubi	Ubi_up
ENSG00000184922	O95466	FMNL1	0.178525	0.75397	0.651308	-0.453	NDEPs_NDEGs	part5	no	Ubi	Ubi_up
ENSG00000188313	O15162	PLSCR1	0.00660091	0.079991	1.49794	0.9771	DEPs_NDEGs	part46	sig	Ubi	Ubi_up
ENSG00000196405	Q9UI08	EVL	0.109587	0.030215	-0.508633	-0.4189	NDEPs_NDEGs	part5	no	Ubi	Ubi_up
ENSG00000197747	P60903	S100A10	0.033233	0.24703	0.518534	0.8906	NDEPs_NDEGs	part5	no	Ubi	Ubi_up
ENSG00000228278	P19652	ORM2	0.0077585	8.29e-05	0.836827	-3.1723	DEPs_DEGs	part1379	sig	Ubi	Ubi_up
ENSG00000231500	P62269	RPS18	0.0931396	4.13e-05	-0.133063	0.7623	NDEPs_NDEGs	part5	no	Ubi	Ubi_up
ENSG00000004700	P46063	RECQL	0.967091	0.081077	0.00454538	-0.4935	NDEPs_NDEGs	part5	no	Ubi	Ubi_up
ENSG00000011465	P07585	DCN	9.25e-06	1.56e-09	2.6677	2.2472	DEPs_DEGs	part1379	sig	Ubi	Ubi_up
ENSG00000013364	Q14764	MVP	0.00550527	0.22102	1.07466	0.7789	DEPs_NDEGs	part46	sig	Ubi	Ubi_up
ENSG00000024422	Q9NZN4	EHD2	0.0184219	6.05e-05	2.13815	1.0779	DEPs_DEGs	part1379	sig	Ubi	Ubi_up
ENSG00000033050	Q9UG63	ABCF2	0.177332	0.0059378	-0.332132	0.5162	NDEPs_NDEGs	part5	no	Ubi	Ubi_up
ENSG00000035403	P18206	VCL	0.0137201	0.96055	1.17779	-0.0708	DEPs_NDEGs	part46	sig	Ubi	Ubi_up
ENSG00000057294	Q99959	PKP2	0.0728245	0.98522	-1.31531	-0.0163	NDEPs_NDEGs	part5	no	Ubi	Ubi_up
ENSG00000070182	P11277	SPTB	0.635915	0.00853	-0.1722	1.2684	NDEPs_DEGs	part28	sig	Ubi	Ubi_up
ENSG00000074755	O43149	ZZEF1	0.0028273	0.0084194	-0.32996	-0.5677	NDEPs_NDEGs	part5	no	Ubi	Ubi_up
ENSG00000075624	P60709	ACTB	0.000509321	0.20696	0.764026	0.3895	DEPs_NDEGs	part46	sig	Ubi	Ubi_up
ENSG00000076513	Q8IZ07	ANKRD13A	0.23124	0.81574	0.214486	0.1849	NDEPs_NDEGs	part5	no	Ubi	Ubi_up
ENSG00000077235	Q12789	GTF3C1	9.28e-05	0.0030201	-0.358327	-0.5393	NDEPs_NDEGs	part5	no	Ubi	Ubi_up
ENSG00000078668	Q9Y277	VDAC3	0.00130079	0.8134	-0.48894	0.0736	NDEPs_NDEGs	part5	no	Ubi	Ubi_up
ENSG00000078902	Q9H0E2	TOLLIP	0.100806	0.078459	0.222513	0.4935	NDEPs_NDEGs	part5	no	Ubi	Ubi_up
ENSG00000079308	Q9HBL0	TNS1	0.00924766	6.25e-18	1.6082	2.3425	DEPs_DEGs	part1379	sig	Ubi	Ubi_up
ENSG00000079739	P36871	PGM1	8.12e-05	2.42e-07	1.62663	1.5311	DEPs_DEGs	part1379	sig	Ubi	Ubi_up
ENSG00000087086	P02792	FTL	0.0353005	1.21e-11	3.67291	2.2686	DEPs_DEGs	part1379	sig	Ubi	Ubi_up
ENSG00000087460	P63092	GNAS	0.347283	0.10115	0.185527	-0.6255	NDEPs_NDEGs	part5	no	Ubi	Ubi_up
ENSG00000091164	O43396	TXNL1	0.00264965	0.079002	-0.37189	0.2561	NDEPs_NDEGs	part5	no	Ubi	Ubi_up
ENSG00000093010	P21964	COMT	0.00611767	9.44e-09	0.640733	1.103	DEPs_DEGs	part1379	sig	Ubi	Ubi_up
ENSG00000096384	P08238	HSP90AB1	0.000230032	0.061616	-0.515077	0.3521	NDEPs_NDEGs	part5	no	Ubi	Ubi_up
ENSG00000100243	P00387	CYB5R3	0.00016268	3.94e-05	0.566261	1.0259	NDEPs_DEGs	part28	sig	Ubi	Ubi_up
ENSG00000100316	P39023	RPL3	0.318144	1.23e-07	-0.107163	0.9875	NDEPs_NDEGs	part5	no	Ubi	Ubi_up
ENSG00000100519	P62333	PSMC6	0.579806	0.47833	-0.0786619	-0.1502	NDEPs_NDEGs	part5	no	Ubi	Ubi_up
ENSG00000100568	Q9UEU0	VTI1B	0.820532	0.96055	0.0358467	0.064	NDEPs_NDEGs	part5	no	Ubi	Ubi_up
ENSG00000101335	P24844	MYL9	0.000880138	5.43e-11	2.83847	2.9057	DEPs_DEGs	part1379	sig	Ubi	Ubi_up
ENSG00000101558	Q9P0L0	VAPA	0.698688	6.9e-05	0.034913	0.614	NDEPs_NDEGs	part5	no	Ubi	Ubi_up
ENSG00000102900	Q8N1F7	NUP93	4.24e-05	0.17576	-0.533713	-0.3554	NDEPs_NDEGs	part5	no	Ubi	Ubi_up
ENSG00000105220	P06744	GPI	0.00420716	0.96055	0.460248	-0.0877	NDEPs_NDEGs	part5	no	Ubi	Ubi_up
ENSG00000105372	P39019	RPS19	0.0168494	1.96e-05	-0.163081	0.9501	NDEPs_NDEGs	part5	no	Ubi	Ubi_up
ENSG00000105576	O14787	TNPO2	0.0786574	0.63214	-0.269054	0.0966	NDEPs_NDEGs	part5	no	Ubi	Ubi_up
ENSG00000105974	Q03135	CAV1	0.00879991	0.15926	2.31926	1.1353	DEPs_NDEGs	part46	sig	Ubi	Ubi_up
ENSG00000106105	P41250	GARS1	0.522576	0.89429	0.122055	-0.0964	NDEPs_NDEGs	part5	no	Ubi	Ubi_up
ENSG00000106546	P35869	AHR	0.19378	0.046236	0.462152	0.7015	NDEPs_NDEGs	part5	no	Ubi	Ubi_up
ENSG00000107796	P62736	ACTA2	0.01403	2.28e-14	2.85446	3.6704	DEPs_DEGs	part1379	sig	Ubi	Ubi_up
ENSG00000108262	Q9Y2X7	GIT1	0.000237393	0.85189	-0.573688	0.1014	NDEPs_NDEGs	part5	no	Ubi	Ubi_up
ENSG00000108821	P02452	COL1A1	0.00010842	0.31604	0.848013	0.7835	DEPs_NDEGs	part46	sig	Ubi	Ubi_up
ENSG00000108828	Q99536	VAT1	0.000439179	0.00016514	1.68069	1.5999	DEPs_DEGs	part1379	sig	Ubi	Ubi_up
ENSG00000109846	P02511	CRYAB	0.068086	0.94381	1.57281	0.3064	NDEPs_NDEGs	part5	no	Ubi	Ubi_up
ENSG00000111799	Q99715	COL12A1	0.00027176	0.12972	3.25325	1.2873	DEPs_NDEGs	part46	sig	Ubi	Ubi_up
ENSG00000112343	O00635	TRIM38	0.654676	0.14701	-0.0631003	-0.3824	NDEPs_NDEGs	part5	no	Ubi	Ubi_up
ENSG00000113643	P54136	RARS1	7.79e-05	0.03706	-0.441466	-0.4306	NDEPs_NDEGs	part5	no	Ubi	Ubi_up
ENSG00000113657	Q14195	DPYSL3	1.91e-05	2.91e-21	3.44036	4.4009	DEPs_DEGs	part1379	sig	Ubi	Ubi_up
ENSG00000113712	P48729	CSNK1A1	0.0285438	0.015532	-0.319531	-0.5839	NDEPs_NDEGs	part5	no	Ubi	Ubi_up
ENSG00000113721	P09619	PDGFRB	0.462412	0.35258	0.167713	0.2597	NDEPs_NDEGs	part5	no	Ubi	Ubi_up
ENSG00000113889	P01042	KNG1	0.00245087	0.41946	0.661891	-1.4574	DEPs_NDEGs	part46	sig	Ubi	Ubi_up
ENSG00000114353	P04899	GNAI2	0.000556118	1.82e-05	0.72218	0.8309	DEPs_NDEGs	part46	sig	Ubi	Ubi_up
ENSG00000114391	P83731	RPL24	0.0891061	1.92e-07	-0.450819	1.1617	NDEPs_DEGs	part28	sig	Ubi	Ubi_up
ENSG00000115310	Q9NQC3	RTN4	4.19e-06	0.15998	1.15016	0.6489	DEPs_NDEGs	part46	sig	Ubi	Ubi_up
ENSG00000115641	Q14192	FHL2	2.47e-05	7.41e-11	2.02536	3.492	DEPs_DEGs	part1379	sig	Ubi	Ubi_up
ENSG00000116521	O14828	SCAMP3	0.366711	0.87797	-0.196847	-0.098	NDEPs_NDEGs	part5	no	Ubi	Ubi_up
ENSG00000117519	Q15417	CNN3	0.0432043	0.010835	1.80927	0.8208	DEPs_NDEGs	part46	sig	Ubi	Ubi_up
ENSG00000118137	P02647	APOA1	0.00634744	6.11e-29	0.535056	5.0165	NDEPs_DEGs	part28	sig	Ubi	Ubi_up
ENSG00000118855	Q9H3U5	MFSD1	0.0114077	0.19359	2.55961	0.434	DEPs_NDEGs	part46	sig	Ubi	Ubi_up
ENSG00000120708	Q15582	TGFBI	0.00331718	0.08426	2.00648	-1.1477	DEPs_NDEGs	part46	sig	Ubi	Ubi_up
ENSG00000120885	P10909	CLU	0.663857	1.93e-06	0.228413	2.7631	NDEPs_DEGs	part28	sig	Ubi	Ubi_up
ENSG00000122786	Q05682	CALD1	0.0159339	3.45e-18	2.3888	2.1821	DEPs_DEGs	part1379	sig	Ubi	Ubi_up
ENSG00000123384	Q07954	LRP1	0.000366156	0.00019712	0.756109	1.176	DEPs_DEGs	part1379	sig	Ubi	Ubi_up
ENSG00000123992	Q9ULA0	DNPEP	0.620548	0.58218	-0.0989625	0.1762	NDEPs_NDEGs	part5	no	Ubi	Ubi_up
ENSG00000124486	Q93008	USP9X	0.204637	0.00083946	-0.220237	-1.5857	NDEPs_DEGs	part28	sig	Ubi	Ubi_up
ENSG00000125257	O15439	ABCC4	0.238105	0.5506	0.177602	0.3704	NDEPs_NDEGs	part5	no	Ubi	Ubi_up
ENSG00000126247	P04632	CAPNS1	0.0071483	0.28685	0.349686	-0.3502	NDEPs_NDEGs	part5	no	Ubi	Ubi_up
ENSG00000127314	P61224	RAP1B	0.0659843	0.36823	0.197959	-0.5205	NDEPs_NDEGs	part5	no	Ubi	Ubi_up
ENSG00000127481	Q5T4S7	UBR4	0.00755423	0.049109	-0.335578	-0.483	NDEPs_NDEGs	part5	no	Ubi	Ubi_up
ENSG00000127824	P68366	TUBA4A	0.0527478	0.96055	1.2316	-0.1421	NDEPs_NDEGs	part5	no	Ubi	Ubi_up
ENSG00000128245	Q04917	YWHAH	0.625778	0.45061	0.0550471	0.3189	NDEPs_NDEGs	part5	no	Ubi	Ubi_up
ENSG00000130203	P02649	APOE	0.0853683	0.019718	1.35334	1.6986	NDEPs_DEGs	part28	sig	Ubi	Ubi_up
ENSG00000130208	P02654	APOC1	0.164359	NA	0.599837	1.409	NDEPs_NDEGs	part5	no	Ubi	Ubi_up
ENSG00000131711	P46821	MAP1B	0.413799	0.33002	0.15131	0.4259	NDEPs_NDEGs	part5	no	Ubi	Ubi_up
ENSG00000131966	Q9NZ32	ACTR10	0.217979	0.019419	0.297952	0.4122	NDEPs_NDEGs	part5	no	Ubi	Ubi_up
ENSG00000133030	Q6WCQ1	MPRIP	0.000397913	0.50675	1.28095	0.1949	DEPs_NDEGs	part46	sig	Ubi	Ubi_up
ENSG00000133392	P35749	MYH11	0.036237	7.51e-40	3.51448	6.132	DEPs_DEGs	part1379	sig	Ubi	Ubi_up
ENSG00000134308	P27348	YWHAQ	0.994612	0.91994	0.000791751	0.1167	NDEPs_NDEGs	part5	no	Ubi	Ubi_up
ENSG00000134873	P78369	CLDN10	0.00340195	0.0088536	1.25851	-2.3248	DEPs_DEGs	part1379	sig	Ubi	Ubi_up
ENSG00000135916	Q9NQX7	ITM2C	0.618874	0.19296	-0.0995698	0.4582	NDEPs_NDEGs	part5	no	Ubi	Ubi_up
ENSG00000136546	Q01118	SCN7A	0.241127	4.27e-50	0.791303	8.2021	NDEPs_DEGs	part28	sig	Ubi	Ubi_up
ENSG00000137491	O94956	SLCO2B1	0.0718377	1.37e-07	2.32924	2.6769	NDEPs_DEGs	part28	sig	Ubi	Ubi_up
ENSG00000137801	P07996	THBS1	0.0145673	0.31812	3.28799	1.3516	DEPs_NDEGs	part46	sig	Ubi	Ubi_up
ENSG00000138061	Q16678	CYP1B1	0.559946	0.98352	0.480284	0.024	NDEPs_NDEGs	part5	no	Ubi	Ubi_up
ENSG00000138071	P61160	ACTR2	0.0173778	0.0002328	0.557375	-0.6853	NDEPs_NDEGs	part5	no	Ubi	Ubi_up
ENSG00000138449	Q9NP59	SLC40A1	0.112668	0.19342	0.788569	0.793	NDEPs_NDEGs	part5	no	Ubi	Ubi_up
ENSG00000139329	P51884	LUM	4.52e-06	0.35524	2.6161	-1.0329	DEPs_NDEGs	part46	sig	Ubi	Ubi_up
ENSG00000140416	P09493	TPM1	0.0260127	5.69e-08	2.73972	1.7662	DEPs_DEGs	part1379	sig	Ubi	Ubi_up
ENSG00000140464	P29590	PML	0.493212	0.028292	0.151093	0.4784	NDEPs_NDEGs	part5	no	Ubi	Ubi_up
ENSG00000140553	Q9H3U1	UNC45A	0.0615163	0.045589	-0.172392	0.354	NDEPs_NDEGs	part5	no	Ubi	Ubi_up
ENSG00000140988	P15880	RPS2	0.000298405	6.61e-09	-0.373953	0.9633	NDEPs_NDEGs	part5	no	Ubi	Ubi_up
ENSG00000141338	O94911	ABCA8	0.0409582	9.31e-09	1.6626	2.6261	DEPs_DEGs	part1379	sig	Ubi	Ubi_up
ENSG00000142168	P00441	SOD1	0.00619958	0.00016685	0.775469	0.8037	DEPs_NDEGs	part46	sig	Ubi	Ubi_up
ENSG00000142173	P12110	COL6A2	7.97e-05	0.00048335	2.8678	1.0342	DEPs_DEGs	part1379	sig	Ubi	Ubi_up
ENSG00000142669	Q9H299	SH3BGRL3	0.0779898	0.68115	0.546798	-0.3679	NDEPs_NDEGs	part5	no	Ubi	Ubi_up
ENSG00000142798	P98160	HSPG2	0.00315616	0.96055	2.09564	0.122	DEPs_NDEGs	part46	sig	Ubi	Ubi_up
ENSG00000143226	P12318	FCGR2A	0.0320332	0.00035989	1.08205	2.091	DEPs_DEGs	part1379	sig	Ubi	Ubi_up
ENSG00000144744	Q8TBC4	UBA3	0.0325531	0.095835	-0.236743	-0.2101	NDEPs_NDEGs	part5	no	Ubi	Ubi_up
ENSG00000147065	P26038	MSN	0.000722519	0.89596	0.782638	0.1957	DEPs_NDEGs	part46	sig	Ubi	Ubi_up
ENSG00000147649	Q86UE4	MTDH	0.0187748	0.96055	-0.386797	-0.0567	NDEPs_NDEGs	part5	no	Ubi	Ubi_up
ENSG00000149499	Q32P44	EML3	0.0472466	7.25e-08	0.345046	1.0732	NDEPs_DEGs	part28	sig	Ubi	Ubi_up
ENSG00000150093	P05556	ITGB1	0.00801256	0.96055	0.483142	0.0442	NDEPs_NDEGs	part5	no	Ubi	Ubi_up
ENSG00000152492	Q8IVM0	CCDC50	0.0450817	0.071985	0.383459	0.569	NDEPs_NDEGs	part5	no	Ubi	Ubi_up
ENSG00000158874	P02652	APOA2	0.714174	0.70284	0.100342	-1.0704	NDEPs_NDEGs	part5	no	Ubi	Ubi_up
ENSG00000159176	P21291	CSRP1	0.00134872	0.00025142	2.62745	1.4344	DEPs_DEGs	part1379	sig	Ubi	Ubi_up
ENSG00000162434	P23458	JAK1	0.497602	0.87612	-0.0888089	-0.1197	NDEPs_NDEGs	part5	no	Ubi	Ubi_up
ENSG00000162576	Q9BRK3	MXRA8	0.0951933	1.63e-11	0.72958	1.7689	NDEPs_DEGs	part28	sig	Ubi	Ubi_up
ENSG00000163297	P58335	ANTXR2	0.0244992	0.00074612	1.10081	1.2425	DEPs_DEGs	part1379	sig	Ubi	Ubi_up
ENSG00000163359	P12111	COL6A3	1.08e-05	0.13453	2.57654	0.8489	DEPs_NDEGs	part46	sig	Ubi	Ubi_up
ENSG00000163631	P02768	ALB	0.0061257	0.49302	0.623389	-1.1811	DEPs_NDEGs	part46	sig	Ubi	Ubi_up
ENSG00000164111	P08758	ANXA5	0.00516797	0.93469	0.352421	-0.1029	NDEPs_NDEGs	part5	no	Ubi	Ubi_up
ENSG00000164733	P07858	CTSB	0.307752	0.96055	0.812017	-0.1012	NDEPs_NDEGs	part5	no	Ubi	Ubi_up
ENSG00000164828	O94901	SUN1	0.129665	0.48141	0.867407	0.2812	NDEPs_NDEGs	part5	no	Ubi	Ubi_up
ENSG00000164924	P63104	YWHAZ	0.387239	0.61972	0.0882572	-0.2957	NDEPs_NDEGs	part5	no	Ubi	Ubi_up
ENSG00000165868	O43301	HSPA12A	0.00554437	1.89e-06	2.60748	1.1448	DEPs_DEGs	part1379	sig	Ubi	Ubi_up
ENSG00000166147	P35555	FBN1	0.0303598	0.96055	2.05637	-0.0942	DEPs_NDEGs	part46	sig	Ubi	Ubi_up
ENSG00000166266	Q93034	CUL5	0.0150841	0.095711	-0.269767	-0.2827	NDEPs_NDEGs	part5	no	Ubi	Ubi_up
ENSG00000166333	Q13418	ILK	0.010383	0.73066	1.18499	-0.2128	DEPs_NDEGs	part46	sig	Ubi	Ubi_up
ENSG00000166341	Q96JQ0	DCHS1	0.363134	0.89333	-0.207774	0.1785	NDEPs_NDEGs	part5	no	Ubi	Ubi_up
ENSG00000166913	P31946	YWHAB	0.827943	0.43524	-0.0221259	-0.166	NDEPs_NDEGs	part5	no	Ubi	Ubi_up
ENSG00000167658	P13639	EEF2	0.0486895	0.0005349	-0.223656	0.5797	NDEPs_NDEGs	part5	no	Ubi	Ubi_up
ENSG00000167768	P04264	KRT1	0.815578	0.96055	0.0661526	0.5039	NDEPs_NDEGs	part5	no	Ubi	Ubi_up
ENSG00000167996	P02794	FTH1	0.0195848	0.65201	1.78531	0.7439	DEPs_NDEGs	part46	sig	Ubi	Ubi_up
ENSG00000168477	P22105	TNXB	0.00541194	0.0014796	2.05151	1.7901	DEPs_DEGs	part1379	sig	Ubi	Ubi_up
ENSG00000168542	P02461	COL3A1	0.0703444	0.031313	-0.73633	-1.026	NDEPs_DEGs	part28	sig	Ubi	Ubi_up
ENSG00000169067	Q562R1	ACTBL2	0.448678	0.5758	0.180537	2.5142	NDEPs_NDEGs	part5	no	Ubi	Ubi_up
ENSG00000169071	Q01974	ROR2	0.604301	0.37982	-0.0549894	0.4243	NDEPs_NDEGs	part5	no	Ubi	Ubi_up
ENSG00000169439	P34741	SDC2	0.155793	0.038414	0.301569	0.6079	NDEPs_NDEGs	part5	no	Ubi	Ubi_up
ENSG00000169504	Q9Y696	CLIC4	0.29576	0.97433	0.217621	-0.0295	NDEPs_NDEGs	part5	no	Ubi	Ubi_up
ENSG00000169604	Q9H6X2	ANTXR1	0.00468776	2.87e-06	1.29393	1.6753	DEPs_DEGs	part1379	sig	Ubi	Ubi_up
ENSG00000170027	P61981	YWHAG	0.257593	0.27524	-0.107016	-0.3771	NDEPs_NDEGs	part5	no	Ubi	Ubi_up
ENSG00000170412	Q9NQ84	GPRC5C	0.0789084	0.37305	-2.44005	0.5144	NDEPs_NDEGs	part5	no	Ubi	Ubi_up
ENSG00000170448	Q6ZNB6	NFXL1	0.0197295	0.0014912	-0.451281	-0.8136	NDEPs_NDEGs	part5	no	Ubi	Ubi_up
ENSG00000170581	P52630	STAT2	0.0172595	0.2372	0.547874	0.4432	NDEPs_NDEGs	part5	no	Ubi	Ubi_up
ENSG00000170889	P46781	RPS9	0.108097	4.42e-10	-0.157588	1.4526	NDEPs_DEGs	part28	sig	Ubi	Ubi_up
ENSG00000170955	Q969G5	CAVIN3	0.0229671	2.8e-12	2.01923	2.4394	DEPs_DEGs	part1379	sig	Ubi	Ubi_up
ENSG00000171314	P18669	PGAM1	0.0110488	0.68526	0.358914	-0.1961	NDEPs_NDEGs	part5	no	Ubi	Ubi_up
ENSG00000171557	P02679	FGG	0.398978	0.0021918	0.318867	3.5488	NDEPs_DEGs	part28	sig	Ubi	Ubi_up
ENSG00000171564	P02675	FGB	0.524789	0.62703	0.254682	-1.8523	NDEPs_NDEGs	part5	no	Ubi	Ubi_up
ENSG00000171863	P62081	RPS7	0.633913	2.02e-06	0.0573996	0.9978	NDEPs_NDEGs	part5	no	Ubi	Ubi_up
ENSG00000171992	Q8N3V7	SYNPO	0.00356778	1.76e-16	2.50019	4.1976	DEPs_DEGs	part1379	sig	Ubi	Ubi_up
ENSG00000172403	Q9UMS6	SYNPO2	0.0311196	0.0026017	2.21191	1.7132	DEPs_DEGs	part1379	sig	Ubi	Ubi_up
ENSG00000173402	Q14118	DAG1	0.0137388	0.95993	1.29913	0.0829	DEPs_NDEGs	part46	sig	Ubi	Ubi_up
ENSG00000174437	P16615	ATP2A2	0.412532	0.0020037	-0.137543	-1.1288	NDEPs_DEGs	part28	sig	Ubi	Ubi_up
ENSG00000175899	P01023	A2M	0.0344426	0.014377	0.659557	1.429	DEPs_DEGs	part1379	sig	Ubi	Ubi_up
ENSG00000176014	Q9BUF5	TUBB6	0.00435751	0.088587	0.692666	0.9886	DEPs_NDEGs	part46	sig	Ubi	Ubi_up
ENSG00000176788	P80723	BASP1	0.146249	0.96055	0.820566	-0.0761	NDEPs_NDEGs	part5	no	Ubi	Ubi_up
ENSG00000178462	A6NHL2	TUBAL3	0.0112794	0.56958	0.464637	-2.5374	NDEPs_NDEGs	part5	no	Ubi	Ubi_up
ENSG00000181045	Q86WA9	SLC26A11	0.385828	0.00051509	2.53985	0.7498	NDEPs_NDEGs	part5	no	Ubi	Ubi_up
ENSG00000183386	Q13643	FHL3	0.000290033	0.0001771	1.35087	1.1664	DEPs_DEGs	part1379	sig	Ubi	Ubi_up
ENSG00000184432	P35606	COPB2	0.074581	0.00027875	-0.269016	-0.7866	NDEPs_NDEGs	part5	no	Ubi	Ubi_up
ENSG00000185359	O14964	HGS	0.722002	0.082773	-0.0278133	-0.4267	NDEPs_NDEGs	part5	no	Ubi	Ubi_up
ENSG00000187955	Q05707	COL14A1	0.000159248	2.52e-08	2.99763	1.5969	DEPs_DEGs	part1379	sig	Ubi	Ubi_up
ENSG00000196586	Q9UM54	MYO6	0.00217199	6.68e-16	-0.555492	-1.0697	NDEPs_DEGs	part28	sig	Ubi	Ubi_up
ENSG00000196924	P21333	FLNA	0.000457722	0.038324	1.59445	0.7452	DEPs_NDEGs	part46	sig	Ubi	Ubi_up
ENSG00000197043	P08133	ANXA6	4.72e-05	9.24e-11	1.39136	1.8697	DEPs_DEGs	part1379	sig	Ubi	Ubi_up
ENSG00000197249	P01009	SERPINA1	0.0131144	0.039751	0.635606	-2.05	DEPs_DEGs	part1379	sig	Ubi	Ubi_up
ENSG00000197879	O00159	MYO1C	0.00730166	0.96055	1.10146	-0.0591	DEPs_NDEGs	part46	sig	Ubi	Ubi_up
ENSG00000197956	P06703	S100A6	0.125143	0.019529	0.247943	1.136	NDEPs_DEGs	part28	sig	Ubi	Ubi_up
ENSG00000198380	Q06210	GFPT1	0.0874134	0.0080885	-0.484293	-0.756	NDEPs_NDEGs	part5	no	Ubi	Ubi_up
ENSG00000198563	Q13838	DDX39B	9.49e-06	0.00031507	-0.676116	-0.5924	DEPs_NDEGs	part46	sig	Ubi	Ubi_up
ENSG00000198755	P62906	RPL10A	0.0174615	2.05e-06	-0.378165	0.8168	NDEPs_NDEGs	part5	no	Ubi	Ubi_up
ENSG00000205726	Q15811	ITSN1	0.0573661	0.00071069	0.493913	0.7375	NDEPs_NDEGs	part5	no	Ubi	Ubi_up
ENSG00000213722	O95865	DDAH2	0.919006	0.005749	-0.0326809	0.6957	NDEPs_NDEGs	part5	no	Ubi	Ubi_up
ENSG00000240972	P14174	MIF	0.87023	0.23016	-0.0246317	2.2153	NDEPs_NDEGs	part5	no	Ubi	Ubi_up
ENSG00000073711	Q06190	PPP2R3A	0.669564	0.62199	0.068551	-0.1612	NDEPs_NDEGs	part5	no	Ubi	Ubi_up_down
ENSG00000149182	Q8N6H7	ARFGAP2	0.111798	0.88864	-0.261373	0.0705	NDEPs_NDEGs	part5	no	Ubi	Ubi_up_down
ENSG00000166226	P78371	CCT2	0.00895386	0.20922	-0.185191	-0.426	NDEPs_NDEGs	part5	no	Ubi	Ubi_up_down
ENSG00000004939	P02730	SLC4A1	0.77218	0.038105	-0.109449	-2.2221	NDEPs_DEGs	part28	sig	Ubi	Ubi_up_down
ENSG00000005810	O75592	MYCBP2	0.834305	0.43183	-0.0168421	0.1913	NDEPs_NDEGs	part5	no	Ubi	Ubi_up_down
ENSG00000015479	P43243	MATR3	2.37e-06	0.017637	-0.867988	-0.7864	DEPs_NDEGs	part46	sig	no	Ubi_up_down
ENSG00000026025	P08670	VIM	0.000360432	4.28e-07	0.688392	1.678	DEPs_DEGs	part1379	sig	Ubi	Ubi_up_down
ENSG00000047315	P30876	POLR2B	0.00164448	6.73e-05	-0.429579	-0.4649	NDEPs_NDEGs	part5	no	Ubi	Ubi_up_down
ENSG00000047849	P27816	MAP4	0.75745	0.67271	-0.0398155	-0.1356	NDEPs_NDEGs	part5	no	Ubi	Ubi_up_down
ENSG00000054654	Q8WXH0	SYNE2	0.677519	NA	-0.0828501	0.5938	NDEPs_NDEGs	part5	no	Ubi	Ubi_up_down
ENSG00000072110	P12814	ACTN1	0.00020037	0.14466	1.72074	0.5351	DEPs_NDEGs	part46	sig	Ubi	Ubi_up_down
ENSG00000074800	P06733	ENO1	0.0271914	0.014369	0.247543	-0.6568	NDEPs_NDEGs	part5	no	Ubi	Ubi_up_down
ENSG00000079819	O43491	EPB41L2	0.0709614	0.85657	0.598683	0.1958	NDEPs_NDEGs	part5	no	Ubi	Ubi_up_down
ENSG00000086758	Q7Z6Z7	HUWE1	0.00164283	0.0061038	-0.369974	-0.6358	NDEPs_NDEGs	part5	no	Ubi	Ubi_up_down
ENSG00000091831	P03372	ESR1	0.0219425	3.92e-25	-0.448649	-4.1757	NDEPs_DEGs	part28	sig	Ubi	Ubi_up_down
ENSG00000100345	P35579	MYH9	0.0082054	0.96055	1.06475	0.0915	DEPs_NDEGs	part46	sig	Ubi	Ubi_up_down
ENSG00000101347	Q9Y3Z3	SAMHD1	0.340619	0.030651	-0.247579	-0.758	NDEPs_NDEGs	part5	no	Ubi	Ubi_up_down
ENSG00000101752	Q86YT6	MIB1	0.472744	0.21433	-0.0792186	-0.3816	NDEPs_NDEGs	part5	no	Ubi	Ubi_up_down
ENSG00000101856	O00264	PGRMC1	0.002513	0.029678	-1.03426	-1.3025	DEPs_DEGs	part1379	sig	Ubi	Ubi_up_down
ENSG00000103222	P33527	ABCC1	0.236523	0.006454	-0.161813	-0.6838	NDEPs_NDEGs	part5	no	Ubi	Ubi_up_down
ENSG00000103496	Q12846	STX4	0.709205	0.10714	-0.0578586	0.5565	NDEPs_NDEGs	part5	no	Ubi	Ubi_up_down
ENSG00000105568	P30153	PPP2R1A	0.0040618	0.90637	-0.289049	-0.0646	NDEPs_NDEGs	part5	no	Ubi	Ubi_up_down
ENSG00000107201	O95786	DDX58	0.721477	0.013401	0.0443339	-0.9584	NDEPs_NDEGs	part5	no	Ubi	Ubi_up_down
ENSG00000107581	Q14152	EIF3A	0.0849148	0.011129	-0.152395	-0.4949	NDEPs_NDEGs	part5	no	Ubi	Ubi_up_down
ENSG00000108518	P07737	PFN1	0.209011	0.96055	0.277761	-0.0518	NDEPs_NDEGs	part5	no	Ubi	Ubi_up_down
ENSG00000108829	Q96AG4	LRRC59	0.0413705	6.33e-05	-0.508609	-1.443	NDEPs_DEGs	part28	sig	Ubi	Ubi_up_down
ENSG00000109971	P11142	HSPA8	0.00191769	0.9061	-0.447054	-0.1393	NDEPs_NDEGs	part5	no	Ubi	Ubi_up_down
ENSG00000110713	P52948	NUP98	0.000176485	0.00016247	-0.554669	-0.8781	NDEPs_NDEGs	part5	no	Ubi	Ubi_up_down
ENSG00000113282	Q14677	CLINT1	0.0276942	0.0061042	-0.258352	-0.5765	NDEPs_NDEGs	part5	no	Ubi	Ubi_up_down
ENSG00000113569	O75694	NUP155	7.09e-05	0.0022553	-0.555067	-0.5851	NDEPs_NDEGs	part5	no	Ubi	Ubi_up_down
ENSG00000113648	O75367	MACROH2A1	0.263822	5.36e-06	-0.219526	-0.7073	NDEPs_NDEGs	part5	no	Ubi	Ubi_up_down
ENSG00000114395	O14569	CYB561D2	0.086128	0.10778	-0.629781	-0.5492	NDEPs_NDEGs	part5	no	no	Ubi_up_down
ENSG00000115145	O75886	STAM2	0.718408	0.042679	-0.0577731	-0.4149	NDEPs_NDEGs	part5	no	Ubi	Ubi_up_down
ENSG00000115677	Q00341	HDLBP	0.20677	0.059116	-0.22935	-0.4823	NDEPs_NDEGs	part5	no	Ubi	Ubi_up_down
ENSG00000116266	O00186	STXBP3	0.530779	0.98336	0.0835995	-0.0132	NDEPs_NDEGs	part5	no	Ubi	Ubi_up_down
ENSG00000117335	P15529	CD46	0.328641	0.027083	-0.260329	-0.4711	NDEPs_NDEGs	part5	no	Ubi	Ubi_up_down
ENSG00000119318	P54727	RAD23B	0.0347073	0.29773	-0.314866	-0.2779	NDEPs_NDEGs	part5	no	Ubi	Ubi_up_down
ENSG00000120802	P42166	TMPO	0.00138961	0.96055	-0.766026	-0.0679	DEPs_NDEGs	part46	sig	no	no
ENSG00000120802	P42167	TMPO	0.404644	0.96055	-0.133412	-0.0679	NDEPs_NDEGs	part5	no	no	no
ENSG00000122218	P53621	COPA	0.0627181	0.0051059	-0.262138	-0.5751	NDEPs_NDEGs	part5	no	Ubi	Ubi_up_down
ENSG00000133742	P00915	CA1	0.77762	0.15224	0.124842	-1.6976	NDEPs_NDEGs	part5	no	Ubi	Ubi_up_down
ENSG00000134853	P16234	PDGFRA	0.634928	0.1189	0.135311	0.8664	NDEPs_NDEGs	part5	no	Ubi	Ubi_up_down
ENSG00000136068	O75369	FLNB	0.177794	0.21555	0.456224	-0.6511	NDEPs_NDEGs	part5	no	Ubi	Ubi_up_down
ENSG00000137710	P35241	RDX	1.85e-05	0.11891	0.347056	0.3254	NDEPs_NDEGs	part5	no	Ubi	Ubi_up_down
ENSG00000138119	Q9NZM1	MYOF	0.125868	1.47e-05	0.324785	-1.2979	NDEPs_DEGs	part28	sig	Ubi	Ubi_up_down
ENSG00000143947	P62979	RPS27A	0.00363453	2.05e-05	-0.323069	1.0699	NDEPs_DEGs	part28	sig	Ubi	Ubi_up_down
ENSG00000145349	Q13557	CAMK2D	0.397234	0.35056	0.106445	-0.2561	NDEPs_NDEGs	part5	no	Ubi	Ubi_up_down
ENSG00000146648	P00533	EGFR	0.000467366	0.00019551	-0.53396	-0.9452	NDEPs_NDEGs	part5	no	Ubi	Ubi_up_down
ENSG00000149925	P04075	ALDOA	1.2e-05	0.96055	0.606572	0.1006	DEPs_NDEGs	part46	sig	Ubi	Ubi_up_down
ENSG00000151150	Q12955	ANK3	0.00322673	3.13e-07	-0.88454	-2.9409	DEPs_DEGs	part1379	sig	Ubi	Ubi_up_down
ENSG00000159352	P55036	PSMD4	0.0130296	0.26544	-0.28481	0.1925	NDEPs_NDEGs	part5	no	Ubi	Ubi_up_down
ENSG00000160789	P02545	LMNA	0.0017078	0.56781	1.1779	0.6695	DEPs_NDEGs	part46	sig	Ubi	Ubi_up_down
ENSG00000161203	Q96CW1	AP2M1	0.532958	0.82666	0.0699223	0.0635	NDEPs_NDEGs	part5	no	Ubi	Ubi_up_down
ENSG00000163399	P05023	ATP1A1	0.547897	0.0030185	0.180599	-1.4181	NDEPs_DEGs	part28	sig	Ubi	Ubi_up_down
ENSG00000163840	Q8TDB6	DTX3L	0.094934	0.1207	-0.216284	-0.5939	NDEPs_NDEGs	part5	no	Ubi	Ubi_up_down
ENSG00000164172	O96007	MOCS2	0.650182	0.00010507	-0.126559	0.5309	NDEPs_NDEGs	part5	no	no	no
ENSG00000164172	O96033	MOCS2	0.354628	0.00010507	0.391923	0.5309	NDEPs_NDEGs	part5	no	no	no
ENSG00000164692	P08123	COL1A2	0.00958206	0.5634	0.621686	0.5112	DEPs_NDEGs	part46	sig	Ubi	Ubi_up_down
ENSG00000165280	P55072	VCP	0.0915915	0.084083	-0.13047	-0.354	NDEPs_NDEGs	part5	no	Ubi	Ubi_up_down
ENSG00000166750	Q08AF3	SLFN5	0.00424401	0.00066384	-0.527511	-1.3206	NDEPs_DEGs	part28	sig	Ubi	Ubi_up_down
ENSG00000166886	Q15742	NAB2	0.369912	0.21354	-0.233032	0.6695	NDEPs_NDEGs	part5	no	Ubi	Ubi_up_down
ENSG00000168385	Q15019	SEPTIN2	0.00578512	0.80564	0.68636	-0.0911	DEPs_NDEGs	part46	sig	Ubi	Ubi_up_down
ENSG00000169567	P49773	HINT1	0.192725	0.009322	0.209718	-0.6091	NDEPs_NDEGs	part5	no	Ubi	Ubi_up_down
ENSG00000169710	P49327	FASN	0.000591296	0.0016577	-1.151	-1.2476	DEPs_DEGs	part1379	sig	Ubi	Ubi_up_down
ENSG00000172531	P62136	PPP1CA	0.00601419	0.00062323	-0.314048	-0.7389	NDEPs_NDEGs	part5	no	Ubi	Ubi_up_down
ENSG00000173821	Q63HN8	RNF213	0.781228	0.11452	-0.0662277	-0.5564	NDEPs_NDEGs	part5	no	Ubi	Ubi_up_down
ENSG00000177469	Q6NZI2	CAVIN1	0.0135806	2.65e-12	1.61495	2.034	DEPs_DEGs	part1379	sig	Ubi	Ubi_up_down
ENSG00000177733	Q13151	HNRNPA0	0.00124085	0.35203	-1.01696	0.3086	DEPs_NDEGs	part46	sig	Ubi	Ubi_up_down
ENSG00000178209	Q15149	PLEC	1.06e-05	0.64342	1.21689	0.3257	DEPs_NDEGs	part46	sig	Ubi	Ubi_up_down
ENSG00000179222	Q9Y5V3	MAGED1	0.00523658	0.44956	-0.545776	-0.486	NDEPs_NDEGs	part5	no	Ubi	Ubi_up_down
ENSG00000182718	P07355	ANXA2	5.9e-05	0.049616	1.08775	-1.0062	DEPs_DEGs	part1379	sig	Ubi	Ubi_up_down
ENSG00000182957	Q96N96	SPATA13	0.314931	0.43221	0.602369	-0.4376	NDEPs_NDEGs	part5	no	no	no
ENSG00000183020	O94973	AP2A2	0.10535	0.19039	0.211226	-0.6083	NDEPs_NDEGs	part5	no	Ubi	Ubi_up_down
ENSG00000184260	Q16777	H2AC20	0.204184	0.80963	-4.77689	-0.3608	NDEPs_NDEGs	part5	no	Ubi	Ubi_up_down
ENSG00000187837	P16403	H1-2	0.39322	0.95244	-0.241477	0.1857	NDEPs_NDEGs	part5	no	Ubi	Ubi_up_down
ENSG00000196208	Q4ZG55	GREB1	0.577864	0.10031	-0.0802833	0.9308	NDEPs_NDEGs	part5	no	Ubi	Ubi_up_down
ENSG00000196262	P62937	PPIA	0.10263	0.57351	0.137728	-0.1159	NDEPs_NDEGs	part5	no	Ubi	Ubi_up_down
ENSG00000196975	P09525	ANXA4	0.184715	0.0048412	-0.394689	-1.8783	NDEPs_DEGs	part28	sig	Ubi	Ubi_up_down
ENSG00000197694	Q13813	SPTAN1	0.00807346	0.044847	0.929668	0.4268	DEPs_NDEGs	part46	sig	Ubi	Ubi_up_down
ENSG00000198300	Q9GZU2	PEG3	0.15799	0.00021775	0.471337	2.2406	NDEPs_DEGs	part28	sig	Ubi	Ubi_up_down
ENSG00000206172	P69905	HBA1	0.739145	NA	0.145781	-3.2358	NDEPs_NDEGs	part5	no	Ubi	Ubi_up_down
ENSG00000228741	Q96N96	SPATA13	0.314931	0.07837	0.602369	-1.1804	NDEPs_NDEGs	part5	no	no	no
ENSG00000244734	P68871	HBB	0.753221	0.24821	0.125308	-2.1345	NDEPs_NDEGs	part5	no	Ubi	Ubi_up_down
ENSG00000000003	O43657	TSPAN6	0.799849	0.0068591	-0.049987	1.1581	NDEPs_DEGs	part28	sig	no	no
ENSG00000000971	P08603	CFH	0.000723802	8.4e-15	0.967469	4.1535	DEPs_DEGs	part1379	sig	no	no
ENSG00000001036	Q9BTY2	FUCA2	0.650749	0.79725	0.0480871	-0.1211	NDEPs_NDEGs	part5	no	no	no
ENSG00000001084	P48506	GCLC	0.000787703	4.02e-09	-1.05253	-3.1664	DEPs_DEGs	part1379	sig	no	no
ENSG00000001167	P23511	NFYA	0.0158539	0.023466	0.453952	-0.6954	NDEPs_NDEGs	part5	no	no	no
ENSG00000001497	Q9Y4W2	LAS1L	8.77e-07	0.96055	-0.948439	-0.035	DEPs_NDEGs	part46	sig	no	no
ENSG00000001561	Q9Y6X5	ENPP4	0.0508874	7.13e-05	0.684535	-1.2476	NDEPs_DEGs	part28	sig	no	no
ENSG00000001631	O00522	KRIT1	0.164433	0.49077	0.287512	0.1539	NDEPs_NDEGs	part5	no	no	no
ENSG00000002330	Q92934	BAD	0.912581	0.001606	-0.0188961	0.6999	NDEPs_NDEGs	part5	no	no	no
ENSG00000002586	P14209	CD99	0.073092	0.0001463	0.538788	0.8317	NDEPs_NDEGs	part5	no	no	no
ENSG00000002822	Q9Y6D9	MAD1L1	0.00324039	0.96055	-0.367253	-0.1148	NDEPs_NDEGs	part5	no	no	no
ENSG00000002834	Q14847	LASP1	0.109705	0.18425	1.46631	0.3943	NDEPs_NDEGs	part5	no	no	no
ENSG00000002933	Q96HP8	TMEM176A	0.0127493	7.2e-45	1.14534	4.2745	DEPs_DEGs	part1379	sig	no	no
ENSG00000003056	P20645	M6PR	0.155091	0.00038178	0.553325	-0.5681	NDEPs_NDEGs	part5	no	no	no
ENSG00000003096	Q9P2N7	KLHL13	0.830383	1.82e-06	-0.0979725	-1.8817	NDEPs_DEGs	part28	sig	no	no
ENSG00000003147	Q05084	ICA1	0.176017	1.16e-08	-0.722137	-1.9783	NDEPs_DEGs	part28	sig	no	no
ENSG00000003400	Q92851	CASP10	0.58116	0.30958	0.115664	-0.4975	NDEPs_NDEGs	part5	no	no	no
ENSG00000003509	Q7L592	NDUFAF7	0.00157284	0.12183	-0.527719	0.2661	NDEPs_NDEGs	part5	no	no	no
ENSG00000004139	Q6SZW1	SARM1	0.76936	0.91034	0.0489152	-0.1151	NDEPs_NDEGs	part5	no	no	no
ENSG00000004142	Q9Y2S7	POLDIP2	0.000469832	0.71098	-0.863887	-0.1292	DEPs_NDEGs	part46	sig	no	no
ENSG00000004455	P54819	AK2	0.00178065	0.010771	-0.434582	-0.2823	NDEPs_NDEGs	part5	no	no	no
ENSG00000004468	P28907	CD38	0.679935	0.0083018	0.343977	-2.3295	NDEPs_DEGs	part28	sig	no	no
ENSG00000004478	Q02790	FKBP4	9.66e-06	0.012725	-1.44599	-0.7831	DEPs_NDEGs	part46	sig	no	no
ENSG00000004487	O60341	KDM1A	4.73e-06	0.17015	-1.13451	-0.2939	DEPs_NDEGs	part46	sig	no	no
ENSG00000004534	P78332	RBM6	0.0764299	0.18621	-0.220701	-0.2968	NDEPs_NDEGs	part5	no	no	no
ENSG00000004766	Q96JG6	VPS50	0.772229	0.3803	0.0325993	-0.1592	NDEPs_NDEGs	part5	no	no	no
ENSG00000004779	O14561	NDUFAB1	0.223722	0.43483	-0.430929	0.1893	NDEPs_NDEGs	part5	no	no	no
ENSG00000004799	Q16654	PDK4	0.308555	0.038881	0.232285	2.1965	NDEPs_DEGs	part28	sig	no	no
ENSG00000004848	Q96QS3	ARX	0.435416	2.15e-40	2.78927	11.4869	NDEPs_DEGs	part28	sig	no	no
ENSG00000004864	Q9UJS0	SLC25A13	0.000364265	0.0017171	-0.919407	-0.5273	DEPs_NDEGs	part46	sig	no	no
ENSG00000004866	Q9NRC1	ST7	0.891508	0.70523	0.0197457	-0.2121	NDEPs_NDEGs	part5	no	no	no
ENSG00000004897	P30260	CDC27	0.249249	0.74417	-0.216562	-0.1355	NDEPs_NDEGs	part5	no	no	no
ENSG00000004961	P53701	HCCS	0.0108227	0.33771	-0.783473	-0.2972	DEPs_NDEGs	part46	sig	no	no
ENSG00000004975	O14641	DVL2	0.754449	0.026214	-0.044135	0.4518	NDEPs_NDEGs	part5	no	no	no
ENSG00000005020	O75563	SKAP2	0.40741	0.00087793	0.673474	0.9019	NDEPs_NDEGs	part5	no	no	no
ENSG00000005022	P05141	SLC25A5	0.0139606	0.38513	-0.779247	-0.243	DEPs_NDEGs	part46	sig	no	no
ENSG00000005073	P31270	HOXA11	0.000188173	1.33e-06	-1.10998	-4.5773	DEPs_DEGs	part1379	sig	no	no
ENSG00000005075	P52435	POLR2J	0.00802165	0.07855	-0.6776	0.4301	DEPs_NDEGs	part46	sig	no	no
ENSG00000005100	Q9H6R0	DHX33	0.822368	0.0057606	0.02143	-0.4631	NDEPs_NDEGs	part5	no	no	no
ENSG00000005108	Q9UPZ6	THSD7A	0.577364	0.94666	-0.380671	-0.2138	NDEPs_NDEGs	part5	no	no	no
ENSG00000005156	P49916	LIG3	0.000924116	2.99e-06	-0.663648	-0.9904	DEPs_NDEGs	part46	sig	no	no
ENSG00000005175	Q9H6T3	RPAP3	0.508387	0.12217	-0.1037	0.4203	NDEPs_NDEGs	part5	no	no	no
ENSG00000005187	Q53FZ2	ACSM3	0.0899394	0.069252	-1.09952	1.1831	NDEPs_NDEGs	part5	no	no	no
ENSG00000005194	Q6FI81	CIAPIN1	2.73e-05	0.15386	-0.742499	-0.2651	DEPs_NDEGs	part46	sig	no	no
ENSG00000005206	Q8TCT7	SPPL2B	0.013203	0.52769	-0.433824	-0.1917	NDEPs_NDEGs	part5	no	no	no
ENSG00000005302	Q8N5Y2	MSL3	0.00555129	0.020599	-1.04125	-0.3774	DEPs_NDEGs	part46	sig	no	no
ENSG00000005339	Q92793	CREBBP	0.0265974	0.44216	-0.3192	-0.1538	NDEPs_NDEGs	part5	no	no	no
ENSG00000005381	P05164	MPO	0.042107	0.15794	2.08375	1.225	DEPs_NDEGs	part46	sig	no	no
ENSG00000005421	P27169	PON1	0.0586655	0.027078	0.307085	1.6279	NDEPs_DEGs	part28	sig	no	no
ENSG00000005436	P16383	GCFC2	0.214481	0.43976	-0.190245	0.2362	NDEPs_NDEGs	part5	no	no	no
ENSG00000005448	Q9H977	WDR54	0.329781	0.22553	-0.294108	0.2766	NDEPs_NDEGs	part5	no	no	no
ENSG00000005469	Q9UKG9	CROT	0.457879	0.96055	-0.181541	0.0411	NDEPs_NDEGs	part5	no	no	no
ENSG00000005700	Q9P2D0	IBTK	0.115458	0.10106	-0.214914	-0.5179	NDEPs_NDEGs	part5	no	no	no
ENSG00000005801	O14628	ZNF195	0.981949	1.86e-07	-0.0060513	-1.0833	NDEPs_DEGs	part28	sig	no	no
ENSG00000005844	P20701	ITGAL	0.863337	0.063003	0.1087	-1.564	NDEPs_NDEGs	part5	no	no	no
ENSG00000005882	Q15119	PDK2	0.0588782	7.86e-08	0.293547	1.1772	NDEPs_DEGs	part28	sig	no	no
ENSG00000005884	P26006	ITGA3	0.019918	0.718	1.14011	0.4198	DEPs_NDEGs	part46	sig	no	no
ENSG00000005893	P13473	LAMP2	0.118539	0.35218	0.548362	-0.2365	NDEPs_NDEGs	part5	no	no	no
ENSG00000005961	P08514	ITGA2B	0.753471	0.94471	0.184675	-0.0983	NDEPs_NDEGs	part5	no	no	no
ENSG00000006007	Q9NZC3	GDE1	0.61609	0.96055	-0.0940663	-0.0242	NDEPs_NDEGs	part5	no	no	no
ENSG00000006059	O76009	KRT33A	0.051415	0.98352	-2.48555	0.1096	NDEPs_NDEGs	part5	no	no	no
ENSG00000006125	P63010	AP2B1	0.40129	0.14287	-0.0541462	-0.3509	NDEPs_NDEGs	part5	no	no	no
ENSG00000006282	Q8TB22	SPATA20	0.00580311	0.3779	-0.381483	0.2987	NDEPs_NDEGs	part5	no	no	no
ENSG00000006283	O43497	CACNA1G	0.0165197	0.00086691	5.53483	-1.8249	DEPs_DEGs	part1379	sig	no	no
ENSG00000006377	P56179	DLX6	0.220435	4.58e-18	-0.567275	-6.1865	NDEPs_DEGs	part28	sig	no	no
ENSG00000006451	P11233	RALA	0.0648909	0.98685	0.494352	0.0053	NDEPs_NDEGs	part5	no	no	no
ENSG00000006453	Q9UHR4	BAIAP2L1	0.81317	1.41e-05	-0.0366552	-1.5333	NDEPs_DEGs	part28	sig	no	no
ENSG00000006530	Q53H12	AGK	0.000179981	0.021116	-0.756745	-0.4001	DEPs_NDEGs	part46	sig	no	no
ENSG00000006534	P43353	ALDH3B1	0.380993	0.96055	0.45766	-0.0986	NDEPs_NDEGs	part5	no	no	no
ENSG00000006607	O94887	FARP2	0.0307626	0.77708	-0.159814	-0.0865	NDEPs_NDEGs	part5	no	no	no
ENSG00000006625	O75223	GGCT	0.019166	0.56312	-0.609813	-0.2583	DEPs_NDEGs	part46	sig	no	no
ENSG00000006712	Q8N7H5	PAF1	3.15e-06	0.027591	-1.13991	0.4236	DEPs_NDEGs	part46	sig	no	no
ENSG00000006715	P49754	VPS41	0.662687	0.98352	0.0624146	0.0152	NDEPs_NDEGs	part5	no	no	no
ENSG00000006744	Q9BQ52	ELAC2	0.00778759	0.17138	-0.327473	-0.279	NDEPs_NDEGs	part5	no	no	no
ENSG00000006747	Q9Y6U3	SCIN	0.994873	0.20387	-0.00385565	-1.1308	NDEPs_NDEGs	part5	no	no	no
ENSG00000006756	P51689	ARSD	0.812599	1.46e-10	-0.0470975	-1.3915	NDEPs_DEGs	part28	sig	no	no
ENSG00000006757	P41247	PNPLA4	0.215786	0.20654	0.307133	0.2631	NDEPs_NDEGs	part5	no	no	no
ENSG00000007062	O43490	PROM1	0.187767	0.68903	-1.43576	-0.9385	NDEPs_NDEGs	part5	no	no	no
ENSG00000007080	Q96CT7	CCDC124	0.00351747	0.1577	-0.593916	0.3184	DEPs_NDEGs	part46	sig	no	no
ENSG00000007202	Q14667	KIAA0100	0.49209	0.0052795	-0.0854965	-0.6596	NDEPs_NDEGs	part5	no	no	no
ENSG00000007237	O60861	GAS7	0.336399	0.033532	0.114021	0.6602	NDEPs_NDEGs	part5	no	no	no
ENSG00000007350	P51854	TKTL1	0.614575	0.34362	0.346891	1.8417	NDEPs_NDEGs	part5	no	no	no
ENSG00000007392	Q9NQ29	LUC7L	3.16e-05	0.41808	-0.965943	0.1437	DEPs_NDEGs	part46	sig	no	no
ENSG00000007402	Q9NY47	CACNA2D2	0.241423	0.0051268	0.669055	1.3366	NDEPs_DEGs	part28	sig	no	no
ENSG00000007923	Q9NVH1	DNAJC11	0.614989	0.010282	0.0564734	-0.4721	NDEPs_NDEGs	part5	no	no	no
ENSG00000008018	P20618	PSMB1	0.185653	0.68128	-0.215744	-0.111	NDEPs_NDEGs	part5	no	no	no
ENSG00000008130	O95544	NADK	0.394843	0.98352	0.722718	0.0093	NDEPs_NDEGs	part5	no	no	no
ENSG00000008256	O43739	CYTH3	0.109938	0.00049104	0.519405	0.7821	NDEPs_NDEGs	part5	no	no	no
ENSG00000008277	Q9P0K1	ADAM22	0.771801	0.96654	-0.0930071	0.049	NDEPs_NDEGs	part5	no	no	no
ENSG00000008282	Q16563	SYPL1	0.100611	0.008041	0.619134	0.4122	NDEPs_NDEGs	part5	no	no	no
ENSG00000008283	P49447	CYB561	0.000229364	8.8e-08	-1.46737	-1.7272	DEPs_DEGs	part1379	sig	no	no
ENSG00000008294	O60271	SPAG9	0.41518	0.31575	0.103512	-0.3256	NDEPs_NDEGs	part5	no	no	no
ENSG00000008311	Q9UDR5	AASS	0.0739656	0.37725	-0.398208	0.3595	NDEPs_NDEGs	part5	no	no	no
ENSG00000008438	O75594	PGLYRP1	0.231523	0.96055	0.559538	-0.1624	NDEPs_NDEGs	part5	no	no	no
ENSG00000008441	Q14938	NFIX	0.0282921	7.24e-18	0.963629	1.9969	DEPs_DEGs	part1379	sig	no	no
ENSG00000008838	O75448	MED24	7.04e-06	0.32444	-0.693447	-0.2158	DEPs_NDEGs	part46	sig	no	no
ENSG00000008869	Q9P2D3	HEATR5B	0.0191415	0.0027387	-0.388205	-0.5023	NDEPs_NDEGs	part5	no	no	no
ENSG00000009724	O00187	MASP2	0.0396465	0.1521	1.68692	-0.8137	DEPs_NDEGs	part46	sig	no	no
ENSG00000009780	Q8TAV0	FAM76A	0.00777019	0.92773	-0.998383	0.0774	DEPs_NDEGs	part46	sig	no	no
ENSG00000009790	Q9Y228	TRAF3IP3	0.602211	0.079127	0.398729	-1.5034	NDEPs_NDEGs	part5	no	no	no
ENSG00000009830	Q9UKY4	POMT2	0.00630585	0.002831	-0.690539	-0.6078	DEPs_NDEGs	part46	sig	no	no
ENSG00000009844	Q9NP79	VTA1	0.295365	0.35807	-0.113011	-0.1726	NDEPs_NDEGs	part5	no	no	no
ENSG00000010017	Q96S59	RANBP9	0.208574	0.45285	-0.171381	0.2404	NDEPs_NDEGs	part5	no	no	no
ENSG00000010165	Q8N6R0	EEF1AKNMT	0.00997845	0.053223	-0.32359	-0.6152	NDEPs_NDEGs	part5	no	no	no
ENSG00000010244	O43670	ZNF207	5.97e-05	0.00063519	-1.04844	-0.4376	DEPs_NDEGs	part46	sig	no	no
ENSG00000010256	P31930	UQCRC1	0.271913	0.083554	-0.139014	-0.3299	NDEPs_NDEGs	part5	no	no	no
ENSG00000010270	O95772	STARD3NL	0.372927	0.91034	0.984944	-0.1233	NDEPs_NDEGs	part5	no	no	no
ENSG00000010278	P21926	CD9	0.0413171	0.023568	0.527891	-1.2716	NDEPs_DEGs	part28	sig	no	no
ENSG00000010292	Q15021	NCAPD2	0.509725	0.027925	-0.0795743	-1.0246	NDEPs_DEGs	part28	sig	no	no
ENSG00000010322	Q9Y2I1	NISCH	0.139939	0.13789	0.219679	0.3488	NDEPs_NDEGs	part5	no	no	no
ENSG00000010327	Q9NY15	STAB1	0.000482989	1.54e-05	0.879656	2.084	DEPs_DEGs	part1379	sig	no	no
ENSG00000010404	P22304	IDS	0.256681	0.48332	0.666676	0.3461	NDEPs_NDEGs	part5	no	no	no
ENSG00000010671	Q06187	BTK	0.281568	0.40934	0.828697	0.7357	NDEPs_NDEGs	part5	no	no	no
ENSG00000010704	Q30201	HFE	0.0717696	8.56e-08	1.03938	1.1407	NDEPs_DEGs	part28	sig	no	no
ENSG00000010810	P06241	FYN	0.844427	0.9382	-0.0440747	0.1618	NDEPs_NDEGs	part5	no	no	no
ENSG00000010932	Q01740	FMO1	0.0159297	2.16e-11	2.13165	5.9907	DEPs_DEGs	part1379	sig	no	no
ENSG00000011007	Q14241	ELOA	0.166952	0.39928	0.241293	-0.1469	NDEPs_NDEGs	part5	no	no	no
ENSG00000011009	O95372	LYPLA2	0.030899	0.94381	-0.392393	-0.0865	NDEPs_NDEGs	part5	no	no	no
ENSG00000011021	P51797	CLCN6	0.0126751	0.63795	0.433468	0.1421	NDEPs_NDEGs	part5	no	no	no
ENSG00000011105	O75954	TSPAN9	0.788035	0.1996	0.0526807	0.4405	NDEPs_NDEGs	part5	no	no	no
ENSG00000011243	Q9ULX6	AKAP8L	0.0198785	0.01206	-0.362237	-0.3116	NDEPs_NDEGs	part5	no	no	no
ENSG00000011258	Q05BQ5	MBTD1	0.461244	0.96055	0.137682	-0.0592	NDEPs_NDEGs	part5	no	no	no
ENSG00000011260	Q9Y5J1	UTP18	0.000297866	0.96055	-1.17849	-0.0235	DEPs_NDEGs	part46	sig	no	no
ENSG00000011295	Q6DKK2	TTC19	0.0443097	0.90581	-0.651236	-0.1125	DEPs_NDEGs	part46	sig	no	no
ENSG00000011376	Q15031	LARS2	1.28e-08	1.06e-05	-1.23165	-1.0077	DEPs_DEGs	part1379	sig	no	no
ENSG00000011422	Q03405	PLAUR	0.223626	0.96055	0.28371	-0.2204	NDEPs_NDEGs	part5	no	no	no
ENSG00000011451	O95785	WIZ	0.00448271	0.27605	-0.436555	0.2538	NDEPs_NDEGs	part5	no	no	no
ENSG00000011454	Q9Y3P9	RABGAP1	0.0257949	0.96055	-0.260389	-0.0355	NDEPs_NDEGs	part5	no	no	no
ENSG00000011478	Q9NXS2	QPCTL	0.108087	0.030809	-0.291786	-0.5274	NDEPs_NDEGs	part5	no	no	no
ENSG00000011485	P53041	PPP5C	0.000242666	0.69589	-0.49318	-0.1226	NDEPs_NDEGs	part5	no	no	no
ENSG00000011523	Q76N32	CEP68	0.251573	0.22366	0.221165	0.4906	NDEPs_NDEGs	part5	no	no	no
ENSG00000011566	Q8IVH8	MAP4K3	0.0129215	0.99475	-0.411965	0.002	NDEPs_NDEGs	part5	no	no	no
ENSG00000011677	P34903	GABRA3	0.0117871	3.81e-14	2.97789	-6.0192	DEPs_DEGs	part1379	sig	no	no
ENSG00000012223	P02788	LTF	0.251356	NA	1.21205	3.5552	NDEPs_NDEGs	part5	no	no	no
ENSG00000012232	O43909	EXTL3	0.949033	0.90222	0.0120886	0.0956	NDEPs_NDEGs	part5	no	no	no
ENSG00000012660	Q9NYP7	ELOVL5	0.000118331	0.00040685	-1.63179	-1.0286	DEPs_DEGs	part1379	sig	no	no
ENSG00000012779	P09917	ALOX5	0.17025	0.96055	1.60128	-0.1217	NDEPs_NDEGs	part5	no	no	no
ENSG00000012817	Q9BY66	KDM5D	0.690667	0.96055	0.0449057	-0.3713	NDEPs_NDEGs	part5	no	no	no
ENSG00000012963	Q8N806	UBR7	0.0177943	0.61754	-1.25611	-0.1295	DEPs_NDEGs	part46	sig	no	no
ENSG00000012983	Q9Y4K4	MAP4K5	0.793209	0.94986	-0.0248957	0.0864	NDEPs_NDEGs	part5	no	no	no
ENSG00000013016	Q9NZN3	EHD3	0.000181417	0.01257	1.30607	0.727	DEPs_NDEGs	part46	sig	no	no
ENSG00000013288	Q9Y2E5	MAN2B2	0.564258	0.26144	-0.244855	-0.6798	NDEPs_NDEGs	part5	no	no	no
ENSG00000013374	Q9Y5A7	NUB1	0.805524	0.99693	-0.0169581	-0.0007	NDEPs_NDEGs	part5	no	no	no
ENSG00000013375	O95394	PGM3	0.457771	0.31379	-0.122404	-0.3398	NDEPs_NDEGs	part5	no	no	no
ENSG00000013392	Q9UIY3	RWDD2A	0.616091	0.068667	0.611216	0.524	NDEPs_NDEGs	part5	no	no	no
ENSG00000013503	Q9NW08	POLR3B	0.227986	0.00053905	-0.197134	-0.6629	NDEPs_NDEGs	part5	no	no	no
ENSG00000013563	P49184	DNASE1L1	0.308165	0.65227	0.558596	0.2283	NDEPs_NDEGs	part5	no	no	no
ENSG00000013583	Q9NRV9	HEBP1	0.000196584	1.11e-13	1.19104	1.8015	DEPs_DEGs	part1379	sig	no	no
ENSG00000013588	Q8NFJ5	GPRC5A	0.34015	0.59506	1.09687	-0.9691	NDEPs_NDEGs	part5	no	no	no
ENSG00000013810	Q9Y6A5	TACC3	0.287507	0.1493	-0.474572	-0.917	NDEPs_NDEGs	part5	no	no	no
ENSG00000014138	Q14181	POLA2	0.905475	0.96055	-0.0233953	0.0515	NDEPs_NDEGs	part5	no	no	no
ENSG00000014257	P15309	ACP3	0.0751031	1.64e-08	-1.73094	-4.3709	NDEPs_DEGs	part28	sig	no	no
ENSG00000014641	P40925	MDH1	0.418268	0.28703	0.157623	-0.2336	NDEPs_NDEGs	part5	no	no	no
ENSG00000014824	Q6PML9	SLC30A9	0.58567	0.0061831	-0.0924931	-0.5318	NDEPs_NDEGs	part5	no	no	no
ENSG00000014919	Q7KZN9	COX15	0.145289	0.95979	-0.26902	-0.0452	NDEPs_NDEGs	part5	no	no	no
ENSG00000015153	Q8IY57	YAF2	0.887618	0.93039	0.0386203	0.0716	NDEPs_NDEGs	part5	no	no	no
ENSG00000015171	Q15326	ZMYND11	0.685957	0.96055	0.0533631	0.0329	NDEPs_NDEGs	part5	no	no	no
ENSG00000015285	P42768	WAS	0.551479	0.96055	0.307522	0.1394	NDEPs_NDEGs	part5	no	no	no
ENSG00000015413	P16444	DPEP1	0.225889	0.35438	0.832857	0.8196	NDEPs_NDEGs	part5	no	no	no
ENSG00000015475	P55957	BID	0.607477	0.96055	0.255416	-0.0394	NDEPs_NDEGs	part5	no	no	no
ENSG00000015676	Q8IVD9	NUDCD3	0.973208	0.72792	0.00462724	0.1336	NDEPs_NDEGs	part5	no	no	no
ENSG00000016391	Q8NE62	CHDH	0.961071	0.0042701	-0.00936171	-1.2045	NDEPs_DEGs	part28	sig	no	no
ENSG00000016864	Q68CQ7	GLT8D1	0.122417	0.85	-0.27507	0.1116	NDEPs_NDEGs	part5	no	no	no
ENSG00000017260	P98194	ATP2C1	2.13e-05	1.82e-07	-1.20119	-1.0473	DEPs_DEGs	part1379	sig	no	no
ENSG00000017427	P05019	IGF1	0.000207006	0.10417	-1.70642	-0.7071	DEPs_NDEGs	part46	sig	no	no
ENSG00000017797	Q15311	RALBP1	0.0229134	0.31838	-0.55291	0.2686	NDEPs_NDEGs	part5	no	no	no
ENSG00000018189	Q7L099	RUFY3	0.301865	0.0030325	-0.174764	0.6202	NDEPs_NDEGs	part5	no	no	no
ENSG00000018236	Q12860	CNTN1	0.0118387	0.23944	2.40232	1.2858	DEPs_NDEGs	part46	sig	no	no
ENSG00000018510	O00116	AGPS	0.423427	0.96055	-0.358326	-0.0465	NDEPs_NDEGs	part5	no	no	no
ENSG00000018625	P50993	ATP1A2	0.567396	0.96055	-0.110822	-0.3405	NDEPs_NDEGs	part5	no	no	no
ENSG00000018699	Q6P3X3	TTC27	0.476964	0.55858	-0.095812	-0.1621	NDEPs_NDEGs	part5	no	no	no
ENSG00000019169	Q9UEW3	MARCO	0.899545	0.0090853	-0.164799	3.047	NDEPs_DEGs	part28	sig	no	no
ENSG00000019582	P04233	CD74	0.202776	0.26031	1.38311	0.8352	NDEPs_NDEGs	part5	no	no	no
ENSG00000020129	Q9UBB6	NCDN	0.159127	0.10287	-0.294586	0.449	NDEPs_NDEGs	part5	no	no	no
ENSG00000020181	Q96PE1	ADGRA2	0.352428	0.55185	-0.185757	0.2706	NDEPs_NDEGs	part5	no	no	no
ENSG00000020256	Q9NTW7	ZFP64	0.704345	0.96055	0.0646771	0.0815	NDEPs_NDEGs	part5	no	no	no
ENSG00000020426	P51948	MNAT1	0.587693	0.54269	-0.0490071	-0.2254	NDEPs_NDEGs	part5	no	no	no
ENSG00000020922	P49959	MRE11	0.00537159	0.0057918	-0.306769	-0.5756	NDEPs_NDEGs	part5	no	no	no
ENSG00000021355	P30740	SERPINB1	0.00344862	0.98827	1.05521	0.006	DEPs_NDEGs	part46	sig	no	no
ENSG00000021574	Q9UBP0	SPAST	0.567707	0.92878	-0.0960959	-0.0665	NDEPs_NDEGs	part5	no	no	no
ENSG00000021776	O60306	AQR	2.94e-07	8.9e-06	-0.627773	-0.5599	DEPs_NDEGs	part46	sig	no	no
ENSG00000021852	P07358	C8B	6.22e-05	0.97963	1.37555	-0.1165	DEPs_NDEGs	part46	sig	no	no
ENSG00000022267	Q13642	FHL1	0.0806802	0.042784	1.60074	1.1006	NDEPs_DEGs	part28	sig	no	no
ENSG00000022277	Q9BY42	RTF2	0.00091466	2.01e-05	0.375925	0.5349	NDEPs_NDEGs	part5	no	no	no
ENSG00000022556	Q9NX02	NLRP2	0.0128474	2.64e-08	-0.29892	-4.1952	NDEPs_DEGs	part28	sig	no	no
ENSG00000023228	P28331	NDUFS1	0.00201419	5.35e-07	-0.31689	-0.9609	NDEPs_NDEGs	part5	no	no	no
ENSG00000023287	Q8TDY2	RB1CC1	0.659986	0.16356	0.0756601	0.3528	NDEPs_NDEGs	part5	no	no	no
ENSG00000023318	Q9BS26	ERP44	0.26867	0.0012093	-0.115634	-0.5089	NDEPs_NDEGs	part5	no	no	no
ENSG00000023516	Q9UKA4	AKAP11	0.162406	0.11575	-0.149019	-0.3744	NDEPs_NDEGs	part5	no	no	no
ENSG00000023697	Q9Y315	DERA	0.950028	0.00089467	-0.0118272	-1.1576	NDEPs_DEGs	part28	sig	no	no
ENSG00000023892	Q9H4E7	DEF6	0.331289	0.48509	-0.720417	-0.4512	NDEPs_NDEGs	part5	no	no	no
ENSG00000023902	Q53GL0	PLEKHO1	0.755972	0.15662	-0.0888873	0.669	NDEPs_NDEGs	part5	no	no	no
ENSG00000023909	P48507	GCLM	0.143406	0.4908	0.448211	0.3103	NDEPs_NDEGs	part5	no	no	no
ENSG00000025708	P19971	TYMP	0.321966	0.95436	0.851453	-0.2456	NDEPs_NDEGs	part5	no	no	no
ENSG00000025772	Q15785	TOMM34	0.000387652	0.40155	-1.51186	0.2713	DEPs_NDEGs	part46	sig	no	no
ENSG00000025800	O60684	KPNA6	0.00134347	0.17338	-0.417456	-0.3342	NDEPs_NDEGs	part5	no	no	no
ENSG00000026103	P25445	FAS	0.0767426	0.13334	0.453793	0.8126	NDEPs_NDEGs	part5	no	no	no
ENSG00000026297	O00584	RNASET2	0.0464183	8.13e-09	-1.62385	-3.0785	DEPs_DEGs	part1379	sig	no	no
ENSG00000026508	P16070	CD44	0.745682	0.013108	0.133332	-1.6728	NDEPs_DEGs	part28	sig	no	no
ENSG00000026652	Q9NRZ5	AGPAT4	0.917308	0.42933	0.0265889	0.3933	NDEPs_NDEGs	part5	no	no	no
ENSG00000026950	O00481	BTN3A1	0.850485	0.80385	0.0886483	-0.209	NDEPs_NDEGs	part5	no	no	no
ENSG00000027001	Q99797	MIPEP	0.000235024	0.023194	-0.949586	-0.6209	DEPs_NDEGs	part46	sig	no	no
ENSG00000027075	P24723	PRKCH	0.211135	0.96055	-0.241923	-0.164	NDEPs_NDEGs	part5	no	no	no
ENSG00000028116	Q86Y07	VRK2	0.621729	0.0025	-0.0948904	-0.5347	NDEPs_NDEGs	part5	no	no	no
ENSG00000028203	Q9HBM0	VEZT	0.526702	0.68999	-0.174251	0.1373	NDEPs_NDEGs	part5	no	no	no
ENSG00000028528	Q13596	SNX1	0.137273	0.51768	0.170785	-0.0833	NDEPs_NDEGs	part5	no	no	no
ENSG00000028839	P62380	TBPL1	0.00150627	0.4275	-1.32468	0.2152	DEPs_NDEGs	part46	sig	no	no
ENSG00000029639	Q8WVM0	TFB1M	0.197021	0.47242	0.149466	0.2297	NDEPs_NDEGs	part5	no	no	no
ENSG00000029725	Q15276	RABEP1	0.251642	0.030778	0.145367	-0.4268	NDEPs_NDEGs	part5	no	no	no
ENSG00000030110	Q16611	BAK1	0.578563	0.033232	0.254959	-0.7478	NDEPs_NDEGs	part5	no	no	no
ENSG00000030582	P28799	GRN	0.543075	0.60418	-0.2305	-0.3611	NDEPs_NDEGs	part5	no	no	no
ENSG00000031698	P49591	SARS1	0.564264	0.033469	0.0484202	0.4246	NDEPs_NDEGs	part5	no	no	no
ENSG00000031823	Q9H6Z4	RANBP3	3.05e-05	0.76171	-0.699611	0.071	DEPs_NDEGs	part46	sig	no	no
ENSG00000032219	P29374	ARID4A	0.429107	0.018801	0.108202	0.4633	NDEPs_NDEGs	part5	no	no	no
ENSG00000032389	Q53HC9	EIPR1	0.786518	1.48e-05	-0.0271367	-0.7506	NDEPs_NDEGs	part5	no	no	no
ENSG00000032444	Q8IY17	PNPLA6	0.894597	0.63242	0.0201709	0.194	NDEPs_NDEGs	part5	no	no	no
ENSG00000032742	Q13099	IFT88	0.100366	0.90168	-0.228506	-0.1079	NDEPs_NDEGs	part5	no	no	no
ENSG00000033011	Q9BT22	ALG1	0.00852795	0.58006	-0.85062	-0.1998	DEPs_NDEGs	part46	sig	no	no
ENSG00000033030	Q6NZY4	ZCCHC8	8.81e-05	0.19728	-0.525246	-0.2393	NDEPs_NDEGs	part5	no	no	no
ENSG00000033170	Q9BYC5	FUT8	0.258107	0.30487	0.260568	0.4348	NDEPs_NDEGs	part5	no	no	no
ENSG00000033178	A0AVT1	UBA6	0.369186	0.029501	0.12523	-0.603	NDEPs_NDEGs	part5	no	no	no
ENSG00000033627	Q93050	ATP6V0A1	0.16882	0.76673	0.448615	-0.2298	NDEPs_NDEGs	part5	no	no	no
ENSG00000033800	O75925	PIAS1	0.0599129	0.44023	-0.30013	0.1807	NDEPs_NDEGs	part5	no	no	no
ENSG00000033867	Q9Y6M7	SLC4A7	0.423401	0.0023146	-0.443969	-1.8494	NDEPs_DEGs	part28	sig	no	no
ENSG00000034510	P63313	TMSB10	0.108394	0.0082878	1.61224	0.9195	NDEPs_NDEGs	part5	no	no	no
ENSG00000034693	P56589	PEX3	0.0593353	0.74901	-0.751885	-0.1879	NDEPs_NDEGs	part5	no	no	no
ENSG00000034713	P60520	GABARAPL2	0.94301	3.39e-05	0.0193871	0.7617	NDEPs_NDEGs	part5	no	no	no
ENSG00000035115	Q96HL8	SH3YL1	0.0117159	3.75e-06	-1.05832	-1.4553	DEPs_DEGs	part1379	sig	no	no
ENSG00000035141	Q96C01	FAM136A	0.913286	0.0020078	-0.0154713	-0.6097	NDEPs_NDEGs	part5	no	no	no
ENSG00000035681	Q92636	NSMAF	0.0440192	0.75013	0.267356	-0.1112	NDEPs_NDEGs	part5	no	no	no
ENSG00000035687	P30520	ADSS2	0.446698	0.86161	-0.0991153	-0.1272	NDEPs_NDEGs	part5	no	no	no
ENSG00000035862	P16035	TIMP2	0.00480934	1.96e-15	1.79277	2.3904	DEPs_DEGs	part1379	sig	no	no
ENSG00000035928	P35251	RFC1	0.00123611	0.28438	-0.814399	0.23	DEPs_NDEGs	part46	sig	no	no
ENSG00000036054	Q9NUY8	TBC1D23	0.00517389	0.96055	-0.76479	0.0296	DEPs_NDEGs	part46	sig	no	no
ENSG00000037042	Q9NRH3	TUBG2	0.0206643	0.03401	-0.221483	0.3894	NDEPs_NDEGs	part5	no	no	no
ENSG00000037241	Q9UNX3	RPL26L1	0.0930304	0.1748	0.810858	-0.3133	NDEPs_NDEGs	part5	no	no	no
ENSG00000037474	Q08J23	NSUN2	4.22e-07	0.071589	-0.70459	-0.3166	DEPs_NDEGs	part46	sig	no	no
ENSG00000037637	Q6P3S6	FBXO42	0.451783	0.00037861	-0.109126	-0.7511	NDEPs_NDEGs	part5	no	no	no
ENSG00000037897	Q9UBP6	METTL1	0.317189	0.5	-0.138686	-0.3549	NDEPs_NDEGs	part5	no	no	no
ENSG00000038002	P20933	AGA	0.0926407	0.9466	-0.255089	-0.0713	NDEPs_NDEGs	part5	no	no	no
ENSG00000038210	Q8TCG2	PI4K2B	0.313699	1.02e-08	-0.289079	-1.4637	NDEPs_DEGs	part28	sig	no	no
ENSG00000038219	Q8NFC6	BOD1L1	0.913254	0.56651	-0.00963665	-0.2023	NDEPs_NDEGs	part5	no	no	no
ENSG00000038274	Q9NZL9	MAT2B	0.101911	0.038698	-0.180266	0.4566	NDEPs_NDEGs	part5	no	no	no
ENSG00000038382	O75962	TRIO	0.170691	0.70686	0.190833	0.1689	NDEPs_NDEGs	part5	no	no	no
ENSG00000038945	P21757	MSR1	0.120931	0.0048605	1.22939	1.7739	NDEPs_DEGs	part28	sig	no	no
ENSG00000039068	P12830	CDH1	0.000293583	5.01e-14	-2.43764	-4.2067	DEPs_DEGs	part1379	sig	no	no
ENSG00000039123	P42285	MTREX	1.84e-05	0.020243	-0.50482	-0.4125	NDEPs_NDEGs	part5	no	no	no
ENSG00000039523	Q6ZS17	RIPOR1	0.79644	0.023335	-0.0405367	0.599	NDEPs_NDEGs	part5	no	no	no
ENSG00000039537	P13671	C6	9.97e-05	0.26672	0.66606	1.0148	DEPs_NDEGs	part46	sig	no	no
ENSG00000039650	Q96T60	PNKP	4.01e-05	0.85047	-1.70577	-0.0792	DEPs_NDEGs	part46	sig	no	no
ENSG00000040341	Q9NUL3	STAU2	0.01072	0.98397	-0.530073	0.006	NDEPs_NDEGs	part5	no	no	no
ENSG00000040608	Q9BZR6	RTN4R	0.0765837	0.026078	1.39949	-1.2946	NDEPs_DEGs	part28	sig	no	no
ENSG00000041353	O00194	RAB27B	0.732175	1.46e-06	-0.214847	-3.5442	NDEPs_DEGs	part28	sig	no	no
ENSG00000041802	Q9H089	LSG1	0.172238	0.41769	0.212471	-0.2396	NDEPs_NDEGs	part5	no	no	no
ENSG00000042088	Q9NUW8	TDP1	0.112468	3.89e-11	-0.37149	-1.3885	NDEPs_DEGs	part28	sig	no	no
ENSG00000042286	Q9BRQ8	AIFM2	0.167692	0.96055	0.820647	0.0424	NDEPs_NDEGs	part5	no	no	no
ENSG00000042429	Q9NVC6	MED17	0.023468	0.92424	-0.303085	0.1039	NDEPs_NDEGs	part5	no	no	no
ENSG00000042445	Q6NUM9	RETSAT	0.0841004	0.12692	-0.683678	-0.7193	NDEPs_NDEGs	part5	no	no	no
ENSG00000042493	P40121	CAPG	0.37627	0.037045	1.57143	-1.4784	NDEPs_DEGs	part28	sig	no	no
ENSG00000043462	Q13094	LCP2	0.845968	0.5598	-0.117854	-0.5386	NDEPs_NDEGs	part5	no	no	no
ENSG00000043514	Q9H3H1	TRIT1	0.0488696	0.4318	-1.2923	-0.236	DEPs_NDEGs	part46	sig	no	no
ENSG00000044446	P46019	PHKA2	0.0105266	0.0019258	-0.396377	-0.7405	NDEPs_NDEGs	part5	no	no	no
ENSG00000046604	Q14126	DSG2	0.0271119	0.0078786	-1.52358	-1.1505	DEPs_DEGs	part1379	sig	no	no
ENSG00000046647	Q9NWZ8	GEMIN8	0.00981686	0.96055	-0.615752	0.0558	DEPs_NDEGs	part46	sig	no	no
ENSG00000047056	Q9Y2I8	WDR37	0.044629	0.64033	0.82844	0.1368	DEPs_NDEGs	part46	sig	no	no
ENSG00000047188	Q9H6S0	YTHDC2	0.00779957	0.073246	-0.404389	-0.4349	NDEPs_NDEGs	part5	no	no	no
ENSG00000047230	Q9NRF8	CTPS2	0.262926	0.78655	-0.160344	-0.1154	NDEPs_NDEGs	part5	no	no	no
ENSG00000047249	Q9UI12	ATP6V1H	0.357868	0.23607	0.412823	-0.6366	NDEPs_NDEGs	part5	no	no	no
ENSG00000047457	P00450	CP	0.43997	0.017936	0.238201	-3.8281	NDEPs_DEGs	part28	sig	no	no
ENSG00000047579	Q96EV8	DTNBP1	0.377897	0.0002913	0.196871	0.7086	NDEPs_NDEGs	part5	no	no	no
ENSG00000047621	Q9NQ89	C12orf4	0.216027	0.57378	0.175524	-0.1672	NDEPs_NDEGs	part5	no	no	no
ENSG00000047648	O43182	ARHGAP6	0.138433	3.44e-34	1.94529	3.6432	NDEPs_DEGs	part28	sig	no	no
ENSG00000047662	Q9ULE4	FAM184B	0.021261	0.4081	1.82282	0.5267	DEPs_NDEGs	part46	sig	no	no
ENSG00000048028	Q96RU2	USP28	0.302879	0.028774	-0.140028	-0.3286	NDEPs_NDEGs	part5	no	no	no
ENSG00000048162	Q9Y3C1	NOP16	0.113882	0.33748	-0.390735	-0.2383	NDEPs_NDEGs	part5	no	no	no
ENSG00000048392	Q7LG56	RRM2B	0.543342	0.12095	0.206292	-0.2988	NDEPs_NDEGs	part5	no	no	no
ENSG00000048405	Q2TB10	ZNF800	0.0736132	0.1009	-0.325311	-0.3805	NDEPs_NDEGs	part5	no	no	no
ENSG00000048544	P82664	MRPS10	0.000267515	0.030083	-0.977497	-0.3417	DEPs_NDEGs	part46	sig	no	no
ENSG00000048649	Q96T23	RSF1	0.000168722	2.58e-06	-0.717059	0.722	DEPs_NDEGs	part46	sig	no	no
ENSG00000048707	Q5THJ4	VPS13D	0.521354	0.0029536	-0.0675773	-0.7774	NDEPs_NDEGs	part5	no	no	no
ENSG00000048740	O95319	CELF2	0.0206044	0.0030581	0.452665	1.3629	NDEPs_DEGs	part28	sig	no	no
ENSG00000049239	O95479	H6PD	0.398575	0.21251	0.144057	0.4021	NDEPs_NDEGs	part5	no	no	no
ENSG00000049245	Q15836	VAMP3	0.271197	0.00056082	0.141921	0.5139	NDEPs_NDEGs	part5	no	no	no
ENSG00000049323	Q14766	LTBP1	0.0100033	0.0025618	1.42537	1.5873	DEPs_DEGs	part1379	sig	no	no
ENSG00000049449	Q15293	RCN1	0.0106005	0.25843	-0.773093	-0.5133	DEPs_NDEGs	part46	sig	no	no
ENSG00000049541	P35250	RFC2	0.000265391	0.28573	-1.05882	-0.3035	DEPs_NDEGs	part46	sig	no	no
ENSG00000049656	Q96KA5	CLPTM1L	0.694752	0.00089434	0.0985714	-0.4457	NDEPs_NDEGs	part5	no	no	no
ENSG00000049860	P07686	HEXB	0.121111	0.00017701	0.611474	0.6428	NDEPs_NDEGs	part5	no	no	no
ENSG00000050165	Q9UBP4	DKK3	0.832456	0.00011428	-0.0633524	2.3522	NDEPs_DEGs	part28	sig	no	no
ENSG00000050327	Q12774	ARHGEF5	0.602057	1.4e-08	-0.0511777	-2.109	NDEPs_DEGs	part28	sig	no	no
ENSG00000050393	Q96AQ8	MCUR1	0.378568	0.0027432	-0.13054	-0.8145	NDEPs_NDEGs	part5	no	no	no
ENSG00000050405	Q9UHB6	LIMA1	0.0490978	0.83862	0.449388	0.2177	NDEPs_NDEGs	part5	no	no	no
ENSG00000050426	Q6P1Q0	LETMD1	0.157592	0.96055	0.276241	0.0508	NDEPs_NDEGs	part5	no	no	no
ENSG00000050555	Q9Y6N6	LAMC3	0.00222553	9.09e-07	-1.53639	-2.6361	DEPs_DEGs	part1379	sig	no	no
ENSG00000050748	P45984	MAPK9	0.535552	0.039441	0.10275	-0.3468	NDEPs_NDEGs	part5	no	no	no
ENSG00000050820	P56945	BCAR1	0.699593	0.73725	-0.0715826	0.2304	NDEPs_NDEGs	part5	no	no	no
ENSG00000051009	Q8N612	FAM160A2	0.934432	0.66678	0.0192307	-0.1293	NDEPs_NDEGs	part5	no	no	no
ENSG00000051108	Q15011	HERPUD1	0.603679	0.20187	-0.0757257	-0.703	NDEPs_NDEGs	part5	no	no	no
ENSG00000051128	Q9NSC5	HOMER3	0.0656344	6.8e-06	0.271654	1.2237	NDEPs_DEGs	part28	sig	no	no
ENSG00000051523	P13498	CYBA	0.0493131	0.82759	1.47609	-0.2401	DEPs_NDEGs	part46	sig	no	no
ENSG00000051596	Q96J01	THOC3	9.97e-05	0.00045867	-0.692848	-0.9385	DEPs_NDEGs	part46	sig	no	no
ENSG00000051620	Q9Y5Z4	HEBP2	0.517646	0.034224	0.0795741	-0.6336	NDEPs_NDEGs	part5	no	no	no
ENSG00000052126	Q9HAU0	PLEKHA5	9.43e-07	9.94e-10	-1.29665	-1.4488	DEPs_DEGs	part1379	sig	no	no
ENSG00000052344	Q16651	PRSS8	0.0416034	2.48e-09	-1.11658	-5.1918	DEPs_DEGs	part1379	sig	no	no
ENSG00000052749	Q5JTH9	RRP12	3.82e-06	0.96055	-1.00023	0.0731	DEPs_NDEGs	part46	sig	no	no
ENSG00000052841	Q96AE7	TTC17	0.0449972	1.58e-07	-0.268616	-0.4139	NDEPs_NDEGs	part5	no	no	no
ENSG00000053372	Q9UKD2	MRTO4	0.000667148	0.89025	-0.781406	0.0934	DEPs_NDEGs	part46	sig	no	no
ENSG00000053501	Q9NZ43	USE1	0.225551	0.00053205	-0.242907	0.5603	NDEPs_NDEGs	part5	no	no	no
ENSG00000053702	Q9BQI9	NRIP2	0.422451	0.063646	1.72706	0.718	NDEPs_NDEGs	part5	no	no	no
ENSG00000053747	Q16787	LAMA3	0.097743	0.39029	1.06541	-0.647	NDEPs_NDEGs	part5	no	no	no
ENSG00000053770	Q9H0R1	AP5M1	0.616993	0.00046527	0.184597	-0.4876	NDEPs_NDEGs	part5	no	no	no
ENSG00000054116	O43617	TRAPPC3	0.799953	0.74395	-0.048247	0.0916	NDEPs_NDEGs	part5	no	no	no
ENSG00000054118	Q9Y2W1	THRAP3	0.00141789	0.035819	-1.03526	-0.3478	DEPs_NDEGs	part46	sig	no	no
ENSG00000054148	Q9NRX4	PHPT1	0.232807	0.96586	0.0998299	-0.0195	NDEPs_NDEGs	part5	no	no	no
ENSG00000054179	Q9Y5L3	ENTPD2	0.0271086	2.22e-07	0.579263	-2.379	NDEPs_DEGs	part28	sig	no	no
ENSG00000054219	O60449	LY75	0.814535	2.67e-08	-0.0541532	-1.8761	NDEPs_DEGs	part28	sig	no	no
ENSG00000054267	Q4LE39	ARID4B	0.00042693	0.98386	-0.637381	-0.0055	DEPs_NDEGs	part46	sig	no	no
ENSG00000054282	Q86SQ7	SDCCAG8	0.951838	0.054145	0.0096454	0.3875	NDEPs_NDEGs	part5	no	no	no
ENSG00000054392	Q5VTY9	HHAT	0.0726774	4.16e-12	-0.908565	-1.309	NDEPs_DEGs	part28	sig	no	no
ENSG00000054523	O60333	KIF1B	0.563367	0.69462	0.0643925	-0.2414	NDEPs_NDEGs	part5	no	no	no
ENSG00000054611	Q8WUA7	TBC1D22A	0.846255	0.22579	0.0354005	0.2765	NDEPs_NDEGs	part5	no	no	no
ENSG00000054793	O75110	ATP9A	0.838848	0.49703	0.022651	-0.204	NDEPs_NDEGs	part5	no	no	no
ENSG00000054983	P54803	GALC	0.941438	0.7418	-0.0297039	0.193	NDEPs_NDEGs	part5	no	no	no
ENSG00000055070	Q7Z422	SZRD1	0.241361	0.096315	-0.268283	0.2171	NDEPs_NDEGs	part5	no	no	no
ENSG00000055130	Q13616	CUL1	0.320167	0.13189	-0.0802659	0.2581	NDEPs_NDEGs	part5	no	no	no
ENSG00000055147	Q9NRY5	FAM114A2	0.412763	0.19495	-0.0821424	0.2092	NDEPs_NDEGs	part5	no	no	no
ENSG00000055163	Q96F07	CYFIP2	0.0208007	0.086177	-0.464485	-0.8557	NDEPs_NDEGs	part5	no	no	no
ENSG00000055208	Q9NYJ8	TAB2	0.290231	0.79712	-0.114468	0.119	NDEPs_NDEGs	part5	no	no	no
ENSG00000055332	P19525	EIF2AK2	0.00897633	0.91247	-0.255647	-0.1486	NDEPs_NDEGs	part5	no	no	no
ENSG00000055609	Q8NEZ4	KMT2C	0.6905	1.1e-12	-0.0573484	-0.9208	NDEPs_NDEGs	part5	no	no	no
ENSG00000055917	Q8TB72	PUM2	0.710243	0.64057	-0.0686469	-0.0836	NDEPs_NDEGs	part5	no	no	no
ENSG00000055950	Q8N983	MRPL43	0.503314	0.0010609	-0.333558	0.6294	NDEPs_NDEGs	part5	no	no	no
ENSG00000055955	Q14624	ITIH4	0.000905015	0.96081	0.89112	0.051	DEPs_NDEGs	part46	sig	no	no
ENSG00000056050	Q9NWY4	HPF1	0.33747	0.0090749	-0.111287	0.5484	NDEPs_NDEGs	part5	no	no	no
ENSG00000056097	Q96KR1	ZFR	0.000149763	0.91422	-0.441937	-0.0646	NDEPs_NDEGs	part5	no	no	no
ENSG00000056277	Q8ND82	ZNF280C	0.0424853	1.16e-05	-0.254054	-1.0173	NDEPs_DEGs	part28	sig	no	no
ENSG00000057019	Q96PD2	DCBLD2	0.474736	0.59912	0.0932272	0.2495	NDEPs_NDEGs	part5	no	no	no
ENSG00000057149	P29508	SERPINB3	0.11141	0.96055	0.49586	0.7004	NDEPs_NDEGs	part5	no	no	no
ENSG00000057252	P35610	SOAT1	0.846299	0.19244	0.0806286	-0.4205	NDEPs_NDEGs	part5	no	no	no
ENSG00000057593	P08709	F7	0.457028	0.29387	-0.107488	1.206	NDEPs_NDEGs	part5	no	no	no
ENSG00000057663	Q9H1Y0	ATG5	0.687524	0.96055	-0.0690217	0.0119	NDEPs_NDEGs	part5	no	no	no
ENSG00000057704	Q9ULS5	TMCC3	0.126491	0.3976	-0.696474	0.5612	NDEPs_NDEGs	part5	no	no	no
ENSG00000057757	Q9GZP4	PITHD1	0.438914	0.027949	0.167504	0.3868	NDEPs_NDEGs	part5	no	no	no
ENSG00000057935	Q9BTC8	MTA3	0.00331754	0.95463	-0.423235	0.0535	NDEPs_NDEGs	part5	no	no	no
ENSG00000058063	Q9Y2G3	ATP11B	0.451646	0.045085	-0.172466	-0.5494	NDEPs_NDEGs	part5	no	no	no
ENSG00000058085	Q13753	LAMC2	0.619098	0.00013053	0.557885	-2.8459	NDEPs_DEGs	part28	sig	no	no
ENSG00000058272	O14974	PPP1R12A	0.185697	0.07282	0.258644	0.5055	NDEPs_NDEGs	part5	no	no	no
ENSG00000058600	Q9NVU0	POLR3E	0.63473	0.001017	0.076387	-0.6308	NDEPs_NDEGs	part5	no	no	no
ENSG00000058673	O75152	ZC3H11A	0.0013813	0.030552	-0.586062	-1.0417	DEPs_DEGs	part1379	sig	no	no
ENSG00000058729	Q9BVS4	RIOK2	0.0498859	0.88266	-0.722324	0.1146	DEPs_NDEGs	part46	sig	no	no
ENSG00000058799	Q9Y548	YIPF1	0.853301	0.64976	0.0652993	-0.2808	NDEPs_NDEGs	part5	no	no	no
ENSG00000058804	Q9BTX1	NDC1	0.000638644	0.0066659	-0.530159	-0.9245	NDEPs_NDEGs	part5	no	no	no
ENSG00000059377	P24557	TBXAS1	0.167733	0.38689	1.49787	0.7586	NDEPs_NDEGs	part5	no	no	no
ENSG00000059378	Q9H0J9	PARP12	0.689229	0.96055	0.0632768	-0.0435	NDEPs_NDEGs	part5	no	no	no
ENSG00000059573	P54886	ALDH18A1	0.0167032	0.018485	-0.521673	-0.7719	NDEPs_NDEGs	part5	no	no	no
ENSG00000059691	O75879	GATB	0.587109	0.98352	-0.156383	-0.0076	NDEPs_NDEGs	part5	no	no	no
ENSG00000059769	Q9H1X3	DNAJC25	0.853477	0.23373	-0.0315581	-0.395	NDEPs_NDEGs	part5	no	no	no
ENSG00000059804	P11169	SLC2A3	0.0537628	0.6498	-0.55078	0.8588	NDEPs_NDEGs	part5	no	no	no
ENSG00000060069	Q9Y5B0	CTDP1	0.0113586	0.12536	-0.567307	-0.4023	NDEPs_NDEGs	part5	no	no	no
ENSG00000060138	P16989	YBX3	0.0353638	0.4267	-0.544194	0.5278	NDEPs_NDEGs	part5	no	no	no
ENSG00000060237	Q9H4A3	WNK1	0.113619	0.17581	0.183975	-0.3334	NDEPs_NDEGs	part5	no	no	no
ENSG00000060339	Q8IX12	CCAR1	7.4e-06	0.82766	-0.809452	-0.0913	DEPs_NDEGs	part46	sig	no	no
ENSG00000060656	Q92729	PTPRU	0.791243	0.020165	-0.0315158	-1.0649	NDEPs_DEGs	part28	sig	no	no
ENSG00000060688	Q96DI7	SNRNP40	0.00067495	0.93192	-0.687604	-0.089	DEPs_NDEGs	part46	sig	no	no
ENSG00000060749	Q2KHR3	QSER1	0.394673	0.35179	-0.140445	-0.3682	NDEPs_NDEGs	part5	no	no	no
ENSG00000060971	P09110	ACAA1	0.0606245	0.72813	-1.15868	-0.1414	NDEPs_NDEGs	part5	no	no	no
ENSG00000060982	P54687	BCAT1	0.72727	0.035399	0.198027	-1.0702	NDEPs_DEGs	part28	sig	no	no
ENSG00000061273	Q8WUI4	HDAC7	0.367008	0.5566	-0.124425	0.3016	NDEPs_NDEGs	part5	no	no	no
ENSG00000061337	Q9Y250	LZTS1	0.175102	0.0012472	1.05623	1.3354	NDEPs_DEGs	part28	sig	no	no
ENSG00000061794	P82673	MRPS35	3.97e-05	3.52e-05	-1.07113	-0.5073	DEPs_NDEGs	part46	sig	no	no
ENSG00000061918	Q02153	GUCY1B1	0.2001	0.1441	0.896353	0.8141	NDEPs_NDEGs	part5	no	no	no
ENSG00000061936	Q12872	SFSWAP	0.226102	0.84797	-0.165213	0.0573	NDEPs_NDEGs	part5	no	no	no
ENSG00000061987	Q7Z3U7	MON2	0.178207	0.00023776	-0.305768	-0.3689	NDEPs_NDEGs	part5	no	no	no
ENSG00000062582	Q96EL2	MRPS24	0.370606	0.89943	-0.144754	0.283	NDEPs_NDEGs	part5	no	no	no
ENSG00000062598	Q96JJ3	ELMO2	0.808444	0.22641	0.0465843	-0.3193	NDEPs_NDEGs	part5	no	no	no
ENSG00000062650	Q7Z5K2	WAPL	0.00341555	5.38e-06	-0.483003	-0.6474	NDEPs_NDEGs	part5	no	no	no
ENSG00000062716	Q96GC9	VMP1	0.576362	0.98939	-0.107606	0.0112	NDEPs_NDEGs	part5	no	no	no
ENSG00000062822	P28340	POLD1	0.0155426	0.21828	-0.739051	-0.5435	DEPs_NDEGs	part46	sig	no	no
ENSG00000063046	P23588	EIF4B	0.220814	3.69e-07	-0.134035	0.7829	NDEPs_NDEGs	part5	no	no	no
ENSG00000063169	Q9NZM4	BICRA	0.513341	0.7672	0.114825	-0.1116	NDEPs_NDEGs	part5	no	no	no
ENSG00000063241	Q96AB3	ISOC2	0.23695	0.88267	-0.258953	0.1406	NDEPs_NDEGs	part5	no	no	no
ENSG00000063244	P26368	U2AF2	1.69e-06	0.98352	-0.989097	-0.0068	DEPs_NDEGs	part46	sig	no	no
ENSG00000063245	Q9Y6I3	EPN1	0.576969	0.045705	0.0799187	0.4462	NDEPs_NDEGs	part5	no	no	no
ENSG00000063322	Q9NX70	MED29	0.110652	4.16e-06	-0.27685	0.408	NDEPs_NDEGs	part5	no	no	no
ENSG00000063601	Q13613	MTMR1	0.759973	0.0017149	-0.029977	-0.4571	NDEPs_NDEGs	part5	no	no	no
ENSG00000063660	P35052	GPC1	0.0425089	0.45444	1.16474	0.3108	DEPs_NDEGs	part46	sig	no	no
ENSG00000063761	Q86TW2	ADCK1	0.584994	0.27763	0.0936942	-0.3994	NDEPs_NDEGs	part5	no	no	no
ENSG00000063854	Q16775	HAGH	0.984397	0.90912	-0.00310698	0.125	NDEPs_NDEGs	part5	no	no	no
ENSG00000064012	Q14790	CASP8	0.835984	2.55e-08	-0.0427928	-0.9453	NDEPs_NDEGs	part5	no	no	no
ENSG00000064042	Q9UPQ0	LIMCH1	0.00676773	0.57269	-0.544037	0.3161	NDEPs_NDEGs	part5	no	no	no
ENSG00000064102	Q9NVM9	INTS13	2.51e-05	0.11516	-0.404691	-0.3862	NDEPs_NDEGs	part5	no	no	no
ENSG00000064205	O76076	CCN5	0.202744	6.12e-19	0.968179	6.9167	NDEPs_DEGs	part28	sig	no	no
ENSG00000064225	Q9Y274	ST3GAL6	0.152385	0.0023446	-1.92765	-2.3042	NDEPs_DEGs	part28	sig	no	no
ENSG00000064300	P08138	NGFR	0.248965	0.41726	0.503045	0.7619	NDEPs_NDEGs	part5	no	no	no
ENSG00000064313	Q6P1X5	TAF2	0.00322283	0.052631	-0.42372	-0.5041	NDEPs_NDEGs	part5	no	no	no
ENSG00000064419	Q9Y5L0	TNPO3	0.0130321	0.39079	-0.268852	-0.1821	NDEPs_NDEGs	part5	no	no	no
ENSG00000064490	O14593	RFXANK	0.89138	0.67998	-0.0332057	-0.1082	NDEPs_NDEGs	part5	no	no	no
ENSG00000064545	Q9NX61	TMEM161A	0.166727	0.26446	0.458578	0.1986	NDEPs_NDEGs	part5	no	no	no
ENSG00000064601	P10619	CTSA	0.114788	0.013857	0.794499	0.9542	NDEPs_NDEGs	part5	no	no	no
ENSG00000064607	Q8IX01	SUGP2	0.000422191	0.0020687	-0.613881	-0.5712	DEPs_NDEGs	part46	sig	no	no
ENSG00000064652	Q9Y343	SNX24	0.290101	0.39474	0.277023	-0.2899	NDEPs_NDEGs	part5	no	no	no
ENSG00000064655	O00167	EYA2	0.538058	2.1e-21	-0.114434	-5.3999	NDEPs_DEGs	part28	sig	no	no
ENSG00000064703	Q9UHI6	DDX20	0.166256	0.043124	-0.245121	-0.4377	NDEPs_NDEGs	part5	no	no	no
ENSG00000064933	P54277	PMS1	0.587443	0.61914	-0.0549016	-0.1573	NDEPs_NDEGs	part5	no	no	no
ENSG00000064989	Q16602	CALCRL	0.0879946	0.45429	-0.421653	0.5327	NDEPs_NDEGs	part5	no	no	no
ENSG00000065000	O14617	AP3D1	0.162229	0.11787	-0.146849	-0.3212	NDEPs_NDEGs	part5	no	no	no
ENSG00000065029	P36508	ZNF76	0.105175	0.96055	4.20409	-0.0225	NDEPs_NDEGs	part5	no	no	no
ENSG00000065054	Q15599	SLC9A3R2	0.0172333	0.88016	-0.518975	0.1889	NDEPs_NDEGs	part5	no	no	no
ENSG00000065057	P78549	NTHL1	0.0285797	0.80446	-0.495864	0.1846	NDEPs_NDEGs	part5	no	no	no
ENSG00000065060	Q6BDS2	UHRF1BP1	0.37787	3.82e-11	0.337978	-0.9344	NDEPs_NDEGs	part5	no	no	no
ENSG00000065150	O00410	IPO5	0.00378534	0.96055	-0.342697	-0.0277	NDEPs_NDEGs	part5	no	no	no
ENSG00000065154	P04181	OAT	0.186054	0.72917	-0.197456	0.1421	NDEPs_NDEGs	part5	no	no	no
ENSG00000065183	Q9UNX4	WDR3	0.0011009	0.011869	-0.611491	-0.4778	DEPs_NDEGs	part46	sig	no	no
ENSG00000065243	Q16513	PKN2	0.00113495	0.86625	-0.381652	-0.1011	NDEPs_NDEGs	part5	no	no	no
ENSG00000065268	Q9BV38	WDR18	0.00722124	0.96055	-0.324688	0.0711	NDEPs_NDEGs	part5	no	no	no
ENSG00000065308	Q15035	TRAM2	0.06492	0.1125	0.647862	0.5533	NDEPs_NDEGs	part5	no	no	no
ENSG00000065357	P23743	DGKA	0.236267	0.9933	0.148125	0.004	NDEPs_NDEGs	part5	no	no	no
ENSG00000065413	Q8N8A2	ANKRD44	0.870946	0.2529	-0.044398	-0.6539	NDEPs_NDEGs	part5	no	no	no
ENSG00000065427	Q15046	KARS1	0.000951248	0.83649	-0.366514	-0.0778	NDEPs_NDEGs	part5	no	no	no
ENSG00000065485	Q14554	PDIA5	0.0903402	0.72082	0.246134	-0.2474	NDEPs_NDEGs	part5	no	no	no
ENSG00000065518	O95168	NDUFB4	0.147104	0.98252	-0.166976	0.0144	NDEPs_NDEGs	part5	no	no	no
ENSG00000065526	Q96T58	SPEN	0.179952	0.010157	-0.121395	-0.5122	NDEPs_NDEGs	part5	no	no	no
ENSG00000065548	Q8WU90	ZC3H15	7.21e-05	0.98352	-0.436167	-0.0092	NDEPs_NDEGs	part5	no	no	no
ENSG00000065559	P45985	MAP2K4	0.783141	0.16927	-0.0464658	-0.264	NDEPs_NDEGs	part5	no	no	no
ENSG00000065600	Q9H813	PACC1	0.569138	0.30797	-0.364698	-0.4139	NDEPs_NDEGs	part5	no	no	no
ENSG00000065613	Q9H2G2	SLK	0.257252	0.56734	-0.193006	-0.4103	NDEPs_NDEGs	part5	no	no	no
ENSG00000065675	Q04759	PRKCQ	0.273572	1.54e-10	-0.165681	-2.5195	NDEPs_DEGs	part28	sig	no	no
ENSG00000065809	Q9H098	FAM107B	0.84144	3.46e-08	0.0375979	-1.8737	NDEPs_DEGs	part28	sig	no	no
ENSG00000065833	P48163	ME1	0.00771611	1.67e-13	1.25948	1.9336	DEPs_DEGs	part1379	sig	no	no
ENSG00000065882	Q86TI0	TBC1D1	0.597639	0.67371	0.0735101	-0.1844	NDEPs_NDEGs	part5	no	no	no
ENSG00000065883	Q14004	CDK13	0.929554	0.77856	-0.0204239	0.0798	NDEPs_NDEGs	part5	no	no	no
ENSG00000065911	P13995	MTHFD2	0.0184842	0.20436	-0.931105	-0.6053	DEPs_NDEGs	part46	sig	no	no
ENSG00000065970	Q9P0K8	FOXJ2	0.0752201	0.64308	-0.586795	0.1533	NDEPs_NDEGs	part5	no	no	no
ENSG00000065989	P27815	PDE4A	0.55948	0.0071138	0.366202	-0.8589	NDEPs_NDEGs	part5	no	no	no
ENSG00000066027	Q15172	PPP2R5A	0.0825476	0.64943	-0.710615	-0.3617	NDEPs_NDEGs	part5	no	no	no
ENSG00000066117	Q96GM5	SMARCD1	0.000224822	0.07985	-0.610432	-0.3517	DEPs_NDEGs	part46	sig	no	no
ENSG00000066136	Q13952	NFYC	0.145718	0.6377	-0.254588	0.1515	NDEPs_NDEGs	part5	no	no	no
ENSG00000066294	Q9UIB8	CD84	0.129431	0.89669	2.56098	0.299	NDEPs_NDEGs	part5	no	no	no
ENSG00000066322	Q9BW60	ELOVL1	0.0631819	0.013222	-0.458097	-0.7765	NDEPs_NDEGs	part5	no	no	no
ENSG00000066379	Q9P1U0	POLR1H	0.305076	0.037978	-0.286599	0.5948	NDEPs_NDEGs	part5	no	no	no
ENSG00000066382	Q15777	MPPED2	0.0392735	2.37e-09	-1.80376	-3.4831	DEPs_DEGs	part1379	sig	no	no
ENSG00000066455	Q8TBA6	GOLGA5	0.0361523	0.011014	-0.422474	-0.4664	NDEPs_NDEGs	part5	no	no	no
ENSG00000066557	Q9H9A6	LRRC40	0.163303	0.48979	-0.216107	-0.2469	NDEPs_NDEGs	part5	no	no	no
ENSG00000066583	Q96CN7	ISOC1	0.0330478	0.96055	-0.902471	-0.1626	DEPs_NDEGs	part46	sig	no	no
ENSG00000066629	O00423	EML1	0.0131905	0.0037927	-0.675567	-0.9421	DEPs_NDEGs	part46	sig	no	no
ENSG00000066651	Q7Z4G4	TRMT11	0.574492	0.9007	0.129263	-0.1129	NDEPs_NDEGs	part5	no	no	no
ENSG00000066654	Q9NXG2	THUMPD1	0.000374378	0.29002	-0.637417	-0.4201	DEPs_NDEGs	part46	sig	no	no
ENSG00000066739	Q96BY7	ATG2B	0.37163	0.070277	-0.115176	-0.3958	NDEPs_NDEGs	part5	no	no	no
ENSG00000066777	Q9Y6D6	ARFGEF1	0.0012348	2.01e-08	-0.561652	-0.9679	NDEPs_NDEGs	part5	no	no	no
ENSG00000066926	P22830	FECH	0.681475	0.074796	0.109126	-0.3843	NDEPs_NDEGs	part5	no	no	no
ENSG00000066933	B2RTY4	MYO9A	0.670616	0.96055	0.0647146	-0.0213	NDEPs_NDEGs	part5	no	no	no
ENSG00000067064	Q13907	IDI1	0.154681	0.78829	0.270006	0.2187	NDEPs_NDEGs	part5	no	no	no
ENSG00000067066	P23497	SP100	0.173615	0.1005	0.251596	0.6024	NDEPs_NDEGs	part5	no	no	no
ENSG00000067113	O14494	PLPP1	0.0262263	0.00034809	-0.447185	-1.7092	NDEPs_DEGs	part28	sig	no	no
ENSG00000067141	Q92859	NEO1	0.444383	0.20414	0.110259	-0.41	NDEPs_NDEGs	part5	no	no	no
ENSG00000067167	Q15629	TRAM1	0.0194533	0.45576	-0.568334	-0.2743	NDEPs_NDEGs	part5	no	no	no
ENSG00000067225	P14618	PKM	0.0724869	0.0008747	0.393533	-0.921	NDEPs_NDEGs	part5	no	no	no
ENSG00000067248	Q7Z478	DHX29	0.281123	0.069331	-0.132075	-0.2659	NDEPs_NDEGs	part5	no	no	no
ENSG00000067334	Q5QJE6	DNTTIP2	0.00851751	0.3735	-0.468509	-0.2134	NDEPs_NDEGs	part5	no	no	no
ENSG00000067445	Q12816	TRO	0.263323	0.26413	-0.281742	0.4855	NDEPs_NDEGs	part5	no	no	no
ENSG00000067533	Q9Y3B9	RRP15	0.812316	0.70009	-0.0509351	-0.1761	NDEPs_NDEGs	part5	no	no	no
ENSG00000067560	P61586	RHOA	0.0196297	0.06402	0.258163	0.3413	NDEPs_NDEGs	part5	no	no	no
ENSG00000067596	Q14562	DHX8	0.00514797	6.37e-06	-0.296134	-0.5734	NDEPs_NDEGs	part5	no	no	no
ENSG00000067606	Q05513	PRKCZ	0.480943	2.31e-05	0.167606	-1.1728	NDEPs_DEGs	part28	sig	no	no
ENSG00000067704	Q9NSE4	IARS2	0.789398	0.018132	0.0469718	-0.4758	NDEPs_NDEGs	part5	no	no	no
ENSG00000067715	P21579	SYT1	0.916492	0.96055	0.0209901	0.0733	NDEPs_NDEGs	part5	no	no	no
ENSG00000067829	P51553	IDH3G	0.656225	0.86231	-0.096104	0.0731	NDEPs_NDEGs	part5	no	no	no
ENSG00000067836	Q9GZN7	ROGDI	0.165866	0.35698	0.285301	0.4857	NDEPs_NDEGs	part5	no	no	no
ENSG00000067900	Q13464	ROCK1	0.00794718	0.32753	0.406629	0.3356	NDEPs_NDEGs	part5	no	no	no
ENSG00000067955	Q13951	CBFB	0.685454	0.0028133	0.0714272	-0.5468	NDEPs_NDEGs	part5	no	no	no
ENSG00000067992	Q15120	PDK3	0.0525877	2.62e-07	0.524709	0.7464	NDEPs_NDEGs	part5	no	no	no
ENSG00000068024	P56524	HDAC4	0.399211	0.40992	-0.133435	0.227	NDEPs_NDEGs	part5	no	no	no
ENSG00000068079	P80217	IFI35	0.249373	0.35017	0.274208	0.5931	NDEPs_NDEGs	part5	no	no	no
ENSG00000068097	Q6AI08	HEATR6	0.373918	0.98352	-0.180083	0.0084	NDEPs_NDEGs	part5	no	no	no
ENSG00000068120	Q13057	COASY	0.031461	0.10333	-0.383914	-0.5111	NDEPs_NDEGs	part5	no	no	no
ENSG00000068137	Q7Z736	PLEKHH3	0.407828	0.82744	0.237756	0.1719	NDEPs_NDEGs	part5	no	no	no
ENSG00000068366	O60488	ACSL4	0.0446453	0.0040033	-1.43075	-1.8109	DEPs_DEGs	part1379	sig	no	no
ENSG00000068383	Q14642	INPP5A	0.0733508	0.5315	-0.53587	0.2413	NDEPs_NDEGs	part5	no	no	no
ENSG00000068394	Q92917	GPKOW	6.95e-06	0.48655	-1.14048	-0.1744	DEPs_NDEGs	part46	sig	no	no
ENSG00000068438	Q9UET6	FTSJ1	0.131888	0.083736	-0.496971	-0.3381	NDEPs_NDEGs	part5	no	no	no
ENSG00000068697	Q15012	LAPTM4A	0.0760592	0.053289	-2.63718	0.3973	NDEPs_NDEGs	part5	no	no	no
ENSG00000068784	Q8N5C6	SRBD1	0.00518185	0.0017733	-0.481578	-0.8448	NDEPs_NDEGs	part5	no	no	no
ENSG00000068796	O00139	KIF2A	6.21e-06	1.44e-11	-0.74035	-0.7163	DEPs_NDEGs	part46	sig	no	no
ENSG00000068878	Q14997	PSME4	0.0316585	0.00014839	-0.508069	-1.1037	NDEPs_DEGs	part28	sig	no	no
ENSG00000068885	Q9P2H3	IFT80	0.0424628	0.29023	-0.182349	-0.2738	NDEPs_NDEGs	part5	no	no	no
ENSG00000068903	Q8IXJ6	SIRT2	0.0954797	0.00014056	0.159364	0.8278	NDEPs_NDEGs	part5	no	no	no
ENSG00000068912	Q96DZ1	ERLEC1	0.199233	0.16429	-0.178237	-0.466	NDEPs_NDEGs	part5	no	no	no
ENSG00000068971	Q15173	PPP2R5B	0.0156086	0.8672	-0.467807	0.1656	NDEPs_NDEGs	part5	no	no	no
ENSG00000068976	P11217	PYGM	0.0939825	0.29058	0.484503	-0.4746	NDEPs_NDEGs	part5	no	no	no
ENSG00000069122	Q8IZF2	ADGRF5	0.223268	2.68e-05	-0.222257	2.2388	NDEPs_DEGs	part28	sig	no	no
ENSG00000069188	Q58EX2	SDK2	0.0201749	0.53105	-0.490408	-1.109	NDEPs_NDEGs	part5	no	no	no
ENSG00000069275	Q9H1E3	NUCKS1	0.196569	0.819	-0.400403	0.1553	NDEPs_NDEGs	part5	no	no	no
ENSG00000069329	Q96QK1	VPS35	0.00985133	0.75542	0.242355	-0.0869	NDEPs_NDEGs	part5	no	no	no
ENSG00000069424	Q13303	KCNAB2	0.129641	0.82845	0.682477	0.2459	NDEPs_NDEGs	part5	no	no	no
ENSG00000069702	Q03167	TGFBR3	0.122342	5.77e-05	0.835515	2.1095	NDEPs_DEGs	part28	sig	no	no
ENSG00000069849	P54709	ATP1B3	0.778149	NA	0.0391972	0.5624	NDEPs_NDEGs	part5	no	no	no
ENSG00000069966	O14775	GNB5	0.645675	0.96737	0.117722	-0.0239	NDEPs_NDEGs	part5	no	no	no
ENSG00000069998	Q9BXW7	HDHD5	2.58e-06	0.32949	-0.882555	-0.315	DEPs_NDEGs	part46	sig	no	no
ENSG00000070010	Q92890	UFD1	0.00454833	0.0029989	-1.09808	-0.4347	DEPs_NDEGs	part46	sig	no	no
ENSG00000070018	O75581	LRP6	0.874426	0.75314	-0.0291569	-0.1695	NDEPs_NDEGs	part5	no	no	no
ENSG00000070047	Q9P1Y6	PHRF1	0.551078	0.70084	-0.114115	-0.1271	NDEPs_NDEGs	part5	no	no	no
ENSG00000070061	O95163	ELP1	0.0166891	0.07048	-0.476497	-0.3056	NDEPs_NDEGs	part5	no	no	no
ENSG00000070081	P80303	NUCB2	0.0941425	0.96055	-0.243377	0.0337	NDEPs_NDEGs	part5	no	no	no
ENSG00000070214	Q8WWI5	SLC44A1	0.984462	0.039005	-0.0078567	-1.1275	NDEPs_DEGs	part28	sig	no	no
ENSG00000070269	Q9NX78	TMEM260	0.109755	4.24e-08	-0.927281	-1.2133	NDEPs_DEGs	part28	sig	no	no
ENSG00000070366	Q86US8	SMG6	0.0768023	0.93767	-0.220775	0.0687	NDEPs_NDEGs	part5	no	no	no
ENSG00000070367	O00471	EXOC5	0.00107926	0.15475	0.469523	-0.3611	NDEPs_NDEGs	part5	no	no	no
ENSG00000070423	Q9BV68	RNF126	0.453104	0.48259	0.512064	0.2159	NDEPs_NDEGs	part5	no	no	no
ENSG00000070444	Q99583	MNT	0.103213	0.21395	0.373559	-0.5301	NDEPs_NDEGs	part5	no	no	no
ENSG00000070495	Q6NYC1	JMJD6	0.550534	0.1525	-0.112334	0.5718	NDEPs_NDEGs	part5	no	no	no
ENSG00000070501	P06746	POLB	0.000152693	0.4641	-0.422897	0.2813	NDEPs_NDEGs	part5	no	no	no
ENSG00000070526	Q9NSC7	ST6GALNAC1	0.0216221	1.19e-07	-2.36707	-3.1226	DEPs_DEGs	part1379	sig	no	no
ENSG00000070540	Q5MNZ9	WIPI1	0.591582	7.13e-05	-0.122793	-1.5663	NDEPs_DEGs	part28	sig	no	no
ENSG00000070601	Q5SYB0	FRMPD1	0.93744	0.32153	0.0341796	-1.4381	NDEPs_NDEGs	part5	no	no	no
ENSG00000070669	P08243	ASNS	0.273367	0.89516	-0.124081	0.1591	NDEPs_NDEGs	part5	no	no	no
ENSG00000070718	P53677	AP3M2	0.167714	0.87323	0.346795	-0.1173	NDEPs_NDEGs	part5	no	no	no
ENSG00000070761	Q9Y6A4	CFAP20	0.47329	0.065298	0.478366	0.3844	NDEPs_NDEGs	part5	no	no	no
ENSG00000070770	P19784	CSNK2A2	0.757949	0.038475	-0.0619002	0.3801	NDEPs_NDEGs	part5	no	no	no
ENSG00000070785	Q9NR50	EIF2B3	0.052985	0.3666	-0.137068	0.2533	NDEPs_NDEGs	part5	no	no	no
ENSG00000070882	Q9H4L5	OSBPL3	0.216603	0.033922	-0.297894	-0.866	NDEPs_NDEGs	part5	no	no	no
ENSG00000071051	O43639	NCK2	0.378748	6.76e-08	0.111177	0.7497	NDEPs_NDEGs	part5	no	no	no
ENSG00000071073	Q9UM21	MGAT4A	0.842611	0.88075	0.0677922	-0.2765	NDEPs_NDEGs	part5	no	no	no
ENSG00000071082	P62899	RPL31	0.500147	4.85e-07	-0.0986573	1.0167	NDEPs_DEGs	part28	sig	no	no
ENSG00000071189	Q9Y5W8	SNX13	0.957096	0.22401	-0.00840472	-0.2683	NDEPs_NDEGs	part5	no	no	no
ENSG00000071205	A1A4S6	ARHGAP10	0.937759	0.41662	-0.0128442	0.2998	NDEPs_NDEGs	part5	no	no	no
ENSG00000071243	Q9NXR8	ING3	0.339566	0.98527	-0.45199	-0.0049	NDEPs_NDEGs	part5	no	no	no
ENSG00000071282	Q9NZU5	LMCD1	0.000291398	NA	1.879	0.678	DEPs_NDEGs	part46	sig	no	no
ENSG00000071462	O43709	BUD23	0.00810508	0.040354	-0.837728	-0.2921	DEPs_NDEGs	part46	sig	no	no
ENSG00000071537	Q9UBV2	SEL1L	0.0149453	0.02871	-0.405898	-0.3596	NDEPs_NDEGs	part5	no	no	no
ENSG00000071539	Q15645	TRIP13	0.764775	0.29785	-0.0328106	-1.1149	NDEPs_NDEGs	part5	no	no	no
ENSG00000071553	Q15904	ATP6AP1	0.253017	0.94517	-0.328589	-0.0882	NDEPs_NDEGs	part5	no	no	no
ENSG00000071626	Q96EP5	DAZAP1	7.55e-06	0.96055	-0.609087	0.0351	DEPs_NDEGs	part46	sig	no	no
ENSG00000071655	O95983	MBD3	0.000124301	0.073599	-1.45308	0.4249	DEPs_NDEGs	part46	sig	no	no
ENSG00000071794	Q14527	HLTF	0.104222	0.5702	-0.38089	-0.2839	NDEPs_NDEGs	part5	no	no	no
ENSG00000071859	Q14320	FAM50A	0.00089617	0.96055	-1.3809	-0.0848	DEPs_NDEGs	part46	sig	no	no
ENSG00000071967	Q53TN4	CYBRD1	0.000748158	1.42e-12	2.13462	2.3965	DEPs_DEGs	part1379	sig	no	no
ENSG00000071994	Q16342	PDCD2	0.958935	0.03128	-0.031306	-0.2215	NDEPs_NDEGs	part5	no	no	no
ENSG00000072042	Q8TC12	RDH11	0.0551122	0.96055	-0.289635	-0.0422	NDEPs_NDEGs	part5	no	no	no
ENSG00000072062	P17612	PRKACA	0.0893988	1.7e-31	0.902458	1.2698	NDEPs_DEGs	part28	sig	no	no
ENSG00000072080	Q13103	SPP2	0.0739069	0.90125	0.523172	-1.6193	NDEPs_NDEGs	part5	no	no	no
ENSG00000072121	Q68DK2	ZFYVE26	0.547036	0.80681	-0.0654572	-0.1408	NDEPs_NDEGs	part5	no	no	no
ENSG00000072163	Q7Z4I7	LIMS2	0.0101774	3.73e-18	0.697438	3.386	DEPs_DEGs	part1379	sig	no	no
ENSG00000072274	P02786	TFRC	0.168589	0.23141	-0.350712	1.2094	NDEPs_NDEGs	part5	no	no	no
ENSG00000072364	Q9UHB7	AFF4	0.122327	0.31767	-0.217458	-0.3828	NDEPs_NDEGs	part5	no	no	no
ENSG00000072415	Q8N3R9	MPP5	0.521359	0.0034202	-0.192643	-0.5294	NDEPs_NDEGs	part5	no	no	no
ENSG00000072518	Q7KZI7	MARK2	0.00085398	0.0041151	-0.672355	-0.6658	DEPs_NDEGs	part46	sig	no	no
ENSG00000072682	O15460	P4HA2	0.00218656	1.14e-07	-1.38129	-1.95	DEPs_DEGs	part1379	sig	no	no
ENSG00000072694	P31994	FCGR2B	0.191813	1.99e-07	1.38351	2.5454	NDEPs_DEGs	part28	sig	no	no
ENSG00000072756	Q96Q11	TRNT1	0.00549363	0.13484	-0.367684	-0.2354	NDEPs_NDEGs	part5	no	no	no
ENSG00000072778	P49748	ACADVL	0.0166286	0.70676	-0.28608	-0.1377	NDEPs_NDEGs	part5	no	no	no
ENSG00000072786	O94804	STK10	0.457114	0.91578	0.330745	-0.1819	NDEPs_NDEGs	part5	no	no	no
ENSG00000072818	Q15027	ACAP1	0.674662	0.46474	-0.305556	-0.5099	NDEPs_NDEGs	part5	no	no	no
ENSG00000072832	Q14194	CRMP1	0.000448759	0.84631	-1.18154	0.1681	DEPs_NDEGs	part46	sig	no	no
ENSG00000072849	Q9GZP9	DERL2	0.0172839	0.33472	-0.603182	-0.1613	DEPs_NDEGs	part46	sig	no	no
ENSG00000072864	Q9NXR1	NDE1	0.00292697	0.013256	-0.578993	-0.7451	NDEPs_NDEGs	part5	no	no	no
ENSG00000072952	Q9Y6F6	IRAG1	0.00837507	0.00038863	1.77783	1.8888	DEPs_DEGs	part1379	sig	no	no
ENSG00000073050	P18887	XRCC1	2.35e-06	0.39489	-0.636823	0.2438	DEPs_NDEGs	part46	sig	no	no
ENSG00000073111	P49736	MCM2	0.00196594	0.0028297	-1.92492	-1.6642	DEPs_DEGs	part1379	sig	no	no
ENSG00000073169	Q9BVL4	SELENOO	0.0148021	0.67337	-0.990207	0.1746	DEPs_NDEGs	part46	sig	no	no
ENSG00000073350	Q6P1M3	LLGL2	0.101556	1.63e-08	-1.08911	-2.698	NDEPs_DEGs	part28	sig	no	no
ENSG00000073417	O60658	PDE8A	0.180093	3.49e-07	-0.199321	-0.7356	NDEPs_NDEGs	part5	no	no	no
ENSG00000073536	Q9NVX2	NLE1	0.00689027	0.63411	-0.577646	0.181	NDEPs_NDEGs	part5	no	no	no
ENSG00000073584	Q969G3	SMARCE1	7.48e-06	0.0039951	-0.968487	-0.6587	DEPs_NDEGs	part46	sig	no	no
ENSG00000073614	P29375	KDM5A	0.245348	0.96055	-0.136091	-0.0177	NDEPs_NDEGs	part5	no	no	no
ENSG00000073712	Q96AC1	FERMT2	0.00500751	0.22369	1.04648	0.736	DEPs_NDEGs	part46	sig	no	no
ENSG00000073734	O95342	ABCB11	0.0989497	0.67361	-0.607763	-1.6238	NDEPs_NDEGs	part5	no	no	no
ENSG00000073737	Q9BPW9	DHRS9	0.34315	0.40189	1.14966	1.3472	NDEPs_NDEGs	part5	no	no	no
ENSG00000073754	O43866	CD5L	0.545024	0.66235	0.228812	1.6171	NDEPs_NDEGs	part5	no	no	no
ENSG00000073756	P35354	PTGS2	0.584658	0.83396	-0.178129	0.5104	NDEPs_NDEGs	part5	no	no	no
ENSG00000073792	Q9Y6M1	IGF2BP2	0.699366	0.96055	0.21956	0.0832	NDEPs_NDEGs	part5	no	no	no
ENSG00000073849	P15907	ST6GAL1	0.164888	0.93571	-0.834676	0.2102	NDEPs_NDEGs	part5	no	no	no
ENSG00000073910	Q5TBA9	FRY	0.0118923	2.3e-05	1.43523	2.0592	DEPs_DEGs	part1379	sig	no	no
ENSG00000073969	P46459	NSF	0.0789603	1.31e-05	-0.23692	-0.9266	NDEPs_NDEGs	part5	no	no	no
ENSG00000074054	Q7Z460	CLASP1	0.0240999	0.0098878	-0.32955	-0.6368	NDEPs_NDEGs	part5	no	no	no
ENSG00000074071	P82930	MRPS34	8.77e-05	0.70333	-0.591806	0.1684	DEPs_NDEGs	part46	sig	no	no
ENSG00000074181	Q9UM47	NOTCH3	0.190508	0.0010451	0.413038	1.2176	NDEPs_DEGs	part28	sig	no	no
ENSG00000074201	P54105	CLNS1A	0.274535	0.014311	-0.155015	0.483	NDEPs_NDEGs	part5	no	no	no
ENSG00000074211	Q9Y2T4	PPP2R2C	0.0789984	1.31e-13	-0.462645	-5.2316	NDEPs_DEGs	part28	sig	no	no
ENSG00000074266	O75530	EED	0.00397102	0.60431	-0.547777	-0.1472	NDEPs_NDEGs	part5	no	no	no
ENSG00000074319	Q99816	TSG101	0.48456	0.96143	-0.0744184	-0.0198	NDEPs_NDEGs	part5	no	no	no
ENSG00000074370	Q93084	ATP2A3	0.492962	0.79907	0.409439	0.3837	NDEPs_NDEGs	part5	no	no	no
ENSG00000074410	O43570	CA12	0.108667	5.03e-07	-0.352452	-4.5927	NDEPs_DEGs	part28	sig	no	no
ENSG00000074416	Q99685	MGLL	0.526497	2.41e-05	0.725347	-1.903	NDEPs_DEGs	part28	sig	no	no
ENSG00000074527	Q9HB63	NTN4	0.076161	0.6783	2.75262	0.3557	NDEPs_NDEGs	part5	no	no	no
ENSG00000074582	Q9Y276	BCS1L	0.118257	0.8566	-0.497147	-0.0988	NDEPs_NDEGs	part5	no	no	no
ENSG00000074590	O60285	NUAK1	0.0191311	8.81e-11	1.15442	2.8759	DEPs_DEGs	part1379	sig	no	no
ENSG00000074603	Q6V1X1	DPP8	0.892065	0.74743	0.0281585	0.1342	NDEPs_NDEGs	part5	no	no	no
ENSG00000074657	Q9HCE3	ZNF532	0.694044	0.96055	-0.0520012	0.0346	NDEPs_NDEGs	part5	no	no	no
ENSG00000074695	P49257	LMAN1	0.688612	6.62e-05	-0.0738763	-1.0642	NDEPs_DEGs	part28	sig	no	no
ENSG00000074842	Q969H8	MYDGF	0.00837339	0.76967	0.315186	-0.1544	NDEPs_NDEGs	part5	no	no	no
ENSG00000074855	Q9HCE9	ANO8	0.701165	0.091087	0.0883428	-0.5753	NDEPs_NDEGs	part5	no	no	no
ENSG00000074964	Q9HCE6	ARHGEF10L	0.250258	0.099423	0.198582	0.4335	NDEPs_NDEGs	part5	no	no	no
ENSG00000075089	Q9GZN1	ACTR6	0.0157328	0.83406	-0.834776	-0.1117	DEPs_NDEGs	part46	sig	no	no
ENSG00000075142	P30626	SRI	0.807643	0.66692	0.0248214	-0.2072	NDEPs_NDEGs	part5	no	no	no
ENSG00000075188	Q8NFH4	NUP37	0.236121	0.68394	-0.153676	-0.1157	NDEPs_NDEGs	part5	no	no	no
ENSG00000075223	Q99985	SEMA3C	0.372556	0.0027333	0.793306	1.5445	NDEPs_DEGs	part28	sig	no	no
ENSG00000075234	Q5R3I4	TTC38	0.168054	0.57472	-0.165187	-0.1541	NDEPs_NDEGs	part5	no	no	no
ENSG00000075275	Q9NYQ6	CELSR1	0.0520447	7.03e-35	-0.980092	-4.1976	NDEPs_DEGs	part28	sig	no	no
ENSG00000075292	Q14966	ZNF638	1.49e-05	0.59356	-0.59692	-0.115	DEPs_NDEGs	part46	sig	no	no
ENSG00000075303	Q8TBP6	SLC25A40	0.203092	0.4343	-0.26699	-0.1983	NDEPs_NDEGs	part5	no	no	no
ENSG00000075336	Q9BVV7	TIMM21	0.302582	0.91095	-0.362093	0.0931	NDEPs_NDEGs	part5	no	no	no
ENSG00000075340	P35612	ADD2	0.544577	5.27e-07	0.107347	2.1447	NDEPs_DEGs	part28	sig	no	no
ENSG00000075413	P27448	MARK3	0.0956253	0.10769	-0.263306	-0.3038	NDEPs_NDEGs	part5	no	no	no
ENSG00000075415	Q00325	SLC25A3	0.381157	0.0010546	-0.12	0.4975	NDEPs_NDEGs	part5	no	no	no
ENSG00000075568	Q92545	TMEM131	0.0370691	1.5e-05	0.435443	-1.3469	NDEPs_DEGs	part28	sig	no	no
ENSG00000075618	Q16658	FSCN1	0.271969	0.071841	0.271466	0.7568	NDEPs_NDEGs	part5	no	no	no
ENSG00000075651	Q13393	PLD1	0.368803	1.2e-05	0.279382	2.627	NDEPs_DEGs	part28	sig	no	no
ENSG00000075702	O43379	WDR62	0.695967	0.0064443	0.0690618	-2.0208	NDEPs_DEGs	part28	sig	no	no
ENSG00000075711	Q12959	DLG1	0.00116271	0.0014345	-0.419779	-0.6295	NDEPs_NDEGs	part5	no	no	no
ENSG00000075790	Q9UHQ4	BCAP29	0.181055	0.001247	-0.193318	-1.2765	NDEPs_DEGs	part28	sig	no	no
ENSG00000075856	Q15020	SART3	0.00150315	0.87502	-0.452561	-0.055	NDEPs_NDEGs	part5	no	no	no
ENSG00000075891	Q02962	PAX2	0.19362	8.98e-07	-0.58555	-5.8038	NDEPs_DEGs	part28	sig	no	no
ENSG00000075914	Q15024	EXOSC7	1.32e-06	0.96055	-0.466375	-0.0141	NDEPs_NDEGs	part5	no	no	no
ENSG00000075945	Q92845	KIFAP3	0.00301542	0.98104	-0.649147	-0.0167	DEPs_NDEGs	part46	sig	no	no
ENSG00000076003	Q14566	MCM6	0.000811745	0.1744	-1.63852	-0.4421	DEPs_NDEGs	part46	sig	no	no
ENSG00000076043	Q9Y3B8	REXO2	0.0362218	6.92e-05	0.307227	0.8498	NDEPs_NDEGs	part5	no	no	no
ENSG00000076053	Q9Y580	RBM7	0.0646818	0.14861	-0.485256	0.3894	NDEPs_NDEGs	part5	no	no	no
ENSG00000076067	Q15434	RBMS2	0.00705768	0.4471	-1.67506	0.2942	DEPs_NDEGs	part46	sig	no	no
ENSG00000076201	Q9H3S7	PTPN23	0.182314	0.18389	-0.105174	-0.3053	NDEPs_NDEGs	part5	no	no	no
ENSG00000076242	P40692	MLH1	0.0231316	0.0091527	-0.28237	-0.4568	NDEPs_NDEGs	part5	no	no	no
ENSG00000076604	Q9BUZ4	TRAF4	0.0532906	0.14084	0.204136	-0.9401	NDEPs_NDEGs	part5	no	no	no
ENSG00000076641	Q9NWQ8	PAG1	0.992002	0.64952	-0.00121455	0.4572	NDEPs_NDEGs	part5	no	no	no
ENSG00000076650	Q9BRR8	GPATCH1	0.133846	0.64016	-0.185063	-0.1647	NDEPs_NDEGs	part5	no	no	no
ENSG00000076662	P32942	ICAM3	0.216672	0.29223	0.880793	-0.8955	NDEPs_NDEGs	part5	no	no	no
ENSG00000076685	P49902	NT5C2	7.92e-05	0.0026288	0.458649	-0.6977	NDEPs_NDEGs	part5	no	no	no
ENSG00000076706	P43121	MCAM	0.0526552	1.99e-07	2.15799	2.2915	NDEPs_DEGs	part28	sig	no	no
ENSG00000076716	O75487	GPC4	0.0234195	0.15976	0.668742	-0.3615	DEPs_NDEGs	part46	sig	no	no
ENSG00000076770	Q9NUK0	MBNL3	0.211721	0.89971	-0.314346	-0.1221	NDEPs_NDEGs	part5	no	no	no
ENSG00000076826	Q9P1Y5	CAMSAP3	0.166417	2.54e-06	-0.374229	-2.7097	NDEPs_DEGs	part28	sig	no	no
ENSG00000076928	Q92888	ARHGEF1	0.23308	0.82519	-0.196825	-0.1487	NDEPs_NDEGs	part5	no	no	no
ENSG00000076944	Q15833	STXBP2	0.100707	3.54e-07	-0.462177	-2.8151	NDEPs_DEGs	part28	sig	no	no
ENSG00000077147	Q9HD45	TM9SF3	0.0984768	0.0038499	-0.327965	-0.625	NDEPs_NDEGs	part5	no	no	no
ENSG00000077150	Q00653	NFKB2	0.906693	0.85208	0.0110014	0.2468	NDEPs_NDEGs	part5	no	no	no
ENSG00000077157	O60237	PPP1R12B	7.2e-05	4.47e-11	0.932199	2.4792	DEPs_DEGs	part1379	sig	no	no
ENSG00000077232	Q8IXB1	DNAJC10	0.00112252	0.00012856	-1.36896	-2.132	DEPs_DEGs	part1379	sig	no	no
ENSG00000077274	Q9Y6Q1	CAPN6	0.222062	0.0061932	-1.575	-2.7961	NDEPs_DEGs	part28	sig	no	no
ENSG00000077279	O43602	DCX	0.611254	0.87689	0.1756	0.7377	NDEPs_NDEGs	part5	no	no	no
ENSG00000077312	P09012	SNRPA	5.58e-06	0.72654	-0.685426	0.1437	DEPs_NDEGs	part46	sig	no	no
ENSG00000077327	O75602	SPAG6	0.51742	1.12e-09	-0.171166	-6.947	NDEPs_DEGs	part28	sig	no	no
ENSG00000077348	Q9NQT4	EXOSC5	0.137969	0.96055	-0.349705	0.0494	NDEPs_NDEGs	part5	no	no	no
ENSG00000077380	Q13409	DYNC1I2	0.526619	0.55657	-0.0835791	0.1882	NDEPs_NDEGs	part5	no	no	no
ENSG00000077420	Q7Z5R6	APBB1IP	0.418456	0.35027	0.790422	-1.1071	NDEPs_NDEGs	part5	no	no	no
ENSG00000077454	O75427	LRCH4	0.00179743	0.22494	-0.532638	0.334	NDEPs_NDEGs	part5	no	no	no
[truncated: 5,983 more rows]
