# Supplementary material for: Multi-omics integration highlights the role of ubiquitination in endometriosis fibrosis
Source: J Transl Med. 2024 May 12;22:445. doi: 10.1186/s12967-024-05245-0 (PMC11089738; doi:10.1186/s12967-024-05245-0)
Supplement: Supplementary file 9 — Additional file 9. Results from integrated analysis of three omics datasets for 518 fibrosis-related proteins (Table S8) [file 12967_2024_5245_MOESM9_ESM.xlsx]

## Sheet: Fibrosis-related regulators
Gene ID	Protein ID	Symbol	Protein.Description	Pathways	Pvalue_RNA_ECNC	Pvalue_Protein_ECNC	log2FC_Protein_ECNC	log2FC_RNA_ECNC	Type_ECNC	Ubi_ECNC	Ubi_sig_ECNC	Pvalue_Protein_ECEU	Pvalue_RNA_ECEU	log2FC_Protein_ECEU	log2FC_RNA_ECEU	Type_ECEU	Ubi_ECEU	Ubi_sig_ECEU
ENSG00000206384	A6NMZ7	COL6A6	Collagen alpha-6(VI) chain	hsa04512(ECM-receptor interaction );hsa05165(Human papillomavirus infection );hsa04510(Focal adhesion );hsa04974(Protein digestion and absorption );hsa04151(PI3K-Akt signaling pathway )	0.0032756	0.315658	0.485487	-2.1278	NDEPs_DEGs	no	non Ubi	0.440967	0.0059664	0.355994	-2.1684	NDEPs_DEGs	no	non Ubi
ENSG00000172752	A8TX70	COL6A5	Collagen alpha-5(VI) chain	hsa05165(Human papillomavirus infection );hsa04512(ECM-receptor interaction );hsa04510(Focal adhesion );hsa04151(PI3K-Akt signaling pathway );hsa04974(Protein digestion and absorption )	0.018684	0.3795	0.595171	2.4995	NDEPs_DEGs	no	non Ubi	0.432798	0.019846	0.516315	2.7343	NDEPs_DEGs	no	non Ubi
ENSG00000138696	O00238	BMPR1B	Bone morphogenetic protein receptor type-1B	hsa04060(Cytokine-cytokine receptor interaction );hsa04550(Signaling pathways regulating pluripotency of stem cells );hsa04390(Hippo signaling pathway );hsa05418(Fluid shear stress and atherosclerosis );hsa04350(TGF-beta signaling pathway );hsa04360(Axon guidance )	0.74683	0.354274	0.261611	-0.4084	NDEPs_NDEGs	no	non Ubi	0.256739	0.96055	0.343909	0.1306	NDEPs_NDEGs	no	non Ubi
ENSG00000143768	O00292	LEFTY2	Left-right determination factor 2	hsa04350(TGF-beta signaling pathway );hsa04550(Signaling pathways regulating pluripotency of stem cells )	6.17e-12	0.125781	1.31933	4.7045	NDEPs_DEGs	no	non Ubi	0.425664	6.74e-08	-0.871007	4.1714	NDEPs_DEGs	no	non Ubi
ENSG00000171608	O00329	PIK3CD	Phosphatidylinositol 4,5-bisphosphate 3-kinase catalytic subunit delta isoform	hsa04066(HIF-1 signaling pathway );hsa05163(Human cytomegalovirus infection );hsa05010(Alzheimer disease );hsa05205(Proteoglycans in cancer );hsa04923(Regulation of lipolysis in adipocytes );hsa05135(Yersinia infection );hsa05171(Coronavirus disease - COVID-19 );hsa04668(TNF signaling pathway );hsa05210(Colorectal cancer );hsa05418(Fluid shear stress and atherosclerosis );hsa01522(Endocrine resis…	0.00035594	0.115366	0.716411	1.2375	NDEPs_DEGs	no	non Ubi	0.593352	0.96055	0.226855	0.1403	NDEPs_NDEGs	no	non Ubi
ENSG00000188157	O00468	AGRN	Agrin	hsa04512(ECM-receptor interaction )	0.00037949	0.294178	-0.245472	-1.4163	NDEPs_DEGs	no	non Ubi	0.175598	9.67e-05	-0.299654	-1.3375	NDEPs_DEGs	no	non Ubi
ENSG00000137077	O00585	CCL21	C-C motif chemokine 21	hsa04061(Viral protein interaction with cytokine and cytokine receptor );hsa04060(Cytokine-cytokine receptor interaction );hsa04064(NF-kappa B signaling pathway );hsa04062(Chemokine signaling pathway )	0.30686	0.393769	0.442535	1.6582	NDEPs_NDEGs	no	non Ubi	0.44432	0.0032713	-0.32436	3.3244	NDEPs_DEGs	no	non Ubi
ENSG00000004975	O14641	DVL2	Segment polarity protein dishevelled homolog DVL-2	hsa04150(mTOR signaling pathway );hsa04916(Melanogenesis );hsa04934(Cushing syndrome );hsa05226(Gastric cancer );hsa05165(Human papillomavirus infection );hsa05010(Alzheimer disease );hsa05217(Basal cell carcinoma );hsa04550(Signaling pathways regulating pluripotency of stem cells );hsa05224(Breast cancer );hsa04330(Notch signaling pathway );hsa04390(Hippo signaling pathway );hsa05225(Hepatocellu…	0.014251	0.00193757	-0.423344	0.402	NDEPs_NDEGs	no	non Ubi	0.754449	0.026214	-0.044135	0.4518	NDEPs_NDEGs	no	non Ubi
ENSG00000069966	O14775	GNB5	Guanine nucleotide-binding protein subunit beta-5	hsa04926(Relaxin signaling pathway );hsa04726(Serotonergic synapse );hsa04713(Circadian entrainment );hsa04151(PI3K-Akt signaling pathway );hsa04014(Ras signaling pathway );hsa05167(Kaposi sarcoma-associated herpesvirus infection );hsa05163(Human cytomegalovirus infection );hsa04725(Cholinergic synapse );hsa04724(Glutamatergic synapse );hsa04723(Retrograde endocannabinoid signaling );hsa04727(GAB…	0.001527	0.0457871	0.607749	0.6181	DEPs_NDEGs	no	non Ubi	0.645675	0.96737	0.117722	-0.0239	NDEPs_NDEGs	no	non Ubi
ENSG00000158186	O14807	MRAS	Ras-related protein M-Ras	hsa04010(MAPK signaling pathway );hsa04218(Cellular senescence );hsa05205(Proteoglycans in cancer );hsa04371(Apelin signaling pathway );hsa04072(Phospholipase D signaling pathway );hsa04015(Rap1 signaling pathway );hsa04810(Regulation of actin cytoskeleton );hsa04140(Autophagy - animal );hsa04014(Ras signaling pathway );hsa04625(C-type lectin receptor signaling pathway );hsa04137(Mitophagy - anim…	1.43e-29	0.0019049	2.06836	2.1503	DEPs_DEGs	no	non Ubi	0.00868838	6.22e-11	1.3796	1.8238	DEPs_DEGs	no	non Ubi
ENSG00000113319	O14827	RASGRF2	Ras-specific guanine nucleotide-releasing factor 2	hsa04010(MAPK signaling pathway );hsa04014(Ras signaling pathway )	2.29e-33	0.121772	0.947677	4.1781	NDEPs_DEGs	no	non Ubi	0.0817433	5.98e-46	1.13591	4.1463	NDEPs_DEGs	no	non Ubi
ENSG00000104365	O14920	IKBKB	Inhibitor of nuclear factor kappa-B kinase subunit beta	hsa05222(Small cell lung cancer );hsa04621(NOD-like receptor signaling pathway );hsa05418(Fluid shear stress and atherosclerosis );hsa05200(Pathways in cancer );hsa05130(Pathogenic Escherichia coli infection );hsa04722(Neurotrophin signaling pathway );hsa05166(Human T-cell leukemia virus 1 infection );hsa04936(Alcoholic liver disease );hsa01523(Antifolate resistance );hsa05417(Lipid and atheroscl…	0.95162	0.893014	-0.0280722	-0.0493	NDEPs_NDEGs	no	non Ubi	0.639019	0.69616	-0.0947564	-0.1491	NDEPs_NDEGs	no	non Ubi
ENSG00000118680	O14950	MYL12B	Myosin regulatory light chain 12B	hsa05131(Shigellosis );hsa04530(Tight junction );hsa04360(Axon guidance );hsa04510(Focal adhesion );hsa04810(Regulation of actin cytoskeleton );hsa04670(Leukocyte transendothelial migration );hsa04611(Platelet activation );hsa05132(Salmonella infection )	0.20101	0.00356348	1.30533	0.2863	DEPs_NDEGs	no	non Ubi	0.00496756	0.98571	1.21561	-0.0056	DEPs_NDEGs	no	non Ubi
ENSG00000058272	O14974	PPP1R12A	Protein phosphatase 1 regulatory subunit 12A	hsa04611(Platelet activation );hsa04270(Vascular smooth muscle contraction );hsa04022(cGMP-PKG signaling pathway );hsa04810(Regulation of actin cytoskeleton );hsa04921(Oxytocin signaling pathway );hsa04510(Focal adhesion );hsa04024(cAMP signaling pathway );hsa05205(Proteoglycans in cancer )	0.070011	0.375491	0.175392	0.5583	NDEPs_NDEGs	no	non Ubi	0.185697	0.07282	0.258644	0.5055	NDEPs_NDEGs	no	non Ubi
ENSG00000213341	O15111	CHUK	Inhibitor of nuclear factor kappa-B kinase subunit alpha	hsa05131(Shigellosis );hsa04920(Adipocytokine signaling pathway );hsa04659(Th17 cell differentiation );hsa05160(Hepatitis C );hsa04662(B cell receptor signaling pathway );hsa05168(Herpes simplex virus 1 infection );hsa05135(Yersinia infection );hsa05222(Small cell lung cancer );hsa05418(Fluid shear stress and atherosclerosis );hsa04625(C-type lectin receptor signaling pathway );hsa05132(Salmonell…	0.79378	0.291691	-0.180607	-0.162	NDEPs_NDEGs	no	non Ubi	0.376052	0.0089841	-0.228773	-0.4823	NDEPs_NDEGs	no	non Ubi
ENSG00000130702	O15230	LAMA5	Laminin subunit alpha-5	hsa05146(Amoebiasis );hsa04510(Focal adhesion );hsa05222(Small cell lung cancer );hsa05145(Toxoplasmosis );hsa05200(Pathways in cancer );hsa04151(PI3K-Akt signaling pathway );hsa05165(Human papillomavirus infection );hsa04512(ECM-receptor interaction )	0.33316	0.142778	1.1416	-0.5935	NDEPs_NDEGs	no	non Ubi	0.258967	0.054986	0.78687	-0.9496	NDEPs_NDEGs	no	non Ubi
ENSG00000156711	O15264	MAPK13	Mitogen-activated protein kinase 13	hsa04926(Relaxin signaling pathway );hsa04714(Thermogenesis );hsa04935(Growth hormone synthesis, secretion and action );hsa05170(Human immunodeficiency virus 1 infection );hsa04664(Fc epsilon RI signaling pathway );hsa05205(Proteoglycans in cancer );hsa05130(Pathogenic Escherichia coli infection );hsa05171(Coronavirus disease - COVID-19 );hsa05208(Chemical carcinogenesis - reactive oxygen species…	0.0090884	0.306293	-0.165795	-1.4611	NDEPs_DEGs	no	non Ubi	0.432875	0.0095447	0.143061	-1.356	NDEPs_DEGs	no	non Ubi
ENSG00000136457	O15335	CHAD	Chondroadherin	hsa05165(Human papillomavirus infection );hsa04151(PI3K-Akt signaling pathway );hsa04510(Focal adhesion );hsa04512(ECM-receptor interaction )	0.044686	0.463567	0.137966	1.0036	NDEPs_DEGs	no	non Ubi	0.208213	0.28506	-1.61291	0.738	NDEPs_NDEGs	no	non Ubi
ENSG00000003402	O15519	CFLAR	CASP8 and FADD-like apoptosis regulator	hsa04064(NF-kappa B signaling pathway );hsa05160(Hepatitis C );hsa05142(Chagas disease );hsa04668(TNF signaling pathway );hsa04217(Necroptosis );hsa04140(Autophagy - animal );hsa04210(Apoptosis )	0.39899	0.537652	0.4713	0.3237	NDEPs_NDEGs	Ubi	non sig	0.366837	0.34418	0.758397	-0.3755	NDEPs_NDEGs	Ubi	non sig
ENSG00000140992	O15530	PDPK1	3-phosphoinositide-dependent protein kinase 1	hsa05417(Lipid and atherosclerosis );hsa04150(mTOR signaling pathway );hsa05231(Choline metabolism in cancer );hsa05213(Endometrial cancer );hsa04360(Axon guidance );hsa04510(Focal adhesion );hsa05215(Prostate cancer );hsa04140(Autophagy - animal );hsa04151(PI3K-Akt signaling pathway );hsa05223(Non-small cell lung cancer );hsa05205(Proteoglycans in cancer );hsa04152(AMPK signaling pathway );hsa04…	0.8954	0.330995	-0.129012	-0.0804	NDEPs_NDEGs	no	non Ubi	0.896146	0.91998	-0.0202625	-0.0889	NDEPs_NDEGs	no	non Ubi
ENSG00000135341	O43318	MAP3K7	Mitogen-activated protein kinase kinase kinase 7	hsa04660(T cell receptor signaling pathway );hsa04380(Osteoclast differentiation );hsa05418(Fluid shear stress and atherosclerosis );hsa04613(Neutrophil extracellular trap formation );hsa04064(NF-kappa B signaling pathway );hsa04657(IL-17 signaling pathway );hsa05135(Yersinia infection );hsa04010(MAPK signaling pathway );hsa05145(Toxoplasmosis );hsa04140(Autophagy - animal );hsa05140(Leishmaniasi…	0.95162	0.89648	0.019134	-0.046	NDEPs_NDEGs	no	non Ubi	0.102472	0.96055	-0.210379	-0.0202	NDEPs_NDEGs	no	non Ubi
ENSG00000006283	O43497	CACNA1G	Voltage-dependent T-type calcium channel subunit alpha-1G	hsa04713(Circadian entrainment );hsa04934(Cushing syndrome );hsa04929(GnRH secretion );hsa04020(Calcium signaling pathway );hsa04930(Type II diabetes mellitus );hsa04927(Cortisol synthesis and secretion );hsa04925(Aldosterone synthesis and secretion );hsa04010(MAPK signaling pathway )	3.24e-07	0.0152967	7.04293	-2.5296	DEPs_DEGs	no	non Ubi	0.0165197	0.00086691	5.53483	-1.8249	DEPs_DEGs	no	non Ubi
ENSG00000130402	O43707	ACTN4	Alpha-actinin-4	hsa04530(Tight junction );hsa05203(Viral carcinogenesis );hsa04520(Adherens junction );hsa05322(Systemic lupus erythematosus );hsa04510(Focal adhesion );hsa04810(Regulation of actin cytoskeleton );hsa04670(Leukocyte transendothelial migration );hsa05131(Shigellosis );hsa05146(Amoebiasis )	0.0030118	0.0278464	0.736681	0.6414	DEPs_NDEGs	Ubi	non sig	0.0185895	0.96055	0.827163	0.0871	DEPs_NDEGs	Ubi	Ubi_down
ENSG00000077157	O60237	PPP1R12B	Protein phosphatase 1 regulatory subunit 12B	hsa04270(Vascular smooth muscle contraction );hsa05205(Proteoglycans in cancer );hsa04921(Oxytocin signaling pathway );hsa04810(Regulation of actin cytoskeleton );hsa04510(Focal adhesion )	4.66e-31	0.000302516	0.799647	3.4516	DEPs_DEGs	no	non Ubi	7.2e-05	4.47e-11	0.932199	2.4792	DEPs_DEGs	no	non Ubi
ENSG00000176533	O60262	GNG7	Guanine nucleotide-binding protein G(I)/G(S)/G(O) subunit gamma-7	hsa04725(Cholinergic synapse );hsa05032(Morphine addiction );hsa04723(Retrograde endocannabinoid signaling );hsa04740(Olfactory transduction );hsa04726(Serotonergic synapse );hsa04713(Circadian entrainment );hsa04724(Glutamatergic synapse );hsa04151(PI3K-Akt signaling pathway );hsa05170(Human immunodeficiency virus 1 infection );hsa04371(Apelin signaling pathway );hsa04728(Dopaminergic synapse );…	1.27e-05	0.00133468	1.31381	1.2627	DEPs_DEGs	no	non Ubi	0.00106916	5.33e-12	1.26733	1.6192	DEPs_DEGs	no	non Ubi
ENSG00000186111	O60331	PIP5K1C	Phosphatidylinositol 4-phosphate 5-kinase type-1 gamma	hsa05231(Choline metabolism in cancer );hsa04072(Phospholipase D signaling pathway );hsa00562(Inositol phosphate metabolism );hsa05135(Yersinia infection );hsa04810(Regulation of actin cytoskeleton );hsa04144(Endocytosis );hsa04510(Focal adhesion );hsa04666(Fc gamma R-mediated phagocytosis );hsa04070(Phosphatidylinositol signaling system )	0.90331	0.00306175	-0.462496	0.1479	NDEPs_NDEGs	no	non Ubi	0.516402	0.95344	-0.0717745	-0.1119	NDEPs_NDEGs	no	non Ubi
ENSG00000135930	O60573	EIF4E2	Eukaryotic translation initiation factor 4E type 2	hsa04150(mTOR signaling pathway );hsa04211(Longevity regulating pathway );hsa01521(EGFR tyrosine kinase inhibitor resistance );hsa04151(PI3K-Akt signaling pathway );hsa04910(Insulin signaling pathway );hsa04066(HIF-1 signaling pathway )	0.05306	0.0402924	-0.369999	-0.2317	NDEPs_NDEGs	no	non Ubi	0.471376	0.045466	-0.164237	-0.2865	NDEPs_NDEGs	no	non Ubi
ENSG00000137462	O60603	TLR2	Toll-like receptor 2	hsa05205(Proteoglycans in cancer );hsa05140(Leishmaniasis );hsa05161(Hepatitis B );hsa05146(Amoebiasis );hsa05142(Chagas disease );hsa04151(PI3K-Akt signaling pathway );hsa05170(Human immunodeficiency virus 1 infection );hsa05417(Lipid and atherosclerosis );hsa05321(Inflammatory bowel disease );hsa05168(Herpes simplex virus 1 infection );hsa04620(Toll-like receptor signaling pathway );hsa05145(To…	0.65146	0.157058	1.17926	0.3442	NDEPs_NDEGs	no	non Ubi	0.364409	0.77805	0.624808	-0.2186	NDEPs_NDEGs	no	non Ubi
ENSG00000131504	O60610	DIAPH1	Protein diaphanous homolog 1	hsa05131(Shigellosis );hsa04810(Regulation of actin cytoskeleton );hsa04510(Focal adhesion );hsa04933(AGE-RAGE signaling pathway in diabetic complications )	0.1537	0.112593	-0.20372	-0.5628	NDEPs_NDEGs	Ubi	non sig	0.147677	0.00080096	-0.341181	-1.1778	NDEPs_DEGs	Ubi	non sig
ENSG00000096968	O60674	JAK2	Tyrosine-protein kinase JAK2	hsa01521(EGFR tyrosine kinase inhibitor resistance );hsa04935(Growth hormone synthesis, secretion and action );hsa05164(Influenza A );hsa05235(PD-L1 expression and PD-1 checkpoint pathway in cancer );hsa05207(Chemical carcinogenesis - receptor activation );hsa04658(Th1 and Th2 cell differentiation );hsa04659(Th17 cell differentiation );hsa05152(Tuberculosis );hsa04062(Chemokine signaling pathway …	0.054787	0.543611	0.0798329	0.5955	NDEPs_NDEGs	Ubi	non sig	0.0859452	0.76624	0.241754	0.257	NDEPs_NDEGs	Ubi	non sig
ENSG00000101849	O60907	TBL1X	F-box-like/WD repeat-containing protein TBL1X	hsa04310(Wnt signaling pathway )	0.18184	0.00134133	-0.939075	-0.3752	DEPs_NDEGs	Ubi	non sig	0.000935498	0.0021388	-0.525487	-0.812	NDEPs_NDEGs	Ubi	Ubi_down
ENSG00000155760	O75084	FZD7	Frizzled-7	hsa05205(Proteoglycans in cancer );hsa05010(Alzheimer disease );hsa05225(Hepatocellular carcinoma );hsa04934(Cushing syndrome );hsa04550(Signaling pathways regulating pluripotency of stem cells );hsa04150(mTOR signaling pathway );hsa05165(Human papillomavirus infection );hsa05022(Pathways of neurodegeneration - multiple diseases );hsa04390(Hippo signaling pathway );hsa05217(Basal cell carcinoma )…	1.51e-21	0.0317348	1.33922	4.3472	DEPs_DEGs	no	non Ubi	0.070706	1.4e-30	0.978129	4.6843	NDEPs_DEGs	no	non Ubi
ENSG00000134318	O75116	ROCK2	Rho-associated protein kinase 2	hsa04022(cGMP-PKG signaling pathway );hsa05163(Human cytomegalovirus infection );hsa04611(Platelet activation );hsa05130(Pathogenic Escherichia coli infection );hsa04062(Chemokine signaling pathway );hsa04071(Sphingolipid signaling pathway );hsa05200(Pathways in cancer );hsa05131(Shigellosis );hsa04270(Vascular smooth muscle contraction );hsa05132(Salmonella infection );hsa04310(Wnt signaling pat…	0.0062373	0.00356442	0.418947	0.572	NDEPs_NDEGs	no	non Ubi	0.0182721	0.99416	0.322248	0.0023	NDEPs_NDEGs	no	non Ubi
ENSG00000136068	O75369	FLNB	Filamin-B	hsa04010(MAPK signaling pathway );hsa04510(Focal adhesion );hsa05132(Salmonella infection );hsa05205(Proteoglycans in cancer )	0.93363	0.112351	0.547287	-0.1674	NDEPs_NDEGs	Ubi	Ubi_up	0.177794	0.21555	0.456224	-0.6511	NDEPs_NDEGs	Ubi	Ubi_up_down
ENSG00000076716	O75487	GPC4	Glypican-4	hsa04310(Wnt signaling pathway )	0.92276	0.00380951	0.92754	-0.2022	DEPs_NDEGs	no	non Ubi	0.0234195	0.15976	0.668742	-0.3615	DEPs_NDEGs	no	non Ubi
ENSG00000070018	O75581	LRP6	Low-density lipoprotein receptor-related protein 6	hsa05225(Hepatocellular carcinoma );hsa05200(Pathways in cancer );hsa05226(Gastric cancer );hsa04310(Wnt signaling pathway );hsa04928(Parathyroid hormone synthesis, secretion and action );hsa05022(Pathways of neurodegeneration - multiple diseases );hsa04150(mTOR signaling pathway );hsa05224(Breast cancer );hsa05010(Alzheimer disease )	0.51596	0.117963	0.290378	-0.3121	NDEPs_NDEGs	no	non Ubi	0.874426	0.75314	-0.0291569	-0.1695	NDEPs_NDEGs	no	non Ubi
ENSG00000100784	O75582	RPS6KA5	Ribosomal protein S6 kinase alpha-5	hsa05200(Pathways in cancer );hsa05219(Bladder cancer );hsa04713(Circadian entrainment );hsa04668(TNF signaling pathway );hsa05131(Shigellosis );hsa04261(Adrenergic signaling in cardiomyocytes );hsa04010(MAPK signaling pathway );hsa05206(MicroRNAs in cancer );hsa04722(Neurotrophin signaling pathway )	0.018571	0.0216896	-0.30345	-1.1614	NDEPs_DEGs	no	non Ubi	0.163922	5.92e-07	-1.04254	-2.8502	NDEPs_DEGs	no	non Ubi
ENSG00000162302	O75676	RPS6KA4	Ribosomal protein S6 kinase alpha-4	hsa04010(MAPK signaling pathway );hsa04668(TNF signaling pathway )	0.95162	0.0605252	0.280393	-0.0933	NDEPs_NDEGs	no	non Ubi	0.042127	0.74737	-0.244962	0.1651	NDEPs_NDEGs	no	non Ubi
ENSG00000138032	O75688	PPM1B	Protein phosphatase 1B	hsa04010(MAPK signaling pathway )	0.42518	0.0394843	0.203632	0.2766	NDEPs_NDEGs	Ubi	non sig	0.129025	0.26183	-0.263096	-0.4508	NDEPs_NDEGs	Ubi	non sig
ENSG00000115145	O75886	STAM2	Signal transducing adapter molecule 2	hsa04630(JAK-STAT signaling pathway );hsa04144(Endocytosis )	0.76627	0.588966	0.0940059	-0.1726	NDEPs_NDEGs	Ubi	Ubi_up	0.718408	0.042679	-0.0577731	-0.4149	NDEPs_NDEGs	Ubi	Ubi_up_down
ENSG00000033800	O75925	PIAS1	E3 SUMO-protein ligase PIAS1	hsa04630(JAK-STAT signaling pathway );hsa05160(Hepatitis C );hsa04120(Ubiquitin mediated proteolysis )	0.18204	0.512847	-0.0967276	0.2946	NDEPs_NDEGs	no	non Ubi	0.0599129	0.44023	-0.30013	0.1807	NDEPs_NDEGs	no	non Ubi
ENSG00000142733	O95382	MAP3K6	Mitogen-activated protein kinase kinase kinase 6	hsa04010(MAPK signaling pathway )	0.39143	0.0308182	0.641113	0.5458	DEPs_NDEGs	Ubi	non sig	0.114961	0.35159	0.433304	0.4224	NDEPs_NDEGs	Ubi	non sig
ENSG00000104415	O95388	CCN4	CCN family member 4	hsa04310(Wnt signaling pathway )	7.32e-10	0.0364256	0.732974	2.9568	DEPs_DEGs	no	non Ubi	0.3583	6.11e-06	-0.618332	3.4754	NDEPs_DEGs	no	non Ubi
ENSG00000157077	O95405	ZFYVE9	Zinc finger FYVE domain-containing protein 9	hsa04144(Endocytosis );hsa04350(TGF-beta signaling pathway )	0.95162	0.78393	-0.082626	-0.0556	NDEPs_NDEGs	no	non Ubi	0.486067	0.93114	0.156268	-0.0639	NDEPs_NDEGs	no	non Ubi
ENSG00000131196	O95644	NFATC1	Nuclear factor of activated T-cells, cytoplasmic 1	hsa04625(C-type lectin receptor signaling pathway );hsa04658(Th1 and Th2 cell differentiation );hsa04310(Wnt signaling pathway );hsa04380(Osteoclast differentiation );hsa04650(Natural killer cell mediated cytotoxicity );hsa04660(T cell receptor signaling pathway );hsa05321(Inflammatory bowel disease );hsa04659(Th17 cell differentiation );hsa04662(B cell receptor signaling pathway );hsa04010(MAPK …	1.11e-06	0.000213879	1.82718	2.3384	DEPs_DEGs	no	non Ubi	0.000549515	0.15143	1.64658	1.1132	DEPs_NDEGs	no	non Ubi
ENSG00000107201	O95786	DDX58	Antiviral innate immune response receptor RIG-I	hsa05164(Influenza A );hsa04623(Cytosolic DNA-sensing pathway );hsa05162(Measles );hsa05171(Coronavirus disease - COVID-19 );hsa05161(Hepatitis B );hsa05160(Hepatitis C );hsa05169(Epstein-Barr virus infection );hsa04064(NF-kappa B signaling pathway );hsa04622(RIG-I-like receptor signaling pathway );hsa05168(Herpes simplex virus 1 infection )	0.95162	0.253527	-0.102813	0.1098	NDEPs_NDEGs	Ubi	Ubi_up	0.721477	0.013401	0.0443339	-0.9584	NDEPs_NDEGs	Ubi	Ubi_up_down
ENSG00000071054	O95819	MAP4K4	Mitogen-activated protein kinase kinase kinase kinase 4	hsa04010(MAPK signaling pathway )	0.24892	0.229756	-0.215652	0.3186	NDEPs_NDEGs	Ubi	non sig	0.848953	0.61762	0.0259985	0.2292	NDEPs_NDEGs	Ubi	non sig
ENSG00000142867	O95999	BCL10	B-cell lymphoma/leukemia 10	hsa05152(Tuberculosis );hsa04660(T cell receptor signaling pathway );hsa04662(B cell receptor signaling pathway );hsa05131(Shigellosis );hsa04625(C-type lectin receptor signaling pathway );hsa04064(NF-kappa B signaling pathway )	0.89581	9.87e-05	-1.1865	-0.1196	DEPs_NDEGs	no	non Ubi	0.000618625	0.013882	-1.32839	-0.5762	DEPs_NDEGs	no	non Ubi
ENSG00000130669	O96013	PAK4	Serine/threonine-protein kinase PAK 4	hsa04810(Regulation of actin cytoskeleton );hsa04360(Axon guidance );hsa04014(Ras signaling pathway );hsa04660(T cell receptor signaling pathway );hsa05211(Renal cell carcinoma );hsa04012(ErbB signaling pathway );hsa04510(Focal adhesion );hsa05170(Human immunodeficiency virus 1 infection );hsa05206(MicroRNAs in cancer )	0.49923	3.37e-06	-0.917834	-0.2553	DEPs_NDEGs	no	non Ubi	0.0078566	0.13778	-0.923354	-0.4852	DEPs_NDEGs	no	non Ubi
ENSG00000146648	P00533	EGFR	Epidermal growth factor receptor	hsa05218(Melanoma );hsa05131(Shigellosis );hsa04926(Relaxin signaling pathway );hsa04144(Endocytosis );hsa04014(Ras signaling pathway );hsa05210(Colorectal cancer );hsa05165(Human papillomavirus infection );hsa05223(Non-small cell lung cancer );hsa05231(Choline metabolism in cancer );hsa05225(Hepatocellular carcinoma );hsa04066(HIF-1 signaling pathway );hsa04010(MAPK signaling pathway );hsa04151(…	0.013036	2.52e-05	-0.992914	-1.0296	DEPs_DEGs	Ubi	Ubi_up_down	0.000467366	0.00019551	-0.53396	-0.9452	NDEPs_NDEGs	Ubi	Ubi_up_down
ENSG00000122861	P00749	PLAU	Urokinase-type plasminogen activator	hsa05202(Transcriptional misregulation in cancer );hsa05205(Proteoglycans in cancer );hsa04610(Complement and coagulation cascades );hsa04064(NF-kappa B signaling pathway );hsa05206(MicroRNAs in cancer );hsa05215(Prostate cancer )	0.95162	0.251748	1.04754	0.1135	NDEPs_NDEGs	no	non Ubi	0.459014	0.48535	0.576322	-0.6946	NDEPs_NDEGs	no	non Ubi
ENSG00000170345	P01100	FOS	Proto-oncogene c-Fos	hsa05161(Hepatitis B );hsa04921(Oxytocin signaling pathway );hsa05135(Yersinia infection );hsa05133(Pertussis );hsa05417(Lipid and atherosclerosis );hsa04662(B cell receptor signaling pathway );hsa05207(Chemical carcinogenesis - receptor activation );hsa04926(Relaxin signaling pathway );hsa04024(cAMP signaling pathway );hsa04659(Th17 cell differentiation );hsa04660(T cell receptor signaling pathw…	7.76e-11	0.238933	1.43778	5.2305	NDEPs_DEGs	no	non Ubi	0.21977	0.053853	-1.12346	2.5098	NDEPs_NDEGs	no	non Ubi
ENSG00000213281	P01111	NRAS	GTPase NRas	hsa05226(Gastric cancer );hsa04550(Signaling pathways regulating pluripotency of stem cells );hsa04919(Thyroid hormone signaling pathway );hsa04650(Natural killer cell mediated cytotoxicity );hsa04371(Apelin signaling pathway );hsa04933(AGE-RAGE signaling pathway in diabetic complications );hsa04720(Long-term potentiation );hsa04015(Rap1 signaling pathway );hsa04071(Sphingolipid signaling pathway…	0.11081	0.169914	0.14592	-0.5233	NDEPs_NDEGs	Ubi	non sig	0.181239	3.46e-07	-0.197991	-1.0292	NDEPs_DEGs	Ubi	Ubi_down
ENSG00000133703	P01116	KRAS	GTPase KRas	hsa04725(Cholinergic synapse );hsa05166(Human T-cell leukemia virus 1 infection );hsa05226(Gastric cancer );hsa04912(GnRH signaling pathway );hsa04910(Insulin signaling pathway );hsa04062(Chemokine signaling pathway );hsa05230(Central carbon metabolism in cancer );hsa05216(Thyroid cancer );hsa05010(Alzheimer disease );hsa04935(Growth hormone synthesis, secretion and action );hsa04914(Progesterone…	0.26501	0.0447581	0.51791	-0.4215	NDEPs_NDEGs	no	non Ubi	0.130507	0.0020039	0.349903	-0.7647	NDEPs_NDEGs	no	non Ubi
ENSG00000105329	P01137	TGFB1	Transforming growth factor beta-1 proprotein	hsa05415(Diabetic cardiomyopathy );hsa05220(Chronic myeloid leukemia );hsa04110(Cell cycle );hsa05152(Tuberculosis );hsa05161(Hepatitis B );hsa05205(Proteoglycans in cancer );hsa04672(Intestinal immune network for IgA production );hsa05414(Dilated cardiomyopathy );hsa05140(Leishmaniasis );hsa05211(Renal cell carcinoma );hsa04218(Cellular senescence );hsa05212(Pancreatic cancer );hsa05145(Toxoplas…	0.31811	6.61e-05	1.19762	0.3712	DEPs_NDEGs	no	non Ubi	0.000742629	0.37079	0.851256	0.4223	DEPs_NDEGs	no	non Ubi
ENSG00000167244	P01344	IGF2	Insulin-like growth factor II	hsa05200(Pathways in cancer );hsa04014(Ras signaling pathway );hsa05205(Proteoglycans in cancer );hsa04151(PI3K-Akt signaling pathway );hsa04010(MAPK signaling pathway );hsa05225(Hepatocellular carcinoma )	6.97e-09	0.594021	0.147108	-2.5295	NDEPs_DEGs	no	non Ubi	0.706397	0.0080928	0.092146	-1.7186	NDEPs_DEGs	no	non Ubi
ENSG00000108821	P02452	COL1A1	Collagen alpha-1(I) chain	hsa04512(ECM-receptor interaction );hsa04611(Platelet activation );hsa05146(Amoebiasis );hsa04974(Protein digestion and absorption );hsa05165(Human papillomavirus infection );hsa04933(AGE-RAGE signaling pathway in diabetic complications );hsa05415(Diabetic cardiomyopathy );hsa05205(Proteoglycans in cancer );hsa04926(Relaxin signaling pathway );hsa04510(Focal adhesion );hsa04151(PI3K-Akt signaling…	0.95162	0.00124018	0.525945	0.1789	NDEPs_NDEGs	Ubi	Ubi_up	0.00010842	0.31604	0.848013	0.7835	DEPs_NDEGs	Ubi	Ubi_up
ENSG00000168542	P02461	COL3A1	Collagen alpha-1(III) chain	hsa04611(Platelet activation );hsa05415(Diabetic cardiomyopathy );hsa04926(Relaxin signaling pathway );hsa05146(Amoebiasis );hsa04933(AGE-RAGE signaling pathway in diabetic complications );hsa04974(Protein digestion and absorption )	0.10537	0.0654739	-0.598414	-0.8886	NDEPs_NDEGs	Ubi	non sig	0.0703444	0.031313	-0.73633	-1.026	NDEPs_DEGs	Ubi	Ubi_up
ENSG00000187498	P02462	COL4A1	Collagen alpha-1(IV) chain	hsa04512(ECM-receptor interaction );hsa04926(Relaxin signaling pathway );hsa04151(PI3K-Akt signaling pathway );hsa05200(Pathways in cancer );hsa05165(Human papillomavirus infection );hsa04510(Focal adhesion );hsa05146(Amoebiasis );hsa05222(Small cell lung cancer );hsa04933(AGE-RAGE signaling pathway in diabetic complications );hsa04974(Protein digestion and absorption )	0.42128	0.0853961	2.27706	0.5011	NDEPs_NDEGs	Ubi	Ubi_up	0.193365	0.39923	1.27883	-0.5633	NDEPs_NDEGs	Ubi	non sig
ENSG00000115414	P02751	FN1	Fibronectin	hsa05146(Amoebiasis );hsa05205(Proteoglycans in cancer );hsa05100(Bacterial invasion of epithelial cells );hsa05135(Yersinia infection );hsa05222(Small cell lung cancer );hsa04933(AGE-RAGE signaling pathway in diabetic complications );hsa04512(ECM-receptor interaction );hsa05200(Pathways in cancer );hsa05165(Human papillomavirus infection );hsa04151(PI3K-Akt signaling pathway );hsa04810(Regulatio…	0.00029714	0.0285817	2.45023	2.0467	DEPs_DEGs	no	non Ubi	0.0751825	0.34804	1.50323	0.8678	NDEPs_NDEGs	no	non Ubi
ENSG00000109072	P04004	VTN	Vitronectin	hsa04510(Focal adhesion );hsa05165(Human papillomavirus infection );hsa04512(ECM-receptor interaction );hsa04151(PI3K-Akt signaling pathway );hsa04610(Complement and coagulation cascades );hsa05205(Proteoglycans in cancer )	5.14e-08	0.00166695	1.42689	2.8179	DEPs_DEGs	Ubi	non sig	0.00637429	8.79e-06	1.15051	2.0106	DEPs_DEGs	Ubi	non sig
ENSG00000132155	P04049	RAF1	RAF proto-oncogene serine/threonine-protein kinase	hsa05205(Proteoglycans in cancer );hsa04140(Autophagy - animal );hsa04218(Cellular senescence );hsa05132(Salmonella infection );hsa04662(B cell receptor signaling pathway );hsa04921(Oxytocin signaling pathway );hsa04928(Parathyroid hormone synthesis, secretion and action );hsa04726(Serotonergic synapse );hsa04510(Focal adhesion );hsa05225(Hepatocellular carcinoma );hsa05152(Tuberculosis );hsa0520…	0.95162	0.215341	-0.154931	-0.0642	NDEPs_NDEGs	Ubi	non sig	0.020267	0.20429	-0.335106	-0.3252	NDEPs_NDEGs	Ubi	non sig
ENSG00000110799	P04275	VWF	von Willebrand factor	hsa04151(PI3K-Akt signaling pathway );hsa04512(ECM-receptor interaction );hsa05165(Human papillomavirus infection );hsa04510(Focal adhesion );hsa04611(Platelet activation );hsa04610(Complement and coagulation cascades );hsa04613(Neutrophil extracellular trap formation );hsa05171(Coronavirus disease - COVID-19 )	4.19e-06	0.0395072	0.555186	2.9431	NDEPs_DEGs	no	non Ubi	0.00963201	7.78e-05	0.838962	2.4073	DEPs_DEGs	no	non Ubi
ENSG00000141736	P04626	ERBB2	Receptor tyrosine-protein kinase erbB-2	hsa04520(Adherens junction );hsa05213(Endometrial cancer );hsa05205(Proteoglycans in cancer );hsa05230(Central carbon metabolism in cancer );hsa04530(Tight junction );hsa04510(Focal adhesion );hsa04020(Calcium signaling pathway );hsa05223(Non-small cell lung cancer );hsa05224(Breast cancer );hsa04151(PI3K-Akt signaling pathway );hsa05212(Pancreatic cancer );hsa05219(Bladder cancer );hsa04012(ErbB…	0.18932	0.308039	-0.127625	-0.4424	NDEPs_NDEGs	Ubi	Ubi_up	0.261842	0.021707	-0.194875	-0.836	NDEPs_NDEGs	Ubi	non sig
ENSG00000106211	P04792	HSPB1	Heat shock protein beta-1	hsa04010(MAPK signaling pathway );hsa05146(Amoebiasis );hsa04370(VEGF signaling pathway )	0.95162	0.0532893	0.735071	0.1478	NDEPs_NDEGs	Ubi	Ubi_down	0.120195	0.022856	0.533519	0.8138	NDEPs_NDEGs	Ubi	Ubi_down
ENSG00000017427	P05019	IGF1	Insulin-like growth factor I	hsa04914(Progesterone-mediated oocyte maturation );hsa04114(Oocyte meiosis );hsa05200(Pathways in cancer );hsa01521(EGFR tyrosine kinase inhibitor resistance );hsa04066(HIF-1 signaling pathway );hsa04151(PI3K-Akt signaling pathway );hsa04068(FoxO signaling pathway );hsa04730(Long-term depression );hsa05218(Melanoma );hsa05205(Proteoglycans in cancer );hsa05224(Breast cancer );hsa01522(Endocrine r…	0.0034043	0.000768516	-1.21273	-1.4671	DEPs_DEGs	no	non Ubi	0.000207006	0.10417	-1.70642	-0.7071	DEPs_NDEGs	no	non Ubi
ENSG00000259207	P05106	ITGB3	Integrin beta-3	hsa05165(Human papillomavirus infection );hsa05410(Hypertrophic cardiomyopathy );hsa04512(ECM-receptor interaction );hsa05206(MicroRNAs in cancer );hsa04015(Rap1 signaling pathway );hsa05414(Dilated cardiomyopathy );hsa05412(Arrhythmogenic right ventricular cardiomyopathy );hsa04810(Regulation of actin cytoskeleton );hsa04919(Thyroid hormone signaling pathway );hsa04611(Platelet activation );hsa0…	0.41711	0.735338	0.0948411	0.795	NDEPs_NDEGs	Ubi	non sig	0.906374	0.81669	0.045608	0.425	NDEPs_NDEGs	Ubi	non sig
ENSG00000160255	P05107	ITGB2	Integrin beta-2	hsa04610(Complement and coagulation cascades );hsa04650(Natural killer cell mediated cytotoxicity );hsa04670(Leukocyte transendothelial migration );hsa05152(Tuberculosis );hsa05144(Malaria );hsa05166(Human T-cell leukemia virus 1 infection );hsa04514(Cell adhesion molecules );hsa05133(Pertussis );hsa04015(Rap1 signaling pathway );hsa04613(Neutrophil extracellular trap formation );hsa05146(Amoebia…	0.12008	0.13754	2.21775	1.1214	NDEPs_NDEGs	no	non Ubi	0.261383	0.96055	1.30897	-0.1132	NDEPs_NDEGs	no	non Ubi
ENSG00000106366	P05121	SERPINE1	Plasminogen activator inhibitor 1	hsa04390(Hippo signaling pathway );hsa04610(Complement and coagulation cascades );hsa04115(p53 signaling pathway );hsa04066(HIF-1 signaling pathway );hsa04218(Cellular senescence );hsa05142(Chagas disease );hsa04933(AGE-RAGE signaling pathway in diabetic complications );hsa04371(Apelin signaling pathway )	5.05e-18	0.146672	1.60641	7.3513	NDEPs_DEGs	no	non Ubi	0.104372	0.83918	2.05399	0.6986	NDEPs_NDEGs	no	non Ubi
ENSG00000090339	P05362	ICAM1	Intercellular adhesion molecule 1	hsa05167(Kaposi sarcoma-associated herpesvirus infection );hsa04514(Cell adhesion molecules );hsa05323(Rheumatoid arthritis );hsa04670(Leukocyte transendothelial migration );hsa05416(Viral myocarditis );hsa05417(Lipid and atherosclerosis );hsa05150(Staphylococcus aureus infection );hsa04933(AGE-RAGE signaling pathway in diabetic complications );hsa05143(African trypanosomiasis );hsa05166(Human T-…	3e-19	7.62e-06	2.99845	3.3089	DEPs_DEGs	no	non Ubi	1.3e-05	0.0098452	2.67616	1.8492	DEPs_DEGs	no	non Ubi
ENSG00000177606	P05412	JUN	Transcription factor AP-1	hsa05120(Epithelial cell signaling in Helicobacter pylori infection );hsa05208(Chemical carcinogenesis - reactive oxygen species );hsa04926(Relaxin signaling pathway );hsa05235(PD-L1 expression and PD-1 checkpoint pathway in cancer );hsa04912(GnRH signaling pathway );hsa04510(Focal adhesion );hsa04915(Estrogen signaling pathway );hsa05231(Choline metabolism in cancer );hsa05162(Measles );hsa05167…	2.8e-09	0.0282958	0.62496	2.9208	DEPs_DEGs	no	non Ubi	0.12881	0.0038047	-1.07239	1.7273	NDEPs_DEGs	no	non Ubi
ENSG00000150093	P05556	ITGB1	Integrin beta-1	hsa05100(Bacterial invasion of epithelial cells );hsa05414(Dilated cardiomyopathy );hsa05135(Yersinia infection );hsa05165(Human papillomavirus infection );hsa04151(PI3K-Akt signaling pathway );hsa04530(Tight junction );hsa05145(Toxoplasmosis );hsa04145(Phagosome );hsa05131(Shigellosis );hsa05200(Pathways in cancer );hsa05205(Proteoglycans in cancer );hsa05133(Pertussis );hsa04512(ECM-receptor in…	0.45626	0.012031	0.430826	0.4266	NDEPs_NDEGs	Ubi	Ubi_up	0.00801256	0.96055	0.483142	0.0442	NDEPs_NDEGs	Ubi	Ubi_up
ENSG00000166501	P05771	PRKCB	Protein kinase C beta type	hsa04723(Retrograde endocannabinoid signaling );hsa04666(Fc gamma R-mediated phagocytosis );hsa04724(Glutamatergic synapse );hsa05205(Proteoglycans in cancer );hsa04270(Vascular smooth muscle contraction );hsa05207(Chemical carcinogenesis - receptor activation );hsa04662(B cell receptor signaling pathway );hsa04925(Aldosterone synthesis and secretion );hsa04972(Pancreatic secretion );hsa04070(Pho…	0.1611	0.0301998	0.844785	0.7295	DEPs_NDEGs	no	non Ubi	0.14293	0.55042	0.477092	-0.7927	NDEPs_NDEGs	no	non Ubi
ENSG00000204262	P05997	COL5A2	Collagen alpha-2(V) chain	hsa04974(Protein digestion and absorption )	0.95162	0.00192752	1.17733	-0.1175	DEPs_NDEGs	no	non Ubi	0.00283205	0.64321	1.1594	-0.3767	DEPs_NDEGs	no	non Ubi
ENSG00000171105	P06213	INSR	Insulin receptor	hsa04015(Rap1 signaling pathway );hsa04068(FoxO signaling pathway );hsa05415(Diabetic cardiomyopathy );hsa04152(AMPK signaling pathway );hsa04960(Aldosterone-regulated sodium reabsorption );hsa04211(Longevity regulating pathway );hsa04913(Ovarian steroidogenesis );hsa04072(Phospholipase D signaling pathway );hsa04923(Regulation of lipolysis in adipocytes );hsa04213(Longevity regulating pathway - …	2.07e-27	0.0561413	0.655843	2.2949	NDEPs_DEGs	Ubi	non sig	0.108856	5.16e-06	0.551605	1.6465	NDEPs_DEGs	Ubi	non sig
ENSG00000182866	P06239	LCK	Tyrosine-protein kinase Lck	hsa04064(NF-kappa B signaling pathway );hsa04650(Natural killer cell mediated cytotoxicity );hsa04659(Th17 cell differentiation );hsa05166(Human T-cell leukemia virus 1 infection );hsa05235(PD-L1 expression and PD-1 checkpoint pathway in cancer );hsa05135(Yersinia infection );hsa04658(Th1 and Th2 cell differentiation );hsa04660(T cell receptor signaling pathway );hsa04380(Osteoclast differentiati…	0.87341	0.457487	0.350102	0.3632	NDEPs_NDEGs	no	non Ubi	0.887672	0.45028	-0.0861819	-0.9391	NDEPs_NDEGs	no	non Ubi
ENSG00000010810	P06241	FYN	Tyrosine-protein kinase Fyn	hsa04072(Phospholipase D signaling pathway );hsa04660(T cell receptor signaling pathway );hsa04360(Axon guidance );hsa05130(Pathogenic Escherichia coli infection );hsa04510(Focal adhesion );hsa05020(Prion disease );hsa04725(Cholinergic synapse );hsa04664(Fc epsilon RI signaling pathway );hsa05416(Viral myocarditis );hsa04071(Sphingolipid signaling pathway );hsa04380(Osteoclast differentiation );h…	0.022126	0.10622	0.43711	0.5229	NDEPs_NDEGs	no	non Ubi	0.844427	0.9382	-0.0440747	0.1618	NDEPs_NDEGs	no	non Ubi
ENSG00000151247	P06730	EIF4E	Eukaryotic translation initiation factor 4E	hsa04151(PI3K-Akt signaling pathway );hsa01521(EGFR tyrosine kinase inhibitor resistance );hsa04211(Longevity regulating pathway );hsa04066(HIF-1 signaling pathway );hsa04910(Insulin signaling pathway );hsa04150(mTOR signaling pathway )	0.39041	3.81e-06	-0.95633	-0.4039	DEPs_NDEGs	no	non Ubi	6.16e-05	0.00055894	-0.837149	-0.6379	DEPs_NDEGs	no	non Ubi
ENSG00000138448	P06756	ITGAV	Integrin alpha-V	hsa04510(Focal adhesion );hsa05205(Proteoglycans in cancer );hsa04919(Thyroid hormone signaling pathway );hsa05165(Human papillomavirus infection );hsa05222(Small cell lung cancer );hsa05412(Arrhythmogenic right ventricular cardiomyopathy );hsa05163(Human cytomegalovirus infection );hsa04810(Regulation of actin cytoskeleton );hsa05410(Hypertrophic cardiomyopathy );hsa04512(ECM-receptor interactio…	0.9547	0.248399	0.187403	0.0431	NDEPs_NDEGs	no	non Ubi	0.192561	0.017386	0.252116	-0.6951	NDEPs_NDEGs	no	non Ubi
ENSG00000182578	P07333	CSF1R	Macrophage colony-stimulating factor 1 receptor	hsa04151(PI3K-Akt signaling pathway );hsa04010(MAPK signaling pathway );hsa04640(Hematopoietic cell lineage );hsa05200(Pathways in cancer );hsa04060(Cytokine-cytokine receptor interaction );hsa05202(Transcriptional misregulation in cancer );hsa04015(Rap1 signaling pathway );hsa04380(Osteoclast differentiation );hsa04061(Viral protein interaction with cytokine and cytokine receptor );hsa05221(Acut…	0.00012237	0.649026	0.11412	1.7978	NDEPs_DEGs	Ubi	Ubi_up	0.800849	0.016242	-0.0671769	1.3159	NDEPs_DEGs	Ubi	non sig
ENSG00000185245	P07359	GP1BA	Platelet glycoprotein Ib alpha chain	hsa04613(Neutrophil extracellular trap formation );hsa04640(Hematopoietic cell lineage );hsa04611(Platelet activation );hsa04512(ECM-receptor interaction )	0.99501	0.144723	0.599506	0.0134	NDEPs_NDEGs	no	non Ubi	0.422381	0.96055	0.306917	-0.1361	NDEPs_NDEGs	no	non Ubi
ENSG00000011465	P07585	DCN	Decorin	hsa04350(TGF-beta signaling pathway );hsa05205(Proteoglycans in cancer )	3.2e-13	9.04e-06	2.70878	2.7618	DEPs_DEGs	Ubi	Ubi_up	9.25e-06	1.56e-09	2.6677	2.2472	DEPs_DEGs	Ubi	Ubi_up
ENSG00000080824	P07900	HSP90AA1	Heat shock protein HSP 90-alpha	hsa04621(NOD-like receptor signaling pathway );hsa04217(Necroptosis );hsa04659(Th17 cell differentiation );hsa05207(Chemical carcinogenesis - receptor activation );hsa04915(Estrogen signaling pathway );hsa05132(Salmonella infection );hsa04612(Antigen processing and presentation );hsa04151(PI3K-Akt signaling pathway );hsa04914(Progesterone-mediated oocyte maturation );hsa05418(Fluid shear stress a…	0.15049	6.9e-06	-0.5059	-0.4616	NDEPs_NDEGs	Ubi	non sig	0.00557391	0.56035	-0.245559	-0.2579	NDEPs_NDEGs	Ubi	non sig
ENSG00000091136	P07942	LAMB1	Laminin subunit beta-1	hsa05222(Small cell lung cancer );hsa04510(Focal adhesion );hsa05145(Toxoplasmosis );hsa05165(Human papillomavirus infection );hsa04151(PI3K-Akt signaling pathway );hsa05146(Amoebiasis );hsa04512(ECM-receptor interaction );hsa05200(Pathways in cancer )	0.447	0.0521867	0.728869	0.4632	NDEPs_NDEGs	Ubi	Ubi_up	0.149444	0.44553	0.494624	-0.4659	NDEPs_NDEGs	Ubi	Ubi_up
ENSG00000254087	P07948	LYN	Tyrosine-protein kinase Lyn	hsa05417(Lipid and atherosclerosis );hsa04730(Long-term depression );hsa04662(B cell receptor signaling pathway );hsa04611(Platelet activation );hsa04666(Fc gamma R-mediated phagocytosis );hsa04064(NF-kappa B signaling pathway );hsa05120(Epithelial cell signaling in Helicobacter pylori infection );hsa05169(Epstein-Barr virus infection );hsa05203(Viral carcinogenesis );hsa04664(Fc epsilon RI signa…	0.59923	0.420566	0.142181	0.3077	NDEPs_NDEGs	Ubi	non sig	0.524193	0.88634	-0.104982	-0.2418	NDEPs_NDEGs	Ubi	non sig
ENSG00000137801	P07996	THBS1	Thrombospondin-1	hsa04151(PI3K-Akt signaling pathway );hsa04145(Phagosome );hsa04350(TGF-beta signaling pathway );hsa05165(Human papillomavirus infection );hsa05205(Proteoglycans in cancer );hsa04015(Rap1 signaling pathway );hsa05219(Bladder cancer );hsa04115(p53 signaling pathway );hsa05144(Malaria );hsa05206(MicroRNAs in cancer );hsa04510(Focal adhesion );hsa04512(ECM-receptor interaction )	3.97e-29	0.0130696	3.55314	4.6736	DEPs_DEGs	Ubi	Ubi_up_down	0.0145673	0.31812	3.28799	1.3516	DEPs_NDEGs	Ubi	Ubi_up
ENSG00000140443	P08069	IGF1R	Insulin-like growth factor 1 receptor	hsa04114(Oocyte meiosis );hsa05205(Proteoglycans in cancer );hsa04066(HIF-1 signaling pathway );hsa04150(mTOR signaling pathway );hsa01521(EGFR tyrosine kinase inhibitor resistance );hsa04144(Endocytosis );hsa05224(Breast cancer );hsa04213(Longevity regulating pathway - multiple species );hsa05215(Prostate cancer );hsa04510(Focal adhesion );hsa04520(Adherens junction );hsa04550(Signaling pathways…	0.10464	8.62e-05	-0.368202	-0.663	NDEPs_NDEGs	no	non Ubi	0.0496613	0.00064349	-0.305616	-0.954	NDEPs_NDEGs	no	non Ubi
ENSG00000164692	P08123	COL1A2	Collagen alpha-2(I) chain	hsa04512(ECM-receptor interaction );hsa04974(Protein digestion and absorption );hsa04933(AGE-RAGE signaling pathway in diabetic complications );hsa05415(Diabetic cardiomyopathy );hsa05205(Proteoglycans in cancer );hsa04926(Relaxin signaling pathway );hsa04510(Focal adhesion );hsa04611(Platelet activation );hsa05146(Amoebiasis );hsa05165(Human papillomavirus infection );hsa04151(PI3K-Akt signaling…	0.14412	0.00391415	0.70642	0.9325	DEPs_NDEGs	Ubi	Ubi_up	0.00958206	0.5634	0.621686	0.5112	DEPs_NDEGs	Ubi	Ubi_up_down
ENSG00000064300	P08138	NGFR	Tumor necrosis factor receptor superfamily member 16	hsa04215(Apoptosis - multiple species );hsa04722(Neurotrophin signaling pathway );hsa04015(Rap1 signaling pathway );hsa04151(PI3K-Akt signaling pathway );hsa05202(Transcriptional misregulation in cancer );hsa04060(Cytokine-cytokine receptor interaction );hsa04014(Ras signaling pathway );hsa04010(MAPK signaling pathway )	0.16388	0.926134	-0.0414074	-1.0992	NDEPs_NDEGs	no	non Ubi	0.248965	0.41726	0.503045	0.7619	NDEPs_NDEGs	no	non Ubi
ENSG00000096384	P08238	HSP90AB1	Heat shock protein HSP 90-beta	hsa04659(Th17 cell differentiation );hsa04657(IL-17 signaling pathway );hsa04151(PI3K-Akt signaling pathway );hsa04914(Progesterone-mediated oocyte maturation );hsa05207(Chemical carcinogenesis - receptor activation );hsa04621(NOD-like receptor signaling pathway );hsa04915(Estrogen signaling pathway );hsa05215(Prostate cancer );hsa04612(Antigen processing and presentation );hsa05417(Lipid and ath…	0.5332	3.48e-07	-0.844285	0.2691	DEPs_NDEGs	Ubi	Ubi_up_down	0.000230032	0.061616	-0.515077	0.3521	NDEPs_NDEGs	Ubi	Ubi_up
ENSG00000087245	P08253	MMP2	72 kDa type IV collagenase	hsa04926(Relaxin signaling pathway );hsa05205(Proteoglycans in cancer );hsa04915(Estrogen signaling pathway );hsa04670(Leukocyte transendothelial migration );hsa04933(AGE-RAGE signaling pathway in diabetic complications );hsa05415(Diabetic cardiomyopathy );hsa05219(Bladder cancer );hsa05200(Pathways in cancer );hsa01522(Endocrine resistance );hsa05418(Fluid shear stress and atherosclerosis );hsa0…	1.93e-05	0.0142792	1.28661	1.6607	DEPs_DEGs	no	non Ubi	0.0365677	0.026091	0.998221	1.0869	DEPs_DEGs	no	non Ubi
ENSG00000122641	P08476	INHBA	Inhibin beta A chain	hsa04060(Cytokine-cytokine receptor interaction );hsa04550(Signaling pathways regulating pluripotency of stem cells );hsa04350(TGF-beta signaling pathway )	2.16e-10	0.0867505	2.18362	4.0817	NDEPs_DEGs	no	non Ubi	0.14123	0.67335	1.55921	0.9832	NDEPs_NDEGs	no	non Ubi
ENSG00000005961	P08514	ITGA2B	Integrin alpha-IIb	hsa05200(Pathways in cancer );hsa04640(Hematopoietic cell lineage );hsa05418(Fluid shear stress and atherosclerosis );hsa04015(Rap1 signaling pathway );hsa05165(Human papillomavirus infection );hsa05414(Dilated cardiomyopathy );hsa04613(Neutrophil extracellular trap formation );hsa05222(Small cell lung cancer );hsa04510(Focal adhesion );hsa04151(PI3K-Akt signaling pathway );hsa05412(Arrhythmogeni…	0.95162	0.25528	0.678569	-0.0535	NDEPs_NDEGs	no	non Ubi	0.753471	0.94471	0.184675	-0.0983	NDEPs_NDEGs	no	non Ubi
ENSG00000170458	P08571	CD14	Monocyte differentiation antigen CD14	hsa05146(Amoebiasis );hsa04620(Toll-like receptor signaling pathway );hsa04936(Alcoholic liver disease );hsa05134(Legionellosis );hsa04640(Hematopoietic cell lineage );hsa04064(NF-kappa B signaling pathway );hsa05152(Tuberculosis );hsa05417(Lipid and atherosclerosis );hsa05202(Transcriptional misregulation in cancer );hsa04145(Phagosome );hsa05221(Acute myeloid leukemia );hsa05133(Pertussis );hsa…	0.00059638	0.00490326	1.81272	2.2473	DEPs_DEGs	no	non Ubi	0.0428135	0.00046635	1.06907	2.0294	DEPs_DEGs	no	non Ubi
ENSG00000134871	P08572	COL4A2	Collagen alpha-2(IV) chain	hsa04933(AGE-RAGE signaling pathway in diabetic complications );hsa05165(Human papillomavirus infection );hsa04512(ECM-receptor interaction );hsa05200(Pathways in cancer );hsa04510(Focal adhesion );hsa04926(Relaxin signaling pathway );hsa05222(Small cell lung cancer );hsa04151(PI3K-Akt signaling pathway );hsa05146(Amoebiasis );hsa04974(Protein digestion and absorption )	0.54008	0.0654076	1.49507	0.3471	NDEPs_NDEGs	no	non Ubi	0.179709	0.64739	0.882804	-0.3081	NDEPs_NDEGs	no	non Ubi
ENSG00000105976	P08581	MET	Hepatocyte growth factor receptor	hsa05226(Gastric cancer );hsa05202(Transcriptional misregulation in cancer );hsa04014(Ras signaling pathway );hsa01521(EGFR tyrosine kinase inhibitor resistance );hsa04010(MAPK signaling pathway );hsa04020(Calcium signaling pathway );hsa05208(Chemical carcinogenesis - reactive oxygen species );hsa05144(Malaria );hsa04151(PI3K-Akt signaling pathway );hsa04360(Axon guidance );hsa05218(Melanoma );hs…	0.00029663	0.505011	-0.122223	-2.2199	NDEPs_DEGs	no	non Ubi	0.49161	6.05e-08	-0.216589	-3.3868	NDEPs_DEGs	no	non Ubi
ENSG00000161638	P08648	ITGA5	Integrin alpha-5	hsa04151(PI3K-Akt signaling pathway );hsa05135(Yersinia infection );hsa04512(ECM-receptor interaction );hsa05168(Herpes simplex virus 1 infection );hsa04640(Hematopoietic cell lineage );hsa05410(Hypertrophic cardiomyopathy );hsa05133(Pertussis );hsa05412(Arrhythmogenic right ventricular cardiomyopathy );hsa05131(Shigellosis );hsa05100(Bacterial invasion of epithelial cells );hsa05206(MicroRNAs in…	1.34e-05	0.000290235	1.23935	1.7212	DEPs_DEGs	Ubi	non sig	0.00392149	0.84768	0.933987	0.3352	DEPs_NDEGs	Ubi	non sig
ENSG00000138685	P09038	FGF2	Fibroblast growth factor 2	hsa04810(Regulation of actin cytoskeleton );hsa04151(PI3K-Akt signaling pathway );hsa04015(Rap1 signaling pathway );hsa05207(Chemical carcinogenesis - receptor activation );hsa04550(Signaling pathways regulating pluripotency of stem cells );hsa05218(Melanoma );hsa04014(Ras signaling pathway );hsa05205(Proteoglycans in cancer );hsa04010(MAPK signaling pathway );hsa05167(Kaposi sarcoma-associated h…	4.04e-05	0.207056	-0.805996	1.1899	NDEPs_DEGs	no	non Ubi	0.110906	0.96055	-1.2128	0.0788	NDEPs_NDEGs	no	non Ubi
ENSG00000137673	P09237	MMP7	Matrilysin	hsa05166(Human T-cell leukemia virus 1 infection );hsa04310(Wnt signaling pathway )	0.19763	0.00690866	-1.40404	-3.0179	DEPs_NDEGs	no	non Ubi	0.210267	0.12853	-2.04959	-3.1429	NDEPs_NDEGs	no	non Ubi
ENSG00000113140	P09486	SPARC	SPARC		0.054897	0.927546	0.0389927	0.9254	NDEPs_NDEGs	no	non Ubi	0.4269	0.17461	0.378236	0.5947	NDEPs_NDEGs	no	non Ubi
ENSG00000105989	P09544	WNT2	Protein Wnt-2	hsa05010(Alzheimer disease );hsa05022(Pathways of neurodegeneration - multiple diseases );hsa04916(Melanogenesis );hsa05200(Pathways in cancer );hsa04150(mTOR signaling pathway );hsa04550(Signaling pathways regulating pluripotency of stem cells );hsa04934(Cushing syndrome );hsa05165(Human papillomavirus infection );hsa04390(Hippo signaling pathway );hsa05226(Gastric cancer );hsa04310(Wnt signalin…	0.0045048	0.0029633	-1.10916	-2.4205	DEPs_DEGs	no	non Ubi	0.418957	0.018449	-0.204298	-1.8907	NDEPs_DEGs	no	non Ubi
ENSG00000113721	P09619	PDGFRB	Platelet-derived growth factor receptor beta	hsa05218(Melanoma );hsa04015(Rap1 signaling pathway );hsa04072(Phospholipase D signaling pathway );hsa04510(Focal adhesion );hsa05231(Choline metabolism in cancer );hsa05214(Glioma );hsa05206(MicroRNAs in cancer );hsa05215(Prostate cancer );hsa05165(Human papillomavirus infection );hsa01521(EGFR tyrosine kinase inhibitor resistance );hsa04810(Regulation of actin cytoskeleton );hsa04014(Ras signal…	0.0068371	0.969066	-0.0076801	0.7491	NDEPs_NDEGs	Ubi	Ubi_up	0.462412	0.35258	0.167713	0.2597	NDEPs_NDEGs	Ubi	Ubi_up
ENSG00000143799	P09874	PARP1	Poly [ADP-ribose] polymerase 1	hsa04210(Apoptosis );hsa03410(Base excision repair );hsa04064(NF-kappa B signaling pathway );hsa05415(Diabetic cardiomyopathy );hsa04217(Necroptosis )	0.00084165	1.2e-09	-1.03083	-1.0132	DEPs_DEGs	no	non Ubi	2.18e-05	0.00092773	-0.744448	-0.862	DEPs_NDEGs	no	non Ubi
ENSG00000204389	P0DMV8	HSPA1A	Heat shock 70 kDa protein 1A	hsa04915(Estrogen signaling pathway );hsa04010(MAPK signaling pathway );hsa05417(Lipid and atherosclerosis );hsa04213(Longevity regulating pathway - multiple species );hsa05145(Toxoplasmosis );hsa05134(Legionellosis );hsa05020(Prion disease );hsa04612(Antigen processing and presentation );hsa04141(Protein processing in endoplasmic reticulum );hsa03040(Spliceosome );hsa05162(Measles );hsa04144(End…	0.12248	0.165585	0.354725	0.9614	NDEPs_NDEGs	no	non Ubi	0.0933439	0.96055	0.451117	-0.2536	NDEPs_NDEGs	no	non Ubi
ENSG00000126458	P10301	RRAS	Ras-related protein R-Ras	hsa04218(Cellular senescence );hsa04810(Regulation of actin cytoskeleton );hsa04625(C-type lectin receptor signaling pathway );hsa04137(Mitophagy - animal );hsa05132(Salmonella infection );hsa05205(Proteoglycans in cancer );hsa04371(Apelin signaling pathway );hsa04015(Rap1 signaling pathway );hsa04360(Axon guidance );hsa04072(Phospholipase D signaling pathway );hsa04010(MAPK signaling pathway );h…	0.06554	0.00640929	1.38235	0.9189	DEPs_NDEGs	no	non Ubi	0.00927978	2.05e-05	1.25613	1.2572	DEPs_DEGs	no	non Ubi
ENSG00000078061	P10398	ARAF	Serine/threonine-protein kinase A-Raf	hsa01522(Endocrine resistance );hsa04012(ErbB signaling pathway );hsa05160(Hepatitis C );hsa04928(Parathyroid hormone synthesis, secretion and action );hsa04810(Regulation of actin cytoskeleton );hsa05208(Chemical carcinogenesis - reactive oxygen species );hsa04720(Long-term potentiation );hsa04910(Insulin signaling pathway );hsa05212(Pancreatic cancer );hsa05226(Gastric cancer );hsa04914(Progest…	0.1967	0.122625	-0.268231	0.3703	NDEPs_NDEGs	Ubi	non sig	0.218732	0.58508	-0.16424	0.1237	NDEPs_NDEGs	Ubi	non sig
ENSG00000118785	P10451	SPP1	Osteopontin	hsa05165(Human papillomavirus infection );hsa04151(PI3K-Akt signaling pathway );hsa04510(Focal adhesion );hsa04929(GnRH secretion );hsa04512(ECM-receptor interaction );hsa04371(Apelin signaling pathway );hsa04620(Toll-like receptor signaling pathway )	0.39871	0.188362	1.50977	1.6547	NDEPs_NDEGs	no	non Ubi	0.218811	0.62761	-1.97129	-1.057	NDEPs_NDEGs	no	non Ubi
ENSG00000119699	P10600	TGFB3	Transforming growth factor beta-3 proprotein	hsa05166(Human T-cell leukemia virus 1 infection );hsa05210(Colorectal cancer );hsa04068(FoxO signaling pathway );hsa05321(Inflammatory bowel disease );hsa05142(Chagas disease );hsa05220(Chronic myeloid leukemia );hsa05410(Hypertrophic cardiomyopathy );hsa05415(Diabetic cardiomyopathy );hsa05145(Toxoplasmosis );hsa05212(Pancreatic cancer );hsa05211(Renal cell carcinoma );hsa05414(Dilated cardiomy…	0.56898	0.168157	2.08083	-0.4441	NDEPs_NDEGs	no	non Ubi	0.146033	0.94235	2.37594	0.1602	NDEPs_NDEGs	no	non Ubi
ENSG00000135862	P11047	LAMC1	Laminin subunit gamma-1	hsa05145(Toxoplasmosis );hsa04512(ECM-receptor interaction );hsa05222(Small cell lung cancer );hsa05020(Prion disease );hsa05200(Pathways in cancer );hsa04510(Focal adhesion );hsa05165(Human papillomavirus infection );hsa04151(PI3K-Akt signaling pathway );hsa05146(Amoebiasis )	0.30728	0.033491	1.41897	0.6051	DEPs_NDEGs	no	non Ubi	0.0449725	0.96055	1.27634	0.1157	DEPs_NDEGs	no	non Ubi
ENSG00000109971	P11142	HSPA8	Heat shock cognate 71 kDa protein	hsa04915(Estrogen signaling pathway );hsa05145(Toxoplasmosis );hsa05417(Lipid and atherosclerosis );hsa04010(MAPK signaling pathway );hsa05162(Measles );hsa03040(Spliceosome );hsa05134(Legionellosis );hsa04141(Protein processing in endoplasmic reticulum );hsa04213(Longevity regulating pathway - multiple species );hsa04612(Antigen processing and presentation );hsa05020(Prion disease );hsa04144(End…	0.99501	0.0001	-0.378843	0.0186	NDEPs_NDEGs	Ubi	Ubi_up_down	0.00191769	0.9061	-0.447054	-0.1393	NDEPs_NDEGs	Ubi	Ubi_up_down
ENSG00000077782	P11362	FGFR1	Fibroblast growth factor receptor 1	hsa04520(Adherens junction );hsa04151(PI3K-Akt signaling pathway );hsa05224(Breast cancer );hsa04928(Parathyroid hormone synthesis, secretion and action );hsa04550(Signaling pathways regulating pluripotency of stem cells );hsa05200(Pathways in cancer );hsa05215(Prostate cancer );hsa04714(Thermogenesis );hsa05230(Central carbon metabolism in cancer );hsa04014(Ras signaling pathway );hsa04020(Calci…	1.85e-11	0.152326	0.610175	1.2125	NDEPs_DEGs	no	non Ubi	0.0317233	2.92e-08	1.17481	1.4536	DEPs_DEGs	no	non Ubi
ENSG00000135446	P11802	CDK4	Cyclin-dependent kinase 4	hsa04660(T cell receptor signaling pathway );hsa04218(Cellular senescence );hsa04115(p53 signaling pathway );hsa05219(Bladder cancer );hsa05212(Pancreatic cancer );hsa04530(Tight junction );hsa05164(Influenza A );hsa05225(Hepatocellular carcinoma );hsa05203(Viral carcinogenesis );hsa05163(Human cytomegalovirus infection );hsa04151(PI3K-Akt signaling pathway );hsa05214(Glioma );hsa05165(Human papi…	0.77987	0.145457	-0.42162	0.2163	NDEPs_NDEGs	no	non Ubi	0.893283	0.44493	-0.0440021	0.3427	NDEPs_NDEGs	no	non Ubi
ENSG00000060718	P12107	COL11A1	Collagen alpha-1(XI) chain	hsa04974(Protein digestion and absorption )	0.0058604	0.0360736	1.93076	2.4503	DEPs_DEGs	Ubi	Ubi_up	0.0325511	0.00074725	2.02933	3.7038	DEPs_DEGs	Ubi	non sig
ENSG00000142156	P12109	COL6A1	Collagen alpha-1(VI) chain	hsa04974(Protein digestion and absorption );hsa04512(ECM-receptor interaction );hsa05165(Human papillomavirus infection );hsa04151(PI3K-Akt signaling pathway );hsa04510(Focal adhesion )	0.32103	2.55e-05	3.14605	0.6492	DEPs_NDEGs	Ubi	Ubi_up	3.35e-05	0.14636	2.87972	0.7257	DEPs_NDEGs	Ubi	non sig
ENSG00000142173	P12110	COL6A2	Collagen alpha-2(VI) chain	hsa05165(Human papillomavirus infection );hsa04151(PI3K-Akt signaling pathway );hsa04974(Protein digestion and absorption );hsa04510(Focal adhesion );hsa04512(ECM-receptor interaction )	0.0019763	6.09e-05	3.14065	1.1305	DEPs_DEGs	Ubi	Ubi_up	7.97e-05	0.00048335	2.8678	1.0342	DEPs_DEGs	Ubi	Ubi_up
ENSG00000163359	P12111	COL6A3	Collagen alpha-3(VI) chain	hsa04974(Protein digestion and absorption );hsa04151(PI3K-Akt signaling pathway );hsa05165(Human papillomavirus infection );hsa04510(Focal adhesion );hsa04512(ECM-receptor interaction )	0.12517	7.38e-06	2.8477	1.001	DEPs_NDEGs	Ubi	Ubi_up_down	1.08e-05	0.13453	2.57654	0.8489	DEPs_NDEGs	Ubi	Ubi_up
ENSG00000072110	P12814	ACTN1	Alpha-actinin-1	hsa05322(Systemic lupus erythematosus );hsa04810(Regulation of actin cytoskeleton );hsa05146(Amoebiasis );hsa04510(Focal adhesion );hsa05131(Shigellosis );hsa04670(Leukocyte transendothelial migration );hsa05203(Viral carcinogenesis );hsa04530(Tight junction );hsa04520(Adherens junction )	0.00026967	0.000292136	1.55195	1.1293	DEPs_DEGs	Ubi	Ubi_up_down	0.00020037	0.14466	1.72074	0.5351	DEPs_NDEGs	Ubi	Ubi_up_down
ENSG00000039068	P12830	CDH1	Cadherin-1	hsa05100(Bacterial invasion of epithelial cells );hsa04371(Apelin signaling pathway );hsa04015(Rap1 signaling pathway );hsa04390(Hippo signaling pathway );hsa04514(Cell adhesion molecules );hsa05200(Pathways in cancer );hsa04520(Adherens junction );hsa05226(Gastric cancer );hsa05213(Endometrial cancer );hsa05216(Thyroid cancer );hsa05218(Melanoma );hsa05219(Bladder cancer )	2.74e-10	1.35e-06	-2.44843	-3.83	DEPs_DEGs	no	non Ubi	0.000293583	5.01e-14	-2.43764	-4.2067	DEPs_DEGs	no	non Ubi
ENSG00000197122	P12931	SRC	Proto-oncogene tyrosine-protein kinase Src	hsa05203(Viral carcinogenesis );hsa04360(Axon guidance );hsa05100(Bacterial invasion of epithelial cells );hsa01522(Endocrine resistance );hsa04015(Rap1 signaling pathway );hsa05135(Yersinia infection );hsa04062(Chemokine signaling pathway );hsa04926(Relaxin signaling pathway );hsa04750(Inflammatory mediator regulation of TRP channels );hsa04137(Mitophagy - animal );hsa05219(Bladder cancer );hsa0…	0.65932	0.120169	-0.259111	0.176	NDEPs_NDEGs	no	non Ubi	0.85594	0.86294	-0.0364954	-0.1215	NDEPs_NDEGs	no	non Ubi
ENSG00000115232	P13612	ITGA4	Integrin alpha-4	hsa04640(Hematopoietic cell lineage );hsa05135(Yersinia infection );hsa04514(Cell adhesion molecules );hsa05414(Dilated cardiomyopathy );hsa04670(Leukocyte transendothelial migration );hsa04810(Regulation of actin cytoskeleton );hsa04510(Focal adhesion );hsa04512(ECM-receptor interaction );hsa05410(Hypertrophic cardiomyopathy );hsa05165(Human papillomavirus infection );hsa04151(PI3K-Akt signaling…	0.016605	0.716602	-0.062837	-0.9434	NDEPs_NDEGs	no	non Ubi	0.127222	5.77e-14	-1.01242	-2.8954	NDEPs_DEGs	no	non Ubi
ENSG00000104812	P13807	GYS1	Glycogen [starch] synthase, muscle	hsa04922(Glucagon signaling pathway );hsa04151(PI3K-Akt signaling pathway );hsa04931(Insulin resistance );hsa04152(AMPK signaling pathway );hsa04910(Insulin signaling pathway );hsa00500(Starch and sucrose metabolism );hsa05415(Diabetic cardiomyopathy )	0.066157	0.759606	-0.0353359	-0.3578	NDEPs_NDEGs	Ubi	non sig	0.216813	0.022292	-0.45204	-0.8871	NDEPs_NDEGs	Ubi	non sig
ENSG00000166598	P14625	HSP90B1	Endoplasmin	hsa05207(Chemical carcinogenesis - receptor activation );hsa05418(Fluid shear stress and atherosclerosis );hsa04141(Protein processing in endoplasmic reticulum );hsa04915(Estrogen signaling pathway );hsa05200(Pathways in cancer );hsa05132(Salmonella infection );hsa04918(Thyroid hormone synthesis );hsa04151(PI3K-Akt signaling pathway );hsa05417(Lipid and atherosclerosis );hsa05215(Prostate cancer …	0.0065679	0.0119997	-0.281082	-0.7774	NDEPs_NDEGs	Ubi	non sig	0.0664212	0.0014421	-0.195562	-0.7568	NDEPs_NDEGs	Ubi	non sig
ENSG00000169704	P14770	GP9	Platelet glycoprotein IX	hsa04611(Platelet activation );hsa04512(ECM-receptor interaction );hsa04640(Hematopoietic cell lineage )	0.95162	0.195924	0.80717	0.9676	NDEPs_NDEGs	no	non Ubi	0.378587	0.98352	0.570962	-0.0859	NDEPs_NDEGs	no	non Ubi
ENSG00000115594	P14778	IL1R1	Interleukin-1 receptor type 1	hsa04010(MAPK signaling pathway );hsa04380(Osteoclast differentiation );hsa05418(Fluid shear stress and atherosclerosis );hsa04750(Inflammatory mediator regulation of TRP channels );hsa04640(Hematopoietic cell lineage );hsa05163(Human cytomegalovirus infection );hsa04064(NF-kappa B signaling pathway );hsa04060(Cytokine-cytokine receptor interaction );hsa05131(Shigellosis );hsa05146(Amoebiasis );h…	0.0014402	0.333222	0.333961	1.255	NDEPs_DEGs	Ubi	Ubi_up	0.806658	0.96055	-0.0785261	0.064	NDEPs_NDEGs	Ubi	Ubi_down
ENSG00000157764	P15056	BRAF	Serine/threonine-protein kinase B-raf	hsa01521(EGFR tyrosine kinase inhibitor resistance );hsa04012(ErbB signaling pathway );hsa04726(Serotonergic synapse );hsa04934(Cushing syndrome );hsa04024(cAMP signaling pathway );hsa05223(Non-small cell lung cancer );hsa05221(Acute myeloid leukemia );hsa04068(FoxO signaling pathway );hsa05210(Colorectal cancer );hsa05160(Hepatitis C );hsa05214(Glioma );hsa05211(Renal cell carcinoma );hsa05219(B…	0.81683	0.00302994	0.664453	-0.1362	DEPs_NDEGs	no	non Ubi	0.359898	0.028985	-0.269849	-0.4441	NDEPs_NDEGs	no	non Ubi
ENSG00000128340	P15153	RAC2	Ras-related C3 botulinum toxin substrate 2	hsa05415(Diabetic cardiomyopathy );hsa05231(Choline metabolism in cancer );hsa05210(Colorectal cancer );hsa04810(Regulation of actin cytoskeleton );hsa04664(Fc epsilon RI signaling pathway );hsa04071(Sphingolipid signaling pathway );hsa05200(Pathways in cancer );hsa04650(Natural killer cell mediated cytotoxicity );hsa05416(Viral myocarditis );hsa05418(Fluid shear stress and atherosclerosis );hsa0…	0.14034	0.30947	0.366093	0.7872	NDEPs_NDEGs	Ubi	Ubi_down	0.160974	0.71444	0.661103	-0.4725	NDEPs_NDEGs	Ubi	non sig
ENSG00000027697	P15260	IFNGR1	Interferon gamma receptor 1	hsa04658(Th1 and Th2 cell differentiation );hsa04066(HIF-1 signaling pathway );hsa05200(Pathways in cancer );hsa04380(Osteoclast differentiation );hsa05140(Leishmaniasis );hsa05167(Kaposi sarcoma-associated herpesvirus infection );hsa05164(Influenza A );hsa05152(Tuberculosis );hsa05235(PD-L1 expression and PD-1 checkpoint pathway in cancer );hsa04659(Th17 cell differentiation );hsa04217(Necroptos…	0.010095	0.0118447	0.678482	0.7431	DEPs_NDEGs	Ubi	non sig	0.356149	0.36521	-0.450731	-0.7101	NDEPs_NDEGs	Ubi	non sig
ENSG00000115966	P15336	ATF2	Cyclic AMP-dependent transcription factor ATF-2	hsa04918(Thyroid hormone synthesis );hsa04022(cGMP-PKG signaling pathway );hsa04922(Glucagon signaling pathway );hsa04935(Growth hormone synthesis, secretion and action );hsa04928(Parathyroid hormone synthesis, secretion and action );hsa05203(Viral carcinogenesis );hsa04926(Relaxin signaling pathway );hsa04925(Aldosterone synthesis and secretion );hsa04927(Cortisol synthesis and secretion );hsa05…	0.049193	6.66e-07	-1.92605	-0.419	DEPs_NDEGs	no	non Ubi	0.000255114	0.53491	-1.57121	-0.1817	DEPs_NDEGs	no	non Ubi
ENSG00000141968	P15498	VAV1	Proto-oncogene vav	hsa04510(Focal adhesion );hsa05417(Lipid and atherosclerosis );hsa04660(T cell receptor signaling pathway );hsa04666(Fc gamma R-mediated phagocytosis );hsa04650(Natural killer cell mediated cytotoxicity );hsa04810(Regulation of actin cytoskeleton );hsa04664(Fc epsilon RI signaling pathway );hsa04024(cAMP signaling pathway );hsa05135(Yersinia infection );hsa04062(Chemokine signaling pathway );hsa0…	0.33643	0.137557	0.743116	0.735	NDEPs_NDEGs	Ubi	Ubi_up	0.669522	0.96055	0.217613	-0.1045	NDEPs_NDEGs	Ubi	Ubi_up
ENSG00000026508	P16070	CD44	CD44 antigen	hsa05131(Shigellosis );hsa05206(MicroRNAs in cancer );hsa04512(ECM-receptor interaction );hsa05169(Epstein-Barr virus infection );hsa04640(Hematopoietic cell lineage );hsa05205(Proteoglycans in cancer )	0.14335	0.854761	0.0716765	-0.621	NDEPs_NDEGs	no	non Ubi	0.745682	0.013108	0.133332	-1.6728	NDEPs_DEGs	no	non Ubi
ENSG00000132470	P16144	ITGB4	Integrin beta-4	hsa05165(Human papillomavirus infection );hsa05412(Arrhythmogenic right ventricular cardiomyopathy );hsa05410(Hypertrophic cardiomyopathy );hsa04512(ECM-receptor interaction );hsa04151(PI3K-Akt signaling pathway );hsa05414(Dilated cardiomyopathy );hsa04810(Regulation of actin cytoskeleton );hsa04510(Focal adhesion )	0.68416	0.00451279	-0.551652	-0.468	NDEPs_NDEGs	Ubi	non sig	0.0541238	0.052599	-0.817157	-1.4647	NDEPs_NDEGs	Ubi	non sig
ENSG00000118260	P16220	CREB1	Cyclic AMP-responsive element-binding protein 1	hsa05203(Viral carcinogenesis );hsa04915(Estrogen signaling pathway );hsa05030(Cocaine addiction );hsa04725(Cholinergic synapse );hsa04935(Growth hormone synthesis, secretion and action );hsa05016(Huntington disease );hsa05165(Human papillomavirus infection );hsa04211(Longevity regulating pathway );hsa04713(Circadian entrainment );hsa04962(Vasopressin-regulated water reabsorption );hsa05215(Prost…	0.88651	0.140422	-0.353342	-0.1221	NDEPs_NDEGs	no	non Ubi	0.00933758	0.41585	-0.771063	-0.1945	DEPs_NDEGs	no	non Ubi
ENSG00000134853	P16234	PDGFRA	Platelet-derived growth factor receptor alpha	hsa05214(Glioma );hsa05231(Choline metabolism in cancer );hsa04151(PI3K-Akt signaling pathway );hsa04072(Phospholipase D signaling pathway );hsa05200(Pathways in cancer );hsa05230(Central carbon metabolism in cancer );hsa04144(Endocytosis );hsa04014(Ras signaling pathway );hsa04630(JAK-STAT signaling pathway );hsa05218(Melanoma );hsa04510(Focal adhesion );hsa04015(Rap1 signaling pathway );hsa0152…	3.93e-13	0.0896704	0.522748	2.1438	NDEPs_DEGs	Ubi	Ubi_down	0.634928	0.1189	0.135311	0.8664	NDEPs_NDEGs	Ubi	Ubi_up_down
ENSG00000107758	P16298	PPP3CB	Serine/threonine-protein phosphatase 2B catalytic subunit beta isoform	hsa04010(MAPK signaling pathway );hsa05166(Human T-cell leukemia virus 1 infection );hsa04022(cGMP-PKG signaling pathway );hsa05020(Prion disease );hsa05031(Amphetamine addiction );hsa04020(Calcium signaling pathway );hsa04650(Natural killer cell mediated cytotoxicity );hsa04370(VEGF signaling pathway );hsa05167(Kaposi sarcoma-associated herpesvirus infection );hsa04724(Glutamatergic synapse );hs…	0.00013951	0.000801319	0.390494	0.676	NDEPs_NDEGs	no	non Ubi	0.000167972	0.0011781	0.628452	0.5581	DEPs_NDEGs	no	non Ubi
ENSG00000135218	P16671	CD36	Platelet glycoprotein 4	hsa04512(ECM-receptor interaction );hsa05144(Malaria );hsa05415(Diabetic cardiomyopathy );hsa04640(Hematopoietic cell lineage );hsa04979(Cholesterol metabolism );hsa05417(Lipid and atherosclerosis );hsa03320(PPAR signaling pathway );hsa04931(Insulin resistance );hsa04145(Phagosome );hsa04152(AMPK signaling pathway );hsa04975(Fat digestion and absorption );hsa04920(Adipocytokine signaling pathway )	0.09572	0.0178199	2.00793	1.4053	DEPs_NDEGs	no	non Ubi	0.895213	0.094242	0.0662324	-1.5393	NDEPs_NDEGs	no	non Ubi
ENSG00000197943	P16885	PLCG2	1-phosphatidylinositol 4,5-bisphosphate phosphodiesterase gamma-2	hsa05225(Hepatocellular carcinoma );hsa04072(Phospholipase D signaling pathway );hsa05167(Kaposi sarcoma-associated herpesvirus infection );hsa04611(Platelet activation );hsa04070(Phosphatidylinositol signaling system );hsa04613(Neutrophil extracellular trap formation );hsa04062(Chemokine signaling pathway );hsa04919(Thyroid hormone signaling pathway );hsa04933(AGE-RAGE signaling pathway in diabe…	0.99501	0.511849	0.243807	-0.0167	NDEPs_NDEGs	no	non Ubi	0.542662	0.95924	0.230287	-0.185	NDEPs_NDEGs	no	non Ubi
ENSG00000117632	P16949	STMN1	Stathmin	hsa05206(MicroRNAs in cancer );hsa04010(MAPK signaling pathway )	0.95162	0.0023796	-0.999882	-0.117	DEPs_NDEGs	no	non Ubi	0.0271784	0.96055	-1.23216	-0.0588	DEPs_NDEGs	no	non Ubi
ENSG00000173110	P17066	HSPA6	Heat shock 70 kDa protein 6	hsa05162(Measles );hsa05020(Prion disease );hsa04915(Estrogen signaling pathway );hsa05134(Legionellosis );hsa04213(Longevity regulating pathway - multiple species );hsa05417(Lipid and atherosclerosis );hsa04612(Antigen processing and presentation );hsa04010(MAPK signaling pathway );hsa03040(Spliceosome );hsa04141(Protein processing in endoplasmic reticulum );hsa04144(Endocytosis );hsa05145(Toxop…	2.93e-10	0.273078	0.198922	3.2215	NDEPs_DEGs	no	non Ubi	0.849897	0.96055	0.0521547	0.1805	NDEPs_NDEGs	no	non Ubi
ENSG00000142166	P17181	IFNAR1	Interferon alpha/beta receptor 1	hsa05169(Epstein-Barr virus infection );hsa05165(Human papillomavirus infection );hsa05171(Coronavirus disease - COVID-19 );hsa04650(Natural killer cell mediated cytotoxicity );hsa05160(Hepatitis C );hsa05200(Pathways in cancer );hsa04620(Toll-like receptor signaling pathway );hsa04621(NOD-like receptor signaling pathway );hsa05161(Hepatitis B );hsa04060(Cytokine-cytokine receptor interaction );h…	0.36847	0.00222227	0.748449	0.3936	DEPs_NDEGs	no	non Ubi	0.793953	0.96055	-0.109974	0.0296	NDEPs_NDEGs	no	non Ubi
ENSG00000154229	P17252	PRKCA	Protein kinase C alpha type	hsa04723(Retrograde endocannabinoid signaling );hsa05417(Lipid and atherosclerosis );hsa04664(Fc epsilon RI signaling pathway );hsa05231(Choline metabolism in cancer );hsa04730(Long-term depression );hsa04613(Neutrophil extracellular trap formation );hsa04728(Dopaminergic synapse );hsa05207(Chemical carcinogenesis - receptor activation );hsa05146(Amoebiasis );hsa05143(African trypanosomiasis );hs…	0.053384	0.0407318	0.340084	0.5732	NDEPs_NDEGs	no	non Ubi	0.114287	0.91005	0.248016	-0.0966	NDEPs_NDEGs	no	non Ubi
ENSG00000164171	P17301	ITGA2	Integrin alpha-2	hsa05414(Dilated cardiomyopathy );hsa05412(Arrhythmogenic right ventricular cardiomyopathy );hsa04151(PI3K-Akt signaling pathway );hsa04640(Hematopoietic cell lineage );hsa05165(Human papillomavirus infection );hsa05205(Proteoglycans in cancer );hsa04510(Focal adhesion );hsa05200(Pathways in cancer );hsa05222(Small cell lung cancer );hsa05410(Hypertrophic cardiomyopathy );hsa04611(Platelet activa…	0.0026035	1.29e-05	-1.24582	-1.8122	DEPs_DEGs	no	non Ubi	0.0012587	6.03e-05	-0.762674	-1.5616	DEPs_DEGs	no	non Ubi
ENSG00000130522	P17535	JUND	Transcription factor jun-D	hsa04380(Osteoclast differentiation );hsa04928(Parathyroid hormone synthesis, secretion and action );hsa04657(IL-17 signaling pathway );hsa04010(MAPK signaling pathway )	0.00049117	0.268574	-0.208889	2.3159	NDEPs_DEGs	no	non Ubi	0.0217584	0.072527	-0.328867	1.3745	NDEPs_NDEGs	no	non Ubi
ENSG00000072062	P17612	PRKACA	cAMP-dependent protein kinase catalytic subunit alpha	hsa04750(Inflammatory mediator regulation of TRP channels );hsa04725(Cholinergic synapse );hsa04714(Thermogenesis );hsa05200(Pathways in cancer );hsa04926(Relaxin signaling pathway );hsa04915(Estrogen signaling pathway );hsa04740(Olfactory transduction );hsa04928(Parathyroid hormone synthesis, secretion and action );hsa01522(Endocrine resistance );hsa04530(Tight junction );hsa04213(Longevity regu…	2.42e-06	0.198128	0.600926	0.9386	NDEPs_NDEGs	Ubi	Ubi_up	0.0893988	1.7e-31	0.902458	1.2698	NDEPs_DEGs	no	non Ubi
ENSG00000162909	P17655	CAPN2	Calpain-2 catalytic subunit	hsa05022(Pathways of neurodegeneration - multiple diseases );hsa04141(Protein processing in endoplasmic reticulum );hsa04210(Apoptosis );hsa04510(Focal adhesion );hsa05131(Shigellosis );hsa04217(Necroptosis );hsa04218(Cellular senescence );hsa05010(Alzheimer disease )	3.62e-09	0.000139484	0.902828	1.1642	DEPs_DEGs	Ubi	non sig	0.000262525	0.32616	0.849586	0.4389	DEPs_NDEGs	Ubi	non sig
ENSG00000175354	P17706	PTPN2	Tyrosine-protein phosphatase non-receptor type 2	hsa04630(JAK-STAT signaling pathway )	0.44883	0.053166	-0.158316	0.1867	NDEPs_NDEGs	no	non Ubi	0.00548565	0.43918	-0.448985	0.18	NDEPs_NDEGs	no	non Ubi
ENSG00000102755	P17948	FLT1	Vascular endothelial growth factor receptor 1	hsa04510(Focal adhesion );hsa05323(Rheumatoid arthritis );hsa04010(MAPK signaling pathway );hsa04015(Rap1 signaling pathway );hsa04151(PI3K-Akt signaling pathway );hsa04066(HIF-1 signaling pathway );hsa04014(Ras signaling pathway );hsa05202(Transcriptional misregulation in cancer );hsa04020(Calcium signaling pathway )	0.0011827	0.0773483	1.64302	1.79	NDEPs_DEGs	no	non Ubi	0.13991	0.24383	1.23575	0.9647	NDEPs_NDEGs	no	non Ubi
ENSG00000082781	P18084	ITGB5	Integrin beta-5	hsa05410(Hypertrophic cardiomyopathy );hsa05412(Arrhythmogenic right ventricular cardiomyopathy );hsa04510(Focal adhesion );hsa04512(ECM-receptor interaction );hsa05205(Proteoglycans in cancer );hsa04145(Phagosome );hsa05165(Human papillomavirus infection );hsa04810(Regulation of actin cytoskeleton );hsa05414(Dilated cardiomyopathy );hsa04151(PI3K-Akt signaling pathway )	0.0097191	0.548032	-0.0618264	0.7805	NDEPs_NDEGs	no	non Ubi	0.137241	4.41e-06	0.215536	1.3242	NDEPs_DEGs	no	non Ubi
ENSG00000035403	P18206	VCL	Vinculin	hsa04510(Focal adhesion );hsa04810(Regulation of actin cytoskeleton );hsa05100(Bacterial invasion of epithelial cells );hsa04520(Adherens junction );hsa05131(Shigellosis );hsa04670(Leukocyte transendothelial migration );hsa05146(Amoebiasis )	0.18936	0.0219779	1.02367	0.5184	DEPs_NDEGs	Ubi	Ubi_up	0.0137201	0.96055	1.17779	-0.0708	DEPs_NDEGs	Ubi	Ubi_up
ENSG00000129988	P18428	LBP	Lipopolysaccharide-binding protein	hsa04064(NF-kappa B signaling pathway );hsa04620(Toll-like receptor signaling pathway );hsa04936(Alcoholic liver disease );hsa05417(Lipid and atherosclerosis );hsa05152(Tuberculosis )	NA	0.0109271	0.751833	4.6374	DEPs_NDEGs	no	non Ubi	0.0066672	NA	0.864845	0.0864	DEPs_NDEGs	no	non Ubi
ENSG00000115884	P18827	SDC1	Syndecan-1	hsa05144(Malaria );hsa04514(Cell adhesion molecules );hsa04512(ECM-receptor interaction );hsa05418(Fluid shear stress and atherosclerosis );hsa05205(Proteoglycans in cancer )	0.37526	0.0543854	0.639024	-0.8851	NDEPs_NDEGs	no	non Ubi	0.27296	0.15796	0.337512	-1.0406	NDEPs_NDEGs	no	non Ubi
ENSG00000124181	P19174	PLCG1	1-phosphatidylinositol 4,5-bisphosphate phosphodiesterase gamma-1	hsa05167(Kaposi sarcoma-associated herpesvirus infection );hsa05225(Hepatocellular carcinoma );hsa04935(Growth hormone synthesis, secretion and action );hsa05110(Vibrio cholerae infection );hsa05012(Parkinson disease );hsa04062(Chemokine signaling pathway );hsa05171(Coronavirus disease - COVID-19 );hsa05131(Shigellosis );hsa04613(Neutrophil extracellular trap formation );hsa05170(Human immunodefi…	0.35498	3.79e-05	-0.587359	-0.3157	DEPs_NDEGs	no	non Ubi	0.00770884	0.96055	-0.505113	-0.0466	NDEPs_NDEGs	no	non Ubi
ENSG00000162692	P19320	VCAM1	Vascular cell adhesion protein 1	hsa04064(NF-kappa B signaling pathway );hsa05143(African trypanosomiasis );hsa04670(Leukocyte transendothelial migration );hsa04514(Cell adhesion molecules );hsa05144(Malaria );hsa05417(Lipid and atherosclerosis );hsa05418(Fluid shear stress and atherosclerosis );hsa04668(TNF signaling pathway );hsa04933(AGE-RAGE signaling pathway in diabetic complications )	4.6e-43	0.0167767	1.66235	5.2401	DEPs_DEGs	Ubi	Ubi_up	0.0110244	7.07e-06	1.92868	3.2531	DEPs_DEGs	Ubi	Ubi_up
ENSG00000126767	P19419	ELK1	ETS domain-containing protein Elk-1	hsa05140(Leishmaniasis );hsa05161(Hepatitis B );hsa04921(Oxytocin signaling pathway );hsa05200(Pathways in cancer );hsa04014(Ras signaling pathway );hsa04012(ErbB signaling pathway );hsa04912(GnRH signaling pathway );hsa04510(Focal adhesion );hsa05225(Hepatocellular carcinoma );hsa05213(Endometrial cancer );hsa05163(Human cytomegalovirus infection );hsa05205(Proteoglycans in cancer );hsa05166(Hum…	3.6e-05	0.912704	0.0267129	1.8778	NDEPs_DEGs	no	non Ubi	0.263802	8.57e-07	0.300767	2.048	NDEPs_DEGs	no	non Ubi
ENSG00000070770	P19784	CSNK2A2	Casein kinase II subunit alpha'	hsa05022(Pathways of neurodegeneration - multiple diseases );hsa04137(Mitophagy - animal );hsa05020(Prion disease );hsa03008(Ribosome biogenesis in eukaryotes );hsa04520(Adherens junction );hsa05162(Measles );hsa04310(Wnt signaling pathway );hsa05235(PD-L1 expression and PD-1 checkpoint pathway in cancer );hsa04064(NF-kappa B signaling pathway );hsa05010(Alzheimer disease )	0.13328	0.00501113	-0.411583	0.3886	NDEPs_NDEGs	no	non Ubi	0.757949	0.038475	-0.0619002	0.3801	NDEPs_NDEGs	no	non Ubi
ENSG00000186350	P19793	RXRA	Retinoic acid receptor RXR-alpha	hsa05207(Chemical carcinogenesis - receptor activation );hsa04151(PI3K-Akt signaling pathway );hsa05202(Transcriptional misregulation in cancer );hsa04659(Th17 cell differentiation );hsa05160(Hepatitis C );hsa05216(Thyroid cancer );hsa05223(Non-small cell lung cancer );hsa04976(Bile secretion );hsa05222(Small cell lung cancer );hsa04932(Non-alcoholic fatty liver disease );hsa05226(Gastric cancer …	0.37237	0.220166	-0.426431	0.281	NDEPs_NDEGs	no	non Ubi	0.352019	1.24e-06	-0.177188	0.96	NDEPs_NDEGs	no	non Ubi
ENSG00000109320	P19838	NFKB1	Nuclear factor NF-kappa-B p105 subunit	hsa05166(Human T-cell leukemia virus 1 infection );hsa05163(Human cytomegalovirus infection );hsa04210(Apoptosis );hsa04662(B cell receptor signaling pathway );hsa05010(Alzheimer disease );hsa04936(Alcoholic liver disease );hsa04014(Ras signaling pathway );hsa04071(Sphingolipid signaling pathway );hsa05140(Leishmaniasis );hsa04722(Neurotrophin signaling pathway );hsa05132(Salmonella infection );h…	0.87576	0.449291	-0.0770273	0.1383	NDEPs_NDEGs	no	non Ubi	0.650994	0.82617	-0.0485423	-0.1987	NDEPs_NDEGs	no	non Ubi
ENSG00000134363	P19883	FST	Follistatin	hsa04350(TGF-beta signaling pathway )	8.37e-16	0.0992155	0.434567	6.3372	NDEPs_DEGs	no	non Ubi	0.464308	5.51e-10	-0.158038	5.079	NDEPs_DEGs	no	non Ubi
ENSG00000130635	P20908	COL5A1	Collagen alpha-1(V) chain	hsa04974(Protein digestion and absorption )	0.55279	0.0393479	0.670699	-0.6435	DEPs_NDEGs	no	non Ubi	0.0247647	0.94381	0.770658	-0.2158	DEPs_NDEGs	no	non Ubi
ENSG00000145715	P20936	RASA1	Ras GTPase-activating protein 1	hsa04360(Axon guidance );hsa04010(MAPK signaling pathway );hsa04014(Ras signaling pathway )	0.55181	0.0194793	-0.307463	0.4281	NDEPs_NDEGs	no	non Ubi	0.419592	0.79713	-0.1401	0.2185	NDEPs_NDEGs	no	non Ubi
ENSG00000196924	P21333	FLNA	Filamin-A	hsa05205(Proteoglycans in cancer );hsa04510(Focal adhesion );hsa05132(Salmonella infection );hsa04010(MAPK signaling pathway )	1.45e-05	0.000802845	1.36466	1.2439	DEPs_DEGs	Ubi	Ubi_up	0.000457722	0.038324	1.59445	0.7452	DEPs_NDEGs	Ubi	Ubi_up
ENSG00000196712	P21359	NF1	Neurofibromin	hsa04014(Ras signaling pathway );hsa01521(EGFR tyrosine kinase inhibitor resistance );hsa04010(MAPK signaling pathway )	0.3349	0.879778	0.0165954	-0.2677	NDEPs_NDEGs	no	non Ubi	0.734348	0.0094358	-0.0400084	-0.3746	NDEPs_NDEGs	no	non Ubi
ENSG00000168477	P22105	TNXB	Tenascin-X	hsa05206(MicroRNAs in cancer );hsa04151(PI3K-Akt signaling pathway );hsa04512(ECM-receptor interaction );hsa04510(Focal adhesion );hsa05165(Human papillomavirus infection )	7.34e-07	0.00567273	1.98733	2.3099	DEPs_DEGs	Ubi	Ubi_up_down	0.00541194	0.0014796	2.05151	1.7901	DEPs_DEGs	Ubi	Ubi_up
ENSG00000142875	P22694	PRKACB	cAMP-dependent protein kinase catalytic subunit beta	hsa04713(Circadian entrainment );hsa05034(Alcoholism );hsa04724(Glutamatergic synapse );hsa04010(MAPK signaling pathway );hsa04925(Aldosterone synthesis and secretion );hsa04926(Relaxin signaling pathway );hsa04750(Inflammatory mediator regulation of TRP channels );hsa04114(Oocyte meiosis );hsa05012(Parkinson disease );hsa04728(Dopaminergic synapse );hsa04014(Ras signaling pathway );hsa04914(Prog…	0.33662	0.0365323	0.581418	0.3516	NDEPs_NDEGs	no	non Ubi	0.0131839	0.96055	0.745825	-0.0786	DEPs_NDEGs	no	non Ubi
ENSG00000123358	P22736	NR4A1	Nuclear receptor subfamily 4 group A member 1	hsa04927(Cortisol synthesis and secretion );hsa04010(MAPK signaling pathway );hsa04934(Cushing syndrome );hsa04151(PI3K-Akt signaling pathway );hsa04925(Aldosterone synthesis and secretion )	3.62e-40	0.124686	1.56272	7.6464	NDEPs_DEGs	no	non Ubi	0.698026	0.088634	-0.329636	2.1832	NDEPs_NDEGs	no	non Ubi
ENSG00000118113	P22894	MMP8	Neutrophil collagenase		0.17139	0.0438327	1.78526	3.64	DEPs_NDEGs	no	non Ubi	0.153537	0.2017	1.16434	2.5869	NDEPs_NDEGs	no	non Ubi
ENSG00000091409	P23229	ITGA6	Integrin alpha-6	hsa04151(PI3K-Akt signaling pathway );hsa05414(Dilated cardiomyopathy );hsa04514(Cell adhesion molecules );hsa05165(Human papillomavirus infection );hsa05200(Pathways in cancer );hsa05410(Hypertrophic cardiomyopathy );hsa04510(Focal adhesion );hsa04512(ECM-receptor interaction );hsa04810(Regulation of actin cytoskeleton );hsa05145(Toxoplasmosis );hsa05222(Small cell lung cancer );hsa04640(Hematop…	0.0079019	5.42e-09	-1.62658	-1.5077	DEPs_DEGs	Ubi	Ubi_down	2.81e-05	0.0091628	-1.34354	-1.2605	DEPs_DEGs	Ubi	Ubi_down
ENSG00000108443	P23443	RPS6KB1	Ribosomal protein S6 kinase beta-1	hsa04666(Fc gamma R-mediated phagocytosis );hsa05207(Chemical carcinogenesis - receptor activation );hsa04931(Insulin resistance );hsa04140(Autophagy - animal );hsa04150(mTOR signaling pathway );hsa05221(Acute myeloid leukemia );hsa05200(Pathways in cancer );hsa04151(PI3K-Akt signaling pathway );hsa04714(Thermogenesis );hsa05205(Proteoglycans in cancer );hsa04152(AMPK signaling pathway );hsa05225…	0.95162	0.0217367	-0.921403	0.0683	DEPs_NDEGs	no	non Ubi	0.179824	0.96055	-0.604618	-0.053	NDEPs_NDEGs	no	non Ubi
ENSG00000162434	P23458	JAK1	Tyrosine-protein kinase JAK1	hsa05145(Toxoplasmosis );hsa05164(Influenza A );hsa04659(Th17 cell differentiation );hsa04380(Osteoclast differentiation );hsa05161(Hepatitis B );hsa05200(Pathways in cancer );hsa05171(Coronavirus disease - COVID-19 );hsa05203(Viral carcinogenesis );hsa05167(Kaposi sarcoma-associated herpesvirus infection );hsa04217(Necroptosis );hsa04151(PI3K-Akt signaling pathway );hsa05235(PD-L1 expression and…	0.041641	0.256782	0.111073	0.5431	NDEPs_NDEGs	Ubi	Ubi_up	0.497602	0.87612	-0.0888089	-0.1197	NDEPs_NDEGs	Ubi	Ubi_up
ENSG00000063046	P23588	EIF4B	Eukaryotic translation initiation factor 4B	hsa04151(PI3K-Akt signaling pathway );hsa04150(mTOR signaling pathway );hsa05205(Proteoglycans in cancer )	0.0040348	0.0032751	-0.352843	0.8204	NDEPs_NDEGs	no	non Ubi	0.220814	3.69e-07	-0.134035	0.7829	NDEPs_NDEGs	no	non Ubi
ENSG00000196569	P24043	LAMA2	Laminin subunit alpha-2	hsa05146(Amoebiasis );hsa05165(Human papillomavirus infection );hsa05416(Viral myocarditis );hsa04510(Focal adhesion );hsa05145(Toxoplasmosis );hsa05414(Dilated cardiomyopathy );hsa05410(Hypertrophic cardiomyopathy );hsa04512(ECM-receptor interaction );hsa05222(Small cell lung cancer );hsa05200(Pathways in cancer );hsa05412(Arrhythmogenic right ventricular cardiomyopathy );hsa04151(PI3K-Akt signa…	0.00010928	0.371571	0.824417	1.3544	NDEPs_DEGs	no	non Ubi	0.857052	0.37299	-0.127828	-0.54	NDEPs_NDEGs	no	non Ubi
ENSG00000041982	P24821	TNC	Tenascin	hsa04510(Focal adhesion );hsa05206(MicroRNAs in cancer );hsa04151(PI3K-Akt signaling pathway );hsa04512(ECM-receptor interaction );hsa05165(Human papillomavirus infection )	2.61e-08	0.563269	0.508725	-4.1528	NDEPs_DEGs	Ubi	non sig	0.507026	3.88e-05	0.652576	-3.3638	NDEPs_DEGs	Ubi	non sig
ENSG00000101335	P24844	MYL9	Myosin regulatory light polypeptide 9	hsa04670(Leukocyte transendothelial migration );hsa04360(Axon guidance );hsa04510(Focal adhesion );hsa05132(Salmonella infection );hsa04270(Vascular smooth muscle contraction );hsa04810(Regulation of actin cytoskeleton );hsa04530(Tight junction );hsa05131(Shigellosis );hsa04022(cGMP-PKG signaling pathway );hsa04024(cAMP signaling pathway );hsa04921(Oxytocin signaling pathway )	3.79e-15	0.000792287	2.93019	3.0744	DEPs_DEGs	Ubi	Ubi_up	0.000880138	5.43e-11	2.83847	2.9057	DEPs_DEGs	Ubi	Ubi_up
ENSG00000123374	P24941	CDK2	Cyclin-dependent kinase 2	hsa04110(Cell cycle );hsa05203(Viral carcinogenesis );hsa04114(Oocyte meiosis );hsa05165(Human papillomavirus infection );hsa05200(Pathways in cancer );hsa04115(p53 signaling pathway );hsa04914(Progesterone-mediated oocyte maturation );hsa05169(Epstein-Barr virus infection );hsa04218(Cellular senescence );hsa05166(Human T-cell leukemia virus 1 infection );hsa05162(Measles );hsa05161(Hepatitis B )…	0.95162	4.71e-05	-0.823693	-0.0623	DEPs_NDEGs	no	non Ubi	0.145803	0.96055	-0.549532	-0.0641	NDEPs_NDEGs	no	non Ubi
ENSG00000171812	P25067	COL8A2	Collagen alpha-2(VIII) chain	hsa04974(Protein digestion and absorption )	1.15e-12	0.015947	4.18147	4.0997	DEPs_DEGs	no	non Ubi	0.016767	9.8e-25	3.96551	4.3985	DEPs_DEGs	no	non Ubi
ENSG00000181104	P25116	F2R	Proteinase-activated receptor 1	hsa04024(cAMP signaling pathway );hsa04015(Rap1 signaling pathway );hsa04611(Platelet activation );hsa04080(Neuroactive ligand-receptor interaction );hsa04151(PI3K-Akt signaling pathway );hsa04020(Calcium signaling pathway );hsa05130(Pathogenic Escherichia coli infection );hsa04810(Regulation of actin cytoskeleton );hsa05200(Pathways in cancer );hsa04072(Phospholipase D signaling pathway );hsa046…	0.0023417	0.0490512	0.735024	0.97	DEPs_NDEGs	no	non Ubi	0.842581	0.50404	0.0615629	0.4144	NDEPs_NDEGs	no	non Ubi
ENSG00000101680	P25391	LAMA1	Laminin subunit alpha-1	hsa05412(Arrhythmogenic right ventricular cardiomyopathy );hsa04151(PI3K-Akt signaling pathway );hsa04512(ECM-receptor interaction );hsa05416(Viral myocarditis );hsa05200(Pathways in cancer );hsa05410(Hypertrophic cardiomyopathy );hsa04510(Focal adhesion );hsa05146(Amoebiasis );hsa05222(Small cell lung cancer );hsa05165(Human papillomavirus infection );hsa05414(Dilated cardiomyopathy );hsa05145(T…	0.8677	0.885861	0.0827798	0.404	NDEPs_NDEGs	no	non Ubi	0.637101	0.17014	0.292484	1.2423	NDEPs_NDEGs	no	non Ubi
ENSG00000026103	P25445	FAS	Tumor necrosis factor receptor superfamily member 6	hsa05160(Hepatitis C );hsa01524(Platinum drug resistance );hsa05130(Pathogenic Escherichia coli infection );hsa05200(Pathways in cancer );hsa05169(Epstein-Barr virus infection );hsa05205(Proteoglycans in cancer );hsa05320(Autoimmune thyroid disease );hsa05332(Graft-versus-host disease );hsa05165(Human papillomavirus infection );hsa05142(Chagas disease );hsa04010(MAPK signaling pathway );hsa05162(…	8.44e-08	0.0037241	0.899065	1.483	DEPs_DEGs	no	non Ubi	0.0767426	0.13334	0.453793	0.8126	NDEPs_NDEGs	no	non Ubi
ENSG00000080573	P25940	COL5A3	Collagen alpha-3(V) chain	hsa04974(Protein digestion and absorption )	0.5818	0.204059	1.61028	-0.4547	NDEPs_NDEGs	no	non Ubi	0.374802	0.018494	0.903161	-1.1003	NDEPs_DEGs	no	non Ubi
ENSG00000005884	P26006	ITGA3	Integrin alpha-3	hsa05200(Pathways in cancer );hsa05414(Dilated cardiomyopathy );hsa04510(Focal adhesion );hsa05412(Arrhythmogenic right ventricular cardiomyopathy );hsa05222(Small cell lung cancer );hsa05165(Human papillomavirus infection );hsa04640(Hematopoietic cell lineage );hsa04151(PI3K-Akt signaling pathway );hsa04810(Regulation of actin cytoskeleton );hsa04512(ECM-receptor interaction );hsa05410(Hypertrop…	1.12e-07	0.00706736	1.48558	1.4801	DEPs_DEGs	no	non Ubi	0.019918	0.718	1.14011	0.4198	DEPs_NDEGs	no	non Ubi
ENSG00000105855	P26012	ITGB8	Integrin beta-8	hsa05165(Human papillomavirus infection );hsa04512(ECM-receptor interaction );hsa04514(Cell adhesion molecules );hsa04810(Regulation of actin cytoskeleton );hsa05414(Dilated cardiomyopathy );hsa04510(Focal adhesion );hsa04151(PI3K-Akt signaling pathway );hsa05410(Hypertrophic cardiomyopathy );hsa05412(Arrhythmogenic right ventricular cardiomyopathy )	8.71e-09	0.0567059	0.420116	-1.9417	NDEPs_DEGs	no	non Ubi	0.777778	2.93e-14	0.0650137	-4.3853	NDEPs_DEGs	no	non Ubi
ENSG00000066032	P26232	CTNNA2	Catenin alpha-2	hsa05200(Pathways in cancer );hsa05100(Bacterial invasion of epithelial cells );hsa05226(Gastric cancer );hsa05412(Arrhythmogenic right ventricular cardiomyopathy );hsa04520(Adherens junction );hsa04390(Hippo signaling pathway );hsa04670(Leukocyte transendothelial migration );hsa05213(Endometrial cancer )	2.91e-06	0.00112767	-1.31765	-4.1297	DEPs_DEGs	Ubi	Ubi_down	0.0655012	6.88e-09	-1.60405	-6.1362	NDEPs_DEGs	Ubi	Ubi_down
ENSG00000134308	P27348	YWHAQ	14-3-3 protein theta	hsa04110(Cell cycle );hsa05160(Hepatitis C );hsa04390(Hippo signaling pathway );hsa04114(Oocyte meiosis );hsa05203(Viral carcinogenesis );hsa05161(Hepatitis B );hsa04151(PI3K-Akt signaling pathway )	0.86208	0.346295	-0.102959	0.1836	NDEPs_NDEGs	Ubi	Ubi_up	0.994612	0.91994	0.000791751	0.1167	NDEPs_NDEGs	Ubi	Ubi_up
ENSG00000102882	P27361	MAPK3	Mitogen-activated protein kinase 3	hsa05417(Lipid and atherosclerosis );hsa05165(Human papillomavirus infection );hsa04650(Natural killer cell mediated cytotoxicity );hsa05213(Endometrial cancer );hsa04810(Regulation of actin cytoskeleton );hsa05223(Non-small cell lung cancer );hsa05160(Hepatitis C );hsa05221(Acute myeloid leukemia );hsa04919(Thyroid hormone signaling pathway );hsa04666(Fc gamma R-mediated phagocytosis );hsa04935(…	4.58e-08	0.00271127	0.585764	0.9525	DEPs_NDEGs	Ubi	non sig	0.00139901	0.006882	0.679848	0.7474	DEPs_NDEGs	Ubi	non sig
ENSG00000144810	P27658	COL8A1	Collagen alpha-1(VIII) chain	hsa04974(Protein digestion and absorption )	1.04e-46	0.0644012	2.72245	8.0891	NDEPs_DEGs	no	non Ubi	0.0708781	1.03e-10	2.52381	5.3155	NDEPs_DEGs	no	non Ubi
ENSG00000145675	P27986	PIK3R1	Phosphatidylinositol 3-kinase regulatory subunit alpha	hsa01521(EGFR tyrosine kinase inhibitor resistance );hsa05235(PD-L1 expression and PD-1 checkpoint pathway in cancer );hsa05225(Hepatocellular carcinoma );hsa04914(Progesterone-mediated oocyte maturation );hsa04919(Thyroid hormone signaling pathway );hsa04926(Relaxin signaling pathway );hsa05418(Fluid shear stress and atherosclerosis );hsa05166(Human T-cell leukemia virus 1 infection );hsa05417(L…	2.23e-05	0.37214	0.223466	-1.4417	NDEPs_DEGs	no	non Ubi	0.496046	4.11e-12	0.17493	-2.0166	NDEPs_DEGs	no	non Ubi
ENSG00000113083	P28300	LOX	Protein-lysine 6-oxidase		0.055195	0.012122	1.45893	0.7885	DEPs_NDEGs	no	non Ubi	0.0353913	0.091647	1.05	0.5391	DEPs_NDEGs	no	non Ubi
ENSG00000187079	P28347	TEAD1	Transcriptional enhancer factor TEF-1	hsa04390(Hippo signaling pathway );hsa04392(Hippo signaling pathway - multiple species )	0.95162	0.464393	-0.0865166	-0.0745	NDEPs_NDEGs	no	non Ubi	0.352745	0.1462	-0.11863	-0.3729	NDEPs_NDEGs	no	non Ubi
ENSG00000100030	P28482	MAPK1	Mitogen-activated protein kinase 1	hsa05212(Pancreatic cancer );hsa04935(Growth hormone synthesis, secretion and action );hsa04650(Natural killer cell mediated cytotoxicity );hsa04151(PI3K-Akt signaling pathway );hsa04657(IL-17 signaling pathway );hsa04713(Circadian entrainment );hsa05160(Hepatitis C );hsa05010(Alzheimer disease );hsa04024(cAMP signaling pathway );hsa04210(Apoptosis );hsa05020(Prion disease );hsa04662(B cell recep…	0.84275	0.0536626	0.211123	-0.1711	NDEPs_NDEGs	no	non Ubi	0.00842992	0.0050777	0.438527	-0.5364	NDEPs_NDEGs	no	non Ubi
ENSG00000118523	P29279	CCN2	CCN family member 2	hsa04371(Apelin signaling pathway );hsa04390(Hippo signaling pathway )	6.15e-10	0.559546	0.181732	2.925	NDEPs_DEGs	no	non Ubi	0.0394526	0.16434	0.560841	1.3012	NDEPs_NDEGs	no	non Ubi
ENSG00000142627	P29317	EPHA2	Ephrin type-A receptor 2	hsa04360(Axon guidance );hsa04010(MAPK signaling pathway );hsa04014(Ras signaling pathway );hsa04015(Rap1 signaling pathway );hsa04151(PI3K-Akt signaling pathway )	0.62734	0.45662	0.114835	0.2472	NDEPs_NDEGs	no	non Ubi	0.845202	0.21447	0.0320335	-1.0939	NDEPs_NDEGs	no	non Ubi
ENSG00000111679	P29350	PTPN6	Tyrosine-protein phosphatase non-receptor type 6	hsa05235(PD-L1 expression and PD-1 checkpoint pathway in cancer );hsa04630(JAK-STAT signaling pathway );hsa04520(Adherens junction );hsa04662(B cell receptor signaling pathway );hsa05205(Proteoglycans in cancer );hsa04650(Natural killer cell mediated cytotoxicity );hsa05140(Leishmaniasis );hsa04660(T cell receptor signaling pathway );hsa05130(Pathogenic Escherichia coli infection )	0.097636	0.395737	0.567374	-0.9362	NDEPs_NDEGs	Ubi	non sig	0.933298	0.0025067	0.049259	-1.2945	NDEPs_DEGs	Ubi	non sig
ENSG00000160691	P29353	SHC1	SHC-transforming protein 1	hsa04910(Insulin signaling pathway );hsa04917(Prolactin signaling pathway );hsa01521(EGFR tyrosine kinase inhibitor resistance );hsa05225(Hepatocellular carcinoma );hsa05220(Chronic myeloid leukemia );hsa05226(Gastric cancer );hsa05034(Alcoholism );hsa04915(Estrogen signaling pathway );hsa04926(Relaxin signaling pathway );hsa04062(Chemokine signaling pathway );hsa05206(MicroRNAs in cancer );hsa04…	0.33169	0.00148413	-0.442994	0.3959	NDEPs_NDEGs	no	non Ubi	0.00336261	0.22928	-0.576089	0.3772	NDEPs_NDEGs	no	non Ubi
ENSG00000164867	P29474	NOS3	Nitric oxide synthase, endothelial	hsa04071(Sphingolipid signaling pathway );hsa04022(cGMP-PKG signaling pathway );hsa04921(Oxytocin signaling pathway );hsa04370(VEGF signaling pathway );hsa04915(Estrogen signaling pathway );hsa04931(Insulin resistance );hsa05418(Fluid shear stress and atherosclerosis );hsa00330(Arginine and proline metabolism );hsa04020(Calcium signaling pathway );hsa04371(Apelin signaling pathway );hsa05417(Lipi…	1.68e-09	0.158833	0.250325	2.476	NDEPs_DEGs	no	non Ubi	0.464514	0.14033	-0.126167	1.1574	NDEPs_NDEGs	no	non Ubi
ENSG00000105397	P29597	TYK2	Non-receptor tyrosine-protein kinase TYK2	hsa04621(NOD-like receptor signaling pathway );hsa04630(JAK-STAT signaling pathway );hsa05165(Human papillomavirus infection );hsa05171(Coronavirus disease - COVID-19 );hsa05160(Hepatitis C );hsa05169(Epstein-Barr virus infection );hsa05164(Influenza A );hsa05168(Herpes simplex virus 1 infection );hsa05145(Toxoplasmosis );hsa05167(Kaposi sarcoma-associated herpesvirus infection );hsa05162(Measles…	0.63309	0.145182	-0.233471	-0.2038	NDEPs_NDEGs	no	non Ubi	0.244949	0.30015	-0.192235	-0.2069	NDEPs_NDEGs	no	non Ubi
ENSG00000105568	P30153	PPP2R1A	Serine/threonine-protein phosphatase 2A 65 kDa regulatory subunit A alpha isoform	hsa04390(Hippo signaling pathway );hsa04152(AMPK signaling pathway );hsa04261(Adrenergic signaling in cardiomyocytes );hsa05160(Hepatitis C );hsa04730(Long-term depression );hsa05165(Human papillomavirus infection );hsa03015(mRNA surveillance pathway );hsa04728(Dopaminergic synapse );hsa04114(Oocyte meiosis );hsa04530(Tight junction );hsa04350(TGF-beta signaling pathway );hsa04151(PI3K-Akt signal…	0.95954	0.000236256	-0.352358	-0.0175	NDEPs_NDEGs	Ubi	Ubi_up_down	0.0040618	0.90637	-0.289049	-0.0646	NDEPs_NDEGs	Ubi	Ubi_up_down
ENSG00000137713	P30154	PPP2R1B	Serine/threonine-protein phosphatase 2A 65 kDa regulatory subunit A beta isoform	hsa04114(Oocyte meiosis );hsa05160(Hepatitis C );hsa05165(Human papillomavirus infection );hsa04261(Adrenergic signaling in cardiomyocytes );hsa04350(TGF-beta signaling pathway );hsa05142(Chagas disease );hsa04728(Dopaminergic synapse );hsa04071(Sphingolipid signaling pathway );hsa04730(Long-term depression );hsa04530(Tight junction );hsa04152(AMPK signaling pathway );hsa03015(mRNA surveillance p…	0.83547	0.456202	0.10777	-0.2186	NDEPs_NDEGs	no	non Ubi	0.287771	0.015894	-0.157043	-1.1624	NDEPs_DEGs	no	non Ubi
ENSG00000142208	P31749	AKT1	RAC-alpha serine/threonine-protein kinase	hsa05152(Tuberculosis );hsa05135(Yersinia infection );hsa05145(Toxoplasmosis );hsa05165(Human papillomavirus infection );hsa04725(Cholinergic synapse );hsa04613(Neutrophil extracellular trap formation );hsa04210(Apoptosis );hsa05168(Herpes simplex virus 1 infection );hsa05226(Gastric cancer );hsa04668(TNF signaling pathway );hsa04550(Signaling pathways regulating pluripotency of stem cells );hsa0…	0.65906	0.0121022	-0.325018	-0.1792	NDEPs_NDEGs	no	non Ubi	0.535564	0.20859	-0.146164	-0.2456	NDEPs_NDEGs	Ubi	non sig
ENSG00000105221	P31751	AKT2	RAC-beta serine/threonine-protein kinase	hsa05142(Chagas disease );hsa05170(Human immunodeficiency virus 1 infection );hsa05221(Acute myeloid leukemia );hsa04371(Apelin signaling pathway );hsa04931(Insulin resistance );hsa04666(Fc gamma R-mediated phagocytosis );hsa04935(Growth hormone synthesis, secretion and action );hsa04915(Estrogen signaling pathway );hsa05167(Kaposi sarcoma-associated herpesvirus infection );hsa05207(Chemical carc…	0.76821	3.5e-07	-0.795783	0.0957	DEPs_NDEGs	no	non Ubi	0.114166	0.96055	-0.344633	0.0277	NDEPs_NDEGs	no	non Ubi
ENSG00000166913	P31946	YWHAB	14-3-3 protein beta/alpha	hsa04110(Cell cycle );hsa05160(Hepatitis C );hsa05203(Viral carcinogenesis );hsa04390(Hippo signaling pathway );hsa05161(Hepatitis B );hsa04151(PI3K-Akt signaling pathway );hsa04114(Oocyte meiosis )	0.95162	0.330414	-0.0762456	-0.0687	NDEPs_NDEGs	Ubi	non sig	0.827943	0.43524	-0.0221259	-0.166	NDEPs_NDEGs	Ubi	Ubi_up
ENSG00000141480	P32121	ARRB2	Beta-arrestin-2	hsa05032(Morphine addiction );hsa05207(Chemical carcinogenesis - receptor activation );hsa04340(Hedgehog signaling pathway );hsa04062(Chemokine signaling pathway );hsa04728(Dopaminergic synapse );hsa04926(Relaxin signaling pathway );hsa04010(MAPK signaling pathway );hsa04928(Parathyroid hormone synthesis, secretion and action );hsa04144(Endocytosis );hsa04740(Olfactory transduction );hsa04929(GnR…	0.0033954	0.569862	0.367918	1.0824	NDEPs_DEGs	no	non Ubi	0.360882	0.41535	0.660677	0.5483	NDEPs_NDEGs	no	non Ubi
ENSG00000204390	P34931	HSPA1L	Heat shock 70 kDa protein 1-like	hsa05134(Legionellosis );hsa05417(Lipid and atherosclerosis );hsa04213(Longevity regulating pathway - multiple species );hsa04144(Endocytosis );hsa04612(Antigen processing and presentation );hsa04141(Protein processing in endoplasmic reticulum );hsa05162(Measles );hsa03040(Spliceosome );hsa05020(Prion disease );hsa04010(MAPK signaling pathway );hsa04915(Estrogen signaling pathway );hsa05145(Toxop…	0.22858	0.785753	0.101752	0.5589	NDEPs_NDEGs	no	non Ubi	0.460527	8.35e-05	0.259202	0.9471	NDEPs_NDEGs	no	non Ubi
ENSG00000044115	P35221	CTNNA1	Catenin alpha-1	hsa05412(Arrhythmogenic right ventricular cardiomyopathy );hsa04520(Adherens junction );hsa05200(Pathways in cancer );hsa05213(Endometrial cancer );hsa04390(Hippo signaling pathway );hsa04670(Leukocyte transendothelial migration );hsa05100(Bacterial invasion of epithelial cells );hsa05226(Gastric cancer )	0.99501	0.0120854	-0.426984	0.0037	NDEPs_NDEGs	Ubi	Ubi_down	0.0515486	0.10687	-0.321462	-0.4704	NDEPs_NDEGs	Ubi	Ubi_down
ENSG00000168036	P35222	CTNNB1	Catenin beta-1	hsa05213(Endometrial cancer );hsa05412(Arrhythmogenic right ventricular cardiomyopathy );hsa04015(Rap1 signaling pathway );hsa05226(Gastric cancer );hsa04670(Leukocyte transendothelial migration );hsa05216(Thyroid cancer );hsa05224(Breast cancer );hsa05100(Bacterial invasion of epithelial cells );hsa04916(Melanogenesis );hsa05225(Hepatocellular carcinoma );hsa04934(Cushing syndrome );hsa05217(Bas…	0.21614	0.00110187	-0.684131	0.5657	DEPs_NDEGs	Ubi	non sig	0.027295	0.029244	-0.474303	0.5667	NDEPs_NDEGs	Ubi	Ubi_down
ENSG00000143851	P35236	PTPN7	Tyrosine-protein phosphatase non-receptor type 7	hsa04010(MAPK signaling pathway )	0.95162	0.411532	0.219889	-0.1178	NDEPs_NDEGs	no	non Ubi	0.448307	0.19273	-0.354077	-1.0279	NDEPs_NDEGs	no	non Ubi
ENSG00000186575	P35240	NF2	Merlin	hsa04390(Hippo signaling pathway );hsa04392(Hippo signaling pathway - multiple species );hsa04530(Tight junction )	0.40259	0.162542	-0.139597	-0.2582	NDEPs_NDEGs	Ubi	non sig	0.337906	0.6677	-0.145211	-0.1425	NDEPs_NDEGs	Ubi	non sig
ENSG00000073756	P35354	PTGS2	Prostaglandin G/H synthase 2	hsa00590(Arachidonic acid metabolism );hsa04913(Ovarian steroidogenesis );hsa05140(Leishmaniasis );hsa04657(IL-17 signaling pathway );hsa05163(Human cytomegalovirus infection );hsa04625(C-type lectin receptor signaling pathway );hsa05167(Kaposi sarcoma-associated herpesvirus infection );hsa04723(Retrograde endocannabinoid signaling );hsa05222(Small cell lung cancer );hsa04726(Serotonergic synapse…	0.077719	0.930152	0.0176049	1.9402	NDEPs_NDEGs	no	non Ubi	0.584658	0.83396	-0.178129	0.5104	NDEPs_NDEGs	no	non Ubi
ENSG00000186340	P35442	THBS2	Thrombospondin-2	hsa04512(ECM-receptor interaction );hsa04510(Focal adhesion );hsa04151(PI3K-Akt signaling pathway );hsa05144(Malaria );hsa05165(Human papillomavirus infection );hsa04145(Phagosome )	2.84e-11	0.183371	3.1874	3.2371	NDEPs_DEGs	Ubi	Ubi_down	0.187046	0.032746	3.08717	1.4433	NDEPs_DEGs	Ubi	non sig
ENSG00000113296	P35443	THBS4	Thrombospondin-4	hsa04512(ECM-receptor interaction );hsa05165(Human papillomavirus infection );hsa04510(Focal adhesion );hsa04145(Phagosome );hsa05144(Malaria );hsa04151(PI3K-Akt signaling pathway )	4.66e-25	0.0716058	0.713864	3.71	NDEPs_DEGs	no	non Ubi	0.0903578	7.39e-21	0.660283	3.3506	NDEPs_DEGs	no	non Ubi
ENSG00000166147	P35555	FBN1	Fibrillin-1	hsa04350(TGF-beta signaling pathway )	0.95176	0.0169177	2.76802	-0.0589	DEPs_NDEGs	Ubi	Ubi_up	0.0303598	0.96055	2.05637	-0.0942	DEPs_NDEGs	Ubi	Ubi_up
ENSG00000169047	P35568	IRS1	Insulin receptor substrate 1	hsa04931(Insulin resistance );hsa04151(PI3K-Akt signaling pathway );hsa04923(Regulation of lipolysis in adipocytes );hsa04960(Aldosterone-regulated sodium reabsorption );hsa04022(cGMP-PKG signaling pathway );hsa04068(FoxO signaling pathway );hsa04211(Longevity regulating pathway );hsa05206(MicroRNAs in cancer );hsa04152(AMPK signaling pathway );hsa04910(Insulin signaling pathway );hsa04722(Neurot…	0.95162	0.150755	-0.393761	0.1058	NDEPs_NDEGs	no	non Ubi	0.00650239	0.95097	-0.452452	0.1747	NDEPs_NDEGs	no	non Ubi
ENSG00000133392	P35749	MYH11	Myosin-11	hsa04270(Vascular smooth muscle contraction );hsa04810(Regulation of actin cytoskeleton );hsa05130(Pathogenic Escherichia coli infection );hsa04530(Tight junction )	7.47e-51	0.0378098	3.37636	6.6639	DEPs_DEGs	Ubi	Ubi_up	0.036237	7.51e-40	3.51448	6.132	DEPs_DEGs	Ubi	Ubi_up
ENSG00000100614	P35813	PPM1A	Protein phosphatase 1A	hsa04010(MAPK signaling pathway )	0.97101	0.020761	-0.25423	-0.0189	NDEPs_NDEGs	no	non Ubi	0.0103226	0.015166	-0.230331	-0.4666	NDEPs_NDEGs	no	non Ubi
ENSG00000081059	P36402	TCF7	Transcription factor 7	hsa05412(Arrhythmogenic right ventricular cardiomyopathy );hsa05165(Human papillomavirus infection );hsa04916(Melanogenesis );hsa05215(Prostate cancer );hsa05210(Colorectal cancer );hsa04550(Signaling pathways regulating pluripotency of stem cells );hsa05226(Gastric cancer );hsa05200(Pathways in cancer );hsa04934(Cushing syndrome );hsa05132(Salmonella infection );hsa04390(Hippo signaling pathway …	2.88e-08	0.22925	0.431026	-2.3182	NDEPs_DEGs	no	non Ubi	0.991486	1.7e-05	0.00365178	-1.9572	NDEPs_DEGs	no	non Ubi
ENSG00000126934	P36507	MAP2K2	Dual specificity mitogen-activated protein kinase kinase 2	hsa05231(Choline metabolism in cancer );hsa05208(Chemical carcinogenesis - reactive oxygen species );hsa04620(Toll-like receptor signaling pathway );hsa05200(Pathways in cancer );hsa05230(Central carbon metabolism in cancer );hsa05218(Melanoma );hsa05170(Human immunodeficiency virus 1 infection );hsa04540(Gap junction );hsa05213(Endometrial cancer );hsa04915(Estrogen signaling pathway );hsa05135(…	0.4946	0.519174	0.0793395	0.2863	NDEPs_NDEGs	Ubi	non sig	0.573731	0.00025207	0.0692354	0.5699	NDEPs_NDEGs	Ubi	non sig
ENSG00000186298	P36873	PPP1CC	Serine/threonine-protein phosphatase PP1-gamma catalytic subunit	hsa04611(Platelet activation );hsa04114(Oocyte meiosis );hsa04218(Cellular senescence );hsa03015(mRNA surveillance pathway );hsa04510(Focal adhesion );hsa04024(cAMP signaling pathway );hsa04728(Dopaminergic synapse );hsa04270(Vascular smooth muscle contraction );hsa05415(Diabetic cardiomyopathy );hsa04390(Hippo signaling pathway );hsa04022(cGMP-PKG signaling pathway );hsa05031(Amphetamine addicti…	0.0501	0.000803798	-0.351324	0.5602	NDEPs_NDEGs	no	non Ubi	0.385057	0.028985	-0.10142	0.5198	NDEPs_NDEGs	no	non Ubi
ENSG00000107779	P36894	BMPR1A	Bone morphogenetic protein receptor type-1A	hsa04390(Hippo signaling pathway );hsa04350(TGF-beta signaling pathway );hsa04060(Cytokine-cytokine receptor interaction );hsa05418(Fluid shear stress and atherosclerosis );hsa04550(Signaling pathways regulating pluripotency of stem cells )	0.95162	0.801795	-0.0375156	0.0576	NDEPs_NDEGs	no	non Ubi	0.342364	0.92634	-0.428638	0.0675	NDEPs_NDEGs	no	non Ubi
ENSG00000106799	P36897	TGFBR1	TGF-beta receptor type-1	hsa04218(Cellular senescence );hsa05225(Hepatocellular carcinoma );hsa05161(Hepatitis B );hsa05210(Colorectal cancer );hsa04380(Osteoclast differentiation );hsa04520(Adherens junction );hsa04144(Endocytosis );hsa04068(FoxO signaling pathway );hsa05220(Chronic myeloid leukemia );hsa05200(Pathways in cancer );hsa05166(Human T-cell leukemia virus 1 infection );hsa04010(MAPK signaling pathway );hsa05…	0.30293	0.0177576	0.898309	0.3651	DEPs_NDEGs	no	non Ubi	0.0438688	0.99544	0.709238	-0.0024	DEPs_NDEGs	no	non Ubi
ENSG00000132386	P36955	SERPINF1	Pigment epithelium-derived factor	hsa04310(Wnt signaling pathway )	4.35e-05	0.000425937	2.20273	1.7889	DEPs_DEGs	no	non Ubi	0.00053349	0.00010839	2.07662	1.8949	DEPs_DEGs	no	non Ubi
ENSG00000163513	P37173	TGFBR2	TGF-beta receptor type-2	hsa05200(Pathways in cancer );hsa04218(Cellular senescence );hsa04060(Cytokine-cytokine receptor interaction );hsa04926(Relaxin signaling pathway );hsa04933(AGE-RAGE signaling pathway in diabetic complications );hsa04010(MAPK signaling pathway );hsa05415(Diabetic cardiomyopathy );hsa05212(Pancreatic cancer );hsa05202(Transcriptional misregulation in cancer );hsa04520(Adherens junction );hsa05210(…	2.86e-05	0.149287	0.436683	1.8431	NDEPs_DEGs	no	non Ubi	0.121299	0.084017	0.460607	0.8728	NDEPs_NDEGs	no	non Ubi
ENSG00000204291	P39059	COL15A1	Collagen alpha-1(XV) chain	hsa04974(Protein digestion and absorption )	0.40938	0.0392574	1.58895	-0.7026	DEPs_NDEGs	no	non Ubi	0.0483116	0.70944	1.44638	-0.3853	DEPs_NDEGs	no	non Ubi
ENSG00000182871	P39060	COL18A1	Collagen alpha-1(XVIII) chain	hsa04974(Protein digestion and absorption )	0.00011078	0.0152066	2.23202	1.401	DEPs_DEGs	Ubi	Ubi_down	0.0428633	0.080625	1.48622	0.772	DEPs_NDEGs	Ubi	Ubi_down
ENSG00000134352	P40189	IL6ST	Interleukin-6 receptor subunit beta	hsa05167(Kaposi sarcoma-associated herpesvirus infection );hsa05203(Viral carcinogenesis );hsa04550(Signaling pathways regulating pluripotency of stem cells );hsa04061(Viral protein interaction with cytokine and cytokine receptor );hsa05171(Coronavirus disease - COVID-19 );hsa04659(Th17 cell differentiation );hsa04630(JAK-STAT signaling pathway );hsa05200(Pathways in cancer );hsa04060(Cytokine-cy…	0.12455	0.0511319	-0.246125	0.6192	NDEPs_NDEGs	Ubi	Ubi_up	0.172811	NA	-0.73981	-0.4761	NDEPs_NDEGs	Ubi	non sig
ENSG00000168610	P40763	STAT3	Signal transducer and activator of transcription 3	hsa05169(Epstein-Barr virus infection );hsa04066(HIF-1 signaling pathway );hsa04068(FoxO signaling pathway );hsa04920(Adipocytokine signaling pathway );hsa04933(AGE-RAGE signaling pathway in diabetic complications );hsa04062(Chemokine signaling pathway );hsa05235(PD-L1 expression and PD-1 checkpoint pathway in cancer );hsa05145(Toxoplasmosis );hsa05161(Hepatitis B );hsa05212(Pancreatic cancer );h…	2.24e-05	0.0072744	0.27927	0.9957	NDEPs_NDEGs	Ubi	Ubi_up	0.336235	0.91346	0.08376	0.1697	NDEPs_NDEGs	Ubi	non sig
ENSG00000114251	P41221	WNT5A	Protein Wnt-5a	hsa05226(Gastric cancer );hsa04360(Axon guidance );hsa05224(Breast cancer );hsa05165(Human papillomavirus infection );hsa05205(Proteoglycans in cancer );hsa05217(Basal cell carcinoma );hsa04150(mTOR signaling pathway );hsa04916(Melanogenesis );hsa04934(Cushing syndrome );hsa04310(Wnt signaling pathway );hsa05200(Pathways in cancer );hsa05010(Alzheimer disease );hsa04390(Hippo signaling pathway );…	0.95162	0.904655	-0.0434915	-0.1573	NDEPs_NDEGs	no	non Ubi	0.828363	0.53817	0.088968	-0.4742	NDEPs_NDEGs	no	non Ubi
ENSG00000163558	P41743	PRKCI	Protein kinase C iota type	hsa04611(Platelet activation );hsa04910(Insulin signaling pathway );hsa04530(Tight junction );hsa04390(Hippo signaling pathway );hsa04015(Rap1 signaling pathway );hsa05165(Human papillomavirus infection );hsa04144(Endocytosis )	0.3881	0.521197	-0.102955	0.3394	NDEPs_NDEGs	no	non Ubi	0.672486	0.78562	-0.0770036	0.1175	NDEPs_NDEGs	no	non Ubi
ENSG00000115415	P42224	STAT1	Signal transducer and activator of transcription 1-alpha/beta	hsa05162(Measles );hsa05152(Tuberculosis );hsa05161(Hepatitis B );hsa05212(Pancreatic cancer );hsa04062(Chemokine signaling pathway );hsa05140(Leishmaniasis );hsa04917(Prolactin signaling pathway );hsa04380(Osteoclast differentiation );hsa05145(Toxoplasmosis );hsa05165(Human papillomavirus infection );hsa05321(Inflammatory bowel disease );hsa04217(Necroptosis );hsa04630(JAK-STAT signaling pathway…	0.29607	0.538041	0.112521	0.7079	NDEPs_NDEGs	Ubi	Ubi_down	0.467273	0.39154	-0.338586	-0.7404	NDEPs_NDEGs	Ubi	Ubi_down
ENSG00000166888	P42226	STAT6	Signal transducer and activator of transcription 6	hsa05161(Hepatitis B );hsa04658(Th1 and Th2 cell differentiation );hsa04217(Necroptosis );hsa05200(Pathways in cancer );hsa05321(Inflammatory bowel disease );hsa04659(Th17 cell differentiation );hsa04630(JAK-STAT signaling pathway )	0.28147	0.00913823	0.475562	0.2405	NDEPs_NDEGs	no	non Ubi	0.100073	0.96055	0.329803	0.0877	NDEPs_NDEGs	no	non Ubi
ENSG00000126561	P42229	STAT5A	Signal transducer and activator of transcription 5A	hsa04630(JAK-STAT signaling pathway );hsa04658(Th1 and Th2 cell differentiation );hsa05162(Measles );hsa05166(Human T-cell leukemia virus 1 infection );hsa05220(Chronic myeloid leukemia );hsa05207(Chemical carcinogenesis - receptor activation );hsa05203(Viral carcinogenesis );hsa04012(ErbB signaling pathway );hsa04933(AGE-RAGE signaling pathway in diabetic complications );hsa05221(Acute myeloid l…	3.05e-21	0.00491432	0.633633	1.8011	DEPs_DEGs	Ubi	non sig	0.00358535	0.00031866	0.684642	1.1997	DEPs_DEGs	Ubi	non sig
ENSG00000121879	P42336	PIK3CA	Phosphatidylinositol 4,5-bisphosphate 3-kinase catalytic subunit alpha isoform	hsa04070(Phosphatidylinositol signaling system );hsa04973(Carbohydrate digestion and absorption );hsa04919(Thyroid hormone signaling pathway );hsa05163(Human cytomegalovirus infection );hsa05205(Proteoglycans in cancer );hsa05211(Renal cell carcinoma );hsa05164(Influenza A );hsa04150(mTOR signaling pathway );hsa04750(Inflammatory mediator regulation of TRP channels );hsa04218(Cellular senescence …	0.22759	0.245093	0.187894	0.564	NDEPs_NDEGs	no	non Ubi	0.0873089	0.96055	0.23585	-0.0414	NDEPs_NDEGs	no	non Ubi
ENSG00000198793	P42345	MTOR	Serine/threonine-protein kinase mTOR	hsa04659(Th17 cell differentiation );hsa05225(Hepatocellular carcinoma );hsa04213(Longevity regulating pathway - multiple species );hsa05207(Chemical carcinogenesis - receptor activation );hsa04150(mTOR signaling pathway );hsa05022(Pathways of neurodegeneration - multiple diseases );hsa05017(Spinocerebellar ataxia );hsa05200(Pathways in cancer );hsa05210(Colorectal cancer );hsa04910(Insulin signa…	1.45e-06	0.00152936	-0.371816	-1.0448	NDEPs_DEGs	no	non Ubi	0.00486918	4.04e-11	-0.302666	-1.1791	NDEPs_DEGs	no	non Ubi
ENSG00000164305	P42574	CASP3	Caspase-3	hsa05200(Pathways in cancer );hsa04657(IL-17 signaling pathway );hsa05130(Pathogenic Escherichia coli infection );hsa04210(Apoptosis );hsa05210(Colorectal cancer );hsa05417(Lipid and atherosclerosis );hsa04115(p53 signaling pathway );hsa05161(Hepatitis B );hsa04936(Alcoholic liver disease );hsa05164(Influenza A );hsa05146(Amoebiasis );hsa04932(Non-alcoholic fatty liver disease );hsa05020(Prion di…	0.57376	0.882445	0.0238465	-0.2311	NDEPs_NDEGs	no	non Ubi	0.0237907	0.13979	-0.362997	-0.5025	NDEPs_NDEGs	no	non Ubi
ENSG00000115085	P43403	ZAP70	Tyrosine-protein kinase ZAP-70	hsa04014(Ras signaling pathway );hsa05235(PD-L1 expression and PD-1 checkpoint pathway in cancer );hsa04658(Th1 and Th2 cell differentiation );hsa04660(T cell receptor signaling pathway );hsa04659(Th17 cell differentiation );hsa04064(NF-kappa B signaling pathway );hsa05340(Primary immunodeficiency );hsa05135(Yersinia infection );hsa04650(Natural killer cell mediated cytotoxicity )	0.95162	0.939824	-0.0130015	0.1637	NDEPs_NDEGs	Ubi	non sig	0.19716	0.14121	-0.881913	-1.2589	NDEPs_NDEGs	Ubi	non sig
ENSG00000165025	P43405	SYK	Tyrosine-protein kinase SYK	hsa04650(Natural killer cell mediated cytotoxicity );hsa04611(Platelet activation );hsa04380(Osteoclast differentiation );hsa05152(Tuberculosis );hsa05168(Herpes simplex virus 1 infection );hsa04151(PI3K-Akt signaling pathway );hsa05203(Viral carcinogenesis );hsa04664(Fc epsilon RI signaling pathway );hsa04666(Fc gamma R-mediated phagocytosis );hsa05171(Coronavirus disease - COVID-19 );hsa05167(K…	0.00017436	0.354547	0.505516	-1.5813	NDEPs_DEGs	Ubi	Ubi_down	0.785432	2.48e-06	0.129213	-1.6268	NDEPs_DEGs	Ubi	Ubi_down
ENSG00000107643	P45983	MAPK8	Mitogen-activated protein kinase 8	hsa04658(Th1 and Th2 cell differentiation );hsa05162(Measles );hsa05020(Prion disease );hsa04728(Dopaminergic synapse );hsa04931(Insulin resistance );hsa05415(Diabetic cardiomyopathy );hsa04622(RIG-I-like receptor signaling pathway );hsa05161(Hepatitis B );hsa04621(NOD-like receptor signaling pathway );hsa05130(Pathogenic Escherichia coli infection );hsa04210(Apoptosis );hsa04137(Mitophagy - anim…	0.33484	0.914228	0.0136188	0.2126	NDEPs_NDEGs	no	non Ubi	0.143954	0.96055	-0.169037	-0.0579	NDEPs_NDEGs	no	non Ubi
ENSG00000050748	P45984	MAPK9	Mitogen-activated protein kinase 9	hsa05010(Alzheimer disease );hsa04217(Necroptosis );hsa05212(Pancreatic cancer );hsa05152(Tuberculosis );hsa04621(NOD-like receptor signaling pathway );hsa05131(Shigellosis );hsa05130(Pathogenic Escherichia coli infection );hsa05162(Measles );hsa05415(Diabetic cardiomyopathy );hsa04932(Non-alcoholic fatty liver disease );hsa05231(Choline metabolism in cancer );hsa04137(Mitophagy - animal );hsa049…	0.27119	0.383443	0.113387	-0.3287	NDEPs_NDEGs	no	non Ubi	0.535552	0.039441	0.10275	-0.3468	NDEPs_NDEGs	no	non Ubi
ENSG00000065559	P45985	MAP2K4	Dual specificity mitogen-activated protein kinase kinase 4	hsa04664(Fc epsilon RI signaling pathway );hsa05167(Kaposi sarcoma-associated herpesvirus infection );hsa05418(Fluid shear stress and atherosclerosis );hsa04935(Growth hormone synthesis, secretion and action );hsa04912(GnRH signaling pathway );hsa04668(TNF signaling pathway );hsa04926(Relaxin signaling pathway );hsa05169(Epstein-Barr virus infection );hsa04010(MAPK signaling pathway );hsa05166(Hu…	0.95653	0.112789	0.24998	0.0237	NDEPs_NDEGs	no	non Ubi	0.783141	0.16927	-0.0464658	-0.264	NDEPs_NDEGs	no	non Ubi
ENSG00000167193	P46108	CRK	Adapter molecule crk	hsa05211(Renal cell carcinoma );hsa05163(Human cytomegalovirus infection );hsa05220(Chronic myeloid leukemia );hsa04012(ErbB signaling pathway );hsa05206(MicroRNAs in cancer );hsa04062(Chemokine signaling pathway );hsa05200(Pathways in cancer );hsa04935(Growth hormone synthesis, secretion and action );hsa04810(Regulation of actin cytoskeleton );hsa04910(Insulin signaling pathway );hsa04722(Neurot…	0.95162	0.199746	-0.145119	0.0488	NDEPs_NDEGs	no	non Ubi	0.150718	0.56405	-0.180592	-0.1554	NDEPs_NDEGs	no	non Ubi
ENSG00000099942	P46109	CRKL	Crk-like protein	hsa05206(MicroRNAs in cancer );hsa04062(Chemokine signaling pathway );hsa05220(Chronic myeloid leukemia );hsa05163(Human cytomegalovirus infection );hsa04810(Regulation of actin cytoskeleton );hsa04010(MAPK signaling pathway );hsa05170(Human immunodeficiency virus 1 infection );hsa05200(Pathways in cancer );hsa05135(Yersinia infection );hsa05100(Bacterial invasion of epithelial cells );hsa04015(R…	0.95162	0.0629919	-0.271609	-0.0543	NDEPs_NDEGs	no	non Ubi	0.174839	0.96055	-0.186287	-0.015	NDEPs_NDEGs	no	non Ubi
ENSG00000111276	P46527	CDKN1B	Cyclin-dependent kinase inhibitor 1B	hsa05202(Transcriptional misregulation in cancer );hsa05165(Human papillomavirus infection );hsa05169(Epstein-Barr virus infection );hsa05226(Gastric cancer );hsa04012(ErbB signaling pathway );hsa05162(Measles );hsa04068(FoxO signaling pathway );hsa05222(Small cell lung cancer );hsa04066(HIF-1 signaling pathway );hsa04151(PI3K-Akt signaling pathway );hsa05200(Pathways in cancer );hsa05215(Prostat…	0.030675	0.442412	0.166771	0.7724	NDEPs_NDEGs	no	non Ubi	0.447127	0.55132	0.170877	0.2861	NDEPs_NDEGs	no	non Ubi
ENSG00000034152	P46734	MAP2K3	Dual specificity mitogen-activated protein kinase kinase 3	hsa04668(TNF signaling pathway );hsa04750(Inflammatory mediator regulation of TRP channels );hsa05014(Amyotrophic lateral sclerosis );hsa04935(Growth hormone synthesis, secretion and action );hsa05145(Toxoplasmosis );hsa05417(Lipid and atherosclerosis );hsa05135(Yersinia infection );hsa05169(Epstein-Barr virus infection );hsa04010(MAPK signaling pathway );hsa04664(Fc epsilon RI signaling pathway …	0.95162	0.10988	-0.167342	0.0524	NDEPs_NDEGs	Ubi	non sig	0.11212	0.013069	-0.447925	-0.8663	NDEPs_NDEGs	Ubi	non sig
ENSG00000137693	P46937	YAP1	Transcriptional coactivator YAP1	hsa04390(Hippo signaling pathway );hsa04392(Hippo signaling pathway - multiple species )	0.01889	0.17338	0.236164	0.8	NDEPs_NDEGs	no	non Ubi	0.0255324	0.0020674	0.455929	0.5267	NDEPs_NDEGs	no	non Ubi
ENSG00000116711	P47712	PLA2G4A	Cytosolic phospholipase A2	hsa00565(Ether lipid metabolism );hsa00590(Arachidonic acid metabolism );hsa04912(GnRH signaling pathway );hsa04726(Serotonergic synapse );hsa04750(Inflammatory mediator regulation of TRP channels );hsa00564(Glycerophospholipid metabolism );hsa04010(MAPK signaling pathway );hsa04724(Glutamatergic synapse );hsa04913(Ovarian steroidogenesis );hsa04217(Necroptosis );hsa04270(Vascular smooth muscle c…	0.00061074	0.022898	-0.49226	-2.0043	NDEPs_DEGs	no	non Ubi	0.0371991	1.14e-07	-1.46671	-2.8538	DEPs_DEGs	no	non Ubi
ENSG00000107562	P48061	CXCL12	Stromal cell-derived factor 1	hsa04672(Intestinal immune network for IgA production );hsa04360(Axon guidance );hsa04670(Leukocyte transendothelial migration );hsa04060(Cytokine-cytokine receptor interaction );hsa04064(NF-kappa B signaling pathway );hsa05200(Pathways in cancer );hsa05323(Rheumatoid arthritis );hsa04061(Viral protein interaction with cytokine and cytokine receptor );hsa04810(Regulation of actin cytoskeleton );h…	5.92e-09	0.000178414	4.12809	1.9031	DEPs_DEGs	no	non Ubi	0.000201818	5.76e-05	3.89833	2.1268	DEPs_DEGs	no	non Ubi
ENSG00000120910	P48454	PPP3CC	Serine/threonine-protein phosphatase 2B catalytic subunit gamma isoform	hsa04218(Cellular senescence );hsa04724(Glutamatergic synapse );hsa05152(Tuberculosis );hsa05031(Amphetamine addiction );hsa04370(VEGF signaling pathway );hsa04114(Oocyte meiosis );hsa04022(cGMP-PKG signaling pathway );hsa04921(Oxytocin signaling pathway );hsa05010(Alzheimer disease );hsa04360(Axon guidance );hsa05020(Prion disease );hsa04380(Osteoclast differentiation );hsa04658(Th1 and Th2 cell…	4.5e-06	0.314984	0.314363	0.7066	NDEPs_NDEGs	no	non Ubi	0.518842	0.77252	0.199683	-0.2329	NDEPs_NDEGs	no	non Ubi
ENSG00000113712	P48729	CSNK1A1	Casein kinase I isoform alpha	hsa04310(Wnt signaling pathway );hsa05225(Hepatocellular carcinoma );hsa05226(Gastric cancer );hsa05010(Alzheimer disease );hsa05224(Breast cancer );hsa05022(Pathways of neurodegeneration - multiple diseases );hsa04340(Hedgehog signaling pathway );hsa05165(Human papillomavirus infection )	0.91637	0.0530425	-0.231297	-0.1823	NDEPs_NDEGs	Ubi	Ubi_up	0.0285438	0.015532	-0.319531	-0.5839	NDEPs_NDEGs	Ubi	Ubi_up
ENSG00000141551	P48730	CSNK1D	Casein kinase I isoform delta	hsa04390(Hippo signaling pathway );hsa04710(Circadian rhythm );hsa04340(Hedgehog signaling pathway );hsa04540(Gap junction )	0.96227	0.705262	0.0624381	-0.0256	NDEPs_NDEGs	no	non Ubi	0.0337044	0.1814	-0.583765	-0.3389	NDEPs_NDEGs	no	non Ubi
ENSG00000089159	P49023	PXN	Paxillin	hsa05203(Viral carcinogenesis );hsa05205(Proteoglycans in cancer );hsa05135(Yersinia infection );hsa05100(Bacterial invasion of epithelial cells );hsa05131(Shigellosis );hsa04062(Chemokine signaling pathway );hsa05163(Human cytomegalovirus infection );hsa04370(VEGF signaling pathway );hsa05165(Human papillomavirus infection );hsa04510(Focal adhesion );hsa05170(Human immunodeficiency virus 1 infec…	0.040764	0.652757	0.0555186	0.9889	NDEPs_NDEGs	no	non Ubi	0.300452	0.29456	0.120268	0.556	NDEPs_NDEGs	no	non Ubi
ENSG00000162889	P49137	MAPKAPK2	MAP kinase-activated protein kinase 2	hsa04625(C-type lectin receptor signaling pathway );hsa05167(Kaposi sarcoma-associated herpesvirus infection );hsa04010(MAPK signaling pathway );hsa04722(Neurotrophin signaling pathway );hsa05203(Viral carcinogenesis );hsa04370(VEGF signaling pathway );hsa04218(Cellular senescence )	0.023173	0.0459113	-0.522837	0.8434	NDEPs_NDEGs	no	non Ubi	0.420847	0.95039	-0.242776	0.1401	NDEPs_NDEGs	no	non Ubi
ENSG00000137486	P49407	ARRB1	Beta-arrestin-1	hsa05032(Morphine addiction );hsa04062(Chemokine signaling pathway );hsa04340(Hedgehog signaling pathway );hsa05207(Chemical carcinogenesis - receptor activation );hsa04928(Parathyroid hormone synthesis, secretion and action );hsa04929(GnRH secretion );hsa04728(Dopaminergic synapse );hsa04926(Relaxin signaling pathway );hsa04144(Endocytosis );hsa04740(Olfactory transduction );hsa04010(MAPK signal…	0.00033573	0.203692	0.886768	1.2597	NDEPs_DEGs	no	non Ubi	0.382671	0.0040535	0.538807	0.9522	NDEPs_NDEGs	no	non Ubi
ENSG00000169231	P49746	THBS3	Thrombospondin-3	hsa05165(Human papillomavirus infection );hsa04510(Focal adhesion );hsa04145(Phagosome );hsa04151(PI3K-Akt signaling pathway );hsa05144(Malaria );hsa04512(ECM-receptor interaction )	0.13177	0.000706822	0.999331	0.519	DEPs_NDEGs	no	non Ubi	0.00291528	0.22204	0.907149	0.3675	DEPs_NDEGs	no	non Ubi
ENSG00000105664	P49747	COMP	Cartilage oligomeric matrix protein	hsa04145(Phagosome );hsa04151(PI3K-Akt signaling pathway );hsa05144(Malaria );hsa04510(Focal adhesion );hsa04512(ECM-receptor interaction );hsa05165(Human papillomavirus infection )	NA	0.0692287	0.958493	8.605	NDEPs_NDEGs	no	non Ubi	0.968352	NA	0.0258597	0.6779	NDEPs_NDEGs	no	non Ubi
ENSG00000080815	P49768	PSEN1	Presenilin-1	hsa04310(Wnt signaling pathway );hsa05165(Human papillomavirus infection );hsa05010(Alzheimer disease );hsa05022(Pathways of neurodegeneration - multiple diseases );hsa04722(Neurotrophin signaling pathway );hsa04330(Notch signaling pathway )	0.79571	0.483682	0.148197	-0.1094	NDEPs_NDEGs	Ubi	non sig	0.448695	0.02247	-0.142588	-0.6324	NDEPs_NDEGs	Ubi	non sig
ENSG00000103197	P49815	TSC2	Tuberin	hsa05231(Choline metabolism in cancer );hsa04910(Insulin signaling pathway );hsa04714(Thermogenesis );hsa04150(mTOR signaling pathway );hsa05165(Human papillomavirus infection );hsa04152(AMPK signaling pathway );hsa04072(Phospholipase D signaling pathway );hsa04115(p53 signaling pathway );hsa05163(Human cytomegalovirus infection );hsa04140(Autophagy - animal );hsa04151(PI3K-Akt signaling pathway …	0.033163	1.67e-05	-0.442717	-0.4418	NDEPs_NDEGs	Ubi	non sig	0.307212	0.0084589	-0.111503	-0.869	NDEPs_NDEGs	Ubi	Ubi_down
ENSG00000082701	P49841	GSK3B	Glycogen synthase kinase-3 beta	hsa05162(Measles );hsa04932(Non-alcoholic fatty liver disease );hsa04722(Neurotrophin signaling pathway );hsa05226(Gastric cancer );hsa05160(Hepatitis C );hsa05210(Colorectal cancer );hsa05215(Prostate cancer );hsa04150(mTOR signaling pathway );hsa05165(Human papillomavirus infection );hsa04390(Hippo signaling pathway );hsa04910(Insulin signaling pathway );hsa05224(Breast cancer );hsa05010(Alzhei…	0.48518	0.255995	-0.136357	-0.2979	NDEPs_NDEGs	no	non Ubi	0.194474	0.00028506	-0.16186	-0.5461	NDEPs_NDEGs	no	non Ubi
ENSG00000168243	P50150	GNG4	Guanine nucleotide-binding protein G(I)/G(S)/G(O) subunit gamma-4	hsa04014(Ras signaling pathway );hsa05034(Alcoholism );hsa04727(GABAergic synapse );hsa05167(Kaposi sarcoma-associated herpesvirus infection );hsa04371(Apelin signaling pathway );hsa04725(Cholinergic synapse );hsa05200(Pathways in cancer );hsa05170(Human immunodeficiency virus 1 infection );hsa04926(Relaxin signaling pathway );hsa04723(Retrograde endocannabinoid signaling );hsa05032(Morphine addi…	2.92e-16	0.0136801	2.19371	3.437	DEPs_DEGs	no	non Ubi	0.0177742	8.8e-06	1.98358	2.7352	DEPs_DEGs	no	non Ubi
ENSG00000125753	P50552	VASP	Vasodilator-stimulated phosphoprotein	hsa04670(Leukocyte transendothelial migration );hsa04611(Platelet activation );hsa04666(Fc gamma R-mediated phagocytosis );hsa04022(cGMP-PKG signaling pathway );hsa04015(Rap1 signaling pathway );hsa04510(Focal adhesion );hsa04530(Tight junction )	0.11442	0.000648976	0.661921	0.7339	DEPs_NDEGs	no	non Ubi	0.0413655	0.26264	0.39024	0.5139	NDEPs_NDEGs	no	non Ubi
ENSG00000101265	P50749	RASSF2	Ras association domain-containing protein 2	hsa04392(Hippo signaling pathway - multiple species )	0.89701	0.157968	-0.252855	0.2981	NDEPs_NDEGs	no	non Ubi	0.181287	0.45608	-0.317063	0.6336	NDEPs_NDEGs	no	non Ubi
ENSG00000108861	P51452	DUSP3	Dual specificity protein phosphatase 3	hsa04010(MAPK signaling pathway )	0.014684	0.023869	0.502411	0.6591	NDEPs_NDEGs	no	non Ubi	0.025791	0.93285	0.5153	-0.1672	NDEPs_NDEGs	no	non Ubi
ENSG00000184216	P51617	IRAK1	Interleukin-1 receptor-associated kinase 1	hsa05417(Lipid and atherosclerosis );hsa05152(Tuberculosis );hsa05161(Hepatitis B );hsa05130(Pathogenic Escherichia coli infection );hsa05140(Leishmaniasis );hsa04722(Neurotrophin signaling pathway );hsa05169(Epstein-Barr virus infection );hsa05162(Measles );hsa05142(Chagas disease );hsa05133(Pertussis );hsa05145(Toxoplasmosis );hsa04010(MAPK signaling pathway );hsa05168(Herpes simplex virus 1 in…	0.20766	0.60929	-0.0847678	0.5358	NDEPs_NDEGs	no	non Ubi	0.982656	0.93192	-0.00598292	-0.0964	NDEPs_NDEGs	Ubi	non sig
ENSG00000105971	P51636	CAV2	Caveolin-2	hsa05100(Bacterial invasion of epithelial cells );hsa04144(Endocytosis );hsa05418(Fluid shear stress and atherosclerosis );hsa04510(Focal adhesion );hsa05205(Proteoglycans in cancer );hsa05020(Prion disease )	2.83e-06	0.0104678	1.70059	2.1014	DEPs_DEGs	no	non Ubi	0.00677909	0.053779	1.98606	1.3884	DEPs_NDEGs	no	non Ubi
ENSG00000173757	P51692	STAT5B	Signal transducer and activator of transcription 5B	hsa04630(JAK-STAT signaling pathway );hsa05207(Chemical carcinogenesis - receptor activation );hsa04217(Necroptosis );hsa04062(Chemokine signaling pathway );hsa05161(Hepatitis B );hsa05162(Measles );hsa04012(ErbB signaling pathway );hsa04659(Th17 cell differentiation );hsa05166(Human T-cell leukemia virus 1 infection );hsa05223(Non-small cell lung cancer );hsa04917(Prolactin signaling pathway );h…	2.05e-33	0.0074855	0.455188	1.3587	NDEPs_DEGs	no	non Ubi	0.00323042	0.0031804	0.528363	0.9228	NDEPs_NDEGs	no	non Ubi
ENSG00000177189	P51812	RPS6KA3	Ribosomal protein S6 kinase alpha-3	hsa04714(Thermogenesis );hsa04914(Progesterone-mediated oocyte maturation );hsa05207(Chemical carcinogenesis - receptor activation );hsa04010(MAPK signaling pathway );hsa04720(Long-term potentiation );hsa04722(Neurotrophin signaling pathway );hsa05135(Yersinia infection );hsa04931(Insulin resistance );hsa04150(mTOR signaling pathway );hsa04114(Oocyte meiosis )	0.28647	0.28082	0.136355	0.4144	NDEPs_NDEGs	no	non Ubi	0.373055	0.98352	0.110735	-0.0194	NDEPs_NDEGs	no	non Ubi
ENSG00000108984	P52564	MAP2K6	Dual specificity mitogen-activated protein kinase kinase 6	hsa05132(Salmonella infection );hsa05235(PD-L1 expression and PD-1 checkpoint pathway in cancer );hsa05418(Fluid shear stress and atherosclerosis );hsa04912(GnRH signaling pathway );hsa05163(Human cytomegalovirus infection );hsa04668(TNF signaling pathway );hsa04664(Fc epsilon RI signaling pathway );hsa04620(Toll-like receptor signaling pathway );hsa04935(Growth hormone synthesis, secretion and a…	2.46e-09	3.98e-06	-1.65171	-2.8531	DEPs_DEGs	no	non Ubi	0.0198033	1.11e-10	-1.39225	-4.5612	DEPs_DEGs	no	non Ubi
ENSG00000170581	P52630	STAT2	Signal transducer and activator of transcription 2	hsa05200(Pathways in cancer );hsa04630(JAK-STAT signaling pathway );hsa04380(Osteoclast differentiation );hsa05171(Coronavirus disease - COVID-19 );hsa05164(Influenza A );hsa05167(Kaposi sarcoma-associated herpesvirus infection );hsa05168(Herpes simplex virus 1 infection );hsa05169(Epstein-Barr virus infection );hsa04625(C-type lectin receptor signaling pathway );hsa04217(Necroptosis );hsa04062(C…	0.00027905	0.0172624	0.543214	0.9633	NDEPs_NDEGs	Ubi	non sig	0.0172595	0.2372	0.547874	0.4432	NDEPs_NDEGs	Ubi	Ubi_up
ENSG00000160293	P52735	VAV2	Guanine nucleotide exchange factor VAV2	hsa05205(Proteoglycans in cancer );hsa04670(Leukocyte transendothelial migration );hsa04015(Rap1 signaling pathway );hsa04810(Regulation of actin cytoskeleton );hsa04662(B cell receptor signaling pathway );hsa04650(Natural killer cell mediated cytotoxicity );hsa04510(Focal adhesion );hsa04666(Fc gamma R-mediated phagocytosis );hsa04024(cAMP signaling pathway );hsa04062(Chemokine signaling pathway…	1.08e-10	0.000165269	-1.03646	-1.24	DEPs_DEGs	no	non Ubi	0.0293257	1.22e-07	-0.607023	-0.9967	DEPs_NDEGs	no	non Ubi
ENSG00000184349	P52803	EFNA5	Ephrin-A5	hsa04360(Axon guidance );hsa04151(PI3K-Akt signaling pathway );hsa04015(Rap1 signaling pathway );hsa04014(Ras signaling pathway );hsa05206(MicroRNAs in cancer );hsa04010(MAPK signaling pathway )	0.71046	0.88963	0.140942	0.3861	NDEPs_NDEGs	no	non Ubi	0.750503	0.038472	0.340852	1.016	NDEPs_DEGs	no	non Ubi
ENSG00000011485	P53041	PPP5C	Serine/threonine-protein phosphatase 5	hsa04010(MAPK signaling pathway )	0.99998	0.000134659	-0.790295	-0.0001	DEPs_NDEGs	no	non Ubi	0.000242666	0.69589	-0.49318	-0.1226	NDEPs_NDEGs	no	non Ubi
ENSG00000077943	P53708	ITGA8	Integrin alpha-8	hsa05414(Dilated cardiomyopathy );hsa04810(Regulation of actin cytoskeleton );hsa05410(Hypertrophic cardiomyopathy );hsa04512(ECM-receptor interaction );hsa05412(Arrhythmogenic right ventricular cardiomyopathy );hsa04151(PI3K-Akt signaling pathway );hsa04514(Cell adhesion molecules );hsa05165(Human papillomavirus infection );hsa04510(Focal adhesion )	0.0025069	0.159473	0.939994	2.4097	NDEPs_DEGs	no	non Ubi	0.103855	0.00519	1.18913	2.3427	NDEPs_DEGs	no	non Ubi
ENSG00000188130	P53778	MAPK12	Mitogen-activated protein kinase 12	hsa05415(Diabetic cardiomyopathy );hsa05235(PD-L1 expression and PD-1 checkpoint pathway in cancer );hsa04728(Dopaminergic synapse );hsa04218(Cellular senescence );hsa04714(Thermogenesis );hsa05145(Toxoplasmosis );hsa04750(Inflammatory mediator regulation of TRP channels );hsa04657(IL-17 signaling pathway );hsa05014(Amyotrophic lateral sclerosis );hsa04625(C-type lectin receptor signaling pathway…	0.041186	0.899476	-0.0285655	0.8679	NDEPs_NDEGs	no	non Ubi	0.731535	3.09e-05	0.0875377	0.966	NDEPs_NDEGs	no	non Ubi
ENSG00000167535	P54284	CACNB3	Voltage-dependent L-type calcium channel subunit beta-3	hsa05414(Dilated cardiomyopathy );hsa05412(Arrhythmogenic right ventricular cardiomyopathy );hsa04260(Cardiac muscle contraction );hsa04921(Oxytocin signaling pathway );hsa04010(MAPK signaling pathway );hsa04261(Adrenergic signaling in cardiomyocytes );hsa05410(Hypertrophic cardiomyopathy )	0.44004	0.0107431	-0.523673	-0.34	NDEPs_NDEGs	no	non Ubi	0.20182	0.43389	-0.202368	0.2025	NDEPs_NDEGs	no	non Ubi
ENSG00000153956	P54289	CACNA2D1	Voltage-dependent calcium channel subunit alpha-2/delta-1	hsa05414(Dilated cardiomyopathy );hsa04261(Adrenergic signaling in cardiomyocytes );hsa04260(Cardiac muscle contraction );hsa05412(Arrhythmogenic right ventricular cardiomyopathy );hsa04010(MAPK signaling pathway );hsa05410(Hypertrophic cardiomyopathy );hsa04921(Oxytocin signaling pathway )	2.94e-05	0.0149051	1.52786	0.8911	DEPs_NDEGs	no	non Ubi	0.00946413	0.026465	1.76651	0.6124	DEPs_NDEGs	no	non Ubi
ENSG00000126803	P54652	HSPA2	Heat shock-related 70 kDa protein 2	hsa04915(Estrogen signaling pathway );hsa05162(Measles );hsa04213(Longevity regulating pathway - multiple species );hsa03040(Spliceosome );hsa04010(MAPK signaling pathway );hsa05417(Lipid and atherosclerosis );hsa05134(Legionellosis );hsa05020(Prion disease );hsa04144(Endocytosis );hsa04141(Protein processing in endoplasmic reticulum );hsa05145(Toxoplasmosis );hsa04612(Antigen processing and pres…	0.95162	0.384981	-0.165063	0.0834	NDEPs_NDEGs	no	non Ubi	0.159456	0.65773	-0.257227	-0.3792	NDEPs_NDEGs	no	non Ubi
ENSG00000175189	P55103	INHBC	Inhibin beta C chain	hsa04060(Cytokine-cytokine receptor interaction );hsa04550(Signaling pathways regulating pluripotency of stem cells );hsa04350(TGF-beta signaling pathway )	0.55972	0.21507	1.33461	-1.0552	NDEPs_NDEGs	no	non Ubi	0.339269	0.96055	0.892501	-0.3222	NDEPs_NDEGs	no	non Ubi
ENSG00000132906	P55211	CASP9	Caspase-9	hsa05152(Tuberculosis );hsa05210(Colorectal cancer );hsa05215(Prostate cancer );hsa04919(Thyroid hormone signaling pathway );hsa05168(Herpes simplex virus 1 infection );hsa05145(Toxoplasmosis );hsa05164(Influenza A );hsa05020(Prion disease );hsa05213(Endometrial cancer );hsa05223(Non-small cell lung cancer );hsa04151(PI3K-Akt signaling pathway );hsa05170(Human immunodeficiency virus 1 infection )…	0.25459	0.0435365	-0.47025	0.5511	NDEPs_NDEGs	no	non Ubi	0.0176844	0.61388	-0.585532	0.3143	DEPs_NDEGs	no	non Ubi
ENSG00000172037	P55268	LAMB2	Laminin subunit beta-2	hsa05146(Amoebiasis );hsa04512(ECM-receptor interaction );hsa05165(Human papillomavirus infection );hsa05222(Small cell lung cancer );hsa04151(PI3K-Akt signaling pathway );hsa05145(Toxoplasmosis );hsa04510(Focal adhesion );hsa05200(Pathways in cancer )	3.51e-06	0.114163	2.16049	1.0577	NDEPs_DEGs	no	non Ubi	0.0978563	1.36e-12	2.44802	1.3144	NDEPs_DEGs	no	non Ubi
ENSG00000213949	P56199	ITGA1	Integrin alpha-1	hsa04512(ECM-receptor interaction );hsa04151(PI3K-Akt signaling pathway );hsa05165(Human papillomavirus infection );hsa04810(Regulation of actin cytoskeleton );hsa05412(Arrhythmogenic right ventricular cardiomyopathy );hsa04640(Hematopoietic cell lineage );hsa05410(Hypertrophic cardiomyopathy );hsa05414(Dilated cardiomyopathy );hsa04510(Focal adhesion )	1.34e-21	0.00110632	1.02078	1.9476	DEPs_DEGs	no	non Ubi	0.00877812	0.96055	0.74428	0.0976	DEPs_NDEGs	no	non Ubi
ENSG00000175029	P56545	CTBP2	C-terminal-binding protein 2	hsa04330(Notch signaling pathway );hsa05220(Chronic myeloid leukemia );hsa04310(Wnt signaling pathway );hsa05200(Pathways in cancer )	0.92953	0.0180434	-0.434336	-0.1019	NDEPs_NDEGs	no	non Ubi	0.0586136	0.4873	-0.365581	-0.218	NDEPs_NDEGs	no	non Ubi
ENSG00000162552	P56705	WNT4	Protein Wnt-4	hsa05022(Pathways of neurodegeneration - multiple diseases );hsa04919(Thyroid hormone signaling pathway );hsa05217(Basal cell carcinoma );hsa05226(Gastric cancer );hsa05224(Breast cancer );hsa05200(Pathways in cancer );hsa05225(Hepatocellular carcinoma );hsa04150(mTOR signaling pathway );hsa05010(Alzheimer disease );hsa04550(Signaling pathways regulating pluripotency of stem cells );hsa04310(Wnt …	0.68904	0.275171	1.02794	0.6195	NDEPs_NDEGs	no	non Ubi	0.2773	0.18292	1.01378	1.1687	NDEPs_NDEGs	no	non Ubi
ENSG00000050820	P56945	BCAR1	Breast cancer anti-estrogen resistance protein 1	hsa04670(Leukocyte transendothelial migration );hsa04935(Growth hormone synthesis, secretion and action );hsa05135(Yersinia infection );hsa04510(Focal adhesion );hsa04810(Regulation of actin cytoskeleton );hsa05163(Human cytomegalovirus infection );hsa04015(Rap1 signaling pathway );hsa05100(Bacterial invasion of epithelial cells );hsa04062(Chemokine signaling pathway );hsa05131(Shigellosis )	0.049528	0.756465	0.0491821	0.5816	NDEPs_NDEGs	no	non Ubi	0.699593	0.73725	-0.0715826	0.2304	NDEPs_NDEGs	no	non Ubi
ENSG00000186469	P59768	GNG2	Guanine nucleotide-binding protein G(I)/G(S)/G(O) subunit gamma-2	hsa05032(Morphine addiction );hsa04723(Retrograde endocannabinoid signaling );hsa04926(Relaxin signaling pathway );hsa04724(Glutamatergic synapse );hsa04014(Ras signaling pathway );hsa05163(Human cytomegalovirus infection );hsa04371(Apelin signaling pathway );hsa04726(Serotonergic synapse );hsa04062(Chemokine signaling pathway );hsa04728(Dopaminergic synapse );hsa05200(Pathways in cancer );hsa051…	2.32e-10	0.00407341	1.33263	2.4203	DEPs_DEGs	no	non Ubi	0.0204986	0.034504	0.995982	1.5019	DEPs_DEGs	no	non Ubi
ENSG00000171862	P60484	PTEN	Phosphatidylinositol 3,4,5-trisphosphate 3-phosphatase and dual-specificity protein phosphatase PTEN	hsa05200(Pathways in cancer );hsa04140(Autophagy - animal );hsa05215(Prostate cancer );hsa01521(EGFR tyrosine kinase inhibitor resistance );hsa05415(Diabetic cardiomyopathy );hsa05230(Central carbon metabolism in cancer );hsa05218(Melanoma );hsa05225(Hepatocellular carcinoma );hsa05214(Glioma );hsa05235(PD-L1 expression and PD-1 checkpoint pathway in cancer );hsa04510(Focal adhesion );hsa04150(mT…	0.70516	0.00285376	-0.624021	0.1502	DEPs_NDEGs	Ubi	non sig	0.306438	0.96055	-0.231206	0.0305	NDEPs_NDEGs	Ubi	non sig
ENSG00000075624	P60709	ACTB	Actin, cytoplasmic 1	hsa05131(Shigellosis );hsa05418(Fluid shear stress and atherosclerosis );hsa05014(Amyotrophic lateral sclerosis );hsa05205(Proteoglycans in cancer );hsa05410(Hypertrophic cardiomyopathy );hsa05110(Vibrio cholerae infection );hsa04921(Oxytocin signaling pathway );hsa04971(Gastric acid secretion );hsa05414(Dilated cardiomyopathy );hsa04015(Rap1 signaling pathway );hsa04390(Hippo signaling pathway )…	0.013	0.000533215	0.748886	0.8636	DEPs_NDEGs	Ubi	non sig	0.000509321	0.20696	0.764026	0.3895	DEPs_NDEGs	Ubi	Ubi_up
ENSG00000070831	P60953	CDC42	Cell division control protein 42 homolog	hsa05165(Human papillomavirus infection );hsa05200(Pathways in cancer );hsa05131(Shigellosis );hsa05100(Bacterial invasion of epithelial cells );hsa04062(Chemokine signaling pathway );hsa04912(GnRH signaling pathway );hsa04510(Focal adhesion );hsa04014(Ras signaling pathway );hsa04670(Leukocyte transendothelial migration );hsa05132(Salmonella infection );hsa04722(Neurotrophin signaling pathway );…	0.65077	0.00608158	0.283914	0.1959	NDEPs_NDEGs	Ubi	non sig	0.300239	0.48333	0.0942066	-0.2307	NDEPs_NDEGs	Ubi	non sig
ENSG00000127314	P61224	RAP1B	Ras-related protein Rap-1b	hsa05211(Renal cell carcinoma );hsa04015(Rap1 signaling pathway );hsa04670(Leukocyte transendothelial migration );hsa04062(Chemokine signaling pathway );hsa05417(Lipid and atherosclerosis );hsa04024(cAMP signaling pathway );hsa04972(Pancreatic secretion );hsa04010(MAPK signaling pathway );hsa04722(Neurotrophin signaling pathway );hsa04720(Long-term potentiation );hsa04934(Cushing syndrome );hsa04…	0.39325	0.00376793	0.388387	0.374	NDEPs_NDEGs	Ubi	Ubi_up	0.0659843	0.36823	0.197959	-0.5205	NDEPs_NDEGs	Ubi	Ubi_up
ENSG00000125952	P61244	MAX	Protein max	hsa05222(Small cell lung cancer );hsa04010(MAPK signaling pathway );hsa05200(Pathways in cancer );hsa05202(Transcriptional misregulation in cancer )	0.00099384	0.0777818	-1.03213	0.6819	NDEPs_NDEGs	no	non Ubi	0.052142	2.8e-07	-1.26935	0.7846	NDEPs_NDEGs	no	non Ubi
ENSG00000067560	P61586	RHOA	Transforming protein RhoA	hsa04150(mTOR signaling pathway );hsa05210(Colorectal cancer );hsa04972(Pancreatic secretion );hsa04072(Phospholipase D signaling pathway );hsa04530(Tight junction );hsa05135(Yersinia infection );hsa04520(Adherens junction );hsa04024(cAMP signaling pathway );hsa04022(cGMP-PKG signaling pathway );hsa05200(Pathways in cancer );hsa05206(MicroRNAs in cancer );hsa05130(Pathogenic Escherichia coli infe…	0.0068517	0.0436799	0.224138	0.6374	NDEPs_NDEGs	no	non Ubi	0.0196297	0.06402	0.258163	0.3413	NDEPs_NDEGs	no	non Ubi
ENSG00000092969	P61812	TGFB2	Transforming growth factor beta-2 proprotein	hsa05410(Hypertrophic cardiomyopathy );hsa04390(Hippo signaling pathway );hsa04010(MAPK signaling pathway );hsa05210(Colorectal cancer );hsa05142(Chagas disease );hsa05205(Proteoglycans in cancer );hsa04933(AGE-RAGE signaling pathway in diabetic complications );hsa05225(Hepatocellular carcinoma );hsa04068(FoxO signaling pathway );hsa05321(Inflammatory bowel disease );hsa05220(Chronic myeloid leuk…	0.035895	0.0491692	2.87616	1.4466	DEPs_DEGs	no	non Ubi	0.220689	0.96055	1.3131	0.0976	NDEPs_NDEGs	no	non Ubi
ENSG00000170027	P61981	YWHAG	14-3-3 protein gamma	hsa05203(Viral carcinogenesis );hsa05160(Hepatitis C );hsa04151(PI3K-Akt signaling pathway );hsa04390(Hippo signaling pathway );hsa04114(Oocyte meiosis );hsa04110(Cell cycle )	0.95162	0.384103	-0.0937847	0.0983	NDEPs_NDEGs	Ubi	Ubi_up	0.257593	0.27524	-0.107016	-0.3771	NDEPs_NDEGs	Ubi	Ubi_up
ENSG00000133818	P62070	RRAS2	Ras-related protein R-Ras2	hsa04371(Apelin signaling pathway );hsa05205(Proteoglycans in cancer );hsa04625(C-type lectin receptor signaling pathway );hsa04218(Cellular senescence );hsa04024(cAMP signaling pathway );hsa04140(Autophagy - animal );hsa04810(Regulation of actin cytoskeleton );hsa04014(Ras signaling pathway );hsa04137(Mitophagy - animal );hsa04072(Phospholipase D signaling pathway );hsa04010(MAPK signaling pathw…	0.91665	0.284045	-0.158489	0.1413	NDEPs_NDEGs	no	non Ubi	0.76199	0.90513	0.0523471	0.1781	NDEPs_NDEGs	no	non Ubi
ENSG00000172531	P62136	PPP1CA	Serine/threonine-protein phosphatase PP1-alpha catalytic subunit	hsa04750(Inflammatory mediator regulation of TRP channels );hsa04218(Cellular senescence );hsa04611(Platelet activation );hsa04510(Focal adhesion );hsa04270(Vascular smooth muscle contraction );hsa04390(Hippo signaling pathway );hsa04728(Dopaminergic synapse );hsa04720(Long-term potentiation );hsa04114(Oocyte meiosis );hsa04261(Adrenergic signaling in cardiomyocytes );hsa05415(Diabetic cardiomyop…	0.038372	0.000249396	-0.306092	-0.4908	NDEPs_NDEGs	Ubi	Ubi_up	0.00601419	0.00062323	-0.314048	-0.7389	NDEPs_NDEGs	Ubi	Ubi_up_down
ENSG00000213639	P62140	PPP1CB	Serine/threonine-protein phosphatase PP1-beta catalytic subunit	hsa04921(Oxytocin signaling pathway );hsa05031(Amphetamine addiction );hsa05205(Proteoglycans in cancer );hsa04218(Cellular senescence );hsa04910(Insulin signaling pathway );hsa04750(Inflammatory mediator regulation of TRP channels );hsa04611(Platelet activation );hsa04024(cAMP signaling pathway );hsa04728(Dopaminergic synapse );hsa04270(Vascular smooth muscle contraction );hsa05415(Diabetic card…	0.14637	0.94774	-0.00916054	0.6829	NDEPs_NDEGs	no	non Ubi	0.470581	0.96055	0.106389	0.096	NDEPs_NDEGs	no	non Ubi
ENSG00000108953	P62258	YWHAE	14-3-3 protein epsilon	hsa04151(PI3K-Akt signaling pathway );hsa04722(Neurotrophin signaling pathway );hsa04390(Hippo signaling pathway );hsa04621(NOD-like receptor signaling pathway );hsa04110(Cell cycle );hsa05203(Viral carcinogenesis );hsa04114(Oocyte meiosis );hsa05160(Hepatitis C )	0.3637	3.64e-06	-0.459977	-0.3625	NDEPs_NDEGs	no	non Ubi	0.000762353	0.027083	-0.365169	-0.5421	NDEPs_NDEGs	no	non Ubi
ENSG00000104695	P62714	PPP2CB	Serine/threonine-protein phosphatase 2A catalytic subunit beta isoform	hsa05142(Chagas disease );hsa04114(Oocyte meiosis );hsa04152(AMPK signaling pathway );hsa03015(mRNA surveillance pathway );hsa04730(Long-term depression );hsa04728(Dopaminergic synapse );hsa04261(Adrenergic signaling in cardiomyocytes );hsa04071(Sphingolipid signaling pathway );hsa05160(Hepatitis C );hsa04140(Autophagy - animal );hsa04390(Hippo signaling pathway );hsa04530(Tight junction );hsa041…	9.26e-07	0.0721492	0.477836	1.6736	NDEPs_DEGs	no	non Ubi	0.435716	0.0031384	0.205914	1.0865	NDEPs_DEGs	no	non Ubi
ENSG00000107796	P62736	ACTA2	Actin, aortic smooth muscle	hsa04926(Relaxin signaling pathway );hsa04371(Apelin signaling pathway );hsa04270(Vascular smooth muscle contraction )	1.93e-104	0.0147337	2.77603	4.3358	DEPs_DEGs	Ubi	Ubi_up	0.01403	2.28e-14	2.85446	3.6704	DEPs_DEGs	Ubi	Ubi_up
ENSG00000137154	P62753	RPS6	40S ribosomal protein S6	hsa05171(Coronavirus disease - COVID-19 );hsa04371(Apelin signaling pathway );hsa03010(Ribosome );hsa04151(PI3K-Akt signaling pathway );hsa05205(Proteoglycans in cancer );hsa04150(mTOR signaling pathway );hsa04910(Insulin signaling pathway );hsa01521(EGFR tyrosine kinase inhibitor resistance );hsa04714(Thermogenesis );hsa04066(HIF-1 signaling pathway )	0.00027698	0.020712	-0.22391	0.7265	NDEPs_NDEGs	no	non Ubi	0.00334619	0.00013207	-0.422085	0.965	NDEPs_NDEGs	no	non Ubi
ENSG00000116473	P62834	RAP1A	Ras-related protein Rap-1A	hsa04062(Chemokine signaling pathway );hsa05417(Lipid and atherosclerosis );hsa04720(Long-term potentiation );hsa04015(Rap1 signaling pathway );hsa04611(Platelet activation );hsa04722(Neurotrophin signaling pathway );hsa04934(Cushing syndrome );hsa04014(Ras signaling pathway );hsa04972(Pancreatic secretion );hsa04530(Tight junction );hsa04670(Leukocyte transendothelial migration );hsa05211(Renal …	7.91e-09	0.00833457	0.431506	1.1091	NDEPs_DEGs	no	non Ubi	0.198075	0.047185	0.186182	0.5686	NDEPs_NDEGs	Ubi	non sig
ENSG00000078369	P62873	GNB1	Guanine nucleotide-binding protein G(I)/G(S)/G(T) subunit beta-1	hsa04725(Cholinergic synapse );hsa04744(Phototransduction );hsa05032(Morphine addiction );hsa04151(PI3K-Akt signaling pathway );hsa04926(Relaxin signaling pathway );hsa04723(Retrograde endocannabinoid signaling );hsa04371(Apelin signaling pathway );hsa05167(Kaposi sarcoma-associated herpesvirus infection );hsa04724(Glutamatergic synapse );hsa04727(GABAergic synapse );hsa04713(Circadian entrainmen…	0.59355	0.707001	-0.0782032	0.2368	NDEPs_NDEGs	Ubi	non sig	0.382679	0.55131	-0.181767	-0.177	NDEPs_NDEGs	Ubi	non sig
ENSG00000100387	P62877	RBX1	E3 ubiquitin-protein ligase RBX1	hsa05211(Renal cell carcinoma );hsa04350(TGF-beta signaling pathway );hsa04120(Ubiquitin mediated proteolysis );hsa04066(HIF-1 signaling pathway );hsa05131(Shigellosis );hsa04141(Protein processing in endoplasmic reticulum );hsa04110(Cell cycle );hsa04114(Oocyte meiosis );hsa03420(Nucleotide excision repair );hsa05170(Human immunodeficiency virus 1 infection );hsa05200(Pathways in cancer );hsa047…	0.81199	6.78e-05	-1.28795	-0.1312	DEPs_NDEGs	no	non Ubi	0.000277884	0.54051	-1.27929	-0.1408	DEPs_NDEGs	no	non Ubi
ENSG00000172354	P62879	GNB2	Guanine nucleotide-binding protein G(I)/G(S)/G(T) subunit beta-2	hsa04151(PI3K-Akt signaling pathway );hsa04724(Glutamatergic synapse );hsa05034(Alcoholism );hsa04727(GABAergic synapse );hsa04725(Cholinergic synapse );hsa05170(Human immunodeficiency virus 1 infection );hsa05167(Kaposi sarcoma-associated herpesvirus infection );hsa04014(Ras signaling pathway );hsa04728(Dopaminergic synapse );hsa05200(Pathways in cancer );hsa04926(Relaxin signaling pathway );hsa…	0.030254	0.131578	0.218204	0.4067	NDEPs_NDEGs	Ubi	non sig	0.0967251	0.32901	0.241491	0.2729	NDEPs_NDEGs	Ubi	non sig
ENSG00000177885	P62993	GRB2	Growth factor receptor-bound protein 2	hsa05215(Prostate cancer );hsa05205(Proteoglycans in cancer );hsa05221(Acute myeloid leukemia );hsa05211(Renal cell carcinoma );hsa04912(GnRH signaling pathway );hsa05206(MicroRNAs in cancer );hsa04380(Osteoclast differentiation );hsa05210(Colorectal cancer );hsa04012(ErbB signaling pathway );hsa05165(Human papillomavirus infection );hsa01521(EGFR tyrosine kinase inhibitor resistance );hsa05220(C…	0.0010304	0.0862854	0.766698	0.6847	NDEPs_NDEGs	no	non Ubi	0.150043	0.19373	0.60224	0.32	NDEPs_NDEGs	no	non Ubi
ENSG00000136238	P63000	RAC1	Ras-related C3 botulinum toxin substrate 1	hsa05203(Viral carcinogenesis );hsa04530(Tight junction );hsa05170(Human immunodeficiency virus 1 infection );hsa05212(Pancreatic cancer );hsa05120(Epithelial cell signaling in Helicobacter pylori infection );hsa04670(Leukocyte transendothelial migration );hsa04010(MAPK signaling pathway );hsa04370(VEGF signaling pathway );hsa05418(Fluid shear stress and atherosclerosis );hsa05208(Chemical carcin…	0.25836	0.00270236	0.578202	0.3777	NDEPs_NDEGs	Ubi	non sig	0.285172	0.0033607	0.161273	0.3943	NDEPs_NDEGs	Ubi	non sig
ENSG00000221823	P63098	PPP3R1	Calcineurin subunit B type 1	hsa05235(PD-L1 expression and PD-1 checkpoint pathway in cancer );hsa04010(MAPK signaling pathway );hsa04659(Th17 cell differentiation );hsa04114(Oocyte meiosis );hsa04922(Glucagon signaling pathway );hsa05010(Alzheimer disease );hsa04720(Long-term potentiation );hsa04625(C-type lectin receptor signaling pathway );hsa04370(VEGF signaling pathway );hsa04921(Oxytocin signaling pathway );hsa05167(Ka…	1.91e-05	0.000208325	0.399018	0.7535	NDEPs_NDEGs	no	non Ubi	0.0228367	0.00026666	0.247441	0.5589	NDEPs_NDEGs	no	non Ubi
ENSG00000164924	P63104	YWHAZ	14-3-3 protein zeta/delta	hsa04390(Hippo signaling pathway );hsa05203(Viral carcinogenesis );hsa04151(PI3K-Akt signaling pathway );hsa05160(Hepatitis C );hsa04114(Oocyte meiosis );hsa04110(Cell cycle );hsa05161(Hepatitis B )	0.64585	0.342437	0.0927237	0.2613	NDEPs_NDEGs	Ubi	Ubi_up	0.387239	0.61972	0.0882572	-0.2957	NDEPs_NDEGs	Ubi	Ubi_up
ENSG00000221914	P63151	PPP2R2A	Serine/threonine-protein phosphatase 2A 55 kDa regulatory subunit B alpha isoform	hsa05142(Chagas disease );hsa03015(mRNA surveillance pathway );hsa04390(Hippo signaling pathway );hsa04261(Adrenergic signaling in cardiomyocytes );hsa04530(Tight junction );hsa04151(PI3K-Akt signaling pathway );hsa05160(Hepatitis C );hsa04728(Dopaminergic synapse );hsa04071(Sphingolipid signaling pathway );hsa05165(Human papillomavirus infection );hsa04152(AMPK signaling pathway )	0.41632	0.507314	-0.107278	0.3128	NDEPs_NDEGs	no	non Ubi	0.809763	0.96055	0.0258948	-0.0353	NDEPs_NDEGs	no	non Ubi
ENSG00000113558	P63208	SKP1	S-phase kinase-associated protein 1	hsa05131(Shigellosis );hsa04114(Oocyte meiosis );hsa05170(Human immunodeficiency virus 1 infection );hsa04120(Ubiquitin mediated proteolysis );hsa04110(Cell cycle );hsa04350(TGF-beta signaling pathway );hsa05132(Salmonella infection );hsa04141(Protein processing in endoplasmic reticulum );hsa05200(Pathways in cancer );hsa04710(Circadian rhythm );hsa04310(Wnt signaling pathway )	0.21281	0.0460821	-0.254474	0.4331	NDEPs_NDEGs	no	non Ubi	0.0591703	0.13227	-0.191441	0.3171	NDEPs_NDEGs	no	non Ubi
ENSG00000174021	P63218	GNG5	Guanine nucleotide-binding protein G(I)/G(S)/G(O) subunit gamma-5	hsa05032(Morphine addiction );hsa04726(Serotonergic synapse );hsa05163(Human cytomegalovirus infection );hsa05170(Human immunodeficiency virus 1 infection );hsa04725(Cholinergic synapse );hsa04926(Relaxin signaling pathway );hsa04062(Chemokine signaling pathway );hsa04724(Glutamatergic synapse );hsa04723(Retrograde endocannabinoid signaling );hsa05167(Kaposi sarcoma-associated herpesvirus infecti…	0.95162	0.155101	-0.478965	0.0768	NDEPs_NDEGs	Ubi	non sig	0.63999	0.98705	-0.169001	-0.0077	NDEPs_NDEGs	Ubi	non sig
ENSG00000184009	P63261	ACTG1	Actin, cytoplasmic 2	hsa04971(Gastric acid secretion );hsa05164(Influenza A );hsa05132(Salmonella infection );hsa05410(Hypertrophic cardiomyopathy );hsa05135(Yersinia infection );hsa04613(Neutrophil extracellular trap formation );hsa04015(Rap1 signaling pathway );hsa05412(Arrhythmogenic right ventricular cardiomyopathy );hsa04714(Thermogenesis );hsa04921(Oxytocin signaling pathway );hsa05205(Proteoglycans in cancer )…	5.56e-10	0.249614	0.346376	1.0657	NDEPs_DEGs	Ubi	non sig	0.907608	0.0001597	0.0329766	0.6708	NDEPs_NDEGs	Ubi	non sig
ENSG00000103275	P63279	UBE2I	SUMO-conjugating enzyme UBC9	hsa04120(Ubiquitin mediated proteolysis );hsa03013(Nucleocytoplasmic transport );hsa04064(NF-kappa B signaling pathway );hsa05206(MicroRNAs in cancer )	0.0081138	0.229581	-0.157678	0.448	NDEPs_NDEGs	Ubi	Ubi_down	0.0352601	0.001301	-0.288663	0.4724	NDEPs_NDEGs	Ubi	non sig
ENSG00000113575	P67775	PPP2CA	Serine/threonine-protein phosphatase 2A catalytic subunit alpha isoform	hsa04114(Oocyte meiosis );hsa04390(Hippo signaling pathway );hsa04350(TGF-beta signaling pathway );hsa04140(Autophagy - animal );hsa03015(mRNA surveillance pathway );hsa04136(Autophagy - other );hsa04261(Adrenergic signaling in cardiomyocytes );hsa05142(Chagas disease );hsa04152(AMPK signaling pathway );hsa05160(Hepatitis C );hsa05165(Human papillomavirus infection );hsa04730(Long-term depression…	0.95835	0.00112909	-0.424937	-0.0325	NDEPs_NDEGs	no	non Ubi	0.0247372	0.60968	-0.238842	-0.2532	NDEPs_NDEGs	no	non Ubi
ENSG00000204435	P67870	CSNK2B	Casein kinase II subunit beta	hsa04137(Mitophagy - animal );hsa05010(Alzheimer disease );hsa05235(PD-L1 expression and PD-1 checkpoint pathway in cancer );hsa05020(Prion disease );hsa03008(Ribosome biogenesis in eukaryotes );hsa04310(Wnt signaling pathway );hsa05162(Measles );hsa04520(Adherens junction );hsa05022(Pathways of neurodegeneration - multiple diseases );hsa04064(NF-kappa B signaling pathway )	0.082765	3.66e-05	-0.514275	0.5327	NDEPs_NDEGs	no	non Ubi	0.810447	0.028885	-0.0340795	0.4858	NDEPs_NDEGs	no	non Ubi
ENSG00000101266	P68400	CSNK2A1	Casein kinase II subunit alpha	hsa05022(Pathways of neurodegeneration - multiple diseases );hsa04310(Wnt signaling pathway );hsa05162(Measles );hsa05235(PD-L1 expression and PD-1 checkpoint pathway in cancer );hsa05020(Prion disease );hsa04064(NF-kappa B signaling pathway );hsa05010(Alzheimer disease );hsa03008(Ribosome biogenesis in eukaryotes );hsa04520(Adherens junction );hsa04137(Mitophagy - animal )	0.56281	0.000453581	-0.308418	-0.1635	NDEPs_NDEGs	no	non Ubi	0.133785	0.010185	-0.162717	-0.2845	NDEPs_NDEGs	no	non Ubi
ENSG00000166949	P84022	SMAD3	Mothers against decapentaplegic homolog 3	hsa05200(Pathways in cancer );hsa04310(Wnt signaling pathway );hsa05210(Colorectal cancer );hsa05161(Hepatitis B );hsa04371(Apelin signaling pathway );hsa04218(Cellular senescence );hsa05226(Gastric cancer );hsa05166(Human T-cell leukemia virus 1 infection );hsa05415(Diabetic cardiomyopathy );hsa04390(Hippo signaling pathway );hsa04110(Cell cycle );hsa05212(Pancreatic cancer );hsa04068(FoxO signa…	0.064131	0.212664	-0.286866	0.6319	NDEPs_NDEGs	no	non Ubi	0.31764	0.27981	0.222127	0.4817	NDEPs_NDEGs	no	non Ubi
ENSG00000142798	P98160	HSPG2	Basement membrane-specific heparan sulfate proteoglycan core protein	hsa05205(Proteoglycans in cancer );hsa04512(ECM-receptor interaction );hsa05161(Hepatitis B )	0.27534	0.00181414	2.5144	0.7322	DEPs_NDEGs	Ubi	Ubi_up_down	0.00315616	0.96055	2.09564	0.122	DEPs_NDEGs	Ubi	Ubi_up
ENSG00000101966	P98170	XIAP	E3 ubiquitin-protein ligase XIAP	hsa05166(Human T-cell leukemia virus 1 infection );hsa04210(Apoptosis );hsa04215(Apoptosis - multiple species );hsa01524(Platinum drug resistance );hsa04120(Ubiquitin mediated proteolysis );hsa05222(Small cell lung cancer );hsa05145(Toxoplasmosis );hsa04621(NOD-like receptor signaling pathway );hsa04217(Necroptosis );hsa05200(Pathways in cancer );hsa05207(Chemical carcinogenesis - receptor activa…	0.23482	0.261878	-0.154843	-0.2165	NDEPs_NDEGs	Ubi	Ubi_down	0.492349	0.00044389	0.102788	-0.3841	NDEPs_NDEGs	Ubi	Ubi_down
ENSG00000105810	Q00534	CDK6	Cyclin-dependent kinase 6	hsa04934(Cushing syndrome );hsa04110(Cell cycle );hsa05167(Kaposi sarcoma-associated herpesvirus infection );hsa05160(Hepatitis C );hsa05212(Pancreatic cancer );hsa05225(Hepatocellular carcinoma );hsa05218(Melanoma );hsa05214(Glioma );hsa05165(Human papillomavirus infection );hsa05164(Influenza A );hsa04218(Cellular senescence );hsa05162(Measles );hsa04151(PI3K-Akt signaling pathway );hsa05206(Mi…	0.73828	0.222717	-0.235385	-0.2644	NDEPs_NDEGs	no	non Ubi	0.923862	0.1103	-0.0154817	-0.5148	NDEPs_NDEGs	no	non Ubi
ENSG00000077150	Q00653	NFKB2	Nuclear factor NF-kappa-B p100 subunit	hsa05224(Breast cancer );hsa04625(C-type lectin receptor signaling pathway );hsa05134(Legionellosis );hsa04064(NF-kappa B signaling pathway );hsa04380(Osteoclast differentiation );hsa05203(Viral carcinogenesis );hsa05200(Pathways in cancer );hsa04010(MAPK signaling pathway );hsa05166(Human T-cell leukemia virus 1 infection );hsa05169(Epstein-Barr virus infection )	0.11949	0.677372	0.0545594	0.6863	NDEPs_NDEGs	no	non Ubi	0.906693	0.85208	0.0110014	0.2468	NDEPs_NDEGs	no	non Ubi
ENSG00000137841	Q00722	PLCB2	1-phosphatidylinositol 4,5-bisphosphate phosphodiesterase beta-2	hsa04973(Carbohydrate digestion and absorption );hsa04924(Renin secretion );hsa05200(Pathways in cancer );hsa04261(Adrenergic signaling in cardiomyocytes );hsa05016(Huntington disease );hsa04935(Growth hormone synthesis, secretion and action );hsa04072(Phospholipase D signaling pathway );hsa04015(Rap1 signaling pathway );hsa04621(NOD-like receptor signaling pathway );hsa04750(Inflammatory mediato…	0.38269	0.32002	1.11745	0.7168	NDEPs_NDEGs	no	non Ubi	0.428957	0.96055	0.801439	0.1077	NDEPs_NDEGs	no	non Ubi
ENSG00000213928	Q00978	IRF9	Interferon regulatory factor 9	hsa04630(JAK-STAT signaling pathway );hsa04621(NOD-like receptor signaling pathway );hsa05171(Coronavirus disease - COVID-19 );hsa05162(Measles );hsa05203(Viral carcinogenesis );hsa04217(Necroptosis );hsa05169(Epstein-Barr virus infection );hsa04625(C-type lectin receptor signaling pathway );hsa04380(Osteoclast differentiation );hsa05168(Herpes simplex virus 1 infection );hsa05164(Influenza A );h…	0.60403	0.395539	0.127737	0.3335	NDEPs_NDEGs	no	non Ubi	0.455916	0.53228	-0.175739	-0.3961	NDEPs_NDEGs	no	non Ubi
ENSG00000149782	Q01970	PLCB3	1-phosphatidylinositol 4,5-bisphosphate phosphodiesterase beta-3	hsa04020(Calcium signaling pathway );hsa04921(Oxytocin signaling pathway );hsa05016(Huntington disease );hsa04713(Circadian entrainment );hsa05200(Pathways in cancer );hsa05010(Alzheimer disease );hsa04929(GnRH secretion );hsa04935(Growth hormone synthesis, secretion and action );hsa05142(Chagas disease );hsa05163(Human cytomegalovirus infection );hsa04270(Vascular smooth muscle contraction );hsa…	0.95162	0.00233712	-0.44575	0.0444	NDEPs_NDEGs	no	non Ubi	0.0231334	0.65883	-0.307588	0.1484	NDEPs_NDEGs	no	non Ubi
ENSG00000185483	Q01973	ROR1	Inactive tyrosine-protein kinase transmembrane receptor ROR1	hsa04310(Wnt signaling pathway )	0.0016597	0.376586	-0.193674	-0.5774	NDEPs_NDEGs	no	non Ubi	0.246794	0.049109	0.288931	-0.7286	NDEPs_NDEGs	no	non Ubi
ENSG00000169071	Q01974	ROR2	Tyrosine-protein kinase transmembrane receptor ROR2	hsa04310(Wnt signaling pathway )	0.47832	0.00820433	-0.316826	-0.3004	NDEPs_NDEGs	Ubi	non sig	0.604301	0.37982	-0.0549894	0.4243	NDEPs_NDEGs	Ubi	Ubi_up
ENSG00000114270	Q02388	COL7A1	Collagen alpha-1(VII) chain	hsa04974(Protein digestion and absorption )	4.76e-06	0.00551486	-1.34788	-3.1353	DEPs_DEGs	Ubi	non sig	0.028236	3.54e-05	-1.2689	-2.4189	DEPs_DEGs	Ubi	non sig
ENSG00000169032	Q02750	MAP2K1	Dual specificity mitogen-activated protein kinase kinase 1	hsa05216(Thyroid cancer );hsa04014(Ras signaling pathway );hsa05219(Bladder cancer );hsa05160(Hepatitis C );hsa05164(Influenza A );hsa05220(Chronic myeloid leukemia );hsa04919(Thyroid hormone signaling pathway );hsa05230(Central carbon metabolism in cancer );hsa05205(Proteoglycans in cancer );hsa04917(Prolactin signaling pathway );hsa05224(Breast cancer );hsa04662(B cell receptor signaling pathwa…	0.080502	0.024929	0.434821	0.439	NDEPs_NDEGs	no	non Ubi	0.996964	0.96055	-0.000533192	0.054	NDEPs_NDEGs	no	non Ubi
ENSG00000085276	Q03112	MECOM	Histone-lysine N-methyltransferase MECOM	hsa05220(Chronic myeloid leukemia );hsa04010(MAPK signaling pathway );hsa00310(Lysine degradation );hsa05200(Pathways in cancer )	3.39e-06	0.120243	-0.433997	-2.5194	NDEPs_DEGs	no	non Ubi	0.265622	2.8e-05	-0.238559	-2.0867	NDEPs_DEGs	no	non Ubi
ENSG00000146535	Q03113	GNA12	Guanine nucleotide-binding protein subunit alpha-12	hsa04071(Sphingolipid signaling pathway );hsa05200(Pathways in cancer );hsa04928(Parathyroid hormone synthesis, secretion and action );hsa04730(Long-term depression );hsa05163(Human cytomegalovirus infection );hsa04270(Vascular smooth muscle contraction );hsa04810(Regulation of actin cytoskeleton );hsa04010(MAPK signaling pathway );hsa05130(Pathogenic Escherichia coli infection );hsa04022(cGMP-PK…	0.00022399	0.0273504	1.16946	0.9939	DEPs_NDEGs	no	non Ubi	0.0196741	1.57e-05	1.32047	0.7655	DEPs_NDEGs	Ubi	Ubi_down
ENSG00000105974	Q03135	CAV1	Caveolin-1	hsa04144(Endocytosis );hsa05418(Fluid shear stress and atherosclerosis );hsa04510(Focal adhesion );hsa05205(Proteoglycans in cancer );hsa05416(Viral myocarditis );hsa05020(Prion disease );hsa05100(Bacterial invasion of epithelial cells )	1.77e-11	0.0180468	1.76413	2.526	DEPs_DEGs	Ubi	Ubi_up	0.00879991	0.15926	2.31926	1.1353	DEPs_NDEGs	Ubi	Ubi_up
ENSG00000123500	Q03692	COL10A1	Collagen alpha-1(X) chain	hsa04974(Protein digestion and absorption )	1.61e-29	0.102746	2.41435	8.1362	NDEPs_DEGs	no	non Ubi	0.0911294	5.24e-36	2.68273	8.6283	NDEPs_DEGs	no	non Ubi
ENSG00000173039	Q04206	RELA	Transcription factor p65	hsa05010(Alzheimer disease );hsa05415(Diabetic cardiomyopathy );hsa05167(Kaposi sarcoma-associated herpesvirus infection );hsa04137(Mitophagy - animal );hsa04062(Chemokine signaling pathway );hsa05200(Pathways in cancer );hsa04066(HIF-1 signaling pathway );hsa05215(Prostate cancer );hsa05169(Epstein-Barr virus infection );hsa04211(Longevity regulating pathway );hsa04657(IL-17 signaling pathway );…	0.0054294	0.795668	-0.0207688	0.3935	NDEPs_NDEGs	no	non Ubi	0.0054897	0.80258	-0.310117	0.0948	NDEPs_NDEGs	no	non Ubi
ENSG00000196781	Q04724	TLE1	Transducin-like enhancer protein 1	hsa04310(Wnt signaling pathway );hsa04330(Notch signaling pathway )	9.8e-07	4.65e-05	-1.4834	-0.8876	DEPs_NDEGs	Ubi	non sig	0.0210816	0.00017783	-1.69824	-1.6579	DEPs_DEGs	Ubi	non sig
ENSG00000140332	Q04726	TLE3	Transducin-like enhancer protein 3	hsa04330(Notch signaling pathway );hsa04310(Wnt signaling pathway )	0.99501	0.0303539	-0.395794	-0.0046	NDEPs_NDEGs	no	non Ubi	0.206674	0.59057	-0.186742	0.5076	NDEPs_NDEGs	no	non Ubi
ENSG00000106829	Q04727	TLE4	Transducin-like enhancer protein 4	hsa04310(Wnt signaling pathway );hsa04330(Notch signaling pathway )	0.0011714	6.55e-05	-1.32728	0.8713	DEPs_NDEGs	no	non Ubi	7.21e-05	0.054915	-1.68229	0.6435	DEPs_NDEGs	no	non Ubi
ENSG00000065675	Q04759	PRKCQ	Protein kinase C theta type	hsa04140(Autophagy - animal );hsa04931(Insulin resistance );hsa04064(NF-kappa B signaling pathway );hsa04750(Inflammatory mediator regulation of TRP channels );hsa05235(PD-L1 expression and PD-1 checkpoint pathway in cancer );hsa04920(Adipocytokine signaling pathway );hsa04659(Th17 cell differentiation );hsa05131(Shigellosis );hsa04660(T cell receptor signaling pathway );hsa04270(Vascular smooth …	1.56e-15	0.572056	-0.0737724	-2.2604	NDEPs_DEGs	no	non Ubi	0.273572	1.54e-10	-0.165681	-2.5195	NDEPs_DEGs	no	non Ubi
ENSG00000115170	Q04771	ACVR1	Activin receptor type-1	hsa05418(Fluid shear stress and atherosclerosis );hsa04550(Signaling pathways regulating pluripotency of stem cells );hsa04060(Cytokine-cytokine receptor interaction );hsa04350(TGF-beta signaling pathway )	0.22592	0.0067653	-1.20714	0.4413	DEPs_NDEGs	Ubi	non sig	0.0426142	0.68692	-1.31241	0.2436	DEPs_NDEGs	Ubi	non sig
ENSG00000128245	Q04917	YWHAH	14-3-3 protein eta	hsa04114(Oocyte meiosis );hsa04151(PI3K-Akt signaling pathway );hsa05160(Hepatitis C );hsa04110(Cell cycle );hsa04390(Hippo signaling pathway );hsa05203(Viral carcinogenesis )	0.12498	0.310573	0.112581	0.5116	NDEPs_NDEGs	Ubi	Ubi_up	0.625778	0.45061	0.0550471	0.3189	NDEPs_NDEGs	Ubi	Ubi_up
ENSG00000169398	Q05397	PTK2	Focal adhesion kinase 1	hsa04670(Leukocyte transendothelial migration );hsa05100(Bacterial invasion of epithelial cells );hsa04062(Chemokine signaling pathway );hsa04012(ErbB signaling pathway );hsa04810(Regulation of actin cytoskeleton );hsa04151(PI3K-Akt signaling pathway );hsa05205(Proteoglycans in cancer );hsa05163(Human cytomegalovirus infection );hsa05208(Chemical carcinogenesis - reactive oxygen species );hsa0522…	0.012031	0.167679	0.212677	0.4938	NDEPs_NDEGs	no	non Ubi	0.596786	0.98124	0.0905031	-0.0152	NDEPs_NDEGs	no	non Ubi
ENSG00000067606	Q05513	PRKCZ	Protein kinase C zeta type	hsa04930(Type II diabetes mellitus );hsa04390(Hippo signaling pathway );hsa05418(Fluid shear stress and atherosclerosis );hsa05415(Diabetic cardiomyopathy );hsa04933(AGE-RAGE signaling pathway in diabetic complications );hsa04931(Insulin resistance );hsa04015(Rap1 signaling pathway );hsa04910(Insulin signaling pathway );hsa04926(Relaxin signaling pathway );hsa04071(Sphingolipid signaling pathway …	0.0010333	0.340027	0.247916	-1.1679	NDEPs_DEGs	no	non Ubi	0.480943	2.31e-05	0.167606	-1.1728	NDEPs_DEGs	no	non Ubi
ENSG00000187955	Q05707	COL14A1	Collagen alpha-1(XIV) chain	hsa04974(Protein digestion and absorption )	3.58e-08	0.000251597	2.57877	1.5216	DEPs_DEGs	Ubi	Ubi_up	0.000159248	2.52e-08	2.99763	1.5969	DEPs_DEGs	Ubi	Ubi_up
ENSG00000179295	Q06124	PTPN11	Tyrosine-protein phosphatase non-receptor type 11	hsa04360(Axon guidance );hsa05205(Proteoglycans in cancer );hsa04625(C-type lectin receptor signaling pathway );hsa04931(Insulin resistance );hsa04722(Neurotrophin signaling pathway );hsa04920(Adipocytokine signaling pathway );hsa05120(Epithelial cell signaling in Helicobacter pylori infection );hsa04650(Natural killer cell mediated cytotoxicity );hsa05130(Pathogenic Escherichia coli infection );…	0.92276	0.0861615	-0.161418	-0.1265	NDEPs_NDEGs	no	non Ubi	0.000291307	0.0076102	-0.334785	-0.674	NDEPs_NDEGs	no	non Ubi
ENSG00000010671	Q06187	BTK	Tyrosine-protein kinase BTK	hsa04380(Osteoclast differentiation );hsa05169(Epstein-Barr virus infection );hsa04662(B cell receptor signaling pathway );hsa04611(Platelet activation );hsa05340(Primary immunodeficiency );hsa04664(Fc epsilon RI signaling pathway );hsa04064(NF-kappa B signaling pathway )	0.019838	0.408236	0.580986	1.3275	NDEPs_DEGs	no	non Ubi	0.281568	0.40934	0.828697	0.7357	NDEPs_NDEGs	no	non Ubi
ENSG00000073711	Q06190	PPP2R3A	Serine/threonine-protein phosphatase 2A regulatory subunit B'' subunit alpha	hsa03015(mRNA surveillance pathway );hsa04071(Sphingolipid signaling pathway );hsa04151(PI3K-Akt signaling pathway );hsa04261(Adrenergic signaling in cardiomyocytes );hsa05165(Human papillomavirus infection );hsa04728(Dopaminergic synapse );hsa04152(AMPK signaling pathway )	0.39003	0.268043	-0.133346	-0.3076	NDEPs_NDEGs	Ubi	non sig	0.669564	0.62199	0.068551	-0.1612	NDEPs_NDEGs	Ubi	Ubi_up_down
ENSG00000138356	Q06278	AOX1	Aldehyde oxidase	hsa00380(Tryptophan metabolism );hsa00750(Vitamin B6 metabolism );hsa00982(Drug metabolism - cytochrome P450 );hsa00760(Nicotinate and nicotinamide metabolism );hsa00830(Retinol metabolism );hsa00280(Valine, leucine and isoleucine degradation );hsa00350(Tyrosine metabolism );hsa04630(JAK-STAT signaling pathway )	3.9e-49	0.0385385	1.46526	6.2414	DEPs_DEGs	no	non Ubi	0.108161	NA	1.03607	1.7332	NDEPs_NDEGs	no	non Ubi
ENSG00000122176	Q06828	FMOD	Fibromodulin	hsa04350(TGF-beta signaling pathway )	1.32e-10	0.0140251	2.52495	2.5265	DEPs_DEGs	no	non Ubi	0.0164068	7.72e-08	2.34283	2.4542	DEPs_DEGs	no	non Ubi
ENSG00000084636	Q07092	COL16A1	Collagen alpha-1(XVI) chain	hsa04974(Protein digestion and absorption )	8.49e-06	0.0118655	2.73848	1.6904	DEPs_DEGs	no	non Ubi	0.0115799	6.7e-05	2.78774	2.4573	DEPs_DEGs	no	non Ubi
ENSG00000171552	Q07817	BCL2L1	Bcl-2-like protein 1	hsa05012(Parkinson disease );hsa04140(Autophagy - animal );hsa05166(Human T-cell leukemia virus 1 infection );hsa05145(Toxoplasmosis );hsa04151(PI3K-Akt signaling pathway );hsa01521(EGFR tyrosine kinase inhibitor resistance );hsa05220(Chronic myeloid leukemia );hsa01524(Platinum drug resistance );hsa05225(Hepatocellular carcinoma );hsa04630(JAK-STAT signaling pathway );hsa04215(Apoptosis - multip…	0.95162	0.20627	0.612645	0.0954	NDEPs_NDEGs	no	non Ubi	0.38803	0.27414	0.392683	-0.4155	NDEPs_NDEGs	no	non Ubi
ENSG00000115904	Q07889	SOS1	Son of sevenless homolog 1	hsa04935(Growth hormone synthesis, secretion and action );hsa05206(MicroRNAs in cancer );hsa04010(MAPK signaling pathway );hsa01521(EGFR tyrosine kinase inhibitor resistance );hsa05226(Gastric cancer );hsa04810(Regulation of actin cytoskeleton );hsa04072(Phospholipase D signaling pathway );hsa04150(mTOR signaling pathway );hsa04722(Neurotrophin signaling pathway );hsa04915(Estrogen signaling path…	0.95162	0.681391	-0.101909	0.0787	NDEPs_NDEGs	no	non Ubi	0.839615	0.71792	-0.0339967	-0.1887	NDEPs_NDEGs	no	non Ubi
ENSG00000138814	Q08209	PPP3CA	Serine/threonine-protein phosphatase 2B catalytic subunit alpha isoform	hsa04724(Glutamatergic synapse );hsa04658(Th1 and Th2 cell differentiation );hsa04022(cGMP-PKG signaling pathway );hsa04650(Natural killer cell mediated cytotoxicity );hsa05170(Human immunodeficiency virus 1 infection );hsa05031(Amphetamine addiction );hsa04360(Axon guidance );hsa04370(VEGF signaling pathway );hsa04010(MAPK signaling pathway );hsa04662(B cell receptor signaling pathway );hsa04218…	5.81e-10	0.0167345	0.57607	1.2062	NDEPs_DEGs	no	non Ubi	0.125302	2.59e-09	0.325616	1.018	NDEPs_DEGs	no	non Ubi
ENSG00000196776	Q08722	CD47	Leukocyte surface antigen CD47	hsa04512(ECM-receptor interaction )	0.0023462	0.00164701	0.998248	1.0058	DEPs_DEGs	no	non Ubi	0.0232811	0.087059	0.627767	0.6818	DEPs_NDEGs	no	non Ubi
ENSG00000103479	Q08999	RBL2	Retinoblastoma-like protein 2	hsa04068(FoxO signaling pathway );hsa04151(PI3K-Akt signaling pathway );hsa05165(Human papillomavirus infection );hsa04218(Cellular senescence );hsa05203(Viral carcinogenesis );hsa04110(Cell cycle )	0.48859	0.534893	0.0852606	-0.3073	NDEPs_NDEGs	no	non Ubi	0.527547	0.00098027	-0.0745101	-0.7943	NDEPs_NDEGs	no	non Ubi
ENSG00000100393	Q09472	EP300	Histone acetyltransferase p300	hsa05203(Viral carcinogenesis );hsa05166(Human T-cell leukemia virus 1 infection );hsa05211(Renal cell carcinoma );hsa04024(cAMP signaling pathway );hsa04916(Melanogenesis );hsa05206(MicroRNAs in cancer );hsa05165(Human papillomavirus infection );hsa05164(Influenza A );hsa04310(Wnt signaling pathway );hsa05215(Prostate cancer );hsa04935(Growth hormone synthesis, secretion and action );hsa05167(Ka…	0.15526	0.181248	-0.280735	-0.4945	NDEPs_NDEGs	no	non Ubi	0.0231838	5.16e-05	-0.467039	-0.7158	NDEPs_NDEGs	no	non Ubi
ENSG00000168067	Q12851	MAP4K2	Mitogen-activated protein kinase kinase kinase kinase 2	hsa04010(MAPK signaling pathway )	0.92366	0.146361	0.677685	0.1406	NDEPs_NDEGs	no	non Ubi	0.847445	0.089867	-0.0885695	0.4429	NDEPs_NDEGs	no	non Ubi
ENSG00000078098	Q12884	FAP	Prolyl endopeptidase FAP		0.5102	0.092512	1.11911	-0.5548	NDEPs_NDEGs	no	non Ubi	0.130457	0.0070899	0.951682	-1.3416	NDEPs_DEGs	no	non Ubi
ENSG00000127191	Q12933	TRAF2	TNF receptor-associated factor 2	hsa05010(Alzheimer disease );hsa04668(TNF signaling pathway );hsa05014(Amyotrophic lateral sclerosis );hsa05200(Pathways in cancer );hsa04064(NF-kappa B signaling pathway );hsa04071(Sphingolipid signaling pathway );hsa05130(Pathogenic Escherichia coli infection );hsa05169(Epstein-Barr virus infection );hsa05132(Salmonella infection );hsa04621(NOD-like receptor signaling pathway );hsa05016(Hunting…	0.0049991	0.0580261	-0.846272	-0.7368	NDEPs_NDEGs	no	non Ubi	0.486796	0.0060523	-0.154105	-0.6208	NDEPs_NDEGs	no	non Ubi
ENSG00000075711	Q12959	DLG1	Disks large homolog 1	hsa04660(T cell receptor signaling pathway );hsa04390(Hippo signaling pathway );hsa05203(Viral carcinogenesis );hsa05166(Human T-cell leukemia virus 1 infection );hsa05165(Human papillomavirus infection );hsa04530(Tight junction )	0.037245	0.000103469	-0.444264	-0.4166	NDEPs_NDEGs	no	non Ubi	0.00116271	0.0014345	-0.419779	-0.6295	NDEPs_NDEGs	no	non Ubi
ENSG00000100852	Q13017	ARHGAP5	Rho GTPase-activating protein 5	hsa04510(Focal adhesion );hsa04670(Leukocyte transendothelial migration )	0.92953	0.0114251	-0.190622	-0.1784	NDEPs_NDEGs	no	non Ubi	0.272326	0.10541	0.106014	-0.6511	NDEPs_NDEGs	no	non Ubi
ENSG00000101109	Q13043	STK4	Serine/threonine-protein kinase 4	hsa04014(Ras signaling pathway );hsa04010(MAPK signaling pathway );hsa05223(Non-small cell lung cancer );hsa04068(FoxO signaling pathway );hsa05200(Pathways in cancer )	0.36886	0.331615	0.494949	-0.3072	NDEPs_NDEGs	no	non Ubi	0.274241	0.00076165	0.576701	-0.7021	NDEPs_NDEGs	no	non Ubi
ENSG00000132356	Q13131	PRKAA1	5'-AMP-activated protein kinase catalytic subunit alpha-1	hsa04922(Glucagon signaling pathway );hsa04213(Longevity regulating pathway - multiple species );hsa04152(AMPK signaling pathway );hsa04714(Thermogenesis );hsa04936(Alcoholic liver disease );hsa04211(Longevity regulating pathway );hsa04920(Adipocytokine signaling pathway );hsa04150(mTOR signaling pathway );hsa04931(Insulin resistance );hsa04068(FoxO signaling pathway );hsa04932(Non-alcoholic fatt…	0.83644	0.0418786	-0.212148	0.1049	NDEPs_NDEGs	Ubi	non sig	0.0445424	0.48454	-0.183191	-0.3127	NDEPs_NDEGs	Ubi	non sig
ENSG00000149269	Q13153	PAK1	Serine/threonine-protein kinase PAK 1	hsa04010(MAPK signaling pathway );hsa05205(Proteoglycans in cancer );hsa04012(ErbB signaling pathway );hsa04510(Focal adhesion );hsa05211(Renal cell carcinoma );hsa04650(Natural killer cell mediated cytotoxicity );hsa05132(Salmonella infection );hsa05130(Pathogenic Escherichia coli infection );hsa05120(Epithelial cell signaling in Helicobacter pylori infection );hsa04024(cAMP signaling pathway );…	0.48957	0.0604641	-0.381019	-0.2165	NDEPs_NDEGs	no	non Ubi	0.506134	0.96055	-0.141897	-0.0521	NDEPs_NDEGs	no	non Ubi
ENSG00000166484	Q13164	MAPK7	Mitogen-activated protein kinase 7	hsa04912(GnRH signaling pathway );hsa04657(IL-17 signaling pathway );hsa04540(Gap junction );hsa05418(Fluid shear stress and atherosclerosis );hsa04722(Neurotrophin signaling pathway );hsa04010(MAPK signaling pathway );hsa04921(Oxytocin signaling pathway );hsa05206(MicroRNAs in cancer )	0.95162	0.00506839	-0.454484	0.1134	NDEPs_NDEGs	no	non Ubi	0.371183	0.5222	-0.099408	0.2583	NDEPs_NDEGs	no	non Ubi
ENSG00000180370	Q13177	PAK2	Serine/threonine-protein kinase PAK 2	hsa05211(Renal cell carcinoma );hsa05130(Pathogenic Escherichia coli infection );hsa04360(Axon guidance );hsa04014(Ras signaling pathway );hsa04810(Regulation of actin cytoskeleton );hsa04510(Focal adhesion );hsa05170(Human immunodeficiency virus 1 infection );hsa04660(T cell receptor signaling pathway );hsa04010(MAPK signaling pathway );hsa04012(ErbB signaling pathway )	0.9649	0.00117134	-0.394595	-0.0198	NDEPs_NDEGs	no	non Ubi	0.00059356	0.04804	-0.41093	-0.4584	NDEPs_NDEGs	no	non Ubi
ENSG00000104375	Q13188	STK3	Serine/threonine-protein kinase 3	hsa04010(MAPK signaling pathway );hsa04390(Hippo signaling pathway );hsa04392(Hippo signaling pathway - multiple species )	0.61648	0.95691	-0.00624894	0.2197	NDEPs_NDEGs	no	non Ubi	0.568679	0.96055	0.065073	-0.0341	NDEPs_NDEGs	no	non Ubi
ENSG00000149311	Q13315	ATM	Serine-protein kinase ATM	hsa05166(Human T-cell leukemia virus 1 infection );hsa04068(FoxO signaling pathway );hsa04064(NF-kappa B signaling pathway );hsa03440(Homologous recombination );hsa05165(Human papillomavirus infection );hsa05170(Human immunodeficiency virus 1 infection );hsa04110(Cell cycle );hsa05206(MicroRNAs in cancer );hsa04218(Cellular senescence );hsa05202(Transcriptional misregulation in cancer );hsa01524(…	0.49893	0.0518079	-0.271873	-0.2326	NDEPs_NDEGs	Ubi	non sig	0.298221	0.054304	-0.124945	-0.2607	NDEPs_NDEGs	Ubi	non sig
ENSG00000078304	Q13362	PPP2R5C	Serine/threonine-protein phosphatase 2A 56 kDa regulatory subunit gamma isoform	hsa04261(Adrenergic signaling in cardiomyocytes );hsa04114(Oocyte meiosis );hsa04071(Sphingolipid signaling pathway );hsa05165(Human papillomavirus infection );hsa04152(AMPK signaling pathway );hsa03015(mRNA surveillance pathway );hsa04728(Dopaminergic synapse );hsa04151(PI3K-Akt signaling pathway )	0.95162	0.279208	-0.125362	0.0812	NDEPs_NDEGs	no	non Ubi	0.769433	0.60639	-0.0322997	-0.1171	NDEPs_NDEGs	no	non Ubi
ENSG00000159692	Q13363	CTBP1	C-terminal-binding protein 1	hsa04330(Notch signaling pathway );hsa05200(Pathways in cancer );hsa04310(Wnt signaling pathway );hsa05220(Chronic myeloid leukemia )	0.62464	2.89e-06	-0.687883	-0.2414	DEPs_NDEGs	Ubi	non sig	2.5e-05	0.60977	-0.510801	0.1453	NDEPs_NDEGs	Ubi	non sig
ENSG00000166333	Q13418	ILK	Integrin-linked protein kinase	hsa04360(Axon guidance );hsa05100(Bacterial invasion of epithelial cells );hsa05131(Shigellosis );hsa05213(Endometrial cancer );hsa03320(PPAR signaling pathway );hsa04510(Focal adhesion )	0.12455	0.0233749	0.938998	0.4604	DEPs_NDEGs	Ubi	Ubi_down	0.010383	0.73066	1.18499	-0.2128	DEPs_NDEGs	Ubi	Ubi_up
ENSG00000067900	Q13464	ROCK1	Rho-associated protein kinase 1	hsa04024(cAMP signaling pathway );hsa05206(MicroRNAs in cancer );hsa04510(Focal adhesion );hsa05131(Shigellosis );hsa04670(Leukocyte transendothelial migration );hsa04921(Oxytocin signaling pathway );hsa05205(Proteoglycans in cancer );hsa05163(Human cytomegalovirus infection );hsa04062(Chemokine signaling pathway );hsa05135(Yersinia infection );hsa04611(Platelet activation );hsa04530(Tight juncti…	0.18926	0.0135582	0.364272	0.4736	NDEPs_NDEGs	no	non Ubi	0.00794718	0.32753	0.406629	0.3356	NDEPs_NDEGs	no	non Ubi
ENSG00000101096	Q13469	NFATC2	Nuclear factor of activated T-cells, cytoplasmic 2	hsa04022(cGMP-PKG signaling pathway );hsa04360(Axon guidance );hsa04660(T cell receptor signaling pathway );hsa05170(Human immunodeficiency virus 1 infection );hsa04921(Oxytocin signaling pathway );hsa05161(Hepatitis B );hsa05167(Kaposi sarcoma-associated herpesvirus infection );hsa04218(Cellular senescence );hsa05235(PD-L1 expression and PD-1 checkpoint pathway in cancer );hsa04662(B cell recept…	0.00026042	0.402963	0.397132	1.4479	NDEPs_DEGs	no	non Ubi	0.519866	0.6128	0.300694	-0.6076	NDEPs_NDEGs	no	non Ubi
ENSG00000141646	Q13485	SMAD4	Mothers against decapentaplegic homolog 4	hsa04068(FoxO signaling pathway );hsa05220(Chronic myeloid leukemia );hsa05200(Pathways in cancer );hsa04933(AGE-RAGE signaling pathway in diabetic complications );hsa04110(Cell cycle );hsa05161(Hepatitis B );hsa04659(Th17 cell differentiation );hsa05225(Hepatocellular carcinoma );hsa04550(Signaling pathways regulating pluripotency of stem cells );hsa04310(Wnt signaling pathway );hsa04520(Adheren…	0.99984	0.0001189	-0.916962	-0.0003	DEPs_NDEGs	no	non Ubi	0.00014474	0.21305	-0.811956	-0.23	DEPs_NDEGs	no	non Ubi
ENSG00000187840	Q13541	EIF4EBP1	Eukaryotic translation initiation factor 4E-binding protein 1	hsa05231(Choline metabolism in cancer );hsa04066(HIF-1 signaling pathway );hsa05221(Acute myeloid leukemia );hsa04211(Longevity regulating pathway );hsa05207(Chemical carcinogenesis - receptor activation );hsa04012(ErbB signaling pathway );hsa04151(PI3K-Akt signaling pathway );hsa05163(Human cytomegalovirus infection );hsa04150(mTOR signaling pathway );hsa04910(Insulin signaling pathway );hsa0415…	0.86211	0.143137	-0.343445	0.1895	NDEPs_NDEGs	no	non Ubi	0.81842	0.071134	-0.0448102	0.7969	NDEPs_NDEGs	no	non Ubi
ENSG00000137275	Q13546	RIPK1	Receptor-interacting serine/threonine-protein kinase 1	hsa05160(Hepatitis C );hsa04210(Apoptosis );hsa05163(Human cytomegalovirus infection );hsa04621(NOD-like receptor signaling pathway );hsa04936(Alcoholic liver disease );hsa04064(NF-kappa B signaling pathway );hsa05169(Epstein-Barr virus infection );hsa05131(Shigellosis );hsa04668(TNF signaling pathway );hsa04217(Necroptosis );hsa04622(RIG-I-like receptor signaling pathway );hsa04623(Cytosolic DNA…	0.84568	0.5589	-0.108067	-0.1155	NDEPs_NDEGs	no	non Ubi	0.638825	0.13125	-0.0718181	-0.2632	NDEPs_NDEGs	no	non Ubi
ENSG00000148660	Q13555	CAMK2G	Calcium/calmodulin-dependent protein kinase type II subunit gamma	hsa04360(Axon guidance );hsa04114(Oocyte meiosis );hsa04024(cAMP signaling pathway );hsa04922(Glucagon signaling pathway );hsa04934(Cushing syndrome );hsa04261(Adrenergic signaling in cardiomyocytes );hsa05214(Glioma );hsa04971(Gastric acid secretion );hsa05200(Pathways in cancer );hsa04012(ErbB signaling pathway );hsa04750(Inflammatory mediator regulation of TRP channels );hsa04740(Olfactory tra…	0.050209	0.000280406	0.350545	0.5363	NDEPs_NDEGs	Ubi	Ubi_up	0.00307377	3.37e-06	0.338723	0.8955	NDEPs_NDEGs	Ubi	non sig
ENSG00000145349	Q13557	CAMK2D	Calcium/calmodulin-dependent protein kinase type II subunit delta	hsa04722(Neurotrophin signaling pathway );hsa04114(Oocyte meiosis );hsa04066(HIF-1 signaling pathway );hsa04911(Insulin secretion );hsa04024(cAMP signaling pathway );hsa04971(Gastric acid secretion );hsa05152(Tuberculosis );hsa05415(Diabetic cardiomyopathy );hsa05214(Glioma );hsa05200(Pathways in cancer );hsa04012(ErbB signaling pathway );hsa04740(Olfactory transduction );hsa04720(Long-term poten…	0.07318	0.0169886	0.286904	0.4653	NDEPs_NDEGs	Ubi	Ubi_up_down	0.397234	0.35056	0.106445	-0.2561	NDEPs_NDEGs	Ubi	Ubi_up_down
ENSG00000055130	Q13616	CUL1	Cullin-1	hsa04114(Oocyte meiosis );hsa05131(Shigellosis );hsa04710(Circadian rhythm );hsa04340(Hedgehog signaling pathway );hsa04141(Protein processing in endoplasmic reticulum );hsa04110(Cell cycle );hsa05200(Pathways in cancer );hsa04310(Wnt signaling pathway );hsa04120(Ubiquitin mediated proteolysis );hsa05170(Human immunodeficiency virus 1 infection );hsa04350(TGF-beta signaling pathway )	0.0042789	0.684561	-0.031708	0.4827	NDEPs_NDEGs	no	non Ubi	0.320167	0.13189	-0.0802659	0.2581	NDEPs_NDEGs	no	non Ubi
ENSG00000143514	Q13625	TP53BP2	Apoptosis-stimulating of p53 protein 2	hsa04390(Hippo signaling pathway )	0.90107	0.0343472	-0.466514	0.1104	NDEPs_NDEGs	no	non Ubi	0.92371	0.3014	-0.0148464	-0.3701	NDEPs_NDEGs	no	non Ubi
ENSG00000022267	Q13642	FHL1	Four and a half LIM domains protein 1	hsa04630(JAK-STAT signaling pathway )	0.00017071	0.108431	1.35696	1.5614	NDEPs_DEGs	no	non Ubi	0.0806802	0.042784	1.60074	1.1006	NDEPs_DEGs	no	non Ubi
ENSG00000135424	Q13683	ITGA7	Integrin alpha-7	hsa05412(Arrhythmogenic right ventricular cardiomyopathy );hsa04151(PI3K-Akt signaling pathway );hsa05414(Dilated cardiomyopathy );hsa04512(ECM-receptor interaction );hsa04510(Focal adhesion );hsa04810(Regulation of actin cytoskeleton );hsa05165(Human papillomavirus infection );hsa05410(Hypertrophic cardiomyopathy )	1.61e-07	0.109642	1.75916	2.6706	NDEPs_DEGs	no	non Ubi	0.103838	6.45e-17	1.82261	3.3941	NDEPs_DEGs	no	non Ubi
ENSG00000196878	Q13751	LAMB3	Laminin subunit beta-3	hsa04512(ECM-receptor interaction );hsa05222(Small cell lung cancer );hsa05200(Pathways in cancer );hsa04510(Focal adhesion );hsa05145(Toxoplasmosis );hsa05146(Amoebiasis );hsa05165(Human papillomavirus infection );hsa04151(PI3K-Akt signaling pathway )	0.98617	0.302469	0.212782	0.05	NDEPs_NDEGs	no	non Ubi	0.980654	0.017613	-0.00483696	-2.7204	NDEPs_DEGs	no	non Ubi
ENSG00000058085	Q13753	LAMC2	Laminin subunit gamma-2	hsa05146(Amoebiasis );hsa04151(PI3K-Akt signaling pathway );hsa05165(Human papillomavirus infection );hsa05145(Toxoplasmosis );hsa04512(ECM-receptor interaction );hsa05200(Pathways in cancer );hsa05222(Small cell lung cancer );hsa04510(Focal adhesion )	3.05e-06	0.403776	1.10737	-3.3647	NDEPs_DEGs	no	non Ubi	0.619098	0.00013053	0.557885	-2.8459	NDEPs_DEGs	no	non Ubi
ENSG00000144668	Q13797	ITGA9	Integrin alpha-9	hsa04810(Regulation of actin cytoskeleton );hsa04512(ECM-receptor interaction );hsa04510(Focal adhesion );hsa04514(Cell adhesion molecules );hsa05410(Hypertrophic cardiomyopathy );hsa04151(PI3K-Akt signaling pathway );hsa05165(Human papillomavirus infection );hsa05414(Dilated cardiomyopathy );hsa05412(Arrhythmogenic right ventricular cardiomyopathy )	0.0104	0.591847	0.231776	1.5069	NDEPs_DEGs	no	non Ubi	0.465661	0.065258	0.359305	1.2579	NDEPs_NDEGs	Ubi	non sig
ENSG00000107263	Q13905	RAPGEF1	Rap guanine nucleotide exchange factor 1	hsa04910(Insulin signaling pathway );hsa05211(Renal cell carcinoma );hsa04510(Focal adhesion );hsa04015(Rap1 signaling pathway );hsa04722(Neurotrophin signaling pathway )	0.017078	0.224313	1.85818	0.6768	NDEPs_NDEGs	no	non Ubi	0.252159	0.96055	1.64402	0.048	NDEPs_NDEGs	no	non Ubi
ENSG00000173402	Q14118	DAG1	Dystroglycan	hsa05412(Arrhythmogenic right ventricular cardiomyopathy );hsa05410(Hypertrophic cardiomyopathy );hsa05416(Viral myocarditis );hsa04512(ECM-receptor interaction );hsa05414(Dilated cardiomyopathy )	0.91173	0.0159205	1.23853	0.1855	DEPs_NDEGs	Ubi	Ubi_up	0.0137388	0.95993	1.29913	0.0829	DEPs_NDEGs	Ubi	Ubi_up
ENSG00000180900	Q14160	SCRIB	Protein scribble homolog	hsa04390(Hippo signaling pathway );hsa05203(Viral carcinogenesis );hsa05165(Human papillomavirus infection );hsa04530(Tight junction )	0.034936	0.000446935	-0.4711	-0.6177	NDEPs_NDEGs	no	non Ubi	0.00467848	0.060119	-0.436269	-0.7495	NDEPs_NDEGs	no	non Ubi
ENSG00000150760	Q14185	DOCK1	Dedicator of cytokinesis protein 1	hsa04666(Fc gamma R-mediated phagocytosis );hsa05135(Yersinia infection );hsa05131(Shigellosis );hsa04510(Focal adhesion );hsa04810(Regulation of actin cytoskeleton );hsa05100(Bacterial invasion of epithelial cells )	0.97089	0.0155032	-0.281828	0.0166	NDEPs_NDEGs	no	non Ubi	0.494226	0.91578	0.102652	0.0744	NDEPs_NDEGs	no	non Ubi
ENSG00000198176	Q14186	TFDP1	Transcription factor Dp-1	hsa04110(Cell cycle );hsa04350(TGF-beta signaling pathway )	0.57119	0.824595	-0.0430142	-0.2689	NDEPs_NDEGs	no	non Ubi	0.105141	0.43188	0.329086	-0.2519	NDEPs_NDEGs	no	non Ubi
ENSG00000121060	Q14258	TRIM25	E3 ubiquitin/ISG15 ligase TRIM25	hsa05164(Influenza A );hsa04064(NF-kappa B signaling pathway );hsa04622(RIG-I-like receptor signaling pathway )	1.76e-07	0.000933346	-0.378143	-1.3768	NDEPs_DEGs	Ubi	Ubi_up_down	0.0143517	7.56e-05	-0.228665	-0.8244	NDEPs_NDEGs	Ubi	Ubi_down
ENSG00000128591	Q14315	FLNC	Filamin-C	hsa05205(Proteoglycans in cancer );hsa05132(Salmonella infection );hsa04010(MAPK signaling pathway );hsa04510(Focal adhesion )	0.11749	0.141974	1.09055	0.6711	NDEPs_NDEGs	Ubi	non sig	0.0788939	0.0478	1.51464	0.8262	NDEPs_NDEGs	Ubi	non sig
ENSG00000180340	Q14332	FZD2	Frizzled-2	hsa04916(Melanogenesis );hsa05217(Basal cell carcinoma );hsa04150(mTOR signaling pathway );hsa04550(Signaling pathways regulating pluripotency of stem cells );hsa04310(Wnt signaling pathway );hsa05022(Pathways of neurodegeneration - multiple diseases );hsa05226(Gastric cancer );hsa05225(Hepatocellular carcinoma );hsa05224(Breast cancer );hsa04934(Cushing syndrome );hsa05010(Alzheimer disease );hs…	0.43825	0.0590085	-0.668111	-0.4213	NDEPs_NDEGs	no	non Ubi	0.770397	0.51046	-0.0779472	0.5505	NDEPs_NDEGs	no	non Ubi
ENSG00000112640	Q14738	PPP2R5D	Serine/threonine-protein phosphatase 2A 56 kDa regulatory subunit delta isoform	hsa04261(Adrenergic signaling in cardiomyocytes );hsa04151(PI3K-Akt signaling pathway );hsa04114(Oocyte meiosis );hsa04728(Dopaminergic synapse );hsa04152(AMPK signaling pathway );hsa04071(Sphingolipid signaling pathway );hsa03015(mRNA surveillance pathway );hsa05165(Human papillomavirus infection )	0.95162	1.49e-05	-0.794325	-0.0574	DEPs_NDEGs	Ubi	non sig	0.0137341	0.76468	-0.463503	-0.1789	NDEPs_NDEGs	Ubi	Ubi_down
ENSG00000138378	Q14765	STAT4	Signal transducer and activator of transcription 4	hsa04658(Th1 and Th2 cell differentiation );hsa04630(JAK-STAT signaling pathway );hsa05161(Hepatitis B );hsa04217(Necroptosis );hsa05321(Inflammatory bowel disease );hsa05200(Pathways in cancer )	0.072759	0.139608	0.751855	0.5797	NDEPs_NDEGs	no	non Ubi	0.190292	0.11183	0.645726	-1.3852	NDEPs_NDEGs	no	non Ubi
ENSG00000049323	Q14766	LTBP1	Latent-transforming growth factor beta-binding protein 1	hsa04350(TGF-beta signaling pathway )	0.43761	0.0128477	1.32223	0.533	DEPs_NDEGs	no	non Ubi	0.0100033	0.0025618	1.42537	1.5873	DEPs_DEGs	no	non Ubi
ENSG00000100968	Q14934	NFATC4	Nuclear factor of activated T-cells, cytoplasmic 4	hsa05163(Human cytomegalovirus infection );hsa05167(Kaposi sarcoma-associated herpesvirus infection );hsa05166(Human T-cell leukemia virus 1 infection );hsa04310(Wnt signaling pathway );hsa04360(Axon guidance );hsa04625(C-type lectin receptor signaling pathway );hsa04218(Cellular senescence );hsa04022(cGMP-PKG signaling pathway );hsa04921(Oxytocin signaling pathway );hsa05161(Hepatitis B );hsa051…	0.0067076	0.00234567	-0.578813	0.5957	NDEPs_NDEGs	no	non Ubi	0.0623614	1.06e-13	-0.379342	0.8124	NDEPs_NDEGs	no	non Ubi
ENSG00000101333	Q15147	PLCB4	1-phosphatidylinositol 4,5-bisphosphate phosphodiesterase beta-4	hsa04015(Rap1 signaling pathway );hsa04961(Endocrine and other factor-regulated calcium reabsorption );hsa04935(Growth hormone synthesis, secretion and action );hsa05415(Diabetic cardiomyopathy );hsa04070(Phosphatidylinositol signaling system );hsa04071(Sphingolipid signaling pathway );hsa04261(Adrenergic signaling in cardiomyocytes );hsa04020(Calcium signaling pathway );hsa05016(Huntington disea…	0.95635	0.0408709	-0.374505	-0.0653	NDEPs_NDEGs	Ubi	non sig	0.122835	0.11243	-0.3743	-1.0247	NDEPs_NDEGs	Ubi	non sig
ENSG00000066027	Q15172	PPP2R5A	Serine/threonine-protein phosphatase 2A 56 kDa regulatory subunit alpha isoform	hsa04114(Oocyte meiosis );hsa05165(Human papillomavirus infection );hsa04071(Sphingolipid signaling pathway );hsa04261(Adrenergic signaling in cardiomyocytes );hsa04728(Dopaminergic synapse );hsa03015(mRNA surveillance pathway );hsa04151(PI3K-Akt signaling pathway );hsa04152(AMPK signaling pathway )	0.3298	0.383558	-0.153471	0.3944	NDEPs_NDEGs	no	non Ubi	0.0825476	0.64943	-0.710615	-0.3617	NDEPs_NDEGs	no	non Ubi
ENSG00000068971	Q15173	PPP2R5B	Serine/threonine-protein phosphatase 2A 56 kDa regulatory subunit beta isoform	hsa04071(Sphingolipid signaling pathway );hsa04728(Dopaminergic synapse );hsa04261(Adrenergic signaling in cardiomyocytes );hsa04114(Oocyte meiosis );hsa04152(AMPK signaling pathway );hsa04151(PI3K-Akt signaling pathway );hsa05165(Human papillomavirus infection );hsa03015(mRNA surveillance pathway )	0.95162	0.0235175	-0.469512	-0.0691	NDEPs_NDEGs	no	non Ubi	0.0156086	0.8672	-0.467807	0.1656	NDEPs_NDEGs	no	non Ubi
ENSG00000155903	Q15283	RASA2	Ras GTPase-activating protein 2	hsa04010(MAPK signaling pathway );hsa05203(Viral carcinogenesis );hsa04014(Ras signaling pathway )	0.25912	0.242937	0.20475	0.2517	NDEPs_NDEGs	no	non Ubi	0.523723	0.96055	0.0980697	-0.0945	NDEPs_NDEGs	no	non Ubi
ENSG00000131899	Q15334	LLGL1	Lethal(2) giant larvae protein homolog 1	hsa04530(Tight junction );hsa04390(Hippo signaling pathway );hsa05165(Human papillomavirus infection )	0.95162	6.46e-06	-0.973004	-0.0418	DEPs_NDEGs	no	non Ubi	0.0774879	0.96055	-0.507934	0.0576	NDEPs_NDEGs	no	non Ubi
ENSG00000106615	Q15382	RHEB	GTP-binding protein Rheb	hsa04218(Cellular senescence );hsa04714(Thermogenesis );hsa04072(Phospholipase D signaling pathway );hsa05163(Human cytomegalovirus infection );hsa04919(Thyroid hormone signaling pathway );hsa04910(Insulin signaling pathway );hsa04211(Longevity regulating pathway );hsa04140(Autophagy - animal );hsa04151(PI3K-Akt signaling pathway );hsa05231(Choline metabolism in cancer );hsa04152(AMPK signaling p…	0.024566	0.0626348	0.319016	0.5312	NDEPs_NDEGs	no	non Ubi	0.223221	0.0316	0.15856	0.4963	NDEPs_NDEGs	no	non Ubi
ENSG00000117676	Q15418	RPS6KA1	Ribosomal protein S6 kinase alpha-1	hsa04722(Neurotrophin signaling pathway );hsa04720(Long-term potentiation );hsa04010(MAPK signaling pathway );hsa04914(Progesterone-mediated oocyte maturation );hsa05135(Yersinia infection );hsa05207(Chemical carcinogenesis - receptor activation );hsa04114(Oocyte meiosis );hsa04714(Thermogenesis );hsa04931(Insulin resistance );hsa04150(mTOR signaling pathway )	2.19e-05	0.00012152	-0.621222	-1.6352	DEPs_DEGs	Ubi	non sig	0.0172644	2.98e-07	-0.735999	-1.8391	DEPs_DEGs	Ubi	non sig
ENSG00000102871	Q15628	TRADD	Tumor necrosis factor receptor type 1-associated DEATH domain protein	hsa05169(Epstein-Barr virus infection );hsa05162(Measles );hsa05160(Hepatitis C );hsa04622(RIG-I-like receptor signaling pathway );hsa04071(Sphingolipid signaling pathway );hsa05152(Tuberculosis );hsa05165(Human papillomavirus infection );hsa05170(Human immunodeficiency virus 1 infection );hsa05131(Shigellosis );hsa04668(TNF signaling pathway );hsa05164(Influenza A );hsa04920(Adipocytokine signal…	0.95162	0.700138	-0.0530476	0.106	NDEPs_NDEGs	no	non Ubi	0.822305	0.96055	0.0345547	0.0829	NDEPs_NDEGs	no	non Ubi
ENSG00000065534	Q15746	MYLK	Myosin light chain kinase, smooth muscle	hsa04510(Focal adhesion );hsa04971(Gastric acid secretion );hsa04270(Vascular smooth muscle contraction );hsa04022(cGMP-PKG signaling pathway );hsa04371(Apelin signaling pathway );hsa04921(Oxytocin signaling pathway );hsa04020(Calcium signaling pathway );hsa04810(Regulation of actin cytoskeleton );hsa04611(Platelet activation )	8.92e-40	0.0248816	1.08691	3.1977	DEPs_DEGs	Ubi	Ubi_up	0.0115537	1.33e-12	1.38349	2.8339	DEPs_DEGs	Ubi	non sig
ENSG00000100324	Q15750	TAB1	TGF-beta-activated kinase 1 and MAP3K7-binding protein 1	hsa05132(Salmonella infection );hsa04064(NF-kappa B signaling pathway );hsa04620(Toll-like receptor signaling pathway );hsa05417(Lipid and atherosclerosis );hsa05145(Toxoplasmosis );hsa05135(Yersinia infection );hsa05170(Human immunodeficiency virus 1 infection );hsa05169(Epstein-Barr virus infection );hsa05140(Leishmaniasis );hsa05161(Hepatitis B );hsa05131(Shigellosis );hsa04380(Osteoclast diff…	0.6723	0.00901993	-0.28863	0.1723	NDEPs_NDEGs	no	non Ubi	0.18907	0.13342	-0.112856	0.3488	NDEPs_NDEGs	no	non Ubi
ENSG00000175387	Q15796	SMAD2	Mothers against decapentaplegic homolog 2	hsa04926(Relaxin signaling pathway );hsa05200(Pathways in cancer );hsa05166(Human T-cell leukemia virus 1 infection );hsa05415(Diabetic cardiomyopathy );hsa04218(Cellular senescence );hsa04110(Cell cycle );hsa04933(AGE-RAGE signaling pathway in diabetic complications );hsa04371(Apelin signaling pathway );hsa04390(Hippo signaling pathway );hsa04659(Th17 cell differentiation );hsa05321(Inflammatory…	0.03816	0.339511	-0.159918	0.4998	NDEPs_NDEGs	no	non Ubi	0.147465	0.21529	-0.403181	0.1939	NDEPs_NDEGs	no	non Ubi
ENSG00000170365	Q15797	SMAD1	Mothers against decapentaplegic homolog 1	hsa04390(Hippo signaling pathway );hsa05202(Transcriptional misregulation in cancer );hsa04550(Signaling pathways regulating pluripotency of stem cells );hsa04350(TGF-beta signaling pathway )	0.66413	0.534734	-0.114611	0.2895	NDEPs_NDEGs	no	non Ubi	0.0188672	0.89259	-0.464738	0.1554	NDEPs_NDEGs	no	non Ubi
ENSG00000118046	Q15831	STK11	Serine/threonine-protein kinase STK11	hsa04211(Longevity regulating pathway );hsa04151(PI3K-Akt signaling pathway );hsa04150(mTOR signaling pathway );hsa04140(Autophagy - animal );hsa04530(Tight junction );hsa04920(Adipocytokine signaling pathway );hsa04068(FoxO signaling pathway );hsa04152(AMPK signaling pathway )	0.8452	0.652634	-0.0895373	0.1394	NDEPs_NDEGs	no	non Ubi	0.24367	0.14085	-0.234846	0.3343	NDEPs_NDEGs	no	non Ubi
ENSG00000159840	Q15942	ZYX	Zyxin	hsa04510(Focal adhesion )	0.61543	0.27281	0.407364	0.3189	NDEPs_NDEGs	Ubi	non sig	0.155081	0.96055	0.52892	0.0627	NDEPs_NDEGs	Ubi	non sig
ENSG00000205250	Q16254	E2F4	Transcription factor E2F4	hsa04350(TGF-beta signaling pathway );hsa04218(Cellular senescence );hsa04110(Cell cycle )	0.78068	0.0605851	-1.00751	-0.151	NDEPs_NDEGs	no	non Ubi	0.0687443	0.922	-0.818184	-0.0681	NDEPs_NDEGs	no	non Ubi
ENSG00000112769	Q16363	LAMA4	Laminin subunit alpha-4	hsa05146(Amoebiasis );hsa05165(Human papillomavirus infection );hsa04510(Focal adhesion );hsa05145(Toxoplasmosis );hsa05143(African trypanosomiasis );hsa04151(PI3K-Akt signaling pathway );hsa04512(ECM-receptor interaction );hsa05200(Pathways in cancer );hsa05222(Small cell lung cancer )	2.61e-05	0.0071368	2.01064	1.6954	DEPs_DEGs	no	non Ubi	0.00499037	0.0013084	2.29358	1.859	DEPs_DEGs	no	non Ubi
ENSG00000123143	Q16512	PKN1	Serine/threonine-protein kinase N1	hsa05135(Yersinia infection );hsa04151(PI3K-Akt signaling pathway );hsa04621(NOD-like receptor signaling pathway );hsa05132(Salmonella infection )	0.0030265	0.992595	0.00144005	0.6868	NDEPs_NDEGs	no	non Ubi	0.281811	0.0023574	-0.165794	0.571	NDEPs_NDEGs	no	non Ubi
ENSG00000065243	Q16513	PKN2	Serine/threonine-protein kinase N2	hsa05135(Yersinia infection );hsa04621(NOD-like receptor signaling pathway );hsa04151(PI3K-Akt signaling pathway )	0.95162	0.0124204	-0.242447	0.0835	NDEPs_NDEGs	no	non Ubi	0.00113495	0.86625	-0.381652	-0.1011	NDEPs_NDEGs	no	non Ubi
ENSG00000154001	Q16537	PPP2R5E	Serine/threonine-protein phosphatase 2A 56 kDa regulatory subunit epsilon isoform	hsa04728(Dopaminergic synapse );hsa04152(AMPK signaling pathway );hsa03015(mRNA surveillance pathway );hsa04151(PI3K-Akt signaling pathway );hsa04114(Oocyte meiosis );hsa04261(Adrenergic signaling in cardiomyocytes );hsa05165(Human papillomavirus infection );hsa04071(Sphingolipid signaling pathway )	0.95162	0.832637	-0.0195875	-0.0303	NDEPs_NDEGs	no	non Ubi	0.0640512	0.867	-0.197238	-0.0858	NDEPs_NDEGs	no	non Ubi
ENSG00000112062	Q16539	MAPK14	Mitogen-activated protein kinase 14	hsa04917(Prolactin signaling pathway );hsa04380(Osteoclast differentiation );hsa05135(Yersinia infection );hsa05167(Kaposi sarcoma-associated herpesvirus infection );hsa04714(Thermogenesis );hsa05145(Toxoplasmosis );hsa04932(Non-alcoholic fatty liver disease );hsa01522(Endocrine resistance );hsa05132(Salmonella infection );hsa05022(Pathways of neurodegeneration - multiple diseases );hsa05415(Diab…	0.98628	0.063156	-0.243704	0.0178	NDEPs_NDEGs	no	non Ubi	0.793844	0.86054	0.0480993	-0.0916	NDEPs_NDEGs	no	non Ubi
ENSG00000105401	Q16543	CDC37	Hsp90 co-chaperone Cdc37	hsa04151(PI3K-Akt signaling pathway )	0.90326	0.0127519	-0.272782	0.1447	NDEPs_NDEGs	no	non Ubi	0.281283	0.046426	0.189147	0.3321	NDEPs_NDEGs	no	non Ubi
ENSG00000150281	Q16619	CTF1	Cardiotrophin-1	hsa04630(JAK-STAT signaling pathway );hsa04060(Cytokine-cytokine receptor interaction )	0.0028067	0.421551	-0.204147	0.9958	NDEPs_NDEGs	no	non Ubi	0.656928	5.55e-05	0.0904635	1.3094	NDEPs_DEGs	no	non Ubi
ENSG00000114738	Q16644	MAPKAPK3	MAP kinase-activated protein kinase 3	hsa04010(MAPK signaling pathway );hsa04370(VEGF signaling pathway )	0.63758	0.985258	-0.00832278	0.2245	NDEPs_NDEGs	no	non Ubi	0.626164	0.98932	0.245714	0.0041	NDEPs_NDEGs	no	non Ubi
ENSG00000053747	Q16787	LAMA3	Laminin subunit alpha-3	hsa05165(Human papillomavirus infection );hsa05222(Small cell lung cancer );hsa05146(Amoebiasis );hsa05145(Toxoplasmosis );hsa04151(PI3K-Akt signaling pathway );hsa05200(Pathways in cancer );hsa04512(ECM-receptor interaction );hsa04510(Focal adhesion )	0.066853	0.106419	1.0225	-0.8114	NDEPs_NDEGs	no	non Ubi	0.097743	0.39029	1.06541	-0.647	NDEPs_NDEGs	no	non Ubi
ENSG00000100889	Q16822	PCK2	Phosphoenolpyruvate carboxykinase [GTP], mitochondrial	hsa04910(Insulin signaling pathway );hsa00620(Pyruvate metabolism );hsa04920(Adipocytokine signaling pathway );hsa04922(Glucagon signaling pathway );hsa04151(PI3K-Akt signaling pathway );hsa04068(FoxO signaling pathway );hsa03320(PPAR signaling pathway );hsa04931(Insulin resistance );hsa04152(AMPK signaling pathway );hsa04964(Proximal tubule bicarbonate reclamation );hsa00010(Glycolysis / Glucone…	0.00037505	0.950311	0.0432528	-1.0831	NDEPs_DEGs	no	non Ubi	0.747397	2.04e-07	-0.211154	-1.4024	NDEPs_DEGs	no	non Ubi
ENSG00000150893	Q5SZK8	FREM2	FRAS1-related extracellular matrix protein 2	hsa04512(ECM-receptor interaction )	1.46e-11	0.000627687	-1.12136	-4.5614	DEPs_DEGs	no	non Ubi	0.0162003	5.66e-17	-1.62027	-5.6991	DEPs_DEGs	no	non Ubi
ENSG00000168907	Q68DD2	PLA2G4F	Cytosolic phospholipase A2 zeta	hsa04217(Necroptosis );hsa00590(Arachidonic acid metabolism );hsa05231(Choline metabolism in cancer );hsa04270(Vascular smooth muscle contraction );hsa04014(Ras signaling pathway );hsa00591(Linoleic acid metabolism );hsa04724(Glutamatergic synapse );hsa04611(Platelet activation );hsa00564(Glycerophospholipid metabolism );hsa04913(Ovarian steroidogenesis );hsa00592(alpha-Linolenic acid metabolism …	0.97147	0.0571786	0.384901	-0.1123	NDEPs_NDEGs	no	non Ubi	0.192738	3.9e-06	-1.33661	-7.6053	NDEPs_DEGs	no	non Ubi
ENSG00000106483	Q6FHJ7	SFRP4	Secreted frizzled-related protein 4	hsa04310(Wnt signaling pathway )	1.55e-06	0.692547	-0.134577	-2.0468	NDEPs_DEGs	no	non Ubi	0.120333	0.96055	0.794295	-0.1042	NDEPs_NDEGs	no	non Ubi
ENSG00000073350	Q6P1M3	LLGL2	LLGL scribble cell polarity complex component 2	hsa04390(Hippo signaling pathway );hsa05165(Human papillomavirus infection );hsa04530(Tight junction )	4.48e-08	0.0197986	-0.280823	-1.7517	NDEPs_DEGs	no	non Ubi	0.101556	1.63e-08	-1.08911	-2.698	NDEPs_DEGs	no	non Ubi
ENSG00000196159	Q6V0I7	FAT4	Protocadherin Fat 4	hsa04392(Hippo signaling pathway - multiple species )	0.068751	0.785224	0.0396043	0.7453	NDEPs_NDEGs	no	non Ubi	0.403397	0.03787	0.11133	0.6707	NDEPs_NDEGs	no	non Ubi
ENSG00000187720	Q6ZMP0	THSD4	Thrombospondin type-1 domain-containing protein 4	hsa04350(TGF-beta signaling pathway )	0.039751	0.318217	1.53381	-1.4408	NDEPs_DEGs	no	non Ubi	0.389197	0.013982	1.19252	-1.0811	NDEPs_DEGs	no	non Ubi
ENSG00000155629	Q6ZUJ8	PIK3AP1	Phosphoinositide 3-kinase adapter protein 1	hsa04151(PI3K-Akt signaling pathway );hsa04662(B cell receptor signaling pathway )	5.07e-14	0.00171847	1.1505	2.3068	DEPs_DEGs	no	non Ubi	0.308105	0.77669	0.359267	-0.4134	NDEPs_NDEGs	no	non Ubi
ENSG00000160551	Q7L7X3	TAOK1	Serine/threonine-protein kinase TAO1	hsa04010(MAPK signaling pathway )	0.15037	0.59419	-0.092781	-0.4371	NDEPs_NDEGs	no	non Ubi	0.721975	1.32e-08	0.0584991	-0.8276	NDEPs_NDEGs	no	non Ubi
ENSG00000173542	Q7L9L4	MOB1B	MOB kinase activator 1B	hsa04390(Hippo signaling pathway );hsa04392(Hippo signaling pathway - multiple species )	0.87772	0.0195493	-0.269345	-0.1648	NDEPs_NDEGs	no	non Ubi	0.12864	0.064939	-0.2368	-0.622	NDEPs_NDEGs	no	non Ubi
ENSG00000039319	Q7Z3T8	ZFYVE16	Zinc finger FYVE domain-containing protein 16	hsa04144(Endocytosis );hsa04350(TGF-beta signaling pathway )	0.20795	0.252253	-0.135993	-0.4658	NDEPs_NDEGs	Ubi	non sig	0.551032	0.020143	-0.0585389	-0.584	NDEPs_NDEGs	Ubi	Ubi_down
ENSG00000143869	Q7Z4P5	GDF7	Growth/differentiation factor 7	hsa04350(TGF-beta signaling pathway );hsa04060(Cytokine-cytokine receptor interaction );hsa04360(Axon guidance );hsa04390(Hippo signaling pathway )	5.56e-19	0.0367053	0.726476	-5.7963	DEPs_DEGs	no	non Ubi	0.0872345	1.05e-18	0.536821	-5.6793	NDEPs_DEGs	no	non Ubi
ENSG00000146122	Q86T65	DAAM2	Disheveled-associated activator of morphogenesis 2	hsa04310(Wnt signaling pathway )	0.37901	0.894774	0.0586602	0.4718	NDEPs_NDEGs	no	non Ubi	0.273247	0.83033	0.551009	-0.2655	NDEPs_NDEGs	no	non Ubi
ENSG00000138759	Q86XX4	FRAS1	Extracellular matrix protein FRAS1	hsa04512(ECM-receptor interaction )	8.19e-06	0.00173577	-0.68227	-2.9719	DEPs_DEGs	no	non Ubi	0.0972183	6.75e-08	-1.16699	-3.683	NDEPs_DEGs	no	non Ubi
ENSG00000082805	Q8IUD2	ERC1	ELKS/Rab6-interacting/CAST family member 1	hsa04064(NF-kappa B signaling pathway )	0.24882	0.000323154	-0.390246	-0.4962	NDEPs_NDEGs	no	non Ubi	0.00659658	9.36e-06	-0.278672	-0.8275	NDEPs_NDEGs	Ubi	Ubi_down
ENSG00000011566	Q8IVH8	MAP4K3	Mitogen-activated protein kinase kinase kinase kinase 3	hsa04010(MAPK signaling pathway )	0.83984	0.892557	-0.0227364	0.1406	NDEPs_NDEGs	no	non Ubi	0.0129215	0.99475	-0.411965	0.002	NDEPs_NDEGs	no	non Ubi
ENSG00000141564	Q8N122	RPTOR	Regulatory-associated protein of mTOR	hsa04211(Longevity regulating pathway );hsa04152(AMPK signaling pathway );hsa04140(Autophagy - animal );hsa04910(Insulin signaling pathway );hsa04136(Autophagy - other );hsa04150(mTOR signaling pathway );hsa04151(PI3K-Akt signaling pathway );hsa05131(Shigellosis );hsa04213(Longevity regulating pathway - multiple species );hsa05206(MicroRNAs in cancer );hsa04714(Thermogenesis )	0.95162	0.0114191	-0.289972	-0.0563	NDEPs_NDEGs	no	non Ubi	0.000969757	0.79971	-0.360115	-0.1489	NDEPs_NDEGs	no	non Ubi
ENSG00000105229	Q8N2W9	PIAS4	E3 SUMO-protein ligase PIAS4	hsa04630(JAK-STAT signaling pathway );hsa04064(NF-kappa B signaling pathway );hsa05418(Fluid shear stress and atherosclerosis );hsa04120(Ubiquitin mediated proteolysis )	0.95162	0.0104319	-0.548697	0.0638	NDEPs_NDEGs	no	non Ubi	0.0842875	0.40374	-0.400947	0.2135	NDEPs_NDEGs	no	non Ubi
ENSG00000072415	Q8N3R9	MPP5	MAGUK p55 subfamily member 5	hsa05165(Human papillomavirus infection );hsa04390(Hippo signaling pathway );hsa04530(Tight junction )	0.62982	0.00878526	-0.825659	-0.3176	DEPs_NDEGs	no	non Ubi	0.521359	0.0034202	-0.192643	-0.5294	NDEPs_NDEGs	no	non Ubi
ENSG00000104332	Q8N474	SFRP1	Secreted frizzled-related protein 1	hsa04310(Wnt signaling pathway )	0.0064778	0.823261	-0.167015	-1.0125	NDEPs_DEGs	no	non Ubi	0.355308	0.61733	1.03556	-0.6111	NDEPs_NDEGs	no	non Ubi
ENSG00000130309	Q8NBJ5	COLGALT1	Procollagen galactosyltransferase 1	hsa00310(Lysine degradation );hsa00514(Other types of O-glycan biosynthesis )	0.8677	0.647759	-0.118869	0.1551	NDEPs_NDEGs	no	non Ubi	0.975722	0.73096	0.00850793	0.1503	NDEPs_NDEGs	no	non Ubi
ENSG00000169436	Q8NFW1	COL22A1	Collagen alpha-1(XXII) chain	hsa04974(Protein digestion and absorption )	0.4651	0.0948997	0.57567	-0.7366	NDEPs_NDEGs	no	non Ubi	0.597804	0.81684	0.200087	-0.4169	NDEPs_NDEGs	no	non Ubi
ENSG00000173218	Q8TAA9	VANGL1	Vang-like protein 1	hsa04310(Wnt signaling pathway )	2.6e-05	1.1e-05	-0.694904	-1.3935	DEPs_DEGs	no	non Ubi	0.0490838	1.06e-05	-0.226773	-1.0584	NDEPs_DEGs	no	non Ubi
ENSG00000151208	Q8TDM6	DLG5	Disks large homolog 5	hsa04390(Hippo signaling pathway )	0.0036046	0.668403	-0.0352219	-1.1217	NDEPs_DEGs	no	non Ubi	0.27057	5.93e-06	-0.412793	-3.2918	NDEPs_DEGs	no	non Ubi
ENSG00000148498	Q8TEW0	PARD3	Partitioning defective 3 homolog	hsa05165(Human papillomavirus infection );hsa04360(Axon guidance );hsa04390(Hippo signaling pathway );hsa04062(Chemokine signaling pathway );hsa04144(Endocytosis );hsa04520(Adherens junction );hsa04015(Rap1 signaling pathway );hsa04080(Neuroactive ligand-receptor interaction );hsa04530(Tight junction )	0.0016361	0.258011	-0.178183	0.5633	NDEPs_NDEGs	no	non Ubi	0.226361	0.0023218	-0.170476	0.4684	NDEPs_NDEGs	no	non Ubi
ENSG00000165699	Q92574	TSC1	Hamartin	hsa05231(Choline metabolism in cancer );hsa05163(Human cytomegalovirus infection );hsa04714(Thermogenesis );hsa05165(Human papillomavirus infection );hsa04152(AMPK signaling pathway );hsa04211(Longevity regulating pathway );hsa04910(Insulin signaling pathway );hsa04218(Cellular senescence );hsa04072(Phospholipase D signaling pathway );hsa04140(Autophagy - animal );hsa04151(PI3K-Akt signaling path…	0.95162	0.196345	0.215381	0.0598	NDEPs_NDEGs	Ubi	Ubi_up	0.521795	0.96055	-0.0789693	0.029	NDEPs_NDEGs	no	non Ubi
ENSG00000198121	Q92633	LPAR1	Lysophosphatidic acid receptor 1	hsa04540(Gap junction );hsa04810(Regulation of actin cytoskeleton );hsa04080(Neuroactive ligand-receptor interaction );hsa04015(Rap1 signaling pathway );hsa05130(Pathogenic Escherichia coli infection );hsa05200(Pathways in cancer );hsa04151(PI3K-Akt signaling pathway );hsa04072(Phospholipase D signaling pathway )	1.08e-05	0.29553	-0.159558	-1.2971	NDEPs_DEGs	no	non Ubi	0.0282018	0.00025207	-0.375876	-1.6239	NDEPs_DEGs	no	non Ubi
ENSG00000162998	Q92765	FRZB	Secreted frizzled-related protein 3	hsa04310(Wnt signaling pathway )	1.47e-12	0.173553	2.18065	3.9182	NDEPs_DEGs	no	non Ubi	0.164261	3.16e-15	2.30505	4.5699	NDEPs_DEGs	no	non Ubi
ENSG00000136738	Q92783	STAM	Signal transducing adapter molecule 1	hsa04144(Endocytosis );hsa04630(JAK-STAT signaling pathway )	0.68973	0.084734	0.204426	0.1981	NDEPs_NDEGs	no	non Ubi	0.9808	0.92183	-0.00260854	-0.11	NDEPs_NDEGs	no	non Ubi
ENSG00000005339	Q92793	CREBBP	CREB-binding protein	hsa04068(FoxO signaling pathway );hsa04520(Adherens junction );hsa04110(Cell cycle );hsa04720(Long-term potentiation );hsa05166(Human T-cell leukemia virus 1 infection );hsa04310(Wnt signaling pathway );hsa05215(Prostate cancer );hsa04350(TGF-beta signaling pathway );hsa05161(Hepatitis B );hsa04935(Growth hormone synthesis, secretion and action );hsa05152(Tuberculosis );hsa05206(MicroRNAs in canc…	0.99501	0.549363	-0.0939059	-0.0045	NDEPs_NDEGs	no	non Ubi	0.0265974	0.44216	-0.3192	-0.1538	NDEPs_NDEGs	no	non Ubi
ENSG00000082458	Q92796	DLG3	Disks large homolog 3	hsa04390(Hippo signaling pathway );hsa05165(Human papillomavirus infection );hsa04530(Tight junction )	0.95162	0.869155	0.0343254	-0.0655	NDEPs_NDEGs	no	non Ubi	0.722528	0.99449	0.0868025	0.0019	NDEPs_NDEGs	no	non Ubi
ENSG00000067141	Q92859	NEO1	Neogenin	hsa04514(Cell adhesion molecules );hsa04350(TGF-beta signaling pathway );hsa04360(Axon guidance )	0.89667	0.239545	-0.181162	-0.192	NDEPs_NDEGs	no	non Ubi	0.444383	0.20414	0.110259	-0.41	NDEPs_NDEGs	no	non Ubi
ENSG00000104814	Q92918	MAP4K1	Mitogen-activated protein kinase kinase kinase kinase 1	hsa04010(MAPK signaling pathway )	0.99501	0.132506	1.48167	-0.015	NDEPs_NDEGs	no	non Ubi	0.562614	0.37525	-0.584584	-0.8479	NDEPs_NDEGs	no	non Ubi
ENSG00000002330	Q92934	BAD	Bcl2-associated agonist of cell death	hsa05161(Hepatitis B );hsa01522(Endocrine resistance );hsa05218(Melanoma );hsa05010(Alzheimer disease );hsa04062(Chemokine signaling pathway );hsa04919(Thyroid hormone signaling pathway );hsa05162(Measles );hsa05225(Hepatocellular carcinoma );hsa04722(Neurotrophin signaling pathway );hsa05211(Renal cell carcinoma );hsa05022(Pathways of neurodegeneration - multiple diseases );hsa05220(Chronic myel…	0.43461	0.0199889	-0.442463	0.2363	NDEPs_NDEGs	no	non Ubi	0.912581	0.001606	-0.0188961	0.6999	NDEPs_NDEGs	no	non Ubi
ENSG00000161202	Q92997	DVL3	Segment polarity protein dishevelled homolog DVL-3	hsa04390(Hippo signaling pathway );hsa04330(Notch signaling pathway );hsa05010(Alzheimer disease );hsa04150(mTOR signaling pathway );hsa05200(Pathways in cancer );hsa04916(Melanogenesis );hsa04550(Signaling pathways regulating pluripotency of stem cells );hsa05224(Breast cancer );hsa04934(Cushing syndrome );hsa05022(Pathways of neurodegeneration - multiple diseases );hsa05226(Gastric cancer );hsa…	0.40525	0.0654311	-0.365528	0.2581	NDEPs_NDEGs	no	non Ubi	0.235708	0.025649	-0.254425	0.3131	NDEPs_NDEGs	no	non Ubi
ENSG00000134245	Q93097	WNT2B	Protein Wnt-2b	hsa04934(Cushing syndrome );hsa04916(Melanogenesis );hsa05200(Pathways in cancer );hsa04390(Hippo signaling pathway );hsa05217(Basal cell carcinoma );hsa05010(Alzheimer disease );hsa05022(Pathways of neurodegeneration - multiple diseases );hsa04310(Wnt signaling pathway );hsa05225(Hepatocellular carcinoma );hsa04150(mTOR signaling pathway );hsa05165(Human papillomavirus infection );hsa05226(Gastr…	1.91e-07	0.0489773	2.06908	2.364	DEPs_DEGs	no	non Ubi	0.0523461	2.17e-39	1.99456	3.2401	NDEPs_DEGs	no	non Ubi
ENSG00000157613	Q96BA8	CREB3L1	Cyclic AMP-responsive element-binding protein 3-like protein 1	hsa05034(Alcoholism );hsa04211(Longevity regulating pathway );hsa04911(Insulin secretion );hsa05207(Chemical carcinogenesis - receptor activation );hsa05165(Human papillomavirus infection );hsa04024(cAMP signaling pathway );hsa05166(Human T-cell leukemia virus 1 infection );hsa05203(Viral carcinogenesis );hsa04151(PI3K-Akt signaling pathway );hsa05161(Hepatitis B );hsa04728(Dopaminergic synapse )…	0.69561	0.814499	0.0565132	-0.5224	NDEPs_NDEGs	no	non Ubi	0.077448	0.018985	-0.537194	-1.9068	NDEPs_DEGs	no	non Ubi
ENSG00000104205	Q96BR1	SGK3	Serine/threonine-protein kinase Sgk3	hsa04068(FoxO signaling pathway );hsa04151(PI3K-Akt signaling pathway )	0.003137	0.84487	0.12401	-1.1248	NDEPs_DEGs	no	non Ubi	0.637125	0.97778	0.312901	0.025	NDEPs_NDEGs	no	non Ubi
ENSG00000164932	Q96CG8	CTHRC1	Collagen triple helix repeat-containing protein 1		1.62e-10	0.0289764	2.28065	2.9071	DEPs_DEGs	no	non Ubi	0.043844	1.99e-10	1.85305	2.7437	DEPs_DEGs	no	non Ubi
ENSG00000166341	Q96JQ0	DCHS1	Protocadherin-16	hsa04392(Hippo signaling pathway - multiple species )	0.95162	0.0043717	-0.624909	0.1264	DEPs_NDEGs	Ubi	Ubi_down	0.363134	0.89333	-0.207774	0.1785	NDEPs_NDEGs	Ubi	Ubi_up
ENSG00000139926	Q96NE9	FRMD6	FERM domain-containing protein 6	hsa04392(Hippo signaling pathway - multiple species );hsa04390(Hippo signaling pathway )	0.47584	0.0215494	-0.524207	0.3387	NDEPs_NDEGs	no	non Ubi	0.0349321	0.65325	-0.404473	-0.2204	NDEPs_NDEGs	no	non Ubi
ENSG00000124749	Q96P44	COL21A1	Collagen alpha-1(XXI) chain	hsa04974(Protein digestion and absorption )	0.008986	0.000105283	-2.12934	-1.7374	DEPs_DEGs	no	non Ubi	0.027177	0.57139	-1.2715	-0.4841	DEPs_NDEGs	no	non Ubi
ENSG00000151276	Q96QZ7	MAGI1	Membrane-associated guanylate kinase, WW and PDZ domain-containing protein 1	hsa04151(PI3K-Akt signaling pathway );hsa05165(Human papillomavirus infection );hsa04015(Rap1 signaling pathway );hsa04530(Tight junction )	0.015679	2.72e-05	-0.808065	-0.8654	DEPs_NDEGs	no	non Ubi	0.0587594	0.12714	-0.220523	-0.6252	NDEPs_NDEGs	no	non Ubi
ENSG00000145623	Q99650	OSMR	Oncostatin-M-specific receptor subunit beta	hsa04630(JAK-STAT signaling pathway );hsa04151(PI3K-Akt signaling pathway );hsa04060(Cytokine-cytokine receptor interaction )	2e-09	0.275278	0.749892	2.2585	NDEPs_DEGs	no	non Ubi	0.16579	0.18313	1.05828	1.008	NDEPs_NDEGs	no	non Ubi
ENSG00000197442	Q99683	MAP3K5	Mitogen-activated protein kinase kinase kinase 5	hsa04071(Sphingolipid signaling pathway );hsa05208(Chemical carcinogenesis - reactive oxygen species );hsa04936(Alcoholic liver disease );hsa05014(Amyotrophic lateral sclerosis );hsa04932(Non-alcoholic fatty liver disease );hsa04668(TNF signaling pathway );hsa05417(Lipid and atherosclerosis );hsa05022(Pathways of neurodegeneration - multiple diseases );hsa05017(Spinocerebellar ataxia );hsa05016(H…	4.08e-15	0.0110781	0.343442	2.4755	NDEPs_DEGs	no	non Ubi	0.242436	NA	-1.15201	0.0397	NDEPs_NDEGs	no	non Ubi
ENSG00000111799	Q99715	COL12A1	Collagen alpha-1(XII) chain	hsa04974(Protein digestion and absorption )	0.064415	0.000561704	2.53562	1.3473	DEPs_NDEGs	Ubi	Ubi_up_down	0.00027176	0.12972	3.25325	1.2873	DEPs_NDEGs	Ubi	Ubi_up
ENSG00000113658	Q99717	SMAD5	Mothers against decapentaplegic homolog 5	hsa04550(Signaling pathways regulating pluripotency of stem cells );hsa04350(TGF-beta signaling pathway )	0.71017	0.101372	0.311321	-0.2519	NDEPs_NDEGs	no	non Ubi	0.0380233	0.20824	-0.453776	-0.3495	NDEPs_NDEGs	no	non Ubi
ENSG00000143398	Q99755	PIP5K1A	Phosphatidylinositol 4-phosphate 5-kinase type-1 alpha	hsa04810(Regulation of actin cytoskeleton );hsa04070(Phosphatidylinositol signaling system );hsa00562(Inositol phosphate metabolism );hsa04510(Focal adhesion );hsa05135(Yersinia infection );hsa05231(Choline metabolism in cancer );hsa04666(Fc gamma R-mediated phagocytosis );hsa04144(Endocytosis );hsa04072(Phospholipase D signaling pathway )	0.93331	0.160861	0.468958	0.0934	NDEPs_NDEGs	Ubi	Ubi_down	0.218512	0.66981	0.3884	-0.2335	NDEPs_NDEGs	Ubi	non sig
ENSG00000172936	Q99836	MYD88	Myeloid differentiation primary response protein MyD88	hsa05145(Toxoplasmosis );hsa05161(Hepatitis B );hsa05133(Pertussis );hsa04621(NOD-like receptor signaling pathway );hsa05152(Tuberculosis );hsa05142(Chagas disease );hsa04620(Toll-like receptor signaling pathway );hsa04936(Alcoholic liver disease );hsa05131(Shigellosis );hsa05143(African trypanosomiasis );hsa04010(MAPK signaling pathway );hsa05134(Legionellosis );hsa05144(Malaria );hsa05162(Measl…	0.96905	0.0134358	-0.46733	-0.0227	NDEPs_NDEGs	no	non Ubi	0.0281493	0.43086	-0.623634	-0.3471	DEPs_NDEGs	no	non Ubi
ENSG00000130159	Q9BQ95	ECSIT	Evolutionarily conserved signaling intermediate in Toll pathway, mitochondrial	hsa04010(MAPK signaling pathway )	0.00070158	0.00952823	-0.362072	0.6285	NDEPs_NDEGs	no	non Ubi	0.844218	3e-07	-0.0429833	0.9986	NDEPs_NDEGs	no	non Ubi
ENSG00000079277	Q9BUB5	MKNK1	MAP kinase-interacting serine/threonine-protein kinase 1	hsa04910(Insulin signaling pathway );hsa04066(HIF-1 signaling pathway );hsa04010(MAPK signaling pathway )	0.22818	0.199657	0.38938	0.3999	NDEPs_NDEGs	no	non Ubi	0.11593	0.045714	0.466188	0.3801	NDEPs_NDEGs	no	non Ubi
ENSG00000141349	Q9BUM1	G6PC3	Glucose-6-phosphatase 3	hsa04922(Glucagon signaling pathway );hsa04920(Adipocytokine signaling pathway );hsa04068(FoxO signaling pathway );hsa00500(Starch and sucrose metabolism );hsa04931(Insulin resistance );hsa00010(Glycolysis / Gluconeogenesis );hsa04152(AMPK signaling pathway );hsa04151(PI3K-Akt signaling pathway );hsa04910(Insulin signaling pathway );hsa00052(Galactose metabolism );hsa04973(Carbohydrate digestion …	0.0020122	0.00755434	-1.08216	-0.8473	DEPs_NDEGs	no	non Ubi	0.0503999	0.0097151	-0.901594	-0.6317	NDEPs_NDEGs	no	non Ubi
ENSG00000167965	Q9BVC4	MLST8	Target of rapamycin complex subunit LST8	hsa04714(Thermogenesis );hsa04140(Autophagy - animal );hsa04151(PI3K-Akt signaling pathway );hsa04150(mTOR signaling pathway );hsa04136(Autophagy - other )	0.95162	0.0013848	-0.507695	0.0523	NDEPs_NDEGs	no	non Ubi	0.00512811	0.66345	-0.655365	0.1878	DEPs_NDEGs	no	non Ubi
ENSG00000178184	Q9BYG4	PARD6G	Partitioning defective 6 homolog gamma	hsa04360(Axon guidance );hsa04530(Tight junction );hsa04144(Endocytosis );hsa04015(Rap1 signaling pathway );hsa05165(Human papillomavirus infection );hsa04390(Hippo signaling pathway )	0.0019496	0.229694	-0.396484	0.7385	NDEPs_NDEGs	no	non Ubi	0.673979	1.07e-05	-0.0954038	1.0735	NDEPs_DEGs	no	non Ubi
ENSG00000177565	Q9BZK7	TBL1XR1	F-box-like/WD repeat-containing protein TBL1XR1	hsa04310(Wnt signaling pathway )	0.74708	0.000911616	-0.806483	0.2128	DEPs_NDEGs	Ubi	Ubi_down	0.018969	0.98352	-0.496446	0.0061	NDEPs_NDEGs	Ubi	Ubi_down
ENSG00000125503	Q9BZL4	PPP1R12C	Protein phosphatase 1 regulatory subunit 12C	hsa05205(Proteoglycans in cancer );hsa04510(Focal adhesion );hsa04810(Regulation of actin cytoskeleton );hsa04921(Oxytocin signaling pathway );hsa04270(Vascular smooth muscle contraction )	0.31749	0.756819	-0.0590877	0.4312	NDEPs_NDEGs	no	non Ubi	0.852002	0.62569	-0.0354165	0.2409	NDEPs_NDEGs	no	non Ubi
ENSG00000102312	Q9H237	PORCN	Protein-serine O-palmitoleoyltransferase porcupine	hsa04310(Wnt signaling pathway )	2.8e-48	0.044573	-0.854265	-3.062	DEPs_DEGs	no	non Ubi	0.0454686	8.86e-06	-0.445002	-2.1598	NDEPs_DEGs	no	non Ubi
ENSG00000135090	Q9H2K8	TAOK3	Serine/threonine-protein kinase TAO3	hsa04010(MAPK signaling pathway )	0.00028244	0.00779483	0.421215	0.7667	NDEPs_NDEGs	no	non Ubi	0.757689	0.065463	0.0394736	0.4586	NDEPs_NDEGs	no	non Ubi
ENSG00000151748	Q9H4B6	SAV1	Protein salvador homolog 1	hsa04392(Hippo signaling pathway - multiple species );hsa04390(Hippo signaling pathway )	0.0024694	0.0573037	-0.300674	0.6053	NDEPs_NDEGs	no	non Ubi	0.772393	0.00099675	-0.0415878	0.605	NDEPs_NDEGs	no	non Ubi
ENSG00000164736	Q9H6I2	SOX17	Transcription factor SOX-17	hsa04310(Wnt signaling pathway )	2.12e-09	0.019087	-0.479593	-3.0267	NDEPs_DEGs	no	non Ubi	0.723364	6.18e-06	-0.089148	-2.7181	NDEPs_DEGs	no	non Ubi
ENSG00000108854	Q9HAU4	SMURF2	E3 ubiquitin-protein ligase SMURF2	hsa04340(Hedgehog signaling pathway );hsa04120(Ubiquitin mediated proteolysis );hsa04350(TGF-beta signaling pathway );hsa04144(Endocytosis )	0.95162	0.625808	0.172318	-0.0421	NDEPs_NDEGs	no	non Ubi	0.62092	0.49174	-0.208974	-0.146	NDEPs_NDEGs	no	non Ubi
ENSG00000114450	Q9HAV0	GNB4	Guanine nucleotide-binding protein subunit beta-4	hsa05170(Human immunodeficiency virus 1 infection );hsa05163(Human cytomegalovirus infection );hsa05032(Morphine addiction );hsa04724(Glutamatergic synapse );hsa04926(Relaxin signaling pathway );hsa05034(Alcoholism );hsa05200(Pathways in cancer );hsa05167(Kaposi sarcoma-associated herpesvirus infection );hsa04723(Retrograde endocannabinoid signaling );hsa04728(Dopaminergic synapse );hsa04713(Circ…	3.83e-05	0.00362267	1.21343	0.9121	DEPs_NDEGs	no	non Ubi	0.00477258	0.020206	1.13573	0.622	DEPs_NDEGs	no	non Ubi
ENSG00000116161	Q9HB71	CACYBP	Calcyclin-binding protein	hsa04310(Wnt signaling pathway )	0.84228	0.00130635	-0.370816	-0.1212	NDEPs_NDEGs	no	non Ubi	0.000115258	0.24542	-0.546963	-0.3185	NDEPs_NDEGs	no	non Ubi
ENSG00000138964	Q9HBI0	PARVG	Gamma-parvin	hsa04510(Focal adhesion )	0.28782	0.2447	0.901624	0.8008	NDEPs_NDEGs	no	non Ubi	0.289431	0.96055	0.7856	0.0673	NDEPs_NDEGs	no	non Ubi
ENSG00000188677	Q9HBI1	PARVB	Beta-parvin	hsa04510(Focal adhesion )	0.0010081	0.00386236	0.791537	0.8756	DEPs_NDEGs	no	non Ubi	0.0401188	0.15442	0.403686	0.527	NDEPs_NDEGs	no	non Ubi
ENSG00000163904	Q9HC62	SENP2	Sentrin-specific protease 2	hsa04310(Wnt signaling pathway );hsa03013(Nucleocytoplasmic transport )	0.090115	0.349057	0.225853	0.4435	NDEPs_NDEGs	no	non Ubi	0.042909	0.47282	-0.44479	0.1778	NDEPs_NDEGs	no	non Ubi
ENSG00000100888	Q9HCK8	CHD8	Chromodomain-helicase-DNA-binding protein 8	hsa04310(Wnt signaling pathway )	0.031483	0.0389139	-0.188107	-0.4995	NDEPs_NDEGs	no	non Ubi	0.645146	1.28e-05	0.0426721	-0.598	NDEPs_NDEGs	no	non Ubi
ENSG00000196083	Q9NPH3	IL1RAP	Interleukin-1 receptor accessory protein	hsa04750(Inflammatory mediator regulation of TRP channels );hsa04010(MAPK signaling pathway );hsa04659(Th17 cell differentiation );hsa04060(Cytokine-cytokine receptor interaction )	0.015296	0.0177518	2.29845	0.9557	DEPs_NDEGs	no	non Ubi	0.0157926	0.018864	2.46207	0.605	DEPs_NDEGs	no	non Ubi
ENSG00000182621	Q9NQ66	PLCB1	1-phosphatidylinositol 4,5-bisphosphate phosphodiesterase beta-1	hsa05143(African trypanosomiasis );hsa04912(GnRH signaling pathway );hsa05142(Chagas disease );hsa04310(Wnt signaling pathway );hsa04933(AGE-RAGE signaling pathway in diabetic complications );hsa04072(Phospholipase D signaling pathway );hsa05417(Lipid and atherosclerosis );hsa04371(Apelin signaling pathway );hsa04925(Aldosterone synthesis and secretion );hsa04723(Retrograde endocannabinoid signal…	4.52e-16	1.16e-06	-0.959678	-2.1002	DEPs_DEGs	no	non Ubi	0.0290874	2.92e-10	-1.24593	-2.7457	DEPs_DEGs	no	non Ubi
ENSG00000083799	Q9NQC7	CYLD	Ubiquitin carboxyl-terminal hydrolase CYLD	hsa04064(NF-kappa B signaling pathway );hsa04217(Necroptosis );hsa04622(RIG-I-like receptor signaling pathway );hsa04380(Osteoclast differentiation );hsa04625(C-type lectin receptor signaling pathway )	0.00096121	0.756921	0.0726322	0.5528	NDEPs_NDEGs	no	non Ubi	0.511874	0.96055	-0.159037	0.0715	NDEPs_NDEGs	no	non Ubi
ENSG00000145431	Q9NRA1	PDGFC	Platelet-derived growth factor C	hsa04540(Gap junction );hsa05215(Prostate cancer );hsa04510(Focal adhesion );hsa04015(Rap1 signaling pathway );hsa04810(Regulation of actin cytoskeleton );hsa04014(Ras signaling pathway );hsa05218(Melanoma );hsa04010(MAPK signaling pathway );hsa01521(EGFR tyrosine kinase inhibitor resistance );hsa04151(PI3K-Akt signaling pathway );hsa04020(Calcium signaling pathway );hsa04072(Phospholipase D sign…	0.084469	0.000718834	1.62102	1.0518	DEPs_NDEGs	no	non Ubi	0.00153411	0.05289	1.38236	1.246	DEPs_NDEGs	no	non Ubi
ENSG00000160007	Q9NRY4	ARHGAP35	Rho GTPase-activating protein 35	hsa04611(Platelet activation );hsa04670(Leukocyte transendothelial migration );hsa04510(Focal adhesion );hsa04810(Regulation of actin cytoskeleton )	0.95162	0.000830278	-0.401268	-0.0738	NDEPs_NDEGs	no	non Ubi	0.00353817	0.76811	-0.260117	-0.1873	NDEPs_NDEGs	no	non Ubi
ENSG00000178585	Q9NSA3	CTNNBIP1	Beta-catenin-interacting protein 1	hsa04310(Wnt signaling pathway )	0.11685	3.61e-06	-1.74423	-0.3812	DEPs_NDEGs	no	non Ubi	0.000238023	0.04226	-1.94151	-0.5435	DEPs_NDEGs	no	non Ubi
ENSG00000197702	Q9NVD7	PARVA	Alpha-parvin	hsa04510(Focal adhesion )	0.00023589	0.0213363	0.685824	0.9563	DEPs_NDEGs	no	non Ubi	0.00331875	6.5e-05	1.05073	0.8238	DEPs_NDEGs	no	non Ubi
ENSG00000198001	Q9NWZ3	IRAK4	Interleukin-1 receptor-associated kinase 4	hsa05170(Human immunodeficiency virus 1 infection );hsa05168(Herpes simplex virus 1 infection );hsa05130(Pathogenic Escherichia coli infection );hsa05169(Epstein-Barr virus infection );hsa05133(Pertussis );hsa05132(Salmonella infection );hsa05152(Tuberculosis );hsa04621(NOD-like receptor signaling pathway );hsa04064(NF-kappa B signaling pathway );hsa04936(Alcoholic liver disease );hsa05164(Influe…	0.041198	0.907864	0.0198202	-0.4684	NDEPs_NDEGs	no	non Ubi	0.0595497	0.019004	-0.312343	-0.5767	NDEPs_NDEGs	no	non Ubi
ENSG00000007402	Q9NY47	CACNA2D2	Voltage-dependent calcium channel subunit alpha-2/delta-2	hsa04261(Adrenergic signaling in cardiomyocytes );hsa04010(MAPK signaling pathway );hsa05410(Hypertrophic cardiomyopathy );hsa05414(Dilated cardiomyopathy );hsa04260(Cardiac muscle contraction );hsa04921(Oxytocin signaling pathway );hsa05412(Arrhythmogenic right ventricular cardiomyopathy )	0.039174	0.12594	0.985246	0.738	NDEPs_NDEGs	no	non Ubi	0.241423	0.0051268	0.669055	1.3366	NDEPs_DEGs	no	non Ubi
ENSG00000055208	Q9NYJ8	TAB2	TGF-beta-activated kinase 1 and MAP3K7-binding protein 2	hsa05169(Epstein-Barr virus infection );hsa05417(Lipid and atherosclerosis );hsa04936(Alcoholic liver disease );hsa04380(Osteoclast differentiation );hsa05168(Herpes simplex virus 1 infection );hsa05135(Yersinia infection );hsa05170(Human immunodeficiency virus 1 infection );hsa04668(TNF signaling pathway );hsa05162(Measles );hsa05171(Coronavirus disease - COVID-19 );hsa05132(Salmonella infection…	0.449	0.0219947	-0.409796	0.2812	NDEPs_NDEGs	no	non Ubi	0.290231	0.79712	-0.114468	0.119	NDEPs_NDEGs	no	non Ubi
ENSG00000091436	Q9NYL2	MAP3K20	Mitogen-activated protein kinase kinase kinase 20	hsa04010(MAPK signaling pathway )	0.91525	0.0308609	-0.314867	-0.1255	NDEPs_NDEGs	no	non Ubi	0.875599	0.28846	-0.0264355	0.3999	NDEPs_NDEGs	no	non Ubi
ENSG00000172380	Q9UBI6	GNG12	Guanine nucleotide-binding protein G(I)/G(S)/G(O) subunit gamma-12	hsa04727(GABAergic synapse );hsa05167(Kaposi sarcoma-associated herpesvirus infection );hsa04726(Serotonergic synapse );hsa04810(Regulation of actin cytoskeleton );hsa04371(Apelin signaling pathway );hsa04723(Retrograde endocannabinoid signaling );hsa04151(PI3K-Akt signaling pathway );hsa04713(Circadian entrainment );hsa04010(MAPK signaling pathway );hsa04014(Ras signaling pathway );hsa05200(Path…	0.0016251	0.00153266	1.06715	1.214	DEPs_DEGs	Ubi	non sig	0.00354936	7.7e-10	0.932427	1.0858	DEPs_DEGs	Ubi	non sig
ENSG00000172175	Q9UDY8	MALT1	Mucosa-associated lymphoid tissue lymphoma translocation protein 1	hsa04660(T cell receptor signaling pathway );hsa04625(C-type lectin receptor signaling pathway );hsa05152(Tuberculosis );hsa04662(B cell receptor signaling pathway );hsa04064(NF-kappa B signaling pathway );hsa05131(Shigellosis )	0.065194	0.701193	-0.0447708	0.4566	NDEPs_NDEGs	no	non Ubi	0.731379	0.18642	-0.0512603	-0.4958	NDEPs_NDEGs	no	non Ubi
ENSG00000144791	Q9UGP4	LIMD1	LIM domain-containing protein 1	hsa04392(Hippo signaling pathway - multiple species );hsa04390(Hippo signaling pathway )	1.78e-05	0.0945949	-0.301326	-0.9734	NDEPs_NDEGs	no	non Ubi	0.0929807	5.33e-05	-0.366536	-1.3245	NDEPs_DEGs	no	non Ubi
ENSG00000109270	Q9UHA4	LAMTOR3	Ragulator complex protein LAMTOR3	hsa04150(mTOR signaling pathway );hsa04010(MAPK signaling pathway )	0.4941	1.97e-05	0.742525	0.2857	DEPs_NDEGs	no	non Ubi	0.000453418	0.14342	0.871103	0.2994	DEPs_NDEGs	no	non Ubi
ENSG00000167414	Q9UK08	GNG8	Guanine nucleotide-binding protein G(I)/G(S)/G(O) subunit gamma-8	hsa05170(Human immunodeficiency virus 1 infection );hsa04062(Chemokine signaling pathway );hsa04371(Apelin signaling pathway );hsa04724(Glutamatergic synapse );hsa04151(PI3K-Akt signaling pathway );hsa04926(Relaxin signaling pathway );hsa04713(Circadian entrainment );hsa04723(Retrograde endocannabinoid signaling );hsa05167(Kaposi sarcoma-associated herpesvirus infection );hsa04727(GABAergic synap…	0.99501	0.447949	-0.420719	-0.0104	NDEPs_NDEGs	no	non Ubi	0.583752	0.87978	0.287822	0.4103	NDEPs_NDEGs	no	non Ubi
ENSG00000072803	Q9UKB1	FBXW11	F-box/WD repeat-containing protein 11	hsa04120(Ubiquitin mediated proteolysis );hsa04710(Circadian rhythm );hsa04218(Cellular senescence );hsa04340(Hedgehog signaling pathway );hsa04114(Oocyte meiosis );hsa04390(Hippo signaling pathway );hsa04310(Wnt signaling pathway );hsa05170(Human immunodeficiency virus 1 infection );hsa05131(Shigellosis )	0.98563	0.0124101	-0.346259	-0.0184	NDEPs_NDEGs	Ubi	non sig	0.901908	0.37393	0.0197108	-0.2082	NDEPs_NDEGs	Ubi	non sig
ENSG00000137809	Q9UKX5	ITGA11	Integrin alpha-11	hsa04510(Focal adhesion );hsa04151(PI3K-Akt signaling pathway );hsa05165(Human papillomavirus infection );hsa05410(Hypertrophic cardiomyopathy );hsa04512(ECM-receptor interaction );hsa04810(Regulation of actin cytoskeleton );hsa05412(Arrhythmogenic right ventricular cardiomyopathy );hsa05414(Dilated cardiomyopathy )	2.74e-22	0.0141126	3.02589	4.3105	DEPs_DEGs	no	non Ubi	0.0162127	2.85e-13	2.7873	5.255	DEPs_DEGs	no	non Ubi
ENSG00000149930	Q9UL54	TAOK2	Serine/threonine-protein kinase TAO2	hsa04010(MAPK signaling pathway )	0.96034	1.88e-06	-0.606185	-0.0284	DEPs_NDEGs	no	non Ubi	0.00916181	0.56742	-0.39239	0.2037	NDEPs_NDEGs	no	non Ubi
ENSG00000162738	Q9ULK5	VANGL2	Vang-like protein 2	hsa04310(Wnt signaling pathway )	7.51e-06	0.10383	-0.152098	-1.1052	NDEPs_DEGs	no	non Ubi	0.871624	0.41458	0.0172609	-0.5155	NDEPs_NDEGs	no	non Ubi
ENSG00000157240	Q9UP38	FZD1	Frizzled-1	hsa05022(Pathways of neurodegeneration - multiple diseases );hsa04550(Signaling pathways regulating pluripotency of stem cells );hsa04916(Melanogenesis );hsa04150(mTOR signaling pathway );hsa05200(Pathways in cancer );hsa05217(Basal cell carcinoma );hsa05010(Alzheimer disease );hsa04934(Cushing syndrome );hsa04310(Wnt signaling pathway );hsa05226(Gastric cancer );hsa04390(Hippo signaling pathway …	5.89e-05	0.225551	0.338381	1.2174	NDEPs_DEGs	Ubi	non sig	0.00797441	0.0001182	1.02006	1.3217	DEPs_DEGs	Ubi	non sig
ENSG00000117020	Q9Y243	AKT3	RAC-gamma serine/threonine-protein kinase	hsa04152(AMPK signaling pathway );hsa04218(Cellular senescence );hsa05226(Gastric cancer );hsa04024(cAMP signaling pathway );hsa05218(Melanoma );hsa05152(Tuberculosis );hsa04613(Neutrophil extracellular trap formation );hsa04150(mTOR signaling pathway );hsa05415(Diabetic cardiomyopathy );hsa05230(Central carbon metabolism in cancer );hsa04919(Thyroid hormone signaling pathway );hsa04922(Glucagon …	4.55e-15	0.211381	0.3623	1.9706	NDEPs_DEGs	no	non Ubi	0.0586009	7.05e-08	0.529786	1.4922	NDEPs_DEGs	no	non Ubi
ENSG00000175792	Q9Y265	RUVBL1	RuvB-like 1	hsa04310(Wnt signaling pathway )	0.19533	4.88e-08	-0.826344	-0.64	DEPs_NDEGs	no	non Ubi	2.55e-06	0.055504	-0.569837	-0.6303	NDEPs_NDEGs	no	non Ubi
ENSG00000074211	Q9Y2T4	PPP2R2C	Serine/threonine-protein phosphatase 2A 55 kDa regulatory subunit B gamma isoform	hsa04151(PI3K-Akt signaling pathway );hsa04152(AMPK signaling pathway );hsa05160(Hepatitis C );hsa03015(mRNA surveillance pathway );hsa05142(Chagas disease );hsa04530(Tight junction );hsa04261(Adrenergic signaling in cardiomyocytes );hsa04728(Dopaminergic synapse );hsa04071(Sphingolipid signaling pathway );hsa04390(Hippo signaling pathway );hsa05165(Human papillomavirus infection )	1.5e-51	0.0748574	-0.619083	-6.5653	NDEPs_DEGs	no	non Ubi	0.0789984	1.31e-13	-0.462645	-5.2316	NDEPs_DEGs	no	non Ubi
ENSG00000169967	Q9Y2U5	MAP3K2	Mitogen-activated protein kinase kinase kinase 2	hsa04010(MAPK signaling pathway );hsa04912(GnRH signaling pathway );hsa04540(Gap junction )	0.95162	0.388346	1.37457	0.0474	NDEPs_NDEGs	no	non Ubi	0.330302	0.4628	1.71102	-0.312	NDEPs_NDEGs	no	non Ubi
ENSG00000100211	Q9Y3M2	CBY1	Protein chibby homolog 1	hsa04310(Wnt signaling pathway )	0.31633	0.248792	0.290563	-0.3431	NDEPs_NDEGs	no	non Ubi	0.448928	0.35415	0.188922	0.2736	NDEPs_NDEGs	no	non Ubi
ENSG00000137076	Q9Y490	TLN1	Talin-1	hsa04015(Rap1 signaling pathway );hsa04510(Focal adhesion );hsa05166(Human T-cell leukemia virus 1 infection );hsa05131(Shigellosis );hsa04611(Platelet activation )	0.0047334	2.88e-05	0.812091	0.5993	DEPs_NDEGs	Ubi	Ubi_up_down	4.32e-05	0.53907	0.838397	0.246	DEPs_NDEGs	Ubi	non sig
ENSG00000100592	Q9Y4D1	DAAM1	Disheveled-associated activator of morphogenesis 1	hsa04310(Wnt signaling pathway )	0.96694	0.359606	-0.100112	-0.0271	NDEPs_NDEGs	no	non Ubi	0.111195	0.79061	-0.31468	-0.0962	NDEPs_NDEGs	no	non Ubi
ENSG00000171914	Q9Y4G6	TLN2	Talin-2	hsa05131(Shigellosis );hsa05166(Human T-cell leukemia virus 1 infection );hsa04015(Rap1 signaling pathway );hsa04510(Focal adhesion );hsa04611(Platelet activation )	0.54863	0.510118	-0.136878	-0.3904	NDEPs_NDEGs	Ubi	Ubi_down	0.51393	0.18752	0.145964	-0.6931	NDEPs_NDEGs	Ubi	non sig
ENSG00000109756	Q9Y4G8	RAPGEF2	Rap guanine nucleotide exchange factor 2	hsa04015(Rap1 signaling pathway );hsa04010(MAPK signaling pathway );hsa04530(Tight junction )	0.37071	0.018548	0.567951	-0.356	NDEPs_NDEGs	no	non Ubi	0.17617	0.0031306	0.290155	-0.6734	NDEPs_NDEGs	no	non Ubi
ENSG00000175104	Q9Y4K3	TRAF6	TNF receptor-associated factor 6	hsa05235(PD-L1 expression and PD-1 checkpoint pathway in cancer );hsa05142(Chagas disease );hsa05171(Coronavirus disease - COVID-19 );hsa05152(Tuberculosis );hsa05132(Salmonella infection );hsa05160(Hepatitis C );hsa05133(Pertussis );hsa05161(Hepatitis B );hsa05131(Shigellosis );hsa04657(IL-17 signaling pathway );hsa04010(MAPK signaling pathway );hsa04120(Ubiquitin mediated proteolysis );hsa05168…	0.93256	0.00263279	0.492095	-0.117	NDEPs_NDEGs	no	non Ubi	0.785034	0.72728	-0.0468264	-0.1594	NDEPs_NDEGs	no	non Ubi
ENSG00000269335	Q9Y6K9	IKBKG	NF-kappa-B essential modulator	hsa01523(Antifolate resistance );hsa05163(Human cytomegalovirus infection );hsa05145(Toxoplasmosis );hsa04210(Apoptosis );hsa04658(Th1 and Th2 cell differentiation );hsa05142(Chagas disease );hsa04659(Th17 cell differentiation );hsa05120(Epithelial cell signaling in Helicobacter pylori infection );hsa05130(Pathogenic Escherichia coli infection );hsa05212(Pancreatic cancer );hsa05215(Prostate canc…	0.68928	0.972561	0.0072535	0.367	NDEPs_NDEGs	no	non Ubi	0.398232	0.92235	0.22899	0.1557	NDEPs_NDEGs	no	non Ubi
ENSG00000050555	Q9Y6N6	LAMC3	Laminin subunit gamma-3	hsa04151(PI3K-Akt signaling pathway );hsa04512(ECM-receptor interaction );hsa05146(Amoebiasis );hsa05222(Small cell lung cancer );hsa05200(Pathways in cancer );hsa05145(Toxoplasmosis );hsa04510(Focal adhesion );hsa05165(Human papillomavirus infection )	0.0071613	0.0174902	-0.307036	-1.7595	NDEPs_DEGs	no	non Ubi	0.00222553	9.09e-07	-1.53639	-2.6361	DEPs_DEGs	no	non Ubi
ENSG00000085511	Q9Y6R4	MAP3K4	Mitogen-activated protein kinase kinase kinase 4	hsa04010(MAPK signaling pathway );hsa04912(GnRH signaling pathway )	0.11752	0.0274723	-0.333865	-0.3204	NDEPs_NDEGs	no	non Ubi	0.981944	0.016072	0.00364479	-1.0683	NDEPs_DEGs	no	non Ubi
ENSG00000131788	Q9Y6X2	PIAS3	E3 SUMO-protein ligase PIAS3	hsa04120(Ubiquitin mediated proteolysis );hsa04630(JAK-STAT signaling pathway )	1.7e-16	0.560731	-0.0991817	-1.1398	NDEPs_DEGs	Ubi	non sig	0.6921	0.00019769	-0.106433	-0.9965	NDEPs_NDEGs	Ubi	non sig
ENSG00000154589	Q9Y6Y9	LY96	Lymphocyte antigen 96	hsa04064(NF-kappa B signaling pathway );hsa05132(Salmonella infection );hsa05145(Toxoplasmosis );hsa05133(Pertussis );hsa05417(Lipid and atherosclerosis );hsa04936(Alcoholic liver disease );hsa04620(Toll-like receptor signaling pathway )	4.64e-27	0.0323378	0.781266	3.7184	DEPs_DEGs	no	non Ubi	0.499292	7.64e-19	0.202388	3.3315	NDEPs_DEGs	no	non Ubi
