# Supplementary material for: Multi-omics integration highlights the role of ubiquitination in endometriosis fibrosis
Source: J Transl Med. 2024 May 12;22:445. doi: 10.1186/s12967-024-05245-0 (PMC11089738; doi:10.1186/s12967-024-05245-0)
Supplement: Supplementary file 10 — Additional file 10. Detailed Kub-sites of 41 key proteins in the fibrosis-related pathway of endometriosis (Table S9) [file 12967_2024_5245_MOESM10_ESM.xlsx]

## Sheet: EC_vs_NC
Protein	Gene Name	Protein Name	Modified peptide	log2FC(EC/NC)	t test p value
P62736	ACTA2	Actin, aortic smooth muscle	VAPEEHPTLLTEAPLNPK(+114.04)ANR	3.91739	0.00844432
P62736	ACTA2	Actin, aortic smooth muscle	K(+114.04)DLYANNVLSGGTTMYPGIADR	4.07162	0.0445538
A0A7I2V4Y4	ACTN1	Alpha-actinin-1	K(+114.04)HEAFESDLAAHQDR	-2.40026	0.0334813
A0A7I2V4Y4	ACTN1	Alpha-actinin-1	DGLGFC(+114.04)ALIHR	2.28022	0.0474723
A0A7I2V4Y4	ACTN1	Alpha-actinin-1	TFTAWC(+114.04)NSHLR	2.46389	0.00785253
Q2TNI1	CAV1	Caveolin	EQGNIYK(+114.04)PNNKAMADELSEK	0.767429	0.0401143
C9JKI3	CAV1	Caveolin	MADELS(+114.04)EK(+114.04)QVYDAHTK	1.18906	0.00618135
C9JKI3	CAV1	Caveolin	T(+114.04)KEIDLVNR	1.46044	0.023044
C9JKI3	CAV1	Caveolin	DPK(+114.04)HLNDDVVK	1.46073	0.0175468
C9JKI3	CAV1	Caveolin	A(+42.01)DELSEK(+114.04)QVYDAHTK	1.46224	0.00229316
Q2TNI1	CAV1	Caveolin	AMADELS(+114.04)EKQVYDAHTK	2.05124	0.00396685
Q2TNI1	CAV1	Caveolin	AMADELSEK(+114.04)QVYDAHTK	2.07416	0.000422166
Q2TNI1	CAV1	Caveolin	INLQK(+114.04)EI	2.10153	0.000524369
C9JKI3	CAV1	Caveolin	QVYDAHTK(+114.04)EIDLVNRDPK	2.53513	0.00176151
C9JKI3	CAV1	Caveolin	HLNDDVVK(+114.04)IDFEDVIAEPEGTHSFDGIWK	3.5624	0.0216655
P12107	COL11A1	Collagen alpha-1(XI) chain	SYTPSK(+114.04)IR	1.65258	0.025627
Q99715	COL12A1	Collagen alpha-1(XII) chain	A(+42.01)NNSVAYSGVK(+114.04)NSLK	-3.10457	0.0227992
B9EJB8	COL12A1	Collagen, type XII, alpha 1	SEFK(+114.04)DIEEIK	2.23015	6.41478e-05
B9EJB8	COL12A1	Collagen, type XII, alpha 1	ITC(+114.04)EPITTTLK(+114.04)R	3.04616	0.0158901
B9EJB8	COL12A1	Collagen, type XII, alpha 1	TLFYGSFHK(+114.04)VHIVVTSK	3.32284	0.00237957
B9EJB8	COL12A1	Collagen, type XII, alpha 1	T(+114.04)WDHGASDVSLYR	4.58511	0.00037254
Q05707	COL14A1	Collagen alpha-1(XIV) chain	K(+114.04)IEDELITFVC(+57.02)ETASATC(+57.02)PVVHK	2.98815	0.00941682
P39060	COL18A1	Collagen alpha-1(XVIII) chain	G(+42.01)REGPPGRTGQKGSLGEAGAPGHK(+114.04)
D3DTX7	COL1A1	Collagen, type I, alpha 1, isoform CRA_a	ET(+114.04)GPAGPAGPVGPVGAR	1.77491	0.00637777
D3DTX7	COL1A1	Collagen, type I, alpha 1, isoform CRA_a	DRDLEVDTTLKS(+114.04)LSQQIENIR	1.78571	0.0163601
D3DTX7	COL1A1	Collagen, type I, alpha 1, isoform CRA_a	DRDLEVDTTLK(+114.04)SLSQQIENIR	2.87069	0.0186852
P08123	COL1A2	Collagen alpha-2(I) chain	H(+42.01)PGT(+114.04)VGPAGIR	1.43505	0.00258499
P08123	COL1A2	Collagen alpha-2(I) chain	ET(+114.04)GPSGPVGPAGAVGPR	1.76387	0.00651008
C9JH44	COL6A2	Collagen alpha-2(VI) chain	ASFIK(+114.04)NLQGISSFR	1.93603	0.0195935
C9JH44	COL6A2	Collagen alpha-2(VI) chain	T(+114.04)VHFAVVITDGHVTGSPC(+57.02)GGIK	4.91533	0.00188685
B7ZW00	COL6A3	COL6A3 protein	LQPVLQPLPSPGVGGK(+114.04)R	-5.33098	0.0193071
B7ZW00	COL6A3	COL6A3 protein	DEK(+114.04)VELFSK	-1.32578	0.0439788
B7ZW00	COL6A3	COL6A3 protein	TGK(+114.04)ALNLGYALDYAQR	2.45393	0.00131866
B7ZW00	COL6A3	COL6A3 protein	NLSLVK(+114.04)ELGDR	2.47317	0.0135898
B7ZW00	COL6A3	COL6A3 protein	TRPEFYLNSYMNK(+114.04)QDVVNAVR	2.97863	0.0408117
B7ZW00	COL6A3	COL6A3 protein	YIFVK(+114.04)SAGSR	3.21968	0.00128581
B7ZW00	COL6A3	COL6A3 protein	DFIAK(+114.04)VIQR	3.42088	0.00869971
B7ZW00	COL6A3	COL6A3 protein	SDDEVDDPAVELK(+114.04)QFGVAPF
G3XAM7	CTNNA1	Catenin (Cadherin-associated protein), alpha 1	SAAEEK(+114.04)AAQALSVQDK	-1.98563	0.0421678
G3XAM7	CTNNA1	Catenin (Cadherin-associated protein), alpha 1	IAEQVASFQEEKS(+114.04)K	-0.985119	0.0333559
Q49AD3	CTNNA2	Catenin alpha-2	EK(+114.04)GDPLNIAIDK	-2.37533	0.019132
F8VXZ8	DCN	Decorin	NLHALILVNNK(+114.04)	3.54328	0.00982645
F8VXZ8	DCN	Decorin	NLK(+114.04)NLHALILVNNK	4.06374	0.00020563
F8VXZ8	DCN	Decorin	NLHALILVNNK(+114.04)ISK	4.5067	8.46925e-05
F8VXZ8	DCN	Decorin	NLHALILVNNKIS(+114.04)K	6.47966	0.00400965
I3WA68	EGFR	Epidermal growth factor receptor	GLWIPEGEK(+114.04)VK	-2.50006	0.0272495
I3WA68	EGFR	Epidermal growth factor receptor	LLGAEEK(+114.04)EYHAEGGK	-2.38407	0.0296038
I3WA68	EGFR	Epidermal growth factor receptor	FQGK(+114.04)GSVSC(+57.02)PLHASR	-2.30203	0.00166919
I3WA68	EGFR	Epidermal growth factor receptor	GAEEK(+114.04)EYHAEGGK	3.77335	0.0368427
P35555	FBN1	Fibrillin-1	GWGPHC(+114.04)EIC(+57.02)PFQGTVAFK	2.3732	0.0370809
P35555	FBN1	Fibrillin-1	GTC(+114.04)WQTVIDGR	3.41939	0.0148758
P35555	FBN1	Fibrillin-1	TGPC(+57.02)FTVISNQMC(+114.04)QGQLSGIVC(+57.02)TK	4.26651	0.0249534
P35555	FBN1	Fibrillin-1	VC(+57.02)VDTHMRSTC(+114.04)YGGYK(+114.04)	4.82068	0.0060268
P35555	FBN1	Fibrillin-1	VC(+57.02)VDTHMRSTC(+114.04)YGGYK(+114.04)	4.82068	0.0060268
Q6NXF2	FLNA	FLNA protein	K(+114.04)GEITGEVR	1.40277	0.000140476
A6NDY9	FLNA	Filamin A	TGVELGK(+114.04)PTHFTVNAK	2.44745	0.0456302
A6NDY9	FLNA	Filamin A	DK(+114.04)PPPGAGAR	3.95146	0.035718
A0A7I2V3E6	FLNA	Filamin-A	TFSVWYVPEVTGTHK(+114.04)	4.00108	0.00192259
A6NDY9	FLNA	Filamin A	RPS(+114.04)PGPAAGR	5.29587	0.0299214
P14778	IL1R1	Interleukin-1 receptor type 1	TYDAYILYPKTVGEGS(+114.04)TSDC(+57.02)DIFVFK	1.29722	0.012111
A0A0A0MTH3	ILK	Integrin-linked protein kinase	YGEMPVDK(+114.04)AK	-3.03996	0.0156704
P23229	ITGA6	Integrin alpha-6	EIKDEK(+114.04)YIDNLEK	-1.1843	0.0179243
A0A7I2V2F9	ITGB1	Integrin beta	WDTGENPIYK(+114.04)SAVTT	1.99427	0.0169443
Q8IV82	JAK1	JAK1 protein	YIPETLNK(+114.04)SIR	1.45444	0.00136658
A0A5F9ZHN8	JAK1	Tyrosine-protein kinase	IGDFGLT(+114.04)KAIETDK	1.77948	0.0300707
A0A7I2V5T9	LAMB1	Laminin subunit beta-1	LIFAGK(+114.04)QLEDG	2.12877	0.00494865
A0A494C024	MYH11	Myosin-11	T(+114.04)FHIFYYMIAGAK	1.70132	0.00313465
A0A494C024	MYH11	Myosin-11	QLLQANPILEAFGNAK(+114.04)TVK	3.56072	0.0459085
P35749	MYH11	Myosin-11	IGQSK(+114.04)IFFR	3.78368	0.0246517
P24844	MYL9	Myosin regulatory light polypeptide 9	K(+114.04)GNFNYVEFTR	2.90694	0.0235245
A0A8I5KTQ1	MYLK	Myosin light chain kinase, smooth muscle	LGSGK(+114.04)FGQVFR	2.18116	0.0157476
P16234	PDGFRA	Platelet-derived growth factor receptor alpha	LSADSGYIIPLPDIDPVPEEEDLGK(+114.04)R	-1.6445	0.0107374
P16234	PDGFRA	Platelet-derived growth factor receptor alpha	DIMHDSNYVS(+114.04)KGSTFLPVK	-1.20975	0.0262233
P09619	PDGFRB	Platelet-derived growth factor receptor beta	HTFLQHHSDK(+114.04)R	3.52915	0.038622
F5H500	RAP1B	Ras-related protein Rap-1b	EYK(+114.04)LVVLGSGGVGK	2.68481	0.00594751
A0A669KB53	STAT1	Signal transducer and activator of transcription	NYK(+114.04)VM(+15.99)AAENIPENPLK
P07996	THBS1	Thrombospondin-1	T(+114.04)SQNDPNWVVR	-1.09116	0.00795095
P07996	THBS1	Thrombospondin-1	T(+114.04)KDLQAIC(+57.02)GISC(+57.02)DELSSMVLELR	0.781195	0.00222691
A0A1S5UZ07	TLN1	Talin-1	TIK(+114.04)ALDGAFTEENR	-1.60331	0.0398669
A0A1S5UZ07	TLN1	Talin-1	ILADATAK(+114.04)MVEAAK	1.27618	0.029743
A0A087WWA5	TNXB	Tenascin-X	ESEVTVGGLEPGHK(+114.04)YK	-2.50606	0.0240797
A0A087WWA5	TNXB	Tenascin-X	SDDSK(+114.04)SSSPELVTHLK	1.47171	0.0133751
P22105	TNXB	Tenascin-X	YK(+114.04)MNLYGFHGGQR	2.20511	0.0403824
A0A087WWA5	TNXB	Tenascin-X	VGGK(+114.04)ESEVTVGGLEPGHK	2.51071	0.0406138
A0A140TA52	TNXB	Tenascin-X	YK(+114.04)FLLFGIQDGKR	2.58223	0.00338457
A0A3B3IUA7	TRIM25	E3 ubiquitin/ISG15 ligase TRIM25	SSHPNSTSLKAK(+114.04)	-1.4092	0.0279318
A0A3B3IUA7	TRIM25	E3 ubiquitin/ISG15 ligase TRIM25	TFGAPEQLVDLK(+114.04)QAGLEAAAK	2.82249	0.0063998
A0A3B3IUA7	TRIM25	E3 ubiquitin/ISG15 ligase TRIM25	GISTKPVYIPEVELNHK(+114.04)LIK
E9PDD2	VCAM1	Vascular cell adhesion protein 1	GSYSLVEAQK(+114.04)SK	3.98962	0.0252915
A0A024QZN4	VCL	Vinculin	NSK(+114.04)NQGIEEALK	2.39024	0.00662586
A0A024QZN4	VCL	Vinculin	AVAGNISDPGLQK(+114.04)SFLDSGYR	3.28636	0.0345144
A0A024QZN4	VCL	Vinculin	NPGNQAAYEHFET(+114.04)MKNQWIDNVEK	3.91932	0.00319197

## Sheet: EC_vs_EU
Protein	Gene Name	Protein Name	Modified peptide	log2FC(EC/EU)	t test p value
P62736	ACTA2	Actin, aortic smooth muscle	K(+114.04)DLYANNVLSGGTTM(+15.99)YPGIADR	4.09212	0.025492
P62736	ACTA2	Actin, aortic smooth muscle	K(+114.04)DLYANNVLSGGTTMYPGIADR	4.26958	0.0264297
P62736	ACTA2	Actin, aortic smooth muscle	VAPEEHPTLLTEAPLNPK(+114.04)ANR	4.93926	0.00318597
A0A6Q8PGD7	ACTB	Actin, cytoplasmic 1	D(+42.01)DDIAALVVDNGSGMC(+114.04)K	2.54007	0.00545489
A0A7I2V4Y4	ACTN1	Alpha-actinin-1	K(+114.04)HEAFESDLAAHQDR	-1.40226	0.00764015
A0A7I2V4Y4	ACTN1	Alpha-actinin-1	TFTAWC(+114.04)NSHLR	2.21956	0.00526251
A0A7I2V4Y4	ACTN1	Alpha-actinin-1	HRPELIDYGK(+114.04)LR	2.79773	0.0160959
A0A7I2V4Y4	ACTN1	Alpha-actinin-1	DGLGFC(+114.04)ALIHR	2.91629	0.00357981
A0A7I2V4Y4	ACTN1	Alpha-actinin-1	VPENTMHAMQQK(+114.04)LEDFR	3.09774	0.0121634
A0A7I2V4Y4	ACTN1	Alpha-actinin-1	LDHLAEK(+114.04)FR	3.44455	0.001565
A0A7I2V4Y4	ACTN1	Alpha-actinin-1	VQEK(+114.04)C(+57.02)QLEINFNTLQTK	3.44865	0.00872564
A0A024R694	ACTN1	Actinin, alpha 1, isoform CRA_a	QK(+114.04)ASIHEAWTDGK	3.8393	0.0127276
O43707	ACTN4	Alpha-actinin-4	VPQK(+114.04)TIQEMQQK	-2.32437	0.0300115
C9JKI3	CAV1	Caveolin	MADELS(+114.04)EK(+114.04)QVYDAHTK	0.978594	0.0124445
Q2TNI1	CAV1	Caveolin	AMADELSEK(+114.04)QVYDAH	1.83828	0.00572005
Q2TNI1	CAV1	Caveolin	AMADELS(+114.04)EKQVYDAHTK	1.94172	0.00179221
C9JKI3	CAV1	Caveolin	A(+42.01)DELSEK(+114.04)QVYDAH	2.08284	0.0449065
C9JKI3	CAV1	Caveolin	A(+42.01)DELSEK(+114.04)QVYDAHTK	2.17692	0.00017336
Q2TNI1	CAV1	Caveolin	AMADELSEK(+114.04)QVYDAHTK	2.36006	7.38957e-05
C9JKI3	CAV1	Caveolin	DPK(+114.04)HLNDDVVK	2.52981	0.000840153
Q2TNI1	CAV1	Caveolin	INLQK(+114.04)EI	2.93619	3.82771e-05
C9JKI3	CAV1	Caveolin	T(+114.04)KEIDLVNR	2.96302	0.000634689
C9JKI3	CAV1	Caveolin	QVYDAHTK(+114.04)EIDLVNRDPK	3.03503	0.000418701
B9EJB8	COL12A1	Collagen, type XII, alpha 1	SEFK(+114.04)DIEEIK	1.78995	0.00122547
B9EJB8	COL12A1	Collagen, type XII, alpha 1	ITC(+114.04)EPITTTLK(+114.04)R	1.92612	0.00873217
B9EJB8	COL12A1	Collagen, type XII, alpha 1	TLFYGSFHK(+114.04)VHIVVTSK	3.80666	0.000768804
B9EJB8	COL12A1	Collagen, type XII, alpha 1	T(+114.04)WDHGASDVSLYR	3.97469	0.000151589
B9EJB8	COL12A1	Collagen, type XII, alpha 1	T(+114.04)KPLNTVR	4.55599	0.00136313
Q05707	COL14A1	Collagen alpha-1(XIV) chain	K(+114.04)IEDELITFVC(+57.02)ETASATC(+57.02)PVVHK	2.87928	0.00460053
Q05707	COL14A1	Collagen alpha-1(XIV) chain	IPK(+114.04)VIVVITDGR	6.06856	0.0304885
D3DTX7	COL1A1	Collagen, type I, alpha 1, isoform CRA_a	DRDLEVDTTLK(+114.04)SLSQQIENIR	1.40453	0.0194696
D3DTX7	COL1A1	Collagen, type I, alpha 1, isoform CRA_a	ES(+114.04)GPSGPAGPTGAR	2.05065	0.00512423
D3DTX7	COL1A1	Collagen, type I, alpha 1, isoform CRA_a	ET(+114.04)GPAGPAGPVGPVGAR	2.28899	0.00127436
H9C5C5	COL1A1	Collagen alpha-1(I) chain preproprotein	FSGLDGAK(+114.04)GDAGPAGPK	2.5434	0.0309511
P08123	COL1A2	Collagen alpha-2(I) chain	IEYK(+114.04)TNKPSR	1.13759	0.0290835
P08123	COL1A2	Collagen alpha-2(I) chain	H(+42.01)PGT(+114.04)VGPAGIR	2.02506	0.000150042
P08123	COL1A2	Collagen alpha-2(I) chain	ET(+114.04)GPSGPVGPAGAVGPR	2.48362	0.000851773
P08123	COL1A2	Collagen alpha-2(I) chain	K(+114.04)AVILQGSNDVELVAEGNSR
C9JH44	COL6A2	Collagen alpha-2(VI) chain	T(+114.04)VHFAVVITDGHVTGSPC(+57.02)GGIK	3.11267	0.00141393
B7ZW00	COL6A3	COL6A3 protein	TLSGTPEESK(+114.04)R	1.23962	0.0146162
B7ZW00	COL6A3	COL6A3 protein	TRPEFYLNS(+114.04)YMNKQDVVNAVR	2.25202	0.00419125
B7ZW00	COL6A3	COL6A3 protein	NLSLVK(+114.04)ELGDR	2.28848	0.00780084
B7ZW00	COL6A3	COL6A3 protein	TRPEFYLNSYMNK(+114.04)QDVVNAVR	2.78166	0.0293555
B7ZW00	COL6A3	COL6A3 protein	YIFVK(+114.04)SAGSR	3.09051	0.000555795
B7ZW00	COL6A3	COL6A3 protein	DFIAK(+114.04)VIQR	3.10207	0.00343895
G3XAM7	CTNNA1	Catenin (Cadherin-associated protein), alpha 1	NAGNEQDLGIQYK(+114.04)ALKPEVDK	-2.2098	0.0144868
G3XAM7	CTNNA1	Catenin (Cadherin-associated protein), alpha 1	EVK(+114.04)EYAQVFR	-1.29222	0.0110897
G3XAM7	CTNNA1	Catenin (Cadherin-associated protein), alpha 1	IAEQVASFQEEK(+114.04)SK	-1.1791	0.0318886
G3XAM7	CTNNA1	Catenin (Cadherin-associated protein), alpha 1	LK(+114.04)NTSDVISAAK	-0.902649	0.0274495
C9IZ88	CTNNA2	Catenin alpha-2	GEQIAK(+114.04)ESQDLK	-2.72252	0.00266886
B5BU28	CTNNB1	Catenin beta-1	MSEDKPQDYK(+114.04)K	-1.21791	0.0360657
F8VXZ8	DCN	Decorin	NLHALILVNNK(+114.04)	2.54624	0.00890387
F8VXZ8	DCN	Decorin	NLK(+114.04)NLHALILVNNK	3.36987	0.000102022
F8VXZ8	DCN	Decorin	NLHALILVNNKIS(+114.04)K	3.53109	0.00321551
F8VXZ8	DCN	Decorin	NLHALILVNNK(+114.04)ISK	3.58234	4.422e-05
I3WA68	EGFR	Epidermal growth factor receptor	GLWIPEGEK(+114.04)VK	-2.3232	0.0423477
I3WA68	EGFR	Epidermal growth factor receptor	FQGK(+114.04)GSVSC(+57.02)PLHASR	-1.73025	0.0274977
I3WA68	EGFR	Epidermal growth factor receptor	LLGAEEK(+114.04)EYHAEGGK	-1.64809	0.00980855
I3WA68	EGFR	Epidermal growth factor receptor	GAEEK(+114.04)EYHAEGGK	3.08363	0.0276953
P35555	FBN1	Fibrillin-1	GWGPHC(+114.04)EIC(+57.02)PFQGTVAFK	1.94835	0.0327816
P35555	FBN1	Fibrillin-1	GTC(+114.04)WQTVIDGR	2.06818	0.0196575
P35555	FBN1	Fibrillin-1	TGPC(+57.02)FTVISNQMC(+114.04)QGQLSGIVC(+57.02)TK	3.66022	0.008445
P35555	FBN1	Fibrillin-1	VC(+57.02)VDTHMRSTC(+114.04)YGGYK(+114.04)	4.84522	0.00273632
A6NDY9	FLNA	Filamin A	DLGDGVYGFEYYPMVPGT(+114.04)YIVTITWGGQNIGR	1.49249	0.00369874
A0A7I2V3E6	FLNA	Filamin-A	FS(+114.04)VWYVPEVTGTHK	1.55565	0.0099072
A6NDY9	FLNA	Filamin A	K(+114.04)LDVQFSGLTK	1.63194	0.0455551
Q6NXF2	FLNA	FLNA protein	K(+114.04)GEITGEVR	2.11013	4.29323e-05
A0A7I2V3E6	FLNA	Filamin-A	TFSVWYVPEVTGTHK(+114.04)	2.81352	0.00158906
A6NDY9	FLNA	Filamin A	TGVELGK(+114.04)PTHFTVNAK	2.83752	0.010235
A6NDY9	FLNA	Filamin A	RPS(+114.04)PGPAAGR	4.94981	0.0179414
Q03113	GNA12	Guanine nucleotide-binding protein subunit alpha-12	ILLLGAGESGK(+114.04)STFLK
P14778	IL1R1	Interleukin-1 receptor type 1	HQLLSPATK(+114.04)EK	-1.71356	0.0397167
A0A0A0MTH3	ILK	Integrin-linked protein kinase	DTGETSMLK(+114.04)R	2.53118	0.00575312
P23229	ITGA6	Integrin alpha-6	EIKDEK(+114.04)YIDNLEK	-1.74771	0.0348883
A0A7I2V2F9	ITGB1	Integrin beta	WDTGENPIYK(+114.04)SAVTT	2.53732	0.00377467
A0A7I2V2F9	ITGB1	Integrin beta	WDTGENPIYKS(+114.04)AV	3.03809	0.0491912
Q8IV82	JAK1	JAK1 protein	YIPETLNK(+114.04)SIR	1.36967	0.000645465
A0A7I2V5T9	LAMB1	Laminin subunit beta-1	LIFAGK(+114.04)QLEDG	1.22482	0.0236919
A0A494C024	MYH11	Myosin-11	T(+114.04)FHIFYYMIAGAK	0.954718	0.0214714
A0A494C024	MYH11	Myosin-11	AQTK(+114.04)EQADFAVEALAK	2.17812	0.0454906
A0A494C024	MYH11	Myosin-11	QLLQANPILEAFGNAK(+114.04)TVK	3.16825	0.0340505
P35749	MYH11	Myosin-11	IGQSK(+114.04)IFFR	4.98675	0.0108387
P24844	MYL9	Myosin regulatory light polypeptide 9	K(+114.04)GNFNYVEFTR	1.87976	0.0364846
P16234	PDGFRA	Platelet-derived growth factor receptor alpha	LSADSGYIIPLPDIDPVPEEEDLGK(+114.04)R	-2.23531	0.00778882
P16234	PDGFRA	Platelet-derived growth factor receptor alpha	DIM(+15.99)HDSNYVSK(+114.04)GSTFLPVK	1.36796	0.0268867
P16234	PDGFRA	Platelet-derived growth factor receptor alpha	NVLLAQGKIVK(+114.04)	1.76839	0.00901533
P09619	PDGFRB	Platelet-derived growth factor receptor beta	DSNYISK(+114.04)GSTFLPLK	0.933961	0.043142
P09619	PDGFRB	Platelet-derived growth factor receptor beta	S(+114.04)SEKQALMSELK	1.48892	0.0354419
F5H500	RAP1B	Ras-related protein Rap-1b	EYK(+114.04)LVVLGSGGVGK	1.81722	0.00848185
A0A669KB53	STAT1	Signal transducer and activator of transcription	YTYEHDPITK(+114.04)NK	-1.39161	0.0192508
A0A669KB53	STAT1	Signal transducer and activator of transcription	YLYPNIDK(+114.04)DHAFGK	-1.37433	0.0412798
A0A669KB53	STAT1	Signal transducer and activator of transcription	DHAFGK(+114.04)YYSRPK	-0.75516	0.0166873
A0A669KB53	STAT1	Signal transducer and activator of transcription	QWINK(+114.04)AVGDK	0.895043	0.0446775
A0A669KB53	STAT1	Signal transducer and activator of transcription	NYK(+114.04)VM(+15.99)AAENIPENPLK
R9QF58	STAT2	Signal transducer and activator of transcription	TK(+114.04)EVLQSLPLTEIIR	2.3668	0.0123316
P07996	THBS1	Thrombospondin-1	T(+114.04)KDLQAIC(+57.02)GISC(+57.02)DELSSMVLELR	1.02229	0.00318999
A0A087WWA5	TNXB	Tenascin-X	SDDSK(+114.04)SSSPELVTHLK	1.92918	0.00572838
A0A140TA52	TNXB	Tenascin-X	YK(+114.04)FLLFGIQDGKR	2.33321	0.00148065
P22105	TNXB	Tenascin-X	YK(+114.04)MNLYGFHGGQR	2.5341	0.0194596
A0A3B3IUA7	TRIM25	E3 ubiquitin/ISG15 ligase TRIM25	EAAVK(+114.04)TC(+57.02)LVC(+57.02)MASFC(+57.02)QEHLQPHFDSPAFQDHPLQPPVR	-3.55379	0.00768977
A0A3B3IUA7	TRIM25	E3 ubiquitin/ISG15 ligase TRIM25	FDTIYQILLK(+114.04)K	-3.23795	0.00809464
A0A3B3IUA7	TRIM25	E3 ubiquitin/ISG15 ligase TRIM25	KPPPVPALPSK(+114.04)LPTFGAPEQLVDLK	-2.94128	0.0224906
A0A3B3IUA7	TRIM25	E3 ubiquitin/ISG15 ligase TRIM25	S(+114.04)KKPPPVPALPSK	-2.68719	0.0381296
A0A3B3IUA7	TRIM25	E3 ubiquitin/ISG15 ligase TRIM25	VNS(+114.04)KFDTIYQILLK	-2.0414	0.0141295
A0A3B3IUA7	TRIM25	E3 ubiquitin/ISG15 ligase TRIM25	FDTIYQILLKK(+114.04)	-1.98943	0.0205607
E9PDD2	VCAM1	Vascular cell adhesion protein 1	GSYSLVEAQK(+114.04)SK	2.61883	0.0120853
E9PDD2	VCAM1	Vascular cell adhesion protein 1	GSYSLVEAQKS(+114.04)K	2.92454	0.049718
A0A024QZN4	VCL	Vinculin	EAVK(+114.04)AASDELSK	1.29645	0.00626413
A0A024QZN4	VCL	Vinculin	QDLLAK(+114.04)C(+57.02)DR	1.4406	0.000137333
A0A024QZN4	VCL	Vinculin	LGATAEK(+114.04)AAAVGTANK	1.476	0.0299312
A0A024QZN4	VCL	Vinculin	STVEGIQASVK(+114.04)TAR	1.60514	0.0150927
A0A024QZN4	VCL	Vinculin	ALASIDSK(+114.04)LNQAK	1.94859	0.0145794
A0A024QZN4	VCL	Vinculin	AVAGNISDPGLQK(+114.04)SFLDSGYR	3.51704	0.0187531
A0A024QZN4	VCL	Vinculin	NPGNQAAYEHFET(+114.04)MKNQWIDNVEK	3.62681	0.00148369
